# Supplementary material for: Novel Sulfonium Reagents for the Modular Synthesis of Spiro[2.3]Hexanes and Heteroatom‐Containing Analogues: Synthesis, Application, and Evaluation as Bioisosteres
Source: Angew Chem Int Ed Engl. 2025 Dec 9;65(5):e21633. doi: 10.1002/anie.202521633 (PMC12851011; doi:10.1002/anie.202521633)
Supplement: Supplementary file 2 — Supporting information [file ANIE-65-e21633-s001.zip › Bioisostere-Analysis/DFT/18912988401386289/file.out]

                                 *****************
                                 * O   R   C   A *
                                 *****************

                                            #,                                       
                                            ###                                      
                                            ####                                     
                                            #####                                    
                                            ######                                   
                                           ########,                                 
                                     ,,################,,,,,                         
                               ,,#################################,,                 
                          ,,##########################################,,             
                       ,#########################################, ''#####,          
                    ,#############################################,,   '####,        
                  ,##################################################,,,,####,       
                ,###########''''           ''''###############################       
              ,#####''   ,,,,##########,,,,          '''####'''          '####       
            ,##' ,,,,###########################,,,                        '##       
           ' ,,###''''                  '''############,,,                           
         ,,##''                                '''############,,,,        ,,,,,,###''
      ,#''                                            '''#######################'''  
     '                                                          ''''####''''         
             ,#######,   #######,   ,#######,      ##                                
            ,#'     '#,  ##    ##  ,#'     '#,    #''#        ######   ,####,        
            ##       ##  ##   ,#'  ##            #'  '#       #        #'  '#        
            ##       ##  #######   ##           ,######,      #####,   #    #        
            '#,     ,#'  ##    ##  '#,     ,#' ,#      #,         ##   #,  ,#        
             '#######'   ##     ##  '#######'  #'      '#     #####' # '####'        


                  #######################################################
                  #                        -***-                        #
                  #          Department of theory and spectroscopy      #
                  #    Directorship and core code : Frank Neese         #
                  #        Max Planck Institute fuer Kohlenforschung    #
                  #                Kaiser Wilhelm Platz 1               #
                  #                 D-45470 Muelheim/Ruhr               #
                  #                      Germany                        #
                  #                                                     #
                  #                  All rights reserved                #
                  #                        -***-                        #
                  #######################################################


                         Program Version 5.0.4 -  RELEASE  -


 With contributions from (in alphabetic order):
   Daniel Aravena         : Magnetic Suceptibility
   Michael Atanasov       : Ab Initio Ligand Field Theory (pilot matlab implementation)
   Alexander A. Auer      : GIAO ZORA, VPT2 properties, NMR spectrum
   Ute Becker             : Parallelization
   Giovanni Bistoni       : ED, misc. LED, open-shell LED, HFLD
   Martin Brehm           : Molecular dynamics
   Dmytro Bykov           : SCF Hessian
   Vijay G. Chilkuri      : MRCI spin determinant printing, contributions to CSF-ICE
   Dipayan Datta          : RHF DLPNO-CCSD density
   Achintya Kumar Dutta   : EOM-CC, STEOM-CC
   Dmitry Ganyushin       : Spin-Orbit,Spin-Spin,Magnetic field MRCI
   Miquel Garcia          : C-PCM and meta-GGA Hessian, CC/C-PCM, Gaussian charge scheme
   Yang Guo               : DLPNO-NEVPT2, F12-NEVPT2, CIM, IAO-localization
   Andreas Hansen         : Spin unrestricted coupled pair/coupled cluster methods
   Benjamin Helmich-Paris : MC-RPA, TRAH-SCF, COSX integrals
   Lee Huntington         : MR-EOM, pCC
   Robert Izsak           : Overlap fitted RIJCOSX, COSX-SCS-MP3, EOM
   Marcus Kettner         : VPT2
   Christian Kollmar      : KDIIS, OOCD, Brueckner-CCSD(T), CCSD density, CASPT2, CASPT2-K
   Simone Kossmann        : Meta GGA functionals, TD-DFT gradient, OOMP2, MP2 Hessian
   Martin Krupicka        : Initial AUTO-CI
   Lucas Lang             : DCDCAS
   Marvin Lechner         : AUTO-CI (C++ implementation), FIC-MRCC
   Dagmar Lenk            : GEPOL surface, SMD
   Dimitrios Liakos       : Extrapolation schemes; Compound Job, initial MDCI parallelization
   Dimitrios Manganas     : Further ROCIS development; embedding schemes
   Dimitrios Pantazis     : SARC Basis sets
   Anastasios Papadopoulos: AUTO-CI, single reference methods and gradients
   Taras Petrenko         : DFT Hessian,TD-DFT gradient, ASA, ECA, R-Raman, ABS, FL, XAS/XES, NRVS
   Peter Pinski           : DLPNO-MP2, DLPNO-MP2 Gradient
   Christoph Reimann      : Effective Core Potentials
   Marius Retegan         : Local ZFS, SOC
   Christoph Riplinger    : Optimizer, TS searches, QM/MM, DLPNO-CCSD(T), (RO)-DLPNO pert. Triples
   Tobias Risthaus        : Range-separated hybrids, TD-DFT gradient, RPA, STAB
   Michael Roemelt        : Original ROCIS implementation
   Masaaki Saitow         : Open-shell DLPNO-CCSD energy and density
   Barbara Sandhoefer     : DKH picture change effects
   Avijit Sen             : IP-ROCIS
   Kantharuban Sivalingam : CASSCF convergence, NEVPT2, FIC-MRCI
   Bernardo de Souza      : ESD, SOC TD-DFT
   Georgi Stoychev        : AutoAux, RI-MP2 NMR, DLPNO-MP2 response
   Willem Van den Heuvel  : Paramagnetic NMR
   Boris Wezisla          : Elementary symmetry handling
   Frank Wennmohs         : Technical directorship


 We gratefully acknowledge several colleagues who have allowed us to
 interface, adapt or use parts of their codes:
   Stefan Grimme, W. Hujo, H. Kruse, P. Pracht,  : VdW corrections, initial TS optimization,
                  C. Bannwarth, S. Ehlert          DFT functionals, gCP, sTDA/sTD-DF
   Ed Valeev, F. Pavosevic, A. Kumar             : LibInt (2-el integral package), F12 methods
   Garnet Chan, S. Sharma, J. Yang, R. Olivares  : DMRG
   Ulf Ekstrom                                   : XCFun DFT Library
   Mihaly Kallay                                 : mrcc  (arbitrary order and MRCC methods)
   Jiri Pittner, Ondrej Demel                    : Mk-CCSD
   Frank Weinhold                                : gennbo (NPA and NBO analysis)
   Christopher J. Cramer and Donald G. Truhlar   : smd solvation model
   Lars Goerigk                                  : TD-DFT with DH, B97 family of functionals
   V. Asgeirsson, H. Jonsson                     : NEB implementation
   FAccTs GmbH                                   : IRC, NEB, NEB-TS, DLPNO-Multilevel, CI-OPT
                                                   MM, QMMM, 2- and 3-layer-ONIOM, Crystal-QMMM,
                                                   LR-CPCM, SF, NACMEs, symmetry and pop. for TD-DFT,
                                                   nearIR, NL-DFT gradient (VV10), updates on ESD,
                                                   ML-optimized integration grids
   S Lehtola, MJT Oliveira, MAL Marques          : LibXC Library
   Liviu Ungur et al                             : ANISO software


 Your calculation uses the libint2 library for the computation of 2-el integrals
 For citations please refer to: http://libint.valeyev.net

 Your ORCA version has been built with support for libXC version: 5.1.0
 For citations please refer to: https://tddft.org/programs/libxc/

 This ORCA versions uses:
   CBLAS   interface :  Fast vector & matrix operations
   LAPACKE interface :  Fast linear algebra routines
   SCALAPACK package :  Parallel linear algebra routines
   Shared memory     :  Shared parallel matrices
   BLAS/LAPACK       :  OpenBLAS 0.3.15  USE64BITINT DYNAMIC_ARCH NO_AFFINITY Sandybridge SINGLE_THREADED
        Core in use  :  Sandybridge
   Copyright (c) 2011-2014, The OpenBLAS Project


Your calculation utilizes the atom-pairwise dispersion correction
with the Becke-Johnson damping scheme (D3BJ)
Cite in your paper:
S.Grimme, S.Ehrlich, L.Goerigk, J Comput Chem, (2011), 32, 1456–1465 
S.Grimme, J.Antony, S.Ehrlich and H.Krieg, J.Chem.Phys., 132, (2010), 154104 
   

================================================================================

----- Orbital basis set information -----
Your calculation utilizes the basis: 6-31++G(d,p)
   H-He, Li-Ne : W. J. Hehre, R. Ditchfield and J.A. Pople, J. Chem. Phys. 56, 2257 (1972).
                 Note: He and Ne are unpublished basis sets taken from the Gaussian program.
                 Note: Li and B from J. D. Dill and J. A. Pople, J. Chem. Phys. 62, 2921 (1975).
   Na - Ar     : M. M. Francl, W. J. Pietro, W. J. Hehre, J. S. Binkley, M. S. Gordon, 
                 D. J. DeFrees and J. A. Pople, J. Chem. Phys. 77, 3654 (1982).
   K - Zn      : V. A. Rassolov, J. A. Pople, M. A. Ratner, and T. L. Windus, J. Chem. Phys. 109, 1223 (1998).
   Additional Pol./Diff. from the 6-311G equivalent.

----- AuxJ basis set information -----
Your calculation utilizes the auxiliary basis: def2/J
   F. Weigend, Phys. Chem. Chem. Phys. 8, 1057 (2006).

================================================================================
                                        WARNINGS
                       Please study these warnings very carefully!
================================================================================


WARNING: Geometry Optimization
  ===> : Switching off AutoStart
         For restart on a previous wavefunction, please use MOREAD

INFO   : the flag for use of the SHARK integral package has been found!

================================================================================
                                       INPUT FILE
================================================================================
NAME = file.inp
|  1> 
|  2> ! WB97X-D3BJ 6-31++G(d,p) opt
|  3> %pal
|  4>   nprocs 6
|  5> end
|  6> %maxcore 3000
|  7> %geom
|  8>   calc_hess true
|  9>   MaxIter 500
| 10> end
| 11> * xyz 0 1
| 12> C     -1.131100   -0.222700   -0.225300
| 13> C     -0.086600   -1.048900    0.480800
| 14> C      1.224200   -0.425400    0.049300
| 15> N      0.971900    0.984800   -0.246300
| 16> C     -0.476200    1.136000   -0.422600
| 17> H     -2.063300   -0.146600    0.375700
| 18> H     -1.363600   -0.677400   -1.213800
| 19> H     -0.206300   -0.946300    1.582100
| 20> H     -0.146400   -2.121400    0.194500
| 21> H      1.997700   -0.540400    0.841400
| 22> H      1.588900   -0.924500   -0.874800
| 23> H      1.263600    1.549700    0.586500
| 24> H     -0.687000    1.520700   -1.443400
| 25> H     -0.885900    1.862500    0.316000
| 26> *
| 27> 
| 28>                          ****END OF INPUT****
================================================================================

                       *****************************
                       * Geometry Optimization Run *
                       *****************************

Geometry optimization settings:
Update method            Update   .... BFGS
Choice of coordinates    CoordSys .... Z-matrix Internals
Initial Hessian          InHess   .... Almoef's Model

Convergence Tolerances:
Energy Change            TolE     ....  5.0000e-06 Eh
Max. Gradient            TolMAXG  ....  3.0000e-04 Eh/bohr
RMS Gradient             TolRMSG  ....  1.0000e-04 Eh/bohr
Max. Displacement        TolMAXD  ....  4.0000e-03 bohr
RMS Displacement         TolRMSD  ....  2.0000e-03 bohr
Strict Convergence                ....  False
------------------------------------------------------------------------------
                        ORCA OPTIMIZATION COORDINATE SETUP
------------------------------------------------------------------------------

The optimization will be done in new redundant internal coordinates
Making redundant internal coordinates   ...  (new redundants) done
Evaluating the initial hessian          ...  (Is done on the fly) done
Evaluating the coordinates              ...  done
Calculating the B-matrix                .... done
Calculating the G-matrix                .... done
Diagonalizing the G-matrix              .... done
The first mode is                       ....   44
The number of degrees of freedom        ....   36

    -----------------------------------------------------------------
                    Redundant Internal Coordinates


    -----------------------------------------------------------------
         Definition                    Initial Value    d2E/dq (diagonal element)
    -----------------------------------------------------------------
      1. B(C   1,C   0)                  1.5074         0.000000   
      2. B(C   2,C   1)                  1.5143         0.000000   
      3. B(N   3,C   2)                  1.4628         0.000000   
      4. B(C   4,N   3)                  1.4666         0.000000   
      5. B(C   4,C   0)                  1.5211         0.000000   
      6. B(H   5,C   0)                  1.1118         0.000000   
      7. B(H   6,C   0)                  1.1126         0.000000   
      8. B(H   7,C   1)                  1.1125         0.000000   
      9. B(H   8,C   1)                  1.1117         0.000000   
     10. B(H   9,C   2)                  1.1131         0.000000   
     11. B(H  10,C   2)                  1.1118         0.000000   
     12. B(H  11,N   3)                  1.0477         0.000000   
     13. B(H  12,C   4)                  1.1111         0.000000   
     14. B(H  13,C   4)                  1.1141         0.000000   
     15. A(C   1,C   0,H   6)          109.6926         0.000000   
     16. A(H   5,C   0,H   6)          109.4532         0.000000   
     17. A(C   4,C   0,H   5)          111.7141         0.000000   
     18. A(C   1,C   0,C   4)          104.5961         0.000000   
     19. A(C   1,C   0,H   5)          111.4266         0.000000   
     20. A(C   4,C   0,H   6)          109.8623         0.000000   
     21. A(C   2,C   1,H   8)          111.7409         0.000000   
     22. A(C   2,C   1,H   7)          109.7084         0.000000   
     23. A(C   0,C   1,H   7)          109.7918         0.000000   
     24. A(C   0,C   1,C   2)          103.9249         0.000000   
     25. A(H   7,C   1,H   8)          109.7629         0.000000   
     26. A(C   0,C   1,H   8)          111.7700         0.000000   
     27. A(C   1,C   2,N   3)          107.7716         0.000000   
     28. A(H   9,C   2,H  10)          108.4912         0.000000   
     29. A(C   1,C   2,H  10)          109.6306         0.000000   
     30. A(N   3,C   2,H   9)          111.3012         0.000000   
     31. A(C   1,C   2,H   9)          110.8676         0.000000   
     32. A(N   3,C   2,H  10)          108.7473         0.000000   
     33. A(C   4,N   3,H  11)          108.3524         0.000000   
     34. A(C   2,N   3,H  11)          108.1278         0.000000   
     35. A(C   2,N   3,C   4)          107.0968         0.000000   
     36. A(N   3,C   4,H  13)          110.5264         0.000000   
     37. A(C   0,C   4,H  13)          109.7642         0.000000   
     38. A(N   3,C   4,H  12)          109.4797         0.000000   
     39. A(C   0,C   4,H  12)          110.2888         0.000000   
     40. A(H  12,C   4,H  13)          108.2731         0.000000   
     41. A(C   0,C   4,N   3)          108.5070         0.000000   
     42. D(H   8,C   1,C   0,C   4)   -147.5080         0.000000   
     43. D(H   8,C   1,C   0,H   5)     91.6354         0.000000   
     44. D(C   2,C   1,C   0,H   5)   -147.7042         0.000000   
     45. D(C   2,C   1,C   0,C   4)    -26.8476         0.000000   
     46. D(C   2,C   1,C   0,H   6)     90.9340         0.000000   
     47. D(H   7,C   1,C   0,C   4)     90.4414         0.000000   
     48. D(H   7,C   1,C   0,H   5)    -30.4152         0.000000   
     49. D(H   8,C   1,C   0,H   6)    -29.7264         0.000000   
     50. D(H   7,C   1,C   0,H   6)   -151.7770         0.000000   
     51. D(H   9,C   2,C   1,H   7)     32.6969         0.000000   
     52. D(H   9,C   2,C   1,C   0)    150.0439         0.000000   
     53. D(N   3,C   2,C   1,H   8)    148.6887         0.000000   
     54. D(H   9,C   2,C   1,H   8)    -89.2762         0.000000   
     55. D(N   3,C   2,C   1,H   7)    -89.3382         0.000000   
     56. D(N   3,C   2,C   1,C   0)     28.0087         0.000000   
     57. D(H  10,C   2,C   1,H   8)     30.4822         0.000000   
     58. D(H  10,C   2,C   1,H   7)    152.4553         0.000000   
     59. D(H  10,C   2,C   1,C   0)    -90.1978         0.000000   
     60. D(H  11,N   3,C   2,H  10)   -142.2302         0.000000   
     61. D(H  11,N   3,C   2,H   9)    -22.7697         0.000000   
     62. D(H  11,N   3,C   2,C   1)     98.9969         0.000000   
     63. D(C   4,N   3,C   2,H  10)    101.1980         0.000000   
     64. D(C   4,N   3,C   2,H   9)   -139.3415         0.000000   
     65. D(C   4,N   3,C   2,C   1)    -17.5749         0.000000   
     66. D(H  12,C   4,C   0,H   6)     19.3716         0.000000   
     67. D(H  12,C   4,C   0,H   5)   -102.2973         0.000000   
     68. D(H  12,C   4,C   0,C   1)    137.0371         0.000000   
     69. D(N   3,C   4,C   0,H   6)   -100.5403         0.000000   
     70. D(N   3,C   4,C   0,H   5)    137.7909         0.000000   
     71. D(H  13,C   4,C   0,C   1)   -103.7507         0.000000   
     72. D(N   3,C   4,C   0,C   1)     17.1253         0.000000   
     73. D(H  13,C   4,N   3,C   2)    120.5542         0.000000   
     74. D(H  12,C   4,N   3,H  11)    123.3117         0.000000   
     75. D(H  12,C   4,N   3,C   2)   -120.2650         0.000000   
     76. D(C   0,C   4,N   3,H  11)   -116.2730         0.000000   
     77. D(C   0,C   4,N   3,C   2)      0.1504         0.000000   
     78. D(H  13,C   4,C   0,H   6)    138.5838         0.000000   
     79. D(H  13,C   4,N   3,H  11)      4.1309         0.000000   
     80. D(H  13,C   4,C   0,H   5)     16.9150         0.000000   
    -----------------------------------------------------------------

Number of atoms                         .... 14
Number of degrees of freedom            .... 80

         *************************************************************
         *                GEOMETRY OPTIMIZATION CYCLE   1            *
         *************************************************************
---------------------------------
CARTESIAN COORDINATES (ANGSTROEM)
---------------------------------
  C     -1.131100   -0.222700   -0.225300
  C     -0.086600   -1.048900    0.480800
  C      1.224200   -0.425400    0.049300
  N      0.971900    0.984800   -0.246300
  C     -0.476200    1.136000   -0.422600
  H     -2.063300   -0.146600    0.375700
  H     -1.363600   -0.677400   -1.213800
  H     -0.206300   -0.946300    1.582100
  H     -0.146400   -2.121400    0.194500
  H      1.997700   -0.540400    0.841400
  H      1.588900   -0.924500   -0.874800
  H      1.263600    1.549700    0.586500
  H     -0.687000    1.520700   -1.443400
  H     -0.885900    1.862500    0.316000

----------------------------
CARTESIAN COORDINATES (A.U.)
----------------------------
  NO LB      ZA    FRAG     MASS         X           Y           Z
   0 C     6.0000    0    12.011   -2.137469   -0.420842   -0.425755
   1 C     6.0000    0    12.011   -0.163650   -1.982134    0.908580
   2 C     6.0000    0    12.011    2.313403   -0.803889    0.093163
   3 N     7.0000    0    14.007    1.836625    1.861002   -0.465440
   4 C     6.0000    0    12.011   -0.899888    2.146729   -0.798598
   5 H     1.0000    0     1.008   -3.899072   -0.277034    0.709970
   6 H     1.0000    0     1.008   -2.576831   -1.280100   -2.293750
   7 H     1.0000    0     1.008   -0.389851   -1.788248    2.989736
   8 H     1.0000    0     1.008   -0.276656   -4.008865    0.367552
   9 H     1.0000    0     1.008    3.775106   -1.021208    1.590016
  10 H     1.0000    0     1.008    3.002586   -1.747052   -1.653132
  11 H     1.0000    0     1.008    2.387858    2.928509    1.108324
  12 H     1.0000    0     1.008   -1.298242    2.873707   -2.727631
  13 H     1.0000    0     1.008   -1.674108    3.519615    0.597153

--------------------------------
INTERNAL COORDINATES (ANGSTROEM)
--------------------------------
 C      0   0   0     0.000000000000     0.00000000     0.00000000
 C      1   0   0     1.507369861713     0.00000000     0.00000000
 C      2   1   0     1.514312101253   103.92486102     0.00000000
 N      3   2   1     1.462770894570   107.77156259    28.00867673
 C      4   3   2     1.466607220765   107.09676971   342.42513367
 H      1   2   3     1.111750444120   111.42655682   212.29581161
 H      1   2   3     1.112627785919   109.69261519    90.93401856
 H      2   1   3     1.112527096299   109.79176152   117.28899538
 H      2   1   3     1.111665408295   111.76996261   239.33956838
 H      3   2   1     1.113081156071   110.86760536   150.04385548
 H      3   2   1     1.111785820201   109.63056145   269.80219811
 H      4   3   2     1.047738870139   108.12781294    98.99694167
 H      5   4   3     1.111064071060   109.47973510   239.73501929
 H      5   4   3     1.114085409652   110.52640846   120.55424307

---------------------------
INTERNAL COORDINATES (A.U.)
---------------------------
 C      0   0   0     0.000000000000     0.00000000     0.00000000
 C      1   0   0     2.848516221164     0.00000000     0.00000000
 C      2   1   0     2.861635152650   103.92486102     0.00000000
 N      3   2   1     2.764236387408   107.77156259    28.00867673
 C      4   3   2     2.771485993277   107.09676971   342.42513367
 H      1   2   3     2.100903868651   111.42655682   212.29581161
 H      1   2   3     2.102561804379   109.69261519    90.93401856
 H      2   1   3     2.102371528572   109.79176152   117.28899538
 H      2   1   3     2.100743174232   111.76996261   239.33956838
 H      3   2   1     2.103418549802   110.86760536   150.04385548
 H      3   2   1     2.100970719757   109.63056145   269.80219811
 H      4   3   2     1.979939524427   108.12781294    98.99694167
 H      5   4   3     2.099606811543   109.47973510   239.73501929
 H      5   4   3     2.105316314040   110.52640846   120.55424307

---------------------
BASIS SET INFORMATION
---------------------
There are 3 groups of distinct atoms

 Group   1 Type C   : 11s5p1d contracted to 4s3p1d pattern {6311/311/1}
 Group   2 Type N   : 11s5p1d contracted to 4s3p1d pattern {6311/311/1}
 Group   3 Type H   : 5s1p contracted to 3s1p pattern {311/1}

Atom   0C    basis set group =>   1
Atom   1C    basis set group =>   1
Atom   2C    basis set group =>   1
Atom   3N    basis set group =>   2
Atom   4C    basis set group =>   1
Atom   5H    basis set group =>   3
Atom   6H    basis set group =>   3
Atom   7H    basis set group =>   3
Atom   8H    basis set group =>   3
Atom   9H    basis set group =>   3
Atom  10H    basis set group =>   3
Atom  11H    basis set group =>   3
Atom  12H    basis set group =>   3
Atom  13H    basis set group =>   3
---------------------------------
AUXILIARY/J BASIS SET INFORMATION
---------------------------------
There are 3 groups of distinct atoms

 Group   1 Type C   : 12s5p4d2f1g contracted to 6s4p3d1f1g pattern {711111/2111/211/2/1}
 Group   2 Type N   : 12s5p4d2f1g contracted to 6s4p3d1f1g pattern {711111/2111/211/2/1}
 Group   3 Type H   : 5s2p1d contracted to 3s1p1d pattern {311/2/1}

Atom   0C    basis set group =>   1
Atom   1C    basis set group =>   1
Atom   2C    basis set group =>   1
Atom   3N    basis set group =>   2
Atom   4C    basis set group =>   1
Atom   5H    basis set group =>   3
Atom   6H    basis set group =>   3
Atom   7H    basis set group =>   3
Atom   8H    basis set group =>   3
Atom   9H    basis set group =>   3
Atom  10H    basis set group =>   3
Atom  11H    basis set group =>   3
Atom  12H    basis set group =>   3
Atom  13H    basis set group =>   3


           ************************************************************
           *        Program running with 6 parallel MPI-processes     *
           *              working on a common directory               *
           ************************************************************
------------------------------------------------------------------------------
                           ORCA GTO INTEGRAL CALCULATION
                           -- RI-GTO INTEGRALS CHOSEN --
------------------------------------------------------------------------------
------------------------------------------------------------------------------
                   ___                                                        
                  /   \      - P O W E R E D   B Y -                         
                 /     \                                                     
                 |  |  |   _    _      __       _____    __    __             
                 |  |  |  | |  | |    /  \     |  _  \  |  |  /  |          
                  \  \/   | |  | |   /    \    | | | |  |  | /  /          
                 / \  \   | |__| |  /  /\  \   | |_| |  |  |/  /          
                |  |  |   |  __  | /  /__\  \  |    /   |      \           
                |  |  |   | |  | | |   __   |  |    \   |  |\   \          
                \     /   | |  | | |  |  |  |  | |\  \  |  | \   \       
                 \___/    |_|  |_| |__|  |__|  |_| \__\ |__|  \__/        
                                                                              
                      - O R C A' S   B I G   F R I E N D -                    
                                      &                                       
                       - I N T E G R A L  F E E D E R -                       
                                                                              
 v1 FN, 2020, v2 2021                                                         
------------------------------------------------------------------------------


Reading SHARK input file file.SHARKINP.tmp ... ok
----------------------
SHARK INTEGRAL PACKAGE
----------------------

Number of atoms                             ...     14
Number of basis functions                   ...    144
Number of shells                            ...     76
Maximum angular momentum                    ...      2
Integral batch strategy                     ... SHARK/LIBINT Hybrid
RI-J (if used) integral strategy            ... SPLIT-RIJ (Revised 2003 algorithm where possible)
Printlevel                                  ...      1
Contraction scheme used                     ... SEGMENTED contraction
Coulomb Range Separation                    ... NOT USED
Exchange Range Separation                   ... Long Range
   Mu parameter                             ...  0.300000
   Scaling (regular/separated)              ...  0.167000  0.833000
Finite Nucleus Model                        ... NOT USED
Auxiliary Coulomb fitting basis             ... AVAILABLE
   # of basis functions in Aux-J            ...    344
   # of shells in Aux-J                     ...    120
   Maximum angular momentum in Aux-J        ...      4
Auxiliary J/K fitting basis                 ... NOT available
Auxiliary Correlation fitting basis         ... NOT available
Auxiliary 'external' fitting basis          ... NOT available
Integral threshold                          ...     2.500000e-11
Primitive cut-off                           ...     2.500000e-12
Primitive pair pre-selection threshold      ...     2.500000e-12

Calculating pre-screening integrals         ... done (  0.0 sec) Dimension = 76
Organizing shell pair data                  ... done (  0.0 sec)
Shell pair information
Total number of shell pairs                 ...      2926
Shell pairs after pre-screening             ...      2905
Total number of primitive shell pairs       ...      9862
Primitive shell pairs kept                  ...      8042
          la=0 lb=0:   1123 shell pairs
          la=1 lb=0:   1117 shell pairs
          la=1 lb=1:    295 shell pairs
          la=2 lb=0:    235 shell pairs
          la=2 lb=1:    120 shell pairs
          la=2 lb=2:     15 shell pairs

Calculating one electron integrals          ... done (  0.0 sec)
Calculating RI/J V-Matrix + Cholesky decomp.... done (  0.0 sec)
Calculating Nuclear repulsion               ... done (  0.0 sec) ENN=    190.417055414639 Eh

SHARK setup successfully completed in   0.2 seconds

Maximum memory used throughout the entire GTOINT-calculation: 12.4 MB


           ************************************************************
           *        Program running with 6 parallel MPI-processes     *
           *              working on a common directory               *
           ************************************************************
-------------------------------------------------------------------------------
                                 ORCA SCF
-------------------------------------------------------------------------------

------------
SCF SETTINGS
------------
Hamiltonian:
 Density Functional     Method          .... DFT(GTOs)
 Exchange Functional    Exchange        .... WB97X-V
 Correlation Functional Correlation     .... WB97X-V
 Gradients option       PostSCFGGA      .... off
 Hybrid DFT is turned on
   Fraction HF Exchange ScalHFX         ....  0.167000
   Scaling of DF-GGA-X  ScalDFX         ....  0.000000
   Scaling of DF-GGA-C  ScalDFC         ....  1.000000
   Scaling of DF-LDA-C  ScalLDAC        ....  1.000000
   Perturbative correction              ....  0.000000
   Density functional embedding theory  .... OFF
 Long-range corrected/Screened/Range-Separated Hybrid DFT is turned on
   Amount of maximum screened exact exchange              ....  0.833000
   Range separation parameter mu (erf(mu*r12)/r12)        ....  0.300000
 RI-approximation to the Coulomb term is turned on
   Number of AuxJ basis functions       .... 344
   RIJ-COSX (HFX calculated with COS-X)).... on


General Settings:
 Integral files         IntName         .... file
 Hartree-Fock type      HFTyp           .... RHF
 Total Charge           Charge          ....    0
 Multiplicity           Mult            ....    1
 Number of Electrons    NEL             ....   40
 Basis Dimension        Dim             ....  144
 Nuclear Repulsion      ENuc            ....    190.4170554146 Eh

Convergence Acceleration:
 DIIS                   CNVDIIS         .... on
   Start iteration      DIISMaxIt       ....    12
   Startup error        DIISStart       ....  0.200000
   # of expansion vecs  DIISMaxEq       ....     5
   Bias factor          DIISBfac        ....   1.050
   Max. coefficient     DIISMaxC        ....  10.000
 Trust-Rad. Augm. Hess. CNVTRAH         .... auto
   Auto Start mean grad. ratio tolernc. ....  1.125000
   Auto Start start iteration           ....    20
   Auto Start num. interpolation iter.  ....    10
   Max. Number of Micro iterations      ....    16
   Max. Number of Macro iterations      .... Maxiter - #DIIS iter
   Number of Davidson start vectors     ....     2
   Converg. threshold I  (grad. norm)   ....   1.000e-05
   Converg. threshold II (energy diff.) ....   1.000e-08
   Grad. Scal. Fac. for Micro threshold ....   0.100
   Minimum threshold for Micro iter.    ....   0.010
   NR start threshold (gradient norm)   ....   0.001
   Initial trust radius                 ....   0.400
   Minimum AH scaling param. (alpha)    ....   1.000
   Maximum AH scaling param. (alpha)    .... 1000.000
   Orbital update algorithm             .... Taylor
   White noise on init. David. guess    .... on
   Maximum white noise                  ....   0.010
   Quad. conv. algorithm                .... NR
 SOSCF                  CNVSOSCF        .... on
   Start iteration      SOSCFMaxIt      ....   150
   Startup grad/error   SOSCFStart      ....  0.003300
 Level Shifting         CNVShift        .... on
   Level shift para.    LevelShift      ....    0.2500
   Turn off err/grad.   ShiftErr        ....    0.0010
 Zerner damping         CNVZerner       .... off
 Static damping         CNVDamp         .... on
   Fraction old density DampFac         ....    0.7000
   Max. Damping (<1)    DampMax         ....    0.9800
   Min. Damping (>=0)   DampMin         ....    0.0000
   Turn off err/grad.   DampErr         ....    0.1000
 Fernandez-Rico         CNVRico         .... off

SCF Procedure:
 Maximum # iterations   MaxIter         ....   125
 SCF integral mode      SCFMode         .... Direct
   Integral package                     .... SHARK and LIBINT hybrid scheme
 Reset frequency        DirectResetFreq ....    20
 Integral Threshold     Thresh          ....  2.500e-11 Eh
 Primitive CutOff       TCut            ....  2.500e-12 Eh

Convergence Tolerance:
 Convergence Check Mode ConvCheckMode   .... Total+1el-Energy
 Convergence forced     ConvForced      .... 0
 Energy Change          TolE            ....  1.000e-08 Eh
 1-El. energy change                    ....  1.000e-05 Eh
 Orbital Gradient       TolG            ....  1.000e-05
 Orbital Rotation angle TolX            ....  1.000e-05
 DIIS Error             TolErr          ....  5.000e-07


Diagonalization of the overlap matrix:
Smallest eigenvalue                        ... 4.139e-05
Time for diagonalization                   ...    0.006 sec
Threshold for overlap eigenvalues          ... 1.000e-08
Number of eigenvalues below threshold      ... 0
Time for construction of square roots      ...    0.007 sec
Total time needed                          ...    0.013 sec

Time for model grid setup =    0.073 sec

------------------------------
INITIAL GUESS: MODEL POTENTIAL
------------------------------
Loading Hartree-Fock densities                     ... done
Calculating cut-offs                               ... done
Initializing the effective Hamiltonian             ... done
Setting up the integral package (SHARK)            ... done
Starting the Coulomb interaction                   ... done (   0.0 sec)
Reading the grid                                   ... done
Mapping shells                                     ... done
Starting the XC term evaluation                    ... done (   0.1 sec)
  promolecular density results
     # of electrons  =     39.997227077
     EX              =    -19.638829195
     EC              =     -1.596214243
     EX+EC           =    -21.235043438
Transforming the Hamiltonian                       ... done (   0.0 sec)
Diagonalizing the Hamiltonian                      ... done (   0.0 sec)
Back transforming the eigenvectors                 ... done (   0.0 sec)
Now organizing SCF variables                       ... done
                      ------------------
                      INITIAL GUESS DONE (   0.2 sec)
                      ------------------
-------------------
DFT GRID GENERATION
-------------------

General Integration Accuracy     IntAcc      ... 4.388
Radial Grid Type                 RadialGrid  ... OptM3 with GC (2021)
Angular Grid (max. ang.)         AngularGrid ... 4 (Lebedev-302)
Angular grid pruning method      GridPruning ... 4 (adaptive)
Weight generation scheme         WeightScheme... Becke
Basis function cutoff            BFCut       ... 1.0000e-11
Integration weight cutoff        WCut        ... 1.0000e-14
Angular grids for H and He will be reduced by one unit
Partially contracted basis set               ... off
Rotationally invariant grid construction     ... off

Total number of grid points                  ...    61950
Total number of batches                      ...      976
Average number of points per batch           ...       63
Average number of grid points per atom       ...     4425
Time for grid setup =    0.352 sec

--------------------
COSX GRID GENERATION
--------------------

GRIDX 1
-------
General Integration Accuracy     IntAcc      ... 3.816
Radial Grid Type                 RadialGrid  ... OptM3 with GC (2021)
Angular Grid (max. ang.)         AngularGrid ... 1 (Lebedev-50)
Angular grid pruning method      GridPruning ... 4 (adaptive)
Weight generation scheme         WeightScheme... Becke
Basis function cutoff            BFCut       ... 1.0000e-11
Integration weight cutoff        WCut        ... 1.0000e-14
Angular grids for H and He will be reduced by one unit
Partially contracted basis set               ... on
Rotationally invariant grid construction     ... off

Total number of grid points                  ...     7768
Total number of batches                      ...      128
Average number of points per batch           ...       60
Average number of grid points per atom       ...      555
UseSFitting                                  ... on

GRIDX 2
-------
General Integration Accuracy     IntAcc      ... 4.020
Radial Grid Type                 RadialGrid  ... OptM3 with GC (2021)
Angular Grid (max. ang.)         AngularGrid ... 2 (Lebedev-110)
Angular grid pruning method      GridPruning ... 4 (adaptive)
Weight generation scheme         WeightScheme... Becke
Basis function cutoff            BFCut       ... 1.0000e-11
Integration weight cutoff        WCut        ... 1.0000e-14
Angular grids for H and He will be reduced by one unit
Partially contracted basis set               ... on
Rotationally invariant grid construction     ... off

Total number of grid points                  ...    18135
Total number of batches                      ...      290
Average number of points per batch           ...       62
Average number of grid points per atom       ...     1295
UseSFitting                                  ... on

GRIDX 3
-------
General Integration Accuracy     IntAcc      ... 4.338
Radial Grid Type                 RadialGrid  ... OptM3 with GC (2021)
Angular Grid (max. ang.)         AngularGrid ... 3 (Lebedev-194)
Angular grid pruning method      GridPruning ... 4 (adaptive)
Weight generation scheme         WeightScheme... Becke
Basis function cutoff            BFCut       ... 1.0000e-11
Integration weight cutoff        WCut        ... 1.0000e-14
Angular grids for H and He will be reduced by one unit
Partially contracted basis set               ... on
Rotationally invariant grid construction     ... off

Total number of grid points                  ...    40867
Total number of batches                      ...      645
Average number of points per batch           ...       63
Average number of grid points per atom       ...     2919
UseSFitting                                  ... on

Time for X-Grid setup             =    0.326 sec

--------------
SCF ITERATIONS
--------------
ITER       Energy         Delta-E        Max-DP      RMS-DP      [F,P]     Damp
               ***  Starting incremental Fock matrix formation  ***
  0   -212.6662921855   0.000000000000 0.06841542  0.00123608  0.0605536 0.7000
                      *** Initiating the SOSCF procedure ***
                      *** Re-Reading the Fockian *** 
                      *** Removing any level shift *** 
ITER      Energy       Delta-E        Grad      Rot      Max-DP    RMS-DP
  1   -212.67326615  -0.0069739693  0.002457  0.002457  0.215473  0.003861
               *** Restarting incremental Fock matrix formation ***
  2   -212.68637967  -0.0131135109  0.008753  0.007331  0.078941  0.001836
  3   -212.68730834  -0.0009286721  0.005666  0.002783  0.012068  0.000437
  4   -212.68817886  -0.0008705257  0.000287  0.000625  0.005218  0.000140
  5   -212.68818698  -0.0000081204  0.000213  0.000203  0.000952  0.000040
  6   -212.68818864  -0.0000016600  0.000068  0.000059  0.000343  0.000015
  7   -212.68818883  -0.0000001836  0.000020  0.000020  0.000197  0.000006
  8   -212.68818885  -0.0000000182  0.000004  0.000011  0.000021  0.000001
                  ***Gradient check signals convergence***
              ***Rediagonalizing the Fockian in SOSCF/NRSCF***

               *****************************************************
               *                     SUCCESS                       *
               *           SCF CONVERGED AFTER   9 CYCLES          *
               *****************************************************

Old exchange energy                            =    -10.296810062 Eh
New exchange energy                            =    -10.296801978 Eh
Exchange energy change after final integration =      0.000008084 Eh
Total energy after final integration           =   -212.688180764 Eh
Final COS-X integration done in                =     3.136 sec

----------------
TOTAL SCF ENERGY
----------------

Total Energy       :         -212.68818076 Eh           -5787.53963 eV

Components:
Nuclear Repulsion  :          190.41705541 Eh            5181.51150 eV
Electronic Energy  :         -403.10523618 Eh          -10969.05113 eV
One Electron Energy:         -662.38801319 Eh          -18024.49419 eV
Two Electron Energy:          259.28277701 Eh            7055.44305 eV
Max COSX asymmetry :            0.00000109 Eh               0.00003 eV

Virial components:
Potential Energy   :         -423.56970637 Eh          -11525.91768 eV
Kinetic Energy     :          210.88152560 Eh            5738.37805 eV
Virial Ratio       :            2.00856716


DFT components:
N(Alpha)           :       20.000020185302 electrons
N(Beta)            :       20.000020185302 electrons
N(Total)           :       40.000040370604 electrons
E(X)               :      -20.196151535490 Eh       
E(C)               :       -1.612632312663 Eh       
E(XC)              :      -21.808783848154 Eh       
DFET-embed. en.    :        0.000000000000 Eh       

---------------
SCF CONVERGENCE
---------------

  Last Energy change         ...   -1.6065e-09  Tolerance :   1.0000e-08
  Last MAX-Density change    ...    2.2204e-15  Tolerance :   1.0000e-07
  Last RMS-Density change    ...    3.3404e-17  Tolerance :   5.0000e-09
  Last Orbital Gradient      ...    1.3347e-06  Tolerance :   1.0000e-05
  Last Orbital Rotation      ...    4.2453e-06  Tolerance :   1.0000e-05

             **** THE GBW FILE WAS UPDATED (file.gbw) ****
             **** DENSITY file.scfp WAS UPDATED ****
             **** ENERGY FILE WAS UPDATED (file.en.tmp) ****
             **** THE GBW FILE WAS UPDATED (file.gbw) ****
             **** DENSITY file.scfp WAS UPDATED ****
----------------
ORBITAL ENERGIES
----------------

  NO   OCC          E(Eh)            E(eV) 
   0   2.0000     -14.411616      -392.1600 
   1   2.0000     -10.300258      -280.2843 
   2   2.0000     -10.300078      -280.2794 
   3   2.0000     -10.278843      -279.7015 
   4   2.0000     -10.278009      -279.6788 
   5   2.0000      -1.051830       -28.6218 
   6   2.0000      -0.898775       -24.4569 
   7   2.0000      -0.854259       -23.2456 
   8   2.0000      -0.708338       -19.2749 
   9   2.0000      -0.694841       -18.9076 
  10   2.0000      -0.625083       -17.0094 
  11   2.0000      -0.594877       -16.1874 
  12   2.0000      -0.533054       -14.5051 
  13   2.0000      -0.529760       -14.4155 
  14   2.0000      -0.486279       -13.2323 
  15   2.0000      -0.455096       -12.3838 
  16   2.0000      -0.444984       -12.1086 
  17   2.0000      -0.441103       -12.0030 
  18   2.0000      -0.421825       -11.4784 
  19   2.0000      -0.325531        -8.8582 
  20   0.0000       0.035231         0.9587 
  21   0.0000       0.052128         1.4185 
  22   0.0000       0.055660         1.5146 
  23   0.0000       0.059561         1.6208 
  24   0.0000       0.078567         2.1379 
  25   0.0000       0.080679         2.1954 
  26   0.0000       0.081383         2.2145 
  27   0.0000       0.085912         2.3378 
  28   0.0000       0.096369         2.6223 
  29   0.0000       0.139784         3.8037 
  30   0.0000       0.146186         3.9779 
  31   0.0000       0.149840         4.0774 
  32   0.0000       0.161345         4.3904 
  33   0.0000       0.165200         4.4953 
  34   0.0000       0.167919         4.5693 
  35   0.0000       0.171919         4.6782 
  36   0.0000       0.186381         5.0717 
  37   0.0000       0.192494         5.2380 
  38   0.0000       0.195842         5.3291 
  39   0.0000       0.207747         5.6531 
  40   0.0000       0.217446         5.9170 
  41   0.0000       0.221899         6.0382 
  42   0.0000       0.226384         6.1602 
  43   0.0000       0.232341         6.3223 
  44   0.0000       0.239461         6.5161 
  45   0.0000       0.264296         7.1919 
  46   0.0000       0.272386         7.4120 
  47   0.0000       0.282945         7.6993 
  48   0.0000       0.296742         8.0748 
  49   0.0000       0.312810         8.5120 
  50   0.0000       0.340348         9.2613 
  51   0.0000       0.354013         9.6332 
  52   0.0000       0.378358        10.2956 
  53   0.0000       0.390789        10.6339 
  54   0.0000       0.413621        11.2552 
  55   0.0000       0.414875        11.2893 
  56   0.0000       0.434631        11.8269 
  57   0.0000       0.443983        12.0814 
  58   0.0000       0.449683        12.2365 
  59   0.0000       0.469462        12.7747 
  60   0.0000       0.476445        12.9647 
  61   0.0000       0.497260        13.5311 
  62   0.0000       0.504674        13.7329 
  63   0.0000       0.753895        20.5145 
  64   0.0000       0.786958        21.4142 
  65   0.0000       0.802342        21.8328 
  66   0.0000       0.804597        21.8942 
  67   0.0000       0.822190        22.3729 
  68   0.0000       0.859767        23.3955 
  69   0.0000       0.878213        23.8974 
  70   0.0000       0.888965        24.1900 
  71   0.0000       0.909706        24.7544 
  72   0.0000       0.915544        24.9132 
  73   0.0000       0.927257        25.2320 
  74   0.0000       0.972803        26.4713 
  75   0.0000       1.034798        28.1583 
  76   0.0000       1.071181        29.1483 
  77   0.0000       1.078768        29.3548 
  78   0.0000       1.092213        29.7206 
  79   0.0000       1.123064        30.5601 
  80   0.0000       1.149093        31.2684 
  81   0.0000       1.183792        32.2126 
  82   0.0000       1.206446        32.8291 
  83   0.0000       1.213422        33.0189 
  84   0.0000       1.216324        33.0979 
  85   0.0000       1.260868        34.3100 
  86   0.0000       1.270178        34.5633 
  87   0.0000       1.282283        34.8927 
  88   0.0000       1.365848        37.1666 
  89   0.0000       1.451281        39.4914 
  90   0.0000       1.545576        42.0572 
  91   0.0000       1.621381        44.1200 
  92   0.0000       1.711924        46.5838 
  93   0.0000       1.725900        46.9641 
  94   0.0000       1.780176        48.4410 
  95   0.0000       1.823366        49.6163 
  96   0.0000       1.843231        50.1569 
  97   0.0000       1.889424        51.4138 
  98   0.0000       1.910487        51.9870 
  99   0.0000       1.963196        53.4213 
 100   0.0000       1.964459        53.4556 
 101   0.0000       2.029218        55.2178 
 102   0.0000       2.089200        56.8500 
 103   0.0000       2.118137        57.6374 
 104   0.0000       2.138615        58.1947 
 105   0.0000       2.178189        59.2715 
 106   0.0000       2.202751        59.9399 
 107   0.0000       2.219311        60.3905 
 108   0.0000       2.273547        61.8663 
 109   0.0000       2.297142        62.5084 
 110   0.0000       2.346196        63.8432 
 111   0.0000       2.366425        64.3937 
 112   0.0000       2.410784        65.6008 
 113   0.0000       2.496833        67.9423 
 114   0.0000       2.501238        68.0622 
 115   0.0000       2.534081        68.9559 
 116   0.0000       2.556696        69.5712 
 117   0.0000       2.568713        69.8982 
 118   0.0000       2.580110        70.2084 
 119   0.0000       2.627622        71.5012 
 120   0.0000       2.640595        71.8542 
 121   0.0000       2.675617        72.8072 
 122   0.0000       2.714844        73.8747 
 123   0.0000       2.780379        75.6580 
 124   0.0000       2.788413        75.8766 
 125   0.0000       2.823847        76.8408 
 126   0.0000       2.847061        77.4725 
 127   0.0000       2.866853        78.0110 
 128   0.0000       2.878775        78.3355 
 129   0.0000       2.910716        79.2046 
 130   0.0000       2.923810        79.5609 
 131   0.0000       3.043924        82.8294 
 132   0.0000       3.059867        83.2632 
 133   0.0000       3.088351        84.0383 
 134   0.0000       3.134215        85.2863 
 135   0.0000       3.352506        91.2263 
 136   0.0000       3.380888        91.9986 
 137   0.0000       3.417969        93.0077 
 138   0.0000       3.446072        93.7724 
 139   0.0000       3.522134        95.8421 
 140   0.0000       3.589430        97.6734 
 141   0.0000       3.603692        98.0615 
 142   0.0000       3.633238        98.8654 
 143   0.0000       3.677671       100.0745 

                    ********************************
                    * MULLIKEN POPULATION ANALYSIS *
                    ********************************

-----------------------
MULLIKEN ATOMIC CHARGES
-----------------------
   0 C :   -0.233290
   1 C :   -0.329682
   2 C :   -0.311246
   3 N :   -0.334881
   4 C :   -0.306618
   5 H :    0.153375
   6 H :    0.162130
   7 H :    0.146923
   8 H :    0.154917
   9 H :    0.139395
  10 H :    0.171224
  11 H :    0.294728
  12 H :    0.159736
  13 H :    0.133289
Sum of atomic charges:    0.0000000

--------------------------------
MULLIKEN REDUCED ORBITAL CHARGES
--------------------------------
  0 C s       :     3.184151  s :     3.184151
      pz      :     1.071638  p :     3.011229
      px      :     1.010161
      py      :     0.929430
      dz2     :     0.007030  d :     0.037910
      dxz     :     0.007806
      dyz     :     0.007221
      dx2y2   :     0.008234
      dxy     :     0.007620
  1 C s       :     3.266212  s :     3.266212
      pz      :     1.045611  p :     3.025080
      px      :     0.922652
      py      :     1.056817
      dz2     :     0.011379  d :     0.038390
      dxz     :     0.006372
      dyz     :     0.003849
      dx2y2   :     0.009592
      dxy     :     0.007198
  2 C s       :     3.337492  s :     3.337492
      pz      :     1.117765  p :     2.920104
      px      :     0.988235
      py      :     0.814105
      dz2     :     0.006921  d :     0.053650
      dxz     :     0.010015
      dyz     :     0.012654
      dx2y2   :     0.013355
      dxy     :     0.010705
  3 N s       :     3.481001  s :     3.481001
      pz      :     1.518921  p :     3.818754
      px      :     1.195863
      py      :     1.103969
      dz2     :     0.007187  d :     0.035127
      dxz     :     0.003569
      dyz     :     0.008440
      dx2y2   :     0.011232
      dxy     :     0.004699
  4 C s       :     3.342394  s :     3.342394
      pz      :     1.113047  p :     2.911817
      px      :     0.793631
      py      :     1.005138
      dz2     :     0.009304  d :     0.052407
      dxz     :     0.010660
      dyz     :     0.009235
      dx2y2   :     0.013160
      dxy     :     0.010048
  5 H s       :     0.835590  s :     0.835590
      pz      :     0.003501  p :     0.011035
      px      :     0.005451
      py      :     0.002083
  6 H s       :     0.826969  s :     0.826969
      pz      :     0.005881  p :     0.010901
      px      :     0.002180
      py      :     0.002841
  7 H s       :     0.842223  s :     0.842223
      pz      :     0.006730  p :     0.010853
      px      :     0.002133
      py      :     0.001990
  8 H s       :     0.834094  s :     0.834094
      pz      :     0.002278  p :     0.010989
      px      :     0.002085
      py      :     0.006625
  9 H s       :     0.849895  s :     0.849895
      pz      :     0.004615  p :     0.010710
      px      :     0.004527
      py      :     0.001568
 10 H s       :     0.818422  s :     0.818422
      pz      :     0.005472  p :     0.010354
      px      :     0.002549
      py      :     0.002333
 11 H s       :     0.682269  s :     0.682269
      pz      :     0.010392  p :     0.023003
      px      :     0.005620
      py      :     0.006991
 12 H s       :     0.829767  s :     0.829767
      pz      :     0.006320  p :     0.010497
      px      :     0.001532
      py      :     0.002646
 13 H s       :     0.856037  s :     0.856037
      pz      :     0.004146  p :     0.010673
      px      :     0.002346
      py      :     0.004181


                     *******************************
                     * LOEWDIN POPULATION ANALYSIS *
                     *******************************

----------------------
LOEWDIN ATOMIC CHARGES
----------------------
   0 C :   -0.234143
   1 C :   -0.234775
   2 C :   -0.135317
   3 N :   -0.394471
   4 C :   -0.133447
   5 H :    0.118075
   6 H :    0.121906
   7 H :    0.120238
   8 H :    0.118293
   9 H :    0.117034
  10 H :    0.118885
  11 H :    0.187982
  12 H :    0.114448
  13 H :    0.115291

-------------------------------
LOEWDIN REDUCED ORBITAL CHARGES
-------------------------------
  0 C s       :     2.885324  s :     2.885324
      pz      :     1.105418  p :     3.266682
      px      :     1.085841
      py      :     1.075423
      dz2     :     0.013904  d :     0.082138
      dxz     :     0.016448
      dyz     :     0.015229
      dx2y2   :     0.017772
      dxy     :     0.018785
  1 C s       :     2.885646  s :     2.885646
      pz      :     1.099446  p :     3.265368
      px      :     1.076923
      py      :     1.088999
      dz2     :     0.023220  d :     0.083761
      dxz     :     0.014825
      dyz     :     0.007357
      dx2y2   :     0.020325
      dxy     :     0.018034
  2 C s       :     2.866413  s :     2.866413
      pz      :     1.100836  p :     3.155047
      px      :     1.078696
      py      :     0.975514
      dz2     :     0.013445  d :     0.113857
      dxz     :     0.020282
      dyz     :     0.026230
      dx2y2   :     0.029903
      dxy     :     0.023997
  3 N s       :     3.206505  s :     3.206505
      pz      :     1.534213  p :     4.113411
      px      :     1.330492
      py      :     1.248706
      dz2     :     0.011488  d :     0.074555
      dxz     :     0.007725
      dyz     :     0.016083
      dx2y2   :     0.026948
      dxy     :     0.012311
  4 C s       :     2.867993  s :     2.867993
      pz      :     1.109254  p :     3.154722
      px      :     0.962993
      py      :     1.082475
      dz2     :     0.019280  d :     0.110732
      dxz     :     0.021475
      dyz     :     0.017883
      dx2y2   :     0.030025
      dxy     :     0.022069
  5 H s       :     0.843906  s :     0.843906
      pz      :     0.011941  p :     0.038018
      px      :     0.019524
      py      :     0.006554
  6 H s       :     0.840302  s :     0.840302
      pz      :     0.021222  p :     0.037792
      px      :     0.007128
      py      :     0.009442
  7 H s       :     0.842114  s :     0.842114
      pz      :     0.024475  p :     0.037647
      px      :     0.006789
      py      :     0.006384
  8 H s       :     0.843728  s :     0.843728
      pz      :     0.007387  p :     0.037979
      px      :     0.006704
      py      :     0.023888
  9 H s       :     0.846039  s :     0.846039
      pz      :     0.015964  p :     0.036927
      px      :     0.015634
      py      :     0.005328
 10 H s       :     0.844069  s :     0.844069
      pz      :     0.019996  p :     0.037045
      px      :     0.008554
      py      :     0.008495
 11 H s       :     0.738753  s :     0.738753
      pz      :     0.035792  p :     0.073265
      px      :     0.015918
      py      :     0.021554
 12 H s       :     0.848378  s :     0.848378
      pz      :     0.023293  p :     0.037175
      px      :     0.005212
      py      :     0.008670
 13 H s       :     0.847572  s :     0.847572
      pz      :     0.014700  p :     0.037136
      px      :     0.008055
      py      :     0.014381


                      *****************************
                      * MAYER POPULATION ANALYSIS *
                      *****************************

  NA   - Mulliken gross atomic population
  ZA   - Total nuclear charge
  QA   - Mulliken gross atomic charge
  VA   - Mayer's total valence
  BVA  - Mayer's bonded valence
  FA   - Mayer's free valence

  ATOM       NA         ZA         QA         VA         BVA        FA
  0 C      6.2333     6.0000    -0.2333     3.5120     3.5120     0.0000
  1 C      6.3297     6.0000    -0.3297     3.6843     3.6843     0.0000
  2 C      6.3112     6.0000    -0.3112     3.7803     3.7803    -0.0000
  3 N      7.3349     7.0000    -0.3349     2.5145     2.5145    -0.0000
  4 C      6.3066     6.0000    -0.3066     3.7408     3.7408     0.0000
  5 H      0.8466     1.0000     0.1534     0.9565     0.9565     0.0000
  6 H      0.8379     1.0000     0.1621     0.9478     0.9478     0.0000
  7 H      0.8531     1.0000     0.1469     0.9627     0.9627     0.0000
  8 H      0.8451     1.0000     0.1549     0.9633     0.9633     0.0000
  9 H      0.8606     1.0000     0.1394     0.9573     0.9573    -0.0000
 10 H      0.8288     1.0000     0.1712     0.9163     0.9163    -0.0000
 11 H      0.7053     1.0000     0.2947     0.8628     0.8628    -0.0000
 12 H      0.8403     1.0000     0.1597     0.9309     0.9309     0.0000
 13 H      0.8667     1.0000     0.1333     0.9565     0.9565     0.0000

  Mayer bond orders larger than 0.100000
B(  0-C ,  1-C ) :   0.8870 B(  0-C ,  4-C ) :   0.8794 B(  0-C ,  5-H ) :   0.9673 
B(  0-C ,  6-H ) :   0.9872 B(  1-C ,  2-C ) :   0.9261 B(  1-C ,  7-H ) :   0.9975 
B(  1-C ,  8-H ) :   0.9673 B(  2-C ,  3-N ) :   0.9495 B(  2-C ,  9-H ) :   0.9990 
B(  2-C , 10-H ) :   0.9556 B(  3-N ,  4-C ) :   0.8974 B(  3-N , 11-H ) :   0.9056 
B(  4-C , 12-H ) :   1.0084 B(  4-C , 13-H ) :   0.9756 

-------
TIMINGS
-------

Total SCF time: 0 days 0 hours 0 min 19 sec 

Total time                  ....      19.095 sec
Sum of individual times     ....      18.873 sec  ( 98.8%)

Fock matrix formation       ....      17.959 sec  ( 94.1%)
  Split-RI-J                ....       0.769 sec  (  4.3% of F)
  Chain of spheres X        ....      15.508 sec  ( 86.4% of F)
  XC integration            ....       1.675 sec  (  9.3% of F)
    Basis function eval.    ....       0.496 sec  ( 29.6% of XC)
    Density eval.           ....       0.386 sec  ( 23.0% of XC)
    XC-Functional eval.     ....       0.283 sec  ( 16.9% of XC)
    XC-Potential eval.      ....       0.403 sec  ( 24.1% of XC)
Diagonalization             ....       0.015 sec  (  0.1%)
Density matrix formation    ....       0.003 sec  (  0.0%)
Population analysis         ....       0.007 sec  (  0.0%)
Initial guess               ....       0.094 sec  (  0.5%)
Orbital Transformation      ....       0.000 sec  (  0.0%)
Orbital Orthonormalization  ....       0.000 sec  (  0.0%)
DIIS solution               ....       0.006 sec  (  0.0%)
SOSCF solution              ....       0.037 sec  (  0.2%)
Grid generation             ....       0.751 sec  (  3.9%)

Maximum memory used throughout the entire SCF-calculation: 52.1 MB


-------------------------------------------------------------------------------
                          DFT DISPERSION CORRECTION                            
                                                                               
                              DFTD3 V3.1  Rev 1                                
                          USING Becke-Johnson damping                          
-------------------------------------------------------------------------------
The WB97X-D3BJ functional is recognized
Active option DFTDOPT                   ...         4   

molecular C6(AA) [au] = 1352.770394 


            DFT-D V3
 parameters
 s6 scaling factor         :     1.0000 
 a1 scaling factor         :     0.0000 
 s8 scaling factor         :     0.2641 
 a2 scaling factor         :     5.4959 
 ad hoc parameters k1-k3   :    16.0000     1.3333    -4.0000 

 Edisp/kcal,au: -11.931515173623  -0.019014077706 
 E6   /kcal   : -10.055376883 
 E8   /kcal   :  -1.876138290 
 % E8         :  15.724224988 

-------------------------   ----------------
Dispersion correction           -0.019014078
-------------------------   ----------------


-------------------------   --------------------
FINAL SINGLE POINT ENERGY      -212.707194841278
-------------------------   --------------------


           ************************************************************
           *        Program running with 6 parallel MPI-processes     *
           *              working on a common directory               *
           ************************************************************
------------------------------------------------------------------------------
                         ORCA SCF GRADIENT CALCULATION
------------------------------------------------------------------------------

 ... reading COSX grid (gridx3)
Gradient of the Kohn-Sham DFT energy:
Kohn-Sham wavefunction type      ... RKS
Hartree-Fock exchange scaling    ...    0.167
Number of operators              ...    1
Number of atoms                  ...   14
Basis set dimensions             ...  144
Integral neglect threshold       ... 2.5e-11
Integral primitive cutoff        ... 2.5e-12
SHARK Integral package           ... ON

Nuc. rep. gradient       (SHARK) ... done (  0.0 sec)
HCore & Overlap gradient (SHARK) ... done (  0.0 sec)
RI-J gradient            (SHARK) ... done (  0.2 sec)
COSX-gradient                    ... done (  3.5 sec)
Exchange-correlation gradient    ... done
Dispersion correction            ... done

------------------
CARTESIAN GRADIENT
------------------

   1   C   :    0.021550583    0.007346407    0.009479347
   2   C   :    0.001594124    0.018782479   -0.017299419
   3   C   :   -0.023206756    0.011405385    0.004618940
   4   N   :   -0.010978813   -0.017427321   -0.031744854
   5   C   :    0.011551208   -0.025672106    0.007508721
   6   H   :   -0.006519674    0.001852160    0.010104259
   7   H   :    0.001339234   -0.004158747   -0.009872055
   8   H   :   -0.001007103    0.004101561    0.008643120
   9   H   :   -0.000472351   -0.008870087   -0.007778733
  10   H   :    0.004155498   -0.001791757    0.011349054
  11   H   :    0.000246006   -0.002840265   -0.007442940
  12   H   :    0.006215229    0.013161934    0.022866004
  13   H   :    0.000053176    0.000113081   -0.009519547
  14   H   :   -0.004441434    0.003931127    0.009121806

Difference to translation invariance:
           :    0.0000789278   -0.0000661479    0.0000337031

Difference to rotation invariance:
           :    0.0003778696    0.0002003426   -0.0001655414

Norm of the cartesian gradient     ...    0.0767251438
RMS gradient                       ...    0.0118389467
MAX gradient                       ...    0.0317448536

-------
TIMINGS
-------

Total SCF gradient time            ...        5.233 sec

One electron gradient       ....       0.039 sec  (  0.7%)
RI-J Coulomb gradient       ....       0.238 sec  (  4.5%)
COSX gradient               ....       3.517 sec  ( 67.2%)
XC gradient                 ....       1.083 sec  ( 20.7%)

Maximum memory used throughout the entire SCFGRAD-calculation: 40.0 MB


           ************************************************************
           *        Program running with 6 parallel MPI-processes     *
           *              working on a common directory               *
           ************************************************************

-------------------------------------------------------------------------------
                               ORCA SCF HESSIAN
-------------------------------------------------------------------------------

                   --------- SHARK INITIALIZATION DONE ---------

Hessian of the Kohn-Sham DFT energy:
Kohn-Sham wavefunction type                      ... RKS
Hartree-Fock exchange scaling                    ...    0.167
Number of operators                              ...    1
Number of atoms                                  ...   14
Basis set dimensions                             ...  144
Integral neglect threshold                       ... 2.5e-11
Integral primitive cutoff                        ... 2.5e-12

Setting up DFT Hessian calculations              ... 

HESS GRID
---------

General Integration Accuracy     IntAcc      ... 4.629
Radial Grid Type                 RadialGrid  ... OptM3 with GC (2021)
Angular Grid (max. ang.)         AngularGrid ... 5 (Lebedev-434)
Angular grid pruning method      GridPruning ... 4 (adaptive)
Weight generation scheme         WeightScheme... Becke
Basis function cutoff            BFCut       ... 1.0000e-11
Integration weight cutoff        WCut        ... 1.0000e-14
Angular grids for H and He will be reduced by one unit
Partially contracted basis set               ... off
Rotationally invariant grid construction     ... off

Total number of grid points                  ...    97511
Total number of batches                      ...     1531
Average number of points per batch           ...       63
Average number of grid points per atom       ...     6965

Building densities                               ... done   (      0.0 sec)
Calculating rho(r) on the grid                   ... done   (      0.2 sec)
Building xc-kernel on the grid                   ... done   (      0.0 sec)
                                                     done   (      1.0 sec)

Nuclear repulsion Hessian  (SHARK)               ... done   (      0.0 sec)

----------------------------------------------
Forming right-hand sides of CP-SCF equations     ...
----------------------------------------------
One electron integral derivatives  (SHARK)       ... done   (      0.1 sec)
Transforming the overlap derivative matrices     ... done   (      0.0 sec)
Making the Q(x) pseudodensities                  ... done   (      0.0 sec)
Adding the E*S(x)*S(y) terms to the Hessian      ... done   (      0.0 sec)
Calculating energy weighted overlap derivatives  ... done   (      0.0 sec)
Two electron integral derivatives (SHARK-RI)     ... done   (      4.6 sec)
Exchange-correlation integral derivatives        ... done   (     18.0 sec)
tr(F(y)Q(x)) contribution to the Hessian         ... done   (      0.0 sec)
Response fock operator R(S(x)) (SHARK-RIJCOSX)   ... done   (      4.3 sec)
XC Response fock operator R(S(x))                ... done   (      5.5 sec)
tr(F(y)S(x)) contribution to the Hessian         ... done   (      0.0 sec)
Transforming and finalizing RHSs                 ... done   (      0.0 sec)

----------------------------------------------
Solving the CP-SCF equations (RIJCOSX)           ...
----------------------------------------------
     CP-SCF ITERATION   0:   1.0436e-01 (   1.8 sec   0/ 42 done)
     CP-SCF ITERATION   1:   2.1958e-02 (   1.9 sec   0/ 42 done)
     CP-SCF ITERATION   2:   6.6347e-03 (   1.9 sec   0/ 42 done)
     CP-SCF ITERATION   3:   2.1734e-03 (   1.9 sec   0/ 42 done)
     CP-SCF ITERATION   4:   8.0250e-04 (   1.9 sec   0/ 42 done)
     CP-SCF ITERATION   5:   2.0594e-04 (   1.9 sec  25/ 42 done)
     CP-SCF ITERATION   6:   6.7571e-05 (   1.1 sec  42/ 42 done)
                    *** THE CP-SCF HAS CONVERGED ***

                                                 ... done   (     12.5 sec)
Forming perturbed density Hessian contributions  ... done   (      0.0 sec)
2nd integral derivative contribs (SHARK-RI)      ... done   (     30.6 sec)
Exchange-correlation Hessian                     ... done   (     12.7 sec)
Dispersion correction in the Hessian             ... done   (      0.6 sec)
Dipole derivatives                               ... (center of mass:  0.198358,  0.176127 -0.119503)done   (      0.2 sec)

Total SCF Hessian time: 0 days 0 hours 1 min 30 sec 

Writing the Hessian file to the disk             ... done


Maximum memory used throughout the entire SCFHESS-calculation: 145.7 MB

-----------------------
VIBRATIONAL FREQUENCIES
-----------------------

Scaling factor for frequencies =  1.000000000  (already applied!)

   0:         0.00 cm**-1
   1:         0.00 cm**-1
   2:         0.00 cm**-1
   3:         0.00 cm**-1
   4:         0.00 cm**-1
   5:         0.00 cm**-1
   6:        88.93 cm**-1
   7:       242.25 cm**-1
   8:       643.61 cm**-1
   9:       705.65 cm**-1
  10:       902.71 cm**-1
  11:       933.35 cm**-1
  12:       957.52 cm**-1
  13:       974.81 cm**-1
  14:       998.79 cm**-1
  15:      1013.81 cm**-1
  16:      1072.73 cm**-1
  17:      1139.63 cm**-1
  18:      1171.91 cm**-1
  19:      1211.05 cm**-1
  20:      1270.91 cm**-1
  21:      1293.97 cm**-1
  22:      1313.08 cm**-1
  23:      1332.38 cm**-1
  24:      1376.61 cm**-1
  25:      1413.37 cm**-1
  26:      1421.69 cm**-1
  27:      1450.01 cm**-1
  28:      1514.75 cm**-1
  29:      1532.66 cm**-1
  30:      1538.76 cm**-1
  31:      1554.81 cm**-1
  32:      1562.77 cm**-1
  33:      2922.70 cm**-1
  34:      2932.09 cm**-1
  35:      2936.64 cm**-1
  36:      2943.15 cm**-1
  37:      2967.72 cm**-1
  38:      2975.03 cm**-1
  39:      2990.94 cm**-1
  40:      3007.40 cm**-1
  41:      3217.03 cm**-1


------------
NORMAL MODES
------------

These modes are the Cartesian displacements weighted by the diagonal matrix
M(i,i)=1/sqrt(m[i]) where m[i] is the mass of the displaced atom
Thus, these vectors are normalized but *not* orthogonal

                  0          1          2          3          4          5    
      0       0.000000   0.000000   0.000000   0.000000   0.000000   0.000000
      1       0.000000   0.000000   0.000000   0.000000   0.000000   0.000000
      2       0.000000   0.000000   0.000000   0.000000   0.000000   0.000000
      3       0.000000   0.000000   0.000000   0.000000   0.000000   0.000000
      4       0.000000   0.000000   0.000000   0.000000   0.000000   0.000000
      5       0.000000   0.000000   0.000000   0.000000   0.000000   0.000000
      6       0.000000   0.000000   0.000000   0.000000   0.000000   0.000000
      7       0.000000   0.000000   0.000000   0.000000   0.000000   0.000000
      8       0.000000   0.000000   0.000000   0.000000   0.000000   0.000000
      9       0.000000   0.000000   0.000000   0.000000   0.000000   0.000000
     10       0.000000   0.000000   0.000000   0.000000   0.000000   0.000000
     11       0.000000   0.000000   0.000000   0.000000   0.000000   0.000000
     12       0.000000   0.000000   0.000000   0.000000   0.000000   0.000000
     13       0.000000   0.000000   0.000000   0.000000   0.000000   0.000000
     14       0.000000   0.000000   0.000000   0.000000   0.000000   0.000000
     15       0.000000   0.000000   0.000000   0.000000   0.000000   0.000000
     16       0.000000   0.000000   0.000000   0.000000   0.000000   0.000000
     17       0.000000   0.000000   0.000000   0.000000   0.000000   0.000000
     18       0.000000   0.000000   0.000000   0.000000   0.000000   0.000000
     19       0.000000   0.000000   0.000000   0.000000   0.000000   0.000000
     20       0.000000   0.000000   0.000000   0.000000   0.000000   0.000000
     21       0.000000   0.000000   0.000000   0.000000   0.000000   0.000000
     22       0.000000   0.000000   0.000000   0.000000   0.000000   0.000000
     23       0.000000   0.000000   0.000000   0.000000   0.000000   0.000000
     24       0.000000   0.000000   0.000000   0.000000   0.000000   0.000000
     25       0.000000   0.000000   0.000000   0.000000   0.000000   0.000000
     26       0.000000   0.000000   0.000000   0.000000   0.000000   0.000000
     27       0.000000   0.000000   0.000000   0.000000   0.000000   0.000000
     28       0.000000   0.000000   0.000000   0.000000   0.000000   0.000000
     29       0.000000   0.000000   0.000000   0.000000   0.000000   0.000000
     30       0.000000   0.000000   0.000000   0.000000   0.000000   0.000000
     31       0.000000   0.000000   0.000000   0.000000   0.000000   0.000000
     32       0.000000   0.000000   0.000000   0.000000   0.000000   0.000000
     33       0.000000   0.000000   0.000000   0.000000   0.000000   0.000000
     34       0.000000   0.000000   0.000000   0.000000   0.000000   0.000000
     35       0.000000   0.000000   0.000000   0.000000   0.000000   0.000000
     36       0.000000   0.000000   0.000000   0.000000   0.000000   0.000000
     37       0.000000   0.000000   0.000000   0.000000   0.000000   0.000000
     38       0.000000   0.000000   0.000000   0.000000   0.000000   0.000000
     39       0.000000   0.000000   0.000000   0.000000   0.000000   0.000000
     40       0.000000   0.000000   0.000000   0.000000   0.000000   0.000000
     41       0.000000   0.000000   0.000000   0.000000   0.000000   0.000000
                  6          7          8          9         10         11    
      0      -0.042274   0.043796   0.150174  -0.187895   0.056596   0.081677
      1       0.027327  -0.046363   0.005898  -0.164515   0.007114  -0.044743
      2       0.112110  -0.079464   0.042813  -0.018958  -0.081346   0.012534
      3       0.024676   0.001594  -0.039154  -0.128572   0.037101  -0.028505
      4      -0.034659   0.085309  -0.171253   0.013235  -0.030741  -0.133862
      5      -0.040779   0.116117   0.113248  -0.012737   0.028892  -0.036686
      6       0.000599  -0.042241  -0.152452  -0.097279  -0.033817  -0.068068
      7       0.010193  -0.034867   0.035755   0.155669   0.017453  -0.047719
      8      -0.056411  -0.140345   0.013826   0.003861   0.041781  -0.038215
      9      -0.007271  -0.002728   0.006936   0.281673  -0.059838   0.025634
     10       0.034521   0.012333   0.080954   0.209917  -0.034116   0.104432
     11       0.151409   0.102674  -0.057461  -0.062454   0.023613  -0.023031
     12       0.035531   0.003875   0.035525   0.140217   0.032135   0.002817
     13      -0.028426  -0.010793   0.072765  -0.216987   0.012533   0.080397
     14      -0.158370   0.007276  -0.030057   0.065873  -0.066898   0.004213
     15       0.079371  -0.061158  -0.010768  -0.081884   0.317830   0.190269
     16       0.137030  -0.094415   0.000545   0.087205   0.311954  -0.040217
     17       0.288942  -0.238085  -0.211431   0.120492   0.292686   0.187839
     18      -0.283348   0.256952   0.391643  -0.407128  -0.467051  -0.143420
     19      -0.021861  -0.101485  -0.007294  -0.165811  -0.084826   0.053722
     20       0.193972  -0.107008  -0.010831   0.037497   0.093039   0.021666
     21       0.102752   0.061236  -0.099909  -0.232092  -0.101920   0.071406
     22      -0.138600   0.389394  -0.569686  -0.014382   0.012790   0.451464
     23      -0.023641   0.097943   0.138129  -0.020894   0.009216  -0.071657
     24       0.013433  -0.042965   0.036185   0.188505   0.133502  -0.164197
     25      -0.010791   0.017219  -0.069088  -0.009909  -0.043176  -0.264836
     26      -0.130551   0.383309  -0.299373   0.005305   0.060304   0.505433
     27       0.053000   0.148932   0.049483  -0.048732   0.126013  -0.318424
     28      -0.075646  -0.183040   0.007342  -0.115089   0.031456   0.036727
     29      -0.122069  -0.352923  -0.194599  -0.084628  -0.117120   0.224698
     30      -0.063459  -0.341642  -0.396684  -0.296493  -0.213179   0.293963
     31       0.120841   0.032944   0.036466   0.158808   0.025582  -0.001337
     32      -0.143266  -0.298774  -0.082633  -0.075136  -0.038136   0.091732
     33      -0.180560  -0.069479   0.027922   0.067811  -0.031313  -0.044887
     34      -0.072608  -0.120218   0.082039   0.116853   0.050663  -0.043480
     35       0.285801   0.218418  -0.059991   0.103257  -0.053405   0.113315
     36       0.216800   0.058861  -0.024566   0.050566  -0.045872  -0.038393
     37      -0.309139   0.019238  -0.037838  -0.081655   0.404895   0.002409
     38      -0.304115   0.007537  -0.062485   0.147395   0.096896  -0.018061
     39      -0.057776  -0.056520   0.000686   0.104652   0.017051  -0.058592
     40       0.195705  -0.051016   0.109813  -0.359734  -0.311037   0.093203
     41      -0.439727   0.011698  -0.084501   0.181306   0.252707  -0.041984
                 12         13         14         15         16         17    
      0       0.015849  -0.113377  -0.168734   0.091271  -0.015454   0.044428
      1      -0.040990  -0.075183   0.010774   0.064528  -0.038346  -0.117665
      2      -0.006961  -0.052427  -0.045127  -0.014128   0.034521   0.026197
      3       0.021565   0.059598  -0.042102  -0.091987  -0.018581  -0.111426
      4       0.010967  -0.032224  -0.192945  -0.022805   0.022382   0.044065
      5      -0.063421   0.018701   0.108566  -0.016202   0.009436  -0.005563
      6      -0.095728   0.070469   0.144164   0.131032  -0.007330   0.054988
      7       0.073194  -0.103403   0.076234  -0.056753  -0.028184   0.065580
      8       0.008096   0.100410  -0.065626   0.034792  -0.047568  -0.033996
      9      -0.065214   0.108790  -0.057365  -0.025823   0.014480  -0.008239
     10      -0.072264   0.043315  -0.012185   0.085293   0.022846  -0.042901
     11       0.047051  -0.004242   0.023243   0.007036   0.065613   0.011880
     12       0.077607  -0.138158   0.084505  -0.048596  -0.003663   0.040473
     13      -0.000194   0.190300   0.044163  -0.105159   0.030277   0.074619
     14       0.069614  -0.026384   0.002809   0.036951  -0.074893  -0.010945
     15       0.062010  -0.023325  -0.312788   0.142309  -0.085511   0.162939
     16      -0.118302  -0.352953   0.255517   0.190476   0.064787  -0.456837
     17       0.071337   0.138279  -0.287923   0.045276  -0.085790   0.256742
     18      -0.040141  -0.232621  -0.060791  -0.048205   0.123310  -0.030696
     19       0.115309  -0.028770   0.089307   0.126313  -0.372954  -0.228160
     20      -0.063555  -0.048179  -0.114062  -0.004043   0.151949   0.095694
     21      -0.026593  -0.133433   0.049158  -0.219884   0.304460  -0.363591
     22       0.207679  -0.034922  -0.032989   0.077814  -0.117811  -0.039180
     23      -0.085665  -0.000127   0.110821  -0.038016   0.053514  -0.027192
     24       0.221684   0.234516  -0.045784  -0.482231  -0.189690  -0.461659
     25      -0.039599  -0.058379  -0.251508  -0.012576   0.062653   0.099645
     26       0.104174   0.054577   0.300922   0.025069  -0.113892  -0.141289
     27      -0.083222   0.294773   0.258344   0.288945  -0.238079   0.163367
     28      -0.031503  -0.353031   0.362387  -0.200215  -0.197302   0.325593
     29      -0.023668  -0.151398  -0.129634  -0.139541   0.158759  -0.105078
     30      -0.161256  -0.316240   0.258860  -0.087530   0.204947   0.048204
     31       0.089162  -0.070684   0.144461   0.096862   0.064052  -0.020252
     32      -0.038852  -0.074442  -0.063778  -0.136543  -0.013133   0.004091
     33       0.490392   0.245324   0.118041   0.145928   0.354069   0.033662
     34       0.332345   0.140795   0.121743   0.364474   0.311238  -0.101735
     35      -0.454283  -0.103480  -0.148056  -0.246332  -0.267058   0.029195
     36       0.211182   0.050566   0.159997  -0.107541  -0.004885   0.085838
     37      -0.272587   0.113451   0.117427  -0.290427   0.269311   0.119774
     38      -0.069800  -0.094303   0.005360  -0.022240   0.012871  -0.004244
     39       0.002253  -0.183915   0.159611  -0.246708  -0.133298   0.137269
     40       0.209583   0.286985   0.099043  -0.105811  -0.236162   0.103716
     41      -0.180819  -0.142183  -0.004051  -0.074864   0.126469   0.016640
                 18         19         20         21         22         23    
      0       0.027053  -0.066328  -0.040696   0.031736  -0.004071   0.017842
      1      -0.009351  -0.102184   0.051659  -0.066923   0.004325   0.033070
      2      -0.104372  -0.040028  -0.045712  -0.026135  -0.091642   0.029428
      3      -0.001462   0.027837   0.079539  -0.040534   0.026236  -0.039786
      4       0.029677   0.102188  -0.023793   0.008195   0.004221  -0.005750
      5       0.100311   0.032694  -0.007443  -0.035375   0.095457   0.046525
      6      -0.005173   0.041239  -0.066157   0.023027  -0.012751   0.039431
      7      -0.012622  -0.250162   0.005283   0.046631   0.022185   0.038673
      8      -0.103028   0.024064   0.067133   0.055294  -0.018739  -0.028849
      9       0.026717  -0.265887   0.011760  -0.003647   0.016187  -0.017058
     10       0.008934   0.224270  -0.000807  -0.051849  -0.014905  -0.029271
     11       0.007050  -0.084359  -0.042040  -0.049760   0.016740  -0.050732
     12      -0.057690   0.287812   0.006610  -0.018993  -0.017681  -0.014468
     13       0.005578   0.032635  -0.029893   0.056495  -0.025198  -0.018205
     14       0.093652   0.080600   0.037263   0.073619  -0.008890   0.000395
     15       0.168616  -0.000129   0.015008   0.018353   0.138494   0.047013
     16       0.285591  -0.109503  -0.232526   0.491244  -0.240762  -0.210488
     17       0.082475   0.069148   0.079575  -0.119306   0.166929   0.104051
     18      -0.285635  -0.126005  -0.025101  -0.031908  -0.208469   0.043718
     19      -0.090090  -0.151555  -0.061969  -0.458320   0.248528   0.157657
     20       0.014275  -0.005189   0.000449   0.169863  -0.155020  -0.028700
     21      -0.068016   0.047687   0.464491   0.222189   0.191770  -0.243167
     22      -0.266729  -0.213170   0.006965   0.026578  -0.182628  -0.061213
     23       0.112965   0.054658   0.032971  -0.009028   0.131140   0.034646
     24       0.096480   0.114481  -0.549392  -0.055223  -0.245010   0.209084
     25       0.096262   0.157480   0.015728   0.001117   0.065740  -0.025116
     26      -0.183979  -0.206993  -0.015872   0.002011  -0.090689   0.056197
     27      -0.157581  -0.043473   0.119193   0.029946  -0.197160  -0.176327
     28       0.249644  -0.287876   0.201910  -0.289755  -0.238474  -0.408099
     29       0.088766   0.104875  -0.094002   0.003720   0.127250   0.126515
     30       0.214335   0.031501  -0.117040  -0.011678   0.135377   0.155572
     31      -0.283424  -0.226055   0.107167   0.387195   0.290546   0.337000
     32       0.131611   0.027518  -0.002523  -0.139011  -0.097796  -0.140635
     33       0.243332  -0.360662  -0.049023  -0.175093  -0.057290  -0.125957
     34      -0.144509   0.162120  -0.048091  -0.139796   0.107196  -0.047142
     35       0.038213  -0.009109   0.024585   0.080448  -0.045675   0.005506
     36       0.236166   0.320818   0.468472   0.034216  -0.316351   0.526283
     37      -0.221485  -0.016236   0.075976  -0.112789  -0.116435   0.224887
     38      -0.051113   0.038598  -0.010151  -0.003192   0.013447  -0.010565
     39      -0.374838   0.248293  -0.243316   0.076632   0.432217  -0.235172
     40       0.092317   0.160303  -0.092736   0.285977   0.207481  -0.130161
     41      -0.171072  -0.061027  -0.041414  -0.097198   0.001566  -0.008028
                 24         25         26         27         28         29    
      0      -0.000140   0.034469  -0.033741   0.030454  -0.044215  -0.060580
      1       0.078226  -0.148951  -0.030375  -0.026916  -0.021854  -0.009577
      2      -0.039586   0.051433   0.025746   0.017977  -0.012290  -0.020153
      3      -0.121336  -0.075819   0.121255  -0.031436   0.013875   0.006199
      4       0.011734   0.050992   0.021932   0.023932   0.052675  -0.035919
      5       0.002084   0.000459   0.022324  -0.004458  -0.046142   0.029548
      6      -0.009759   0.012812  -0.070210  -0.057905   0.002922  -0.035519
      7      -0.059972  -0.001407  -0.075618  -0.106465  -0.012763   0.039222
      8       0.017786   0.026880   0.008727   0.012388   0.001270   0.006423
      9       0.016489   0.002681   0.018809   0.024969   0.002106  -0.008914
     10      -0.018293  -0.021109  -0.019629   0.035612  -0.000518   0.000747
     11      -0.000486  -0.009381  -0.010522   0.013997   0.002519  -0.003580
     12       0.051424   0.022217   0.052299  -0.107239   0.003227   0.026582
     13       0.023644   0.050237   0.043378  -0.077137  -0.007318  -0.011805
     14       0.009941  -0.029652  -0.000205  -0.007360  -0.001185   0.000492
     15       0.102498  -0.018461  -0.125464   0.057875   0.196909   0.201901
     16      -0.337524   0.205902   0.134839   0.163972   0.201600   0.151377
     17       0.171835  -0.076189  -0.128635   0.023575   0.315519   0.357216
     18       0.034317  -0.142705  -0.045348   0.088122   0.400551   0.414255
     19      -0.204388   0.685013   0.054088   0.070182   0.042064   0.007710
     20       0.085008  -0.287576  -0.015164  -0.032067  -0.140071  -0.133285
     21       0.318816   0.440170  -0.520471   0.004900  -0.056562  -0.002636
     22      -0.056132  -0.032182   0.056632   0.091770  -0.528511   0.282323
     23       0.056104   0.059001  -0.054018  -0.015545   0.005418  -0.003108
     24       0.449299  -0.008349  -0.190900   0.194509  -0.079121  -0.012049
     25      -0.032711   0.077529   0.075731   0.045315  -0.102757   0.050755
     26       0.045610  -0.098165  -0.098037  -0.111571   0.525701  -0.282166
     27       0.181346   0.099872   0.008948   0.179915  -0.049397   0.196283
     28       0.249056   0.053641   0.182374   0.360657   0.104320  -0.295622
     29      -0.121977  -0.048460  -0.037236  -0.153821   0.061302  -0.252695
     30       0.202505  -0.008559   0.259398   0.250534  -0.088757   0.315354
     31       0.306937   0.041438   0.539243   0.261284   0.055402  -0.116594
     32      -0.095743  -0.004141  -0.178761  -0.063947  -0.068830   0.218390
     33      -0.056410  -0.020808   0.015273   0.044617   0.038452   0.043339
     34       0.036023  -0.058313  -0.031026   0.161059  -0.017001  -0.067234
     35      -0.010712   0.025755   0.001973  -0.073171   0.000335   0.024819
     36      -0.272655  -0.019176  -0.220507   0.368295  -0.059575  -0.146676
     37      -0.209628   0.047426  -0.127720   0.314535   0.076164   0.126029
     38      -0.012138  -0.025591  -0.012693   0.044015   0.038316   0.080933
     39      -0.237843  -0.283923  -0.271660   0.443775  -0.043519  -0.131419
     40      -0.136504  -0.141719  -0.126643   0.259670   0.047934   0.066314
     41       0.005248   0.000421  -0.005545  -0.032966  -0.077435  -0.154705
                 30         31         32         33         34         35    
      0       0.015043   0.015647   0.041638   0.017931   0.004714  -0.037704
      1       0.004970  -0.009476   0.016556   0.001968   0.001564  -0.016284
      2       0.002087   0.006235   0.013481   0.001172  -0.001109  -0.019464
      3       0.003135   0.014044  -0.000549  -0.000332  -0.004517   0.007051
      4       0.025528   0.022266   0.023046  -0.001545  -0.027161   0.021023
      5      -0.017309  -0.016726  -0.016409   0.000393   0.028587  -0.030309
      6      -0.042588  -0.053090  -0.021363  -0.007048  -0.047803  -0.026215
      7       0.018655   0.017281   0.014080   0.003486   0.024837   0.016332
      8       0.030639  -0.031349   0.010531   0.002204   0.005827   0.016715
      9      -0.038994   0.046862  -0.011507  -0.001679   0.000750   0.000102
     10       0.036466  -0.042622   0.007400  -0.002066   0.001278   0.000128
     11      -0.010012   0.016363  -0.002738  -0.001682  -0.000022  -0.001225
     12      -0.025894  -0.003278   0.033229  -0.030799   0.004951  -0.002805
     13       0.016664   0.032590  -0.070022   0.059248  -0.008575   0.007988
     14      -0.028316   0.025708   0.007944   0.013531  -0.004697   0.012297
     15      -0.045181  -0.045955  -0.140489  -0.180647  -0.054791   0.337387
     16      -0.044901   0.003108  -0.160800   0.020867   0.001978  -0.029943
     17      -0.083496  -0.088829  -0.245571   0.118050   0.035986  -0.228940
     18      -0.094096  -0.107510  -0.290454  -0.026151  -0.005168   0.102051
     19       0.017897  -0.003172  -0.009952  -0.057466  -0.011974   0.210182
     20       0.021893   0.031672   0.100252  -0.127467  -0.026813   0.462139
     21      -0.004679  -0.058413   0.003304   0.000673   0.046406  -0.047353
     22      -0.202800  -0.191674  -0.174857  -0.001631  -0.045880   0.043645
     23       0.006384  -0.003924   0.003650  -0.010160  -0.438151   0.444628
     24      -0.025307  -0.049507  -0.017893   0.001506   0.015719  -0.021019
     25      -0.033510  -0.026665  -0.026552   0.020696   0.360812  -0.288546
     26       0.213794   0.181575   0.182017   0.005094   0.103995  -0.084135
     27       0.232299   0.154025   0.101733   0.053759   0.383563   0.156558
     28      -0.246168  -0.135395  -0.112293  -0.005865  -0.052067  -0.017451
     29      -0.259737  -0.256002  -0.124136   0.057422   0.406692   0.169264
     30       0.333983   0.286837   0.145350   0.032075   0.176418   0.140171
     31       0.018746  -0.211736  -0.008887  -0.043672  -0.247562  -0.190720
     32       0.172417   0.215879   0.088079  -0.083934  -0.474743  -0.363006
     33       0.381780  -0.561891   0.158598   0.007157  -0.008504  -0.000312
     34      -0.333232   0.502231  -0.132962   0.024242  -0.008304   0.006365
     35       0.095364  -0.144084   0.032905   0.020930  -0.006797   0.009520
     36       0.136162   0.088397  -0.246672   0.074217  -0.006362  -0.012037
     37      -0.278242  -0.075959   0.444327  -0.134480   0.009056   0.018616
     38      -0.161975  -0.029729   0.246346   0.410138  -0.031586  -0.042864
     39       0.226309  -0.039287  -0.184573   0.302015  -0.049425   0.054172
     40      -0.188776  -0.015120   0.273851  -0.546530   0.087420  -0.100200
     41       0.288180   0.058287  -0.430748  -0.572849   0.090855  -0.102209
                 36         37         38         39         40         41    
      0       0.028729   0.029125  -0.013218   0.035138  -0.023792   0.000542
      1       0.019678  -0.001249  -0.000938  -0.015039   0.017130   0.000019
      2       0.035996  -0.016519   0.002655  -0.051541   0.051944  -0.000375
      3       0.005356   0.000252  -0.002175   0.000197  -0.001641  -0.000048
      4       0.009977  -0.000652  -0.036417   0.043362   0.046384   0.000234
      5      -0.042775  -0.007676  -0.009063   0.031289   0.049012  -0.000484
      6      -0.015467   0.002226   0.031054   0.004171   0.003122  -0.001001
      7       0.012005   0.005072   0.010471   0.007270   0.006659   0.001054
      8       0.019358   0.018624   0.075776   0.029669   0.024243  -0.006353
      9      -0.000105   0.000462  -0.001440  -0.000780  -0.000330  -0.023626
     10       0.001221  -0.001632  -0.000303   0.000424  -0.000954  -0.041705
     11       0.000218  -0.003424  -0.003309  -0.000259  -0.002154  -0.053599
     12       0.005619   0.002108  -0.001269   0.003133  -0.001340   0.003476
     13      -0.011968  -0.008485   0.003807  -0.005234   0.002196  -0.001785
     14      -0.023893   0.080768  -0.010629  -0.029957   0.019008  -0.005177
     15      -0.190039  -0.337219   0.133103  -0.487633   0.381152  -0.002759
     16       0.022007   0.028126  -0.011793   0.039478  -0.031760   0.000174
     17       0.132374   0.218284  -0.086388   0.310987  -0.242341   0.001522
     18      -0.130279   0.000106   0.009601   0.078067  -0.095894   0.000848
     19      -0.254698  -0.007031   0.021952   0.144189  -0.172127   0.001741
     20      -0.558900  -0.013532   0.048182   0.309580  -0.377323   0.002235
     21      -0.059325  -0.009450  -0.000126   0.029878   0.048134  -0.001080
     22       0.049554   0.007152  -0.001783  -0.019514  -0.034660  -0.000445
     23       0.551487   0.084931   0.013799  -0.254135  -0.450776   0.002839
     24      -0.006816   0.001304   0.023732  -0.029186  -0.029608   0.000571
     25      -0.151513   0.010074   0.424817  -0.493361  -0.520232   0.001133
     26      -0.048263   0.001873   0.112805  -0.128520  -0.134797   0.000625
     27       0.056266  -0.084308  -0.510657  -0.142131  -0.111072   0.027745
     28      -0.003963   0.011669   0.068170   0.019380   0.013744  -0.001899
     29       0.061648  -0.084607  -0.514194  -0.142666  -0.111165   0.031016
     30       0.113980   0.054237   0.162735   0.084937   0.072660  -0.008319
     31      -0.151392  -0.071994  -0.207843  -0.109069  -0.090393   0.010225
     32      -0.288114  -0.133194  -0.389521  -0.207358  -0.172961   0.025589
     33      -0.002537   0.007984   0.014454   0.001235   0.006598   0.288873
     34      -0.006583   0.020706   0.019451  -0.003827   0.012794   0.550192
     35      -0.006115   0.034782   0.035940   0.000886   0.023599   0.776735
     36       0.025396  -0.149390   0.021422   0.042723  -0.027988   0.000033
     37      -0.046270   0.289694  -0.044110  -0.085547   0.055323  -0.007273
     38       0.115169  -0.764050   0.116426   0.221337  -0.143975   0.018044
     39      -0.093995   0.108621  -0.005739  -0.075127   0.042415  -0.012988
     40       0.172092  -0.202401   0.010323   0.140634  -0.081756   0.031366
     41       0.172506  -0.192951   0.009013   0.138248  -0.078647   0.033814


-----------
IR SPECTRUM
-----------

 Mode   freq       eps      Int      T**2         TX        TY        TZ
       cm**-1   L/(mol*cm) km/mol    a.u.
----------------------------------------------------------------------------
  6:     88.93   0.000365    1.84  0.001281  (-0.011708 -0.016778 -0.029363)
  7:    242.25   0.000374    1.89  0.000482  (-0.002261 -0.018538 -0.011521)
  8:    643.61   0.000025    0.12  0.000012  (-0.001842 -0.002019 -0.002105)
  9:    705.65   0.001301    6.58  0.000575  (-0.019109 -0.012489  0.007368)
 10:    902.71   0.000560    2.83  0.000194  ( 0.007796  0.011363 -0.001955)
 11:    933.35   0.001489    7.53  0.000498  (-0.010742 -0.018394  0.006649)
 12:    957.52   0.014055   71.03  0.004581  ( 0.046788  0.047996 -0.009370)
 13:    974.81   0.000248    1.25  0.000079  (-0.008242 -0.001654 -0.002958)
 14:    998.79   0.004369   22.08  0.001365  ( 0.027215  0.023712 -0.007892)
 15:   1013.81   0.000356    1.80  0.000110  ( 0.009203  0.002547 -0.004302)
 16:   1072.73   0.003212   16.23  0.000934  ( 0.022412  0.017768 -0.010783)
 17:   1139.63   0.000272    1.37  0.000074  ( 0.002923  0.007865 -0.001991)
 18:   1171.91   0.000054    0.27  0.000014  (-0.001014 -0.003486  0.001090)
 19:   1211.05   0.006451   32.60  0.001662  ( 0.025426 -0.030329  0.009793)
 20:   1270.91   0.000780    3.94  0.000191  (-0.011445 -0.006840  0.003698)
 21:   1293.97   0.000434    2.19  0.000105  (-0.009399  0.002366  0.003285)
 22:   1313.08   0.000295    1.49  0.000070  (-0.008026  0.002052 -0.001171)
 23:   1332.38   0.000069    0.35  0.000016  (-0.000435 -0.003498  0.001954)
 24:   1376.61   0.000762    3.85  0.000173  ( 0.009593 -0.008561  0.002705)
 25:   1413.37   0.000087    0.44  0.000019  ( 0.001449  0.003686 -0.001875)
 26:   1421.69   0.000297    1.50  0.000065  (-0.000713 -0.007994  0.000825)
 27:   1450.01   0.000237    1.20  0.000051  (-0.003754 -0.001644 -0.005841)
 28:   1514.75   0.000786    3.97  0.000162  ( 0.004524 -0.003677  0.011310)
 29:   1532.66   0.001234    6.24  0.000251  ( 0.014436  0.006546  0.000057)
 30:   1538.76   0.001679    8.49  0.000341  ( 0.008293 -0.016197  0.003076)
 31:   1554.81   0.001540    7.78  0.000309  (-0.012346  0.011864 -0.003985)
 32:   1562.77   0.000104    0.53  0.000021  ( 0.003155 -0.002390  0.002253)
 33:   2922.70   0.013686   69.16  0.001461  (-0.017075  0.034047  0.003250)
 34:   2932.09   0.006959   35.17  0.000741  (-0.021409  0.002075  0.016675)
 35:   2936.64   0.012458   62.96  0.001324  (-0.029225  0.018214 -0.011749)
 36:   2943.15   0.003564   18.01  0.000378  ( 0.008746  0.016633 -0.004971)
 37:   2967.72   0.009994   50.50  0.001051  ( 0.019140 -0.003765  0.025891)
 38:   2975.03   0.003378   17.07  0.000354  ( 0.003212 -0.005995  0.017552)
 39:   2990.94   0.002822   14.26  0.000294  ( 0.010563  0.012503 -0.005147)
 40:   3007.40   0.017208   86.96  0.001786  (-0.005851  0.020368  0.036558)
 41:   3217.03   0.000025    0.13  0.000002  ( 0.001006  0.000953  0.000719)

* The epsilon (eps) is given for a Dirac delta lineshape.
** The dipole moment derivative (T) already includes vibrational overlap.

The first frequency considered to be a vibration is 6
The total number of vibrations considered is 36


--------------------------
THERMOCHEMISTRY AT 298.15K
--------------------------

Temperature         ... 298.15 K
Pressure            ... 1.00 atm
Total Mass          ... 71.12 AMU

Throughout the following assumptions are being made:
  (1) The electronic state is orbitally nondegenerate
  (2) There are no thermally accessible electronically excited states
  (3) Hindered rotations indicated by low frequency modes are not
      treated as such but are treated as vibrations and this may
      cause some error
  (4) All equations used are the standard statistical mechanics
      equations for an ideal gas
  (5) All vibrations are strictly harmonic

freq.      88.93  E(vib)   ...       0.47 
freq.     242.25  E(vib)   ...       0.31 
freq.     643.61  E(vib)   ...       0.09 
freq.     705.65  E(vib)   ...       0.07 
freq.     902.71  E(vib)   ...       0.03 
freq.     933.35  E(vib)   ...       0.03 
freq.     957.52  E(vib)   ...       0.03 
freq.     974.81  E(vib)   ...       0.03 
freq.     998.79  E(vib)   ...       0.02 
freq.    1013.81  E(vib)   ...       0.02 
freq.    1072.73  E(vib)   ...       0.02 
freq.    1139.63  E(vib)   ...       0.01 
freq.    1171.91  E(vib)   ...       0.01 
freq.    1211.05  E(vib)   ...       0.01 
freq.    1270.91  E(vib)   ...       0.01 
freq.    1293.97  E(vib)   ...       0.01 
freq.    1313.08  E(vib)   ...       0.01 
freq.    1332.38  E(vib)   ...       0.01 
freq.    1376.61  E(vib)   ...       0.01 
freq.    1413.37  E(vib)   ...       0.00 
freq.    1421.69  E(vib)   ...       0.00 
freq.    1450.01  E(vib)   ...       0.00 
freq.    1514.75  E(vib)   ...       0.00 
freq.    1532.66  E(vib)   ...       0.00 
freq.    1538.76  E(vib)   ...       0.00 
freq.    1554.81  E(vib)   ...       0.00 
freq.    1562.77  E(vib)   ...       0.00 
freq.    2922.70  E(vib)   ...       0.00 
freq.    2932.09  E(vib)   ...       0.00 
freq.    2936.64  E(vib)   ...       0.00 
freq.    2943.15  E(vib)   ...       0.00 
freq.    2967.72  E(vib)   ...       0.00 
freq.    2975.03  E(vib)   ...       0.00 
freq.    2990.94  E(vib)   ...       0.00 
freq.    3007.40  E(vib)   ...       0.00 
freq.    3217.03  E(vib)   ...       0.00 

------------
INNER ENERGY
------------

The inner energy is: U= E(el) + E(ZPE) + E(vib) + E(rot) + E(trans)
    E(el)   - is the total energy from the electronic structure calculation
              = E(kin-el) + E(nuc-el) + E(el-el) + E(nuc-nuc)
    E(ZPE)  - the the zero temperature vibrational energy from the frequency calculation
    E(vib)  - the the finite temperature correction to E(ZPE) due to population
              of excited vibrational states
    E(rot)  - is the rotational thermal energy
    E(trans)- is the translational thermal energy

Summary of contributions to the inner energy U:
Electronic energy                ...   -212.70719484 Eh
Zero point energy                ...      0.13105213 Eh      82.24 kcal/mol
Thermal vibrational correction   ...      0.00193571 Eh       1.21 kcal/mol
Thermal rotational correction    ...      0.00141627 Eh       0.89 kcal/mol
Thermal translational correction ...      0.00141627 Eh       0.89 kcal/mol
-----------------------------------------------------------------------
Total thermal energy                   -212.57137446 Eh


Summary of corrections to the electronic energy:
(perhaps to be used in another calculation)
Total thermal correction                  0.00476825 Eh       2.99 kcal/mol
Non-thermal (ZPE) correction              0.13105213 Eh      82.24 kcal/mol
-----------------------------------------------------------------------
Total correction                          0.13582038 Eh      85.23 kcal/mol


--------
ENTHALPY
--------

The enthalpy is H = U + kB*T
                kB is Boltzmann's constant
Total free energy                 ...   -212.57137446 Eh 
Thermal Enthalpy correction       ...      0.00094421 Eh       0.59 kcal/mol
-----------------------------------------------------------------------
Total Enthalpy                    ...   -212.57043025 Eh


Note: Only C1 symmetry has been detected, increase convergence thresholds 
      if your molecule has a higher symmetry. Symmetry factor of 1.0 is   
      used for the rotational entropy correction. 
 

Note: Rotational entropy computed according to Herzberg 
Infrared and Raman Spectra, Chapter V,1, Van Nostrand Reinhold, 1945 
Point Group:  C1, Symmetry Number:   1  
Rotational constants in cm-1:     0.231776     0.226486     0.129984 

Vibrational entropy computed according to the QRRHO of S. Grimme
Chem.Eur.J. 2012 18 9955


-------
ENTROPY
-------

The entropy contributions are T*S = T*(S(el)+S(vib)+S(rot)+S(trans))
     S(el)   - electronic entropy
     S(vib)  - vibrational entropy
     S(rot)  - rotational entropy
     S(trans)- translational entropy
The entropies will be listed as multiplied by the temperature to get
units of energy

Electronic entropy                ...      0.00000000 Eh      0.00 kcal/mol
Vibrational entropy               ...      0.00323589 Eh      2.03 kcal/mol
Rotational entropy                ...      0.01186531 Eh      7.45 kcal/mol
Translational entropy             ...      0.01838863 Eh     11.54 kcal/mol
-----------------------------------------------------------------------
Final entropy term                ...      0.03348983 Eh     21.02 kcal/mol

In case the symmetry of your molecule has not been determined correctly
or in case you have a reason to use a different symmetry number we print 
out the resulting rotational entropy values for sn=1,12 :
 --------------------------------------------------------
|  sn= 1 | S(rot)=       0.01186531 Eh      7.45 kcal/mol|
|  sn= 2 | S(rot)=       0.01121086 Eh      7.03 kcal/mol|
|  sn= 3 | S(rot)=       0.01082802 Eh      6.79 kcal/mol|
|  sn= 4 | S(rot)=       0.01055640 Eh      6.62 kcal/mol|
|  sn= 5 | S(rot)=       0.01034571 Eh      6.49 kcal/mol|
|  sn= 6 | S(rot)=       0.01017357 Eh      6.38 kcal/mol|
|  sn= 7 | S(rot)=       0.01002802 Eh      6.29 kcal/mol|
|  sn= 8 | S(rot)=       0.00990194 Eh      6.21 kcal/mol|
|  sn= 9 | S(rot)=       0.00979074 Eh      6.14 kcal/mol|
|  sn=10 | S(rot)=       0.00969126 Eh      6.08 kcal/mol|
|  sn=11 | S(rot)=       0.00960127 Eh      6.02 kcal/mol|
|  sn=12 | S(rot)=       0.00951911 Eh      5.97 kcal/mol|
 --------------------------------------------------------


-------------------
GIBBS FREE ENERGY
-------------------

The Gibbs free energy is G = H - T*S

Total enthalpy                    ...   -212.57043025 Eh 
Total entropy correction          ...     -0.03348983 Eh    -21.02 kcal/mol
-----------------------------------------------------------------------
Final Gibbs free energy         ...   -212.60392009 Eh

For completeness - the Gibbs free energy minus the electronic energy
G-E(el)                           ...      0.10327476 Eh     64.81 kcal/mol

Actual Hessian File stored as file.001.hess
------------------------------------------------------------------------------
                         ORCA GEOMETRY RELAXATION STEP
------------------------------------------------------------------------------

Reading the OPT-File                    .... done
Getting information on internals        .... done
Copying old internal coords+grads       .... done
Making the new internal coordinates     .... (new redundants).... done
Validating the new internal coordinates .... (new redundants).... done
Calculating the B-matrix                .... done
Calculating the G,G- and P matrices     .... done
Transforming gradient to internals      .... done
Projecting the internal gradient        .... done
Number of atoms                         ....  14
Number of internal coordinates          ....  80
Current Energy                          ....  -212.707194841 Eh
Current gradient norm                   ....     0.076725144 Eh/bohr
Maximum allowed component of the step   ....  0.300
Current trust radius                    ....  0.300
Evaluating the initial hessian          ....  (read) 
(Reading Exact Hessian)...  
InHessName: file.hess	The file <file.hess> is opened as a .hess file
done
done
Diagonalizing the Hessian               .... done
Dimension of the hessian                .... 80
Lowest eigenvalues of the non projected Hessian:
 -0.000006132 -0.000003581 -0.000002897 -0.000002198 -0.000001721
done
Projecting the Hessian                  .... done
Forming the augmented Hessian           .... done
Diagonalizing the augmented Hessian     .... done
Last element of RFO vector              ....  0.961472533
Lowest eigenvalues of augmented Hessian:
 -0.009856501  0.000648444  0.004054917  0.020593580  0.023181271
Length of the computed step             ....  0.285916660
The final length of the internal step   ....  0.285916660
Converting the step to cartesian space:
 Initial RMS(Int)=    0.0319664544
Transforming coordinates:
 Iter   0:  RMS(Cart)=    0.0414440821 RMS(Int)=    0.0320057364
 Iter   1:  RMS(Cart)=    0.0011432213 RMS(Int)=    0.0006800250
 Iter   2:  RMS(Cart)=    0.0000369261 RMS(Int)=    0.0000286849
 Iter   3:  RMS(Cart)=    0.0000018102 RMS(Int)=    0.0000014090
 Iter   4:  RMS(Cart)=    0.0000000692 RMS(Int)=    0.0000000577
done
Storing new coordinates                 .... done

                                .--------------------.
          ----------------------|Geometry convergence|-------------------------
          Item                value                   Tolerance       Converged
          ---------------------------------------------------------------------
          RMS gradient        0.0059963909            0.0001000000      NO
          MAX gradient        0.0269982423            0.0003000000      NO
          RMS step            0.0319664544            0.0020000000      NO
          MAX step            0.0776012613            0.0040000000      NO
          ........................................................
          Max(Bonds)      0.0393      Max(Angles)    1.71
          Max(Dihed)        4.45      Max(Improp)    0.00
          ---------------------------------------------------------------------

The optimization has not yet converged - more geometry cycles are needed


    ---------------------------------------------------------------------------
                         Redundant Internal Coordinates
                            (Angstroem and degrees)

        Definition                    Value    dE/dq     Step     New-Value
    ----------------------------------------------------------------------------
     1. B(C   1,C   0)                1.5074 -0.020528  0.0275    1.5348   
     2. B(C   2,C   1)                1.5143 -0.014618  0.0212    1.5355   
     3. B(N   3,C   2)                1.4628 -0.009550  0.0077    1.4705   
     4. B(C   4,N   3)                1.4666 -0.011114  0.0112    1.4778   
     5. B(C   4,C   0)                1.5211 -0.015907  0.0249    1.5461   
     6. B(H   5,C   0)                1.1118  0.011057 -0.0176    1.0941   
     7. B(H   6,C   0)                1.1126  0.010195 -0.0170    1.0956   
     8. B(H   7,C   1)                1.1125  0.009048 -0.0155    1.0970   
     9. B(H   8,C   1)                1.1117  0.010578 -0.0169    1.0948   
    10. B(H   9,C   2)                1.1131  0.011148 -0.0185    1.0946   
    11. B(H  10,C   2)                1.1118  0.007533 -0.0131    1.0987   
    12. B(H  11,N   3)                1.0477  0.026998 -0.0393    1.0085   
    13. B(H  12,C   4)                1.1111  0.008788 -0.0148    1.0963   
    14. B(H  13,C   4)                1.1141  0.010239 -0.0174    1.0967   
    15. A(C   1,C   0,H   6)          109.69 -0.000499    0.47    110.16   
    16. A(H   5,C   0,H   6)          109.45  0.002294   -1.71    107.74   
    17. A(C   4,C   0,H   5)          111.71  0.000904   -0.02    111.70   
    18. A(C   1,C   0,C   4)          104.60 -0.000598    0.05    104.65   
    19. A(C   1,C   0,H   5)          111.43 -0.001120    0.76    112.18   
    20. A(C   4,C   0,H   6)          109.86 -0.001172    0.57    110.43   
    21. A(C   2,C   1,H   8)          111.74 -0.000023    0.48    112.22   
    22. A(C   2,C   1,H   7)          109.71 -0.001379    0.70    110.40   
    23. A(C   0,C   1,H   7)          109.79 -0.001120    1.00    110.79   
    24. A(C   0,C   1,C   2)          103.92  0.001069   -0.83    103.10   
    25. A(H   7,C   1,H   8)          109.76  0.002567   -1.58    108.18   
    26. A(C   0,C   1,H   8)          111.77 -0.001297    0.35    112.12   
    27. A(C   1,C   2,N   3)          107.77  0.003371   -1.18    106.59   
    28. A(H   9,C   2,H  10)          108.49  0.002703   -1.00    107.49   
    29. A(C   1,C   2,H  10)          109.63 -0.001849    0.74    110.37   
    30. A(N   3,C   2,H   9)          111.30  0.000999   -1.23    110.07   
    31. A(C   1,C   2,H   9)          110.87 -0.003444    1.58    112.44   
    32. A(N   3,C   2,H  10)          108.75 -0.001853    1.14    109.88   
    33. A(C   4,N   3,H  11)          108.35  0.000175    1.39    109.74   
    34. A(C   2,N   3,H  11)          108.13  0.000832    1.49    109.61   
    35. A(C   2,N   3,C   4)          107.10 -0.007617    1.46    108.56   
    36. A(N   3,C   4,H  13)          110.53 -0.000655   -0.41    110.11   
    37. A(C   0,C   4,H  13)          109.76 -0.003302    1.19    110.95   
    38. A(N   3,C   4,H  12)          109.48 -0.002007    0.94    110.42   
    39. A(C   0,C   4,H  12)          110.29 -0.002037    0.58    110.87   
    40. A(H  12,C   4,H  13)          108.27  0.002930   -0.97    107.30   
    41. A(C   0,C   4,N   3)          108.51  0.004995   -1.31    107.20   
    42. D(H   8,C   1,C   0,C   4)   -147.51  0.002017   -2.44   -149.94   
    43. D(H   8,C   1,C   0,H   5)     91.64  0.001899   -2.85     88.78   
    44. D(C   2,C   1,C   0,H   5)   -147.70  0.001843   -2.61   -150.31   
    45. D(C   2,C   1,C   0,C   4)    -26.85  0.001961   -2.19    -29.03   
    46. D(C   2,C   1,C   0,H   6)     90.93  0.000028   -1.27     89.67   
    47. D(H   7,C   1,C   0,C   4)     90.44  0.000410   -1.36     89.08   
    48. D(H   7,C   1,C   0,H   5)    -30.42  0.000293   -1.78    -32.19   
    49. D(H   8,C   1,C   0,H   6)    -29.73  0.000084   -1.52    -31.24   
    50. D(H   7,C   1,C   0,H   6)   -151.78 -0.001523   -0.44   -152.21   
    51. D(H   9,C   2,C   1,H   7)     32.70  0.001268    1.21     33.91   
    52. D(H   9,C   2,C   1,C   0)    150.04 -0.000103    2.25    152.29   
    53. D(N   3,C   2,C   1,H   8)    148.69 -0.002318    3.73    152.42   
    54. D(H   9,C   2,C   1,H   8)    -89.28 -0.001016    2.41    -86.86   
    55. D(N   3,C   2,C   1,H   7)    -89.34 -0.000034    2.53    -86.81   
    56. D(N   3,C   2,C   1,C   0)     28.01 -0.001405    3.57     31.58   
    57. D(H  10,C   2,C   1,H   8)     30.48 -0.001015    2.64     33.12   
    58. D(H  10,C   2,C   1,H   7)    152.46  0.001269    1.44    153.89   
    59. D(H  10,C   2,C   1,C   0)    -90.20 -0.000102    2.48    -87.72   
    60. D(H  11,N   3,C   2,H  10)   -142.23 -0.002020   -0.05   -142.28   
    61. D(H  11,N   3,C   2,H   9)    -22.77  0.000741   -1.31    -24.08   
    62. D(H  11,N   3,C   2,C   1)     99.00 -0.000692   -0.90     98.10   
    63. D(C   4,N   3,C   2,H  10)    101.20  0.001313   -3.19     98.01   
    64. D(C   4,N   3,C   2,H   9)   -139.34  0.004074   -4.45   -143.79   
    65. D(C   4,N   3,C   2,C   1)    -17.57  0.002641   -4.03    -21.61   
    66. D(H  12,C   4,C   0,H   6)     19.37  0.000834   -0.38     18.99   
    67. D(H  12,C   4,C   0,H   5)   -102.30 -0.001871    1.41   -100.89   
    68. D(H  12,C   4,C   0,C   1)    137.04 -0.000641    0.47    137.51   
    69. D(N   3,C   4,C   0,H   6)   -100.54  0.001416   -1.07   -101.61   
    70. D(N   3,C   4,C   0,H   5)    137.79 -0.001289    0.71    138.50   
    71. D(H  13,C   4,C   0,C   1)   -103.75 -0.000351    0.38   -103.38   
    72. D(N   3,C   4,C   0,C   1)     17.13 -0.000059   -0.22     16.90   
    73. D(H  13,C   4,N   3,C   2)    120.55 -0.002726    3.02    123.57   
    74. D(H  12,C   4,N   3,H  11)    123.31  0.002147   -1.05    122.26   
    75. D(H  12,C   4,N   3,C   2)   -120.26 -0.000776    2.16   -118.11   
    76. D(C   0,C   4,N   3,H  11)   -116.27  0.001504   -0.57   -116.84   
    77. D(C   0,C   4,N   3,C   2)      0.15 -0.001419    2.64      2.79   
    78. D(H  13,C   4,C   0,H   6)    138.58  0.001124   -0.48    138.11   
    79. D(H  13,C   4,N   3,H  11)      4.13  0.000197   -0.19      3.94   
    80. D(H  13,C   4,C   0,H   5)     16.91 -0.001581    1.31     18.23   
    ----------------------------------------------------------------------------

         *************************************************************
         *                GEOMETRY OPTIMIZATION CYCLE   2            *
         *************************************************************
---------------------------------
CARTESIAN COORDINATES (ANGSTROEM)
---------------------------------
  C     -1.141429   -0.229252   -0.236569
  C     -0.085965   -1.060191    0.505745
  C      1.237474   -0.436414    0.040193
  N      0.966482    0.988181   -0.203114
  C     -0.485059    1.158259   -0.423220
  H     -2.080431   -0.160960    0.320857
  H     -1.362916   -0.681729   -1.209479
  H     -0.198790   -0.952291    1.591607
  H     -0.151042   -2.124973    0.259760
  H      2.034793   -0.546545    0.781990
  H      1.581085   -0.915113   -0.887110
  H      1.254470    1.528436    0.598255
  H     -0.676108    1.548704   -1.429673
  H     -0.892663    1.883989    0.290857

----------------------------
CARTESIAN COORDINATES (A.U.)
----------------------------
  NO LB      ZA    FRAG     MASS         X           Y           Z
   0 C     6.0000    0    12.011   -2.156989   -0.433224   -0.447050
   1 C     6.0000    0    12.011   -0.162451   -2.003471    0.955720
   2 C     6.0000    0    12.011    2.338487   -0.824702    0.075954
   3 N     7.0000    0    14.007    1.826387    1.867391   -0.383830
   4 C     6.0000    0    12.011   -0.916629    2.188792   -0.799769
   5 H     1.0000    0     1.008   -3.931446   -0.304170    0.606332
   6 H     1.0000    0     1.008   -2.575538   -1.288281   -2.285585
   7 H     1.0000    0     1.008   -0.375658   -1.799570    3.007702
   8 H     1.0000    0     1.008   -0.285428   -4.015617    0.490875
   9 H     1.0000    0     1.008    3.845201   -1.032820    1.477747
  10 H     1.0000    0     1.008    2.987819   -1.729313   -1.676395
  11 H     1.0000    0     1.008    2.370604    2.888325    1.130538
  12 H     1.0000    0     1.008   -1.277659    2.926627   -2.701691
  13 H     1.0000    0     1.008   -1.686888    3.560224    0.549640

--------------------------------
INTERNAL COORDINATES (ANGSTROEM)
--------------------------------
 C      0   0   0     0.000000000000     0.00000000     0.00000000
 C      1   0   0     1.534761534163     0.00000000     0.00000000
 C      2   1   0     1.535359690347   103.07134630     0.00000000
 N      3   2   1     1.470409500623   106.55468532    31.54249391
 C      4   3   2     1.477952921815   108.48988299   338.36438699
 H      1   2   3     1.094126333416   112.18401435   209.69994985
 H      1   2   3     1.095603197592   110.17749460    89.67226979
 H      2   1   3     1.097027318389   110.77908363   118.10678881
 H      2   1   3     1.094761937630   112.14979810   239.08456974
 H      3   2   1     1.094581708334   112.42738073   152.25779350
 H      3   2   1     1.098686762842   110.39477189   272.26366531
 H      4   3   2     1.008466349048   109.56703231    98.11055150
 H      5   4   3     1.096310305820   110.41730537   241.91450476
 H      5   4   3     1.096691008080   110.13344962   123.59752420

---------------------------
INTERNAL COORDINATES (A.U.)
---------------------------
 C      0   0   0     0.000000000000     0.00000000     0.00000000
 C      1   0   0     2.900278980445     0.00000000     0.00000000
 C      2   1   0     2.901409331818   103.07134630     0.00000000
 N      3   2   1     2.778671260893   106.55468532    31.54249391
 C      4   3   2     2.792926261060   108.48988299   338.36438699
 H      1   2   3     2.067599126068   112.18401435   209.69994985
 H      1   2   3     2.070389994897   110.17749460    89.67226979
 H      2   1   3     2.073081193185   110.77908363   118.10678881
 H      2   1   3     2.068800243961   112.14979810   239.08456974
 H      3   2   1     2.068459659951   112.42738073   152.25779350
 H      3   2   1     2.076217088737   110.39477189   272.26366531
 H      4   3   2     1.905725214977   109.56703231    98.11055150
 H      5   4   3     2.071726235795   110.41730537   241.91450476
 H      5   4   3     2.072445658805   110.13344962   123.59752420


           ************************************************************
           *        Program running with 6 parallel MPI-processes     *
           *              working on a common directory               *
           ************************************************************
------------------------------------------------------------------------------
                   ___                                                        
                  /   \      - P O W E R E D   B Y -                         
                 /     \                                                     
                 |  |  |   _    _      __       _____    __    __             
                 |  |  |  | |  | |    /  \     |  _  \  |  |  /  |          
                  \  \/   | |  | |   /    \    | | | |  |  | /  /          
                 / \  \   | |__| |  /  /\  \   | |_| |  |  |/  /          
                |  |  |   |  __  | /  /__\  \  |    /   |      \           
                |  |  |   | |  | | |   __   |  |    \   |  |\   \          
                \     /   | |  | | |  |  |  |  | |\  \  |  | \   \       
                 \___/    |_|  |_| |__|  |__|  |_| \__\ |__|  \__/        
                                                                              
                      - O R C A' S   B I G   F R I E N D -                    
                                      &                                       
                       - I N T E G R A L  F E E D E R -                       
                                                                              
 v1 FN, 2020, v2 2021                                                         
------------------------------------------------------------------------------


Reading SHARK input file file.SHARKINP.tmp ... ok
----------------------
SHARK INTEGRAL PACKAGE
----------------------

Number of atoms                             ...     14
Number of basis functions                   ...    144
Number of shells                            ...     76
Maximum angular momentum                    ...      2
Integral batch strategy                     ... SHARK/LIBINT Hybrid
RI-J (if used) integral strategy            ... SPLIT-RIJ (Revised 2003 algorithm where possible)
Printlevel                                  ...      1
Contraction scheme used                     ... SEGMENTED contraction
Coulomb Range Separation                    ... NOT USED
Exchange Range Separation                   ... Long Range
   Mu parameter                             ...  0.300000
   Scaling (regular/separated)              ...  0.167000  0.833000
Finite Nucleus Model                        ... NOT USED
Auxiliary Coulomb fitting basis             ... AVAILABLE
   # of basis functions in Aux-J            ...    344
   # of shells in Aux-J                     ...    120
   Maximum angular momentum in Aux-J        ...      4
Auxiliary J/K fitting basis                 ... NOT available
Auxiliary Correlation fitting basis         ... NOT available
Auxiliary 'external' fitting basis          ... NOT available
Integral threshold                          ...     2.500000e-11
Primitive cut-off                           ...     2.500000e-12
Primitive pair pre-selection threshold      ...     2.500000e-12

Calculating pre-screening integrals         ... done (  0.0 sec) Dimension = 76
Organizing shell pair data                  ... done (  0.0 sec)
Shell pair information
Total number of shell pairs                 ...      2926
Shell pairs after pre-screening             ...      2905
Total number of primitive shell pairs       ...      9862
Primitive shell pairs kept                  ...      8037
          la=0 lb=0:   1123 shell pairs
          la=1 lb=0:   1117 shell pairs
          la=1 lb=1:    295 shell pairs
          la=2 lb=0:    235 shell pairs
          la=2 lb=1:    120 shell pairs
          la=2 lb=2:     15 shell pairs

Calculating one electron integrals          ... done (  0.0 sec)
Calculating RI/J V-Matrix + Cholesky decomp.... done (  0.0 sec)
Calculating Nuclear repulsion               ... done (  0.0 sec) ENN=    189.490916143869 Eh

SHARK setup successfully completed in   0.2 seconds

Maximum memory used throughout the entire GTOINT-calculation: 12.4 MB


           ************************************************************
           *        Program running with 6 parallel MPI-processes     *
           *              working on a common directory               *
           ************************************************************

Diagonalization of the overlap matrix:
Smallest eigenvalue                        ... 4.917e-05
Time for diagonalization                   ...    0.006 sec
Threshold for overlap eigenvalues          ... 1.000e-08
Number of eigenvalues below threshold      ... 0
Time for construction of square roots      ...    0.007 sec
Total time needed                          ...    0.013 sec

-------------------
DFT GRID GENERATION
-------------------

General Integration Accuracy     IntAcc      ... 4.388
Radial Grid Type                 RadialGrid  ... OptM3 with GC (2021)
Angular Grid (max. ang.)         AngularGrid ... 4 (Lebedev-302)
Angular grid pruning method      GridPruning ... 4 (adaptive)
Weight generation scheme         WeightScheme... Becke
Basis function cutoff            BFCut       ... 1.0000e-11
Integration weight cutoff        WCut        ... 1.0000e-14
Angular grids for H and He will be reduced by one unit
Partially contracted basis set               ... off
Rotationally invariant grid construction     ... off

Total number of grid points                  ...    61976
Total number of batches                      ...      974
Average number of points per batch           ...       63
Average number of grid points per atom       ...     4427
Time for grid setup =    0.374 sec

--------------------
COSX GRID GENERATION
--------------------

GRIDX 1
-------
General Integration Accuracy     IntAcc      ... 3.816
Radial Grid Type                 RadialGrid  ... OptM3 with GC (2021)
Angular Grid (max. ang.)         AngularGrid ... 1 (Lebedev-50)
Angular grid pruning method      GridPruning ... 4 (adaptive)
Weight generation scheme         WeightScheme... Becke
Basis function cutoff            BFCut       ... 1.0000e-11
Integration weight cutoff        WCut        ... 1.0000e-14
Angular grids for H and He will be reduced by one unit
Partially contracted basis set               ... on
Rotationally invariant grid construction     ... off

Total number of grid points                  ...     7771
Total number of batches                      ...      129
Average number of points per batch           ...       60
Average number of grid points per atom       ...      555
UseSFitting                                  ... on

GRIDX 2
-------
General Integration Accuracy     IntAcc      ... 4.020
Radial Grid Type                 RadialGrid  ... OptM3 with GC (2021)
Angular Grid (max. ang.)         AngularGrid ... 2 (Lebedev-110)
Angular grid pruning method      GridPruning ... 4 (adaptive)
Weight generation scheme         WeightScheme... Becke
Basis function cutoff            BFCut       ... 1.0000e-11
Integration weight cutoff        WCut        ... 1.0000e-14
Angular grids for H and He will be reduced by one unit
Partially contracted basis set               ... on
Rotationally invariant grid construction     ... off

Total number of grid points                  ...    18135
Total number of batches                      ...      292
Average number of points per batch           ...       62
Average number of grid points per atom       ...     1295
UseSFitting                                  ... on

GRIDX 3
-------
General Integration Accuracy     IntAcc      ... 4.338
Radial Grid Type                 RadialGrid  ... OptM3 with GC (2021)
Angular Grid (max. ang.)         AngularGrid ... 3 (Lebedev-194)
Angular grid pruning method      GridPruning ... 4 (adaptive)
Weight generation scheme         WeightScheme... Becke
Basis function cutoff            BFCut       ... 1.0000e-11
Integration weight cutoff        WCut        ... 1.0000e-14
Angular grids for H and He will be reduced by one unit
Partially contracted basis set               ... on
Rotationally invariant grid construction     ... off

Total number of grid points                  ...    40892
Total number of batches                      ...      645
Average number of points per batch           ...       63
Average number of grid points per atom       ...     2921
UseSFitting                                  ... on

Time for X-Grid setup             =    0.323 sec

--------------
SCF ITERATIONS
--------------
ITER       Energy         Delta-E        Max-DP      RMS-DP      [F,P]     Damp
               ***  Starting incremental Fock matrix formation  ***
  0   -212.6909942798   0.000000000000 0.01106521  0.00028935  0.0144934 0.7000
                      *** Initiating the SOSCF procedure ***
                      *** Re-Reading the Fockian *** 
                      *** Removing any level shift *** 
ITER      Energy       Delta-E        Grad      Rot      Max-DP    RMS-DP
  1   -212.69163098  -0.0006367049  0.001007  0.001007  0.039599  0.000932
               *** Restarting incremental Fock matrix formation ***
  2   -212.69343852  -0.0018075357  0.001180  0.001874  0.008994  0.000310
  3   -212.69356561  -0.0001270882  0.000665  0.001434  0.008852  0.000211
  4   -212.69358434  -0.0000187325  0.000340  0.000225  0.002662  0.000061
  5   -212.69358965  -0.0000053085  0.000036  0.000088  0.000459  0.000011
  6   -212.69358973  -0.0000000759  0.000016  0.000058  0.000137  0.000005
  7   -212.69358974  -0.0000000114  0.000003  0.000010  0.000046  0.000001
                  ***Gradient check signals convergence***
              ***Rediagonalizing the Fockian in SOSCF/NRSCF***

               *****************************************************
               *                     SUCCESS                       *
               *           SCF CONVERGED AFTER   8 CYCLES          *
               *****************************************************

Old exchange energy                            =    -10.302483727 Eh
New exchange energy                            =    -10.302470412 Eh
Exchange energy change after final integration =      0.000013316 Eh
Total energy after final integration           =   -212.693576422 Eh
Final COS-X integration done in                =     3.108 sec
Total Energy       :         -212.69357642 Eh           -5787.68645 eV
  Last Energy change         ...   -5.6096e-10  Tolerance :   1.0000e-08
  Last MAX-Density change    ...    3.9968e-15  Tolerance :   1.0000e-07
             **** THE GBW FILE WAS UPDATED (file.gbw) ****
             **** DENSITY file.scfp WAS UPDATED ****
             **** ENERGY FILE WAS UPDATED (file.en.tmp) ****
             **** THE GBW FILE WAS UPDATED (file.gbw) ****
             **** DENSITY file.scfp WAS UPDATED ****
Total SCF time: 0 days 0 hours 0 min 17 sec 

Maximum memory used throughout the entire SCF-calculation: 52.0 MB


-------------------------------------------------------------------------------
                          DFT DISPERSION CORRECTION                            
                                                                               
                              DFTD3 V3.1  Rev 1                                
                          USING Becke-Johnson damping                          
-------------------------------------------------------------------------------
-------------------------   ----------------
Dispersion correction           -0.018894721
-------------------------   ----------------


-------------------------   --------------------
FINAL SINGLE POINT ENERGY      -212.712471143090
-------------------------   --------------------


           ************************************************************
           *        Program running with 6 parallel MPI-processes     *
           *              working on a common directory               *
           ************************************************************
------------------------------------------------------------------------------
                         ORCA SCF GRADIENT CALCULATION
------------------------------------------------------------------------------

 ... reading COSX grid (gridx3)
Gradient of the Kohn-Sham DFT energy:
Kohn-Sham wavefunction type      ... RKS
Hartree-Fock exchange scaling    ...    0.167
Number of operators              ...    1
Number of atoms                  ...   14
Basis set dimensions             ...  144
Integral neglect threshold       ... 2.5e-11
Integral primitive cutoff        ... 2.5e-12
SHARK Integral package           ... ON

Nuc. rep. gradient       (SHARK) ... done (  0.0 sec)
HCore & Overlap gradient (SHARK) ... done (  0.0 sec)
RI-J gradient            (SHARK) ... done (  0.2 sec)
COSX-gradient                    ... done (  3.5 sec)
Exchange-correlation gradient    ... done
Dispersion correction            ... done

------------------
CARTESIAN GRADIENT
------------------

   1   C   :    0.000436573    0.000101598   -0.000134305
   2   C   :   -0.000183748    0.000903278    0.000019886
   3   C   :   -0.000636253    0.000695838    0.000568888
   4   N   :    0.000831379    0.001071401    0.000051478
   5   C   :    0.000286183   -0.000780916    0.001037510
   6   H   :    0.001048893    0.000499875    0.000866523
   7   H   :   -0.000002550   -0.000053552    0.000313689
   8   H   :   -0.000045167   -0.000545947   -0.000112857
   9   H   :    0.000232081    0.000756602   -0.001502805
  10   H   :   -0.001385728    0.000327051    0.000718619
  11   H   :    0.000564202   -0.000342123    0.000403011
  12   H   :   -0.001110793   -0.001927378   -0.002381145
  13   H   :    0.000040275   -0.000214272    0.000086156
  14   H   :    0.000008403   -0.000553294    0.000089147

Difference to translation invariance:
           :    0.0000837512   -0.0000618401    0.0000237938

Difference to rotation invariance:
           :    0.0003476576    0.0002205311   -0.0001419887

Norm of the cartesian gradient     ...    0.0050418583
RMS gradient                       ...    0.0007779756
MAX gradient                       ...    0.0023811454

-------
TIMINGS
-------

Total SCF gradient time            ...        5.223 sec

One electron gradient       ....       0.039 sec  (  0.7%)
RI-J Coulomb gradient       ....       0.235 sec  (  4.5%)
COSX gradient               ....       3.493 sec  ( 66.9%)
XC gradient                 ....       1.071 sec  ( 20.5%)

Maximum memory used throughout the entire SCFGRAD-calculation: 40.0 MB
------------------------------------------------------------------------------
                         ORCA GEOMETRY RELAXATION STEP
------------------------------------------------------------------------------

Reading the OPT-File                    .... done
Getting information on internals        .... done
Copying old internal coords+grads       .... done
Making the new internal coordinates     .... (new redundants).... done
Validating the new internal coordinates .... (new redundants).... done
Calculating the B-matrix                .... done
Calculating the G,G- and P matrices     .... done
Transforming gradient to internals      .... done
Projecting the internal gradient        .... done
Number of atoms                         ....  14
Number of internal coordinates          ....  80
Current Energy                          ....  -212.712471143 Eh
Current gradient norm                   ....     0.005041858 Eh/bohr
Maximum allowed component of the step   ....  0.300
Current trust radius                    ....  0.300
Updating the Hessian (BFGS)             .... done
Forming the augmented Hessian           .... done
Diagonalizing the augmented Hessian     .... done
Last element of RFO vector              ....  0.912701212
Lowest eigenvalues of augmented Hessian:
 -0.001025841  0.000645667  0.004466955  0.020544918  0.023179371
Length of the computed step             ....  0.447712321
Warning: the length of the step is outside the trust region - taking restricted step instead
The input lambda is                     ....    -0.001026
   iter:   1  x=   -0.002265  g=   89.141528 f(x)=     0.110446
   iter:   2  x=   -0.003065  g=   42.393087 f(x)=     0.033917
   iter:   3  x=   -0.003272  g=   28.701243 f(x)=     0.005957
   iter:   4  x=   -0.003283  g=   26.150104 f(x)=     0.000270
   iter:   5  x=   -0.003283  g=   26.031176 f(x)=     0.000001
   iter:   6  x=   -0.003283  g=   26.030905 f(x)=     0.000000
   iter:   7  x=   -0.003283  g=   26.030905 f(x)=     0.000000
The output lambda is                    ....    -0.003283 (7 iterations)
The final length of the internal step   ....  0.300000000
Converting the step to cartesian space:
 Initial RMS(Int)=    0.0335410197
Transforming coordinates:
 Iter   0:  RMS(Cart)=    0.0437740033 RMS(Int)=    0.0334211651
 Iter   1:  RMS(Cart)=    0.0009454018 RMS(Int)=    0.0005640084
 Iter   2:  RMS(Cart)=    0.0000343746 RMS(Int)=    0.0000283027
 Iter   3:  RMS(Cart)=    0.0000016128 RMS(Int)=    0.0000010979
 Iter   4:  RMS(Cart)=    0.0000000671 RMS(Int)=    0.0000000577
done
Storing new coordinates                 .... done

                                .--------------------.
          ----------------------|Geometry convergence|-------------------------
          Item                value                   Tolerance       Converged
          ---------------------------------------------------------------------
          Energy change      -0.0052763018            0.0000050000      NO
          RMS gradient        0.0005956896            0.0001000000      NO
          MAX gradient        0.0032444906            0.0003000000      NO
          RMS step            0.0335410197            0.0020000000      NO
          MAX step            0.0738724137            0.0040000000      NO
          ........................................................
          Max(Bonds)      0.0043      Max(Angles)    0.67
          Max(Dihed)        4.23      Max(Improp)    0.00
          ---------------------------------------------------------------------

The optimization has not yet converged - more geometry cycles are needed


    ---------------------------------------------------------------------------
                         Redundant Internal Coordinates
                            (Angstroem and degrees)

        Definition                    Value    dE/dq     Step     New-Value
    ----------------------------------------------------------------------------
     1. B(C   1,C   0)                1.5348 -0.001838  0.0018    1.5365   
     2. B(C   2,C   1)                1.5354 -0.001359  0.0004    1.5358   
     3. B(N   3,C   2)                1.4704 -0.000787 -0.0010    1.4694   
     4. B(C   4,N   3)                1.4780 -0.000698  0.0006    1.4786   
     5. B(C   4,C   0)                1.5462 -0.001359  0.0034    1.5496   
     6. B(H   5,C   0)                1.0941 -0.000426  0.0004    1.0945   
     7. B(H   6,C   0)                1.0956 -0.000251  0.0007    1.0963   
     8. B(H   7,C   1)                1.0970 -0.000155  0.0006    1.0977   
     9. B(H   8,C   1)                1.0948 -0.000420  0.0004    1.0952   
    10. B(H   9,C   2)                1.0946 -0.000556  0.0002    1.0948   
    11. B(H  10,C   2)                1.0987 -0.000024  0.0004    1.0991   
    12. B(H  11,N   3)                1.0085 -0.003244  0.0043    1.0128   
    13. B(H  12,C   4)                1.0963 -0.000151  0.0001    1.0964   
    14. B(H  13,C   4)                1.0967 -0.000315  0.0000    1.0967   
    15. A(C   1,C   0,H   6)          110.18  0.000064   -0.06    110.12   
    16. A(H   5,C   0,H   6)          107.74  0.000352   -0.30    107.44   
    17. A(C   4,C   0,H   5)          111.70  0.000037    0.27    111.98   
    18. A(C   1,C   0,C   4)          104.61  0.000020   -0.26    104.35   
    19. A(C   1,C   0,H   5)          112.18 -0.000372    0.39    112.58   
    20. A(C   4,C   0,H   6)          110.44 -0.000118   -0.05    110.39   
    21. A(C   2,C   1,H   8)          112.23 -0.000233    0.43    112.65   
    22. A(C   2,C   1,H   7)          110.42 -0.000093   -0.04    110.38   
    23. A(C   0,C   1,H   7)          110.78 -0.000219    0.09    110.87   
    24. A(C   0,C   1,C   2)          103.07  0.000304   -0.66    102.41   
    25. A(H   7,C   1,H   8)          108.18  0.000354   -0.12    108.06   
    26. A(C   0,C   1,H   8)          112.15 -0.000137    0.28    112.43   
    27. A(C   1,C   2,N   3)          106.55  0.000219   -0.45    106.10   
    28. A(H   9,C   2,H  10)          107.48  0.000275    0.00    107.48   
    29. A(C   1,C   2,H  10)          110.39  0.000003   -0.07    110.32   
    30. A(N   3,C   2,H   9)          110.11  0.000277   -0.15    109.97   
    31. A(C   1,C   2,H   9)          112.43 -0.000678    0.67    113.09   
    32. A(N   3,C   2,H  10)          109.88 -0.000095   -0.01    109.87   
    33. A(C   4,N   3,H  11)          109.70 -0.000415    0.60    110.31   
    34. A(C   2,N   3,H  11)          109.57 -0.000064    0.58    110.15   
    35. A(C   2,N   3,C   4)          108.49 -0.000477   -0.20    108.29   
    36. A(N   3,C   4,H  13)          110.13 -0.000081   -0.12    110.01   
    37. A(C   0,C   4,H  13)          110.94 -0.000254    0.26    111.21   
    38. A(N   3,C   4,H  12)          110.42  0.000056    0.09    110.50   
    39. A(C   0,C   4,H  12)          110.88 -0.000209    0.09    110.97   
    40. A(H  12,C   4,H  13)          107.30  0.000223   -0.07    107.22   
    41. A(C   0,C   4,N   3)          107.20  0.000259   -0.23    106.96   
    42. D(H   8,C   1,C   0,C   4)   -149.95  0.000470   -2.48   -152.43   
    43. D(H   8,C   1,C   0,H   5)     88.78  0.000619   -2.87     85.92   
    44. D(C   2,C   1,C   0,H   5)   -150.30  0.000455   -2.61   -152.91   
    45. D(C   2,C   1,C   0,C   4)    -29.03  0.000307   -2.23    -31.27   
    46. D(C   2,C   1,C   0,H   6)     89.67  0.000211   -2.46     87.21   
    47. D(H   7,C   1,C   0,C   4)     89.07  0.000264   -2.59     86.48   
    48. D(H   7,C   1,C   0,H   5)    -32.19  0.000413   -2.97    -35.16   
    49. D(H   8,C   1,C   0,H   6)    -31.24  0.000375   -2.71    -33.95   
    50. D(H   7,C   1,C   0,H   6)   -152.22  0.000169   -2.82   -155.04   
    51. D(H   9,C   2,C   1,H   7)     33.90 -0.000256    3.85     37.75   
    52. D(H   9,C   2,C   1,C   0)    152.26 -0.000387    3.59    155.85   
    53. D(N   3,C   2,C   1,H   8)    152.41 -0.000570    3.81    156.22   
    54. D(H   9,C   2,C   1,H   8)    -86.88 -0.000485    3.74    -83.14   
    55. D(N   3,C   2,C   1,H   7)    -86.82 -0.000341    3.92    -82.90   
    56. D(N   3,C   2,C   1,C   0)     31.54 -0.000472    3.66     35.20   
    57. D(H  10,C   2,C   1,H   8)     33.13 -0.000587    4.12     37.25   
    58. D(H  10,C   2,C   1,H   7)    153.90 -0.000358    4.23    158.13   
    59. D(H  10,C   2,C   1,C   0)    -87.74 -0.000489    3.97    -83.77   
    60. D(H  11,N   3,C   2,H  10)   -142.28 -0.000089   -3.07   -145.35   
    61. D(H  11,N   3,C   2,H   9)    -24.08  0.000358   -3.16    -27.24   
    62. D(H  11,N   3,C   2,C   1)     98.11 -0.000168   -2.73     95.38   
    63. D(C   4,N   3,C   2,H  10)     97.98  0.000738   -3.98     93.99   
    64. D(C   4,N   3,C   2,H   9)   -143.82  0.001186   -4.07   -147.90   
    65. D(C   4,N   3,C   2,C   1)    -21.64  0.000659   -3.63    -25.27   
    66. D(H  12,C   4,C   0,H   6)     18.99  0.000089    0.38     19.38   
    67. D(H  12,C   4,C   0,H   5)   -100.90 -0.000300    0.61   -100.28   
    68. D(H  12,C   4,C   0,C   1)    137.52  0.000117    0.15    137.67   
    69. D(N   3,C   4,C   0,H   6)   -101.60 -0.000019    0.37   -101.23   
    70. D(N   3,C   4,C   0,H   5)    138.51 -0.000408    0.60    139.11   
    71. D(H  13,C   4,C   0,C   1)   -103.36  0.000094    0.28   -103.08   
    72. D(N   3,C   4,C   0,C   1)     16.93  0.000009    0.14     17.07   
    73. D(H  13,C   4,N   3,C   2)    123.60 -0.000589    2.24    125.84   
    74. D(H  12,C   4,N   3,H  11)    122.25  0.000278    1.24    123.49   
    75. D(H  12,C   4,N   3,C   2)   -118.09 -0.000331    2.13   -115.95   
    76. D(C   0,C   4,N   3,H  11)   -116.86  0.000216    1.25   -115.61   
    77. D(C   0,C   4,N   3,C   2)      2.80 -0.000393    2.15      4.95   
    78. D(H  13,C   4,C   0,H   6)    138.12  0.000066    0.51    138.63   
    79. D(H  13,C   4,N   3,H  11)      3.94  0.000020    1.35      5.29   
    80. D(H  13,C   4,C   0,H   5)     18.23 -0.000323    0.74     18.97   
    ----------------------------------------------------------------------------

         *************************************************************
         *                GEOMETRY OPTIMIZATION CYCLE   3            *
         *************************************************************
---------------------------------
CARTESIAN COORDINATES (ANGSTROEM)
---------------------------------
  C     -1.136051   -0.235713   -0.244878
  C     -0.084628   -1.052147    0.522399
  C      1.232607   -0.439614    0.024960
  N      0.964344    0.991562   -0.171246
  C     -0.483653    1.159212   -0.420345
  H     -2.091952   -0.177604    0.285004
  H     -1.329663   -0.692821   -1.222301
  H     -0.189719   -0.906114    1.605206
  H     -0.155717   -2.125432    0.316446
  H      2.061116   -0.573091    0.728005
  H      1.531847   -0.898133   -0.928050
  H      1.243044    1.514727    0.649932
  H     -0.657078    1.549476   -1.430155
  H     -0.904599    1.885792    0.285122

----------------------------
CARTESIAN COORDINATES (A.U.)
----------------------------
  NO LB      ZA    FRAG     MASS         X           Y           Z
   0 C     6.0000    0    12.011   -2.146825   -0.445433   -0.462752
   1 C     6.0000    0    12.011   -0.159923   -1.988269    0.987190
   2 C     6.0000    0    12.011    2.329290   -0.830750    0.047167
   3 N     7.0000    0    14.007    1.822346    1.873780   -0.323607
   4 C     6.0000    0    12.011   -0.913971    2.190594   -0.794336
   5 H     1.0000    0     1.008   -3.953216   -0.335622    0.538579
   6 H     1.0000    0     1.008   -2.512698   -1.309241   -2.309814
   7 H     1.0000    0     1.008   -0.358517   -1.712308    3.033399
   8 H     1.0000    0     1.008   -0.294263   -4.016485    0.597997
   9 H     1.0000    0     1.008    3.894944   -1.082986    1.375731
  10 H     1.0000    0     1.008    2.894772   -1.697226   -1.753760
  11 H     1.0000    0     1.008    2.349013    2.862419    1.228194
  12 H     1.0000    0     1.008   -1.241697    2.928085   -2.702602
  13 H     1.0000    0     1.008   -1.709444    3.563630    0.538802

--------------------------------
INTERNAL COORDINATES (ANGSTROEM)
--------------------------------
 C      0   0   0     0.000000000000     0.00000000     0.00000000
 C      1   0   0     1.536478792431     0.00000000     0.00000000
 C      2   1   0     1.535496732237   102.31520700     0.00000000
 N      3   2   1     1.469260105742   105.97428945    35.15682950
 C      4   3   2     1.478800622481   108.16205274   334.71564456
 H      1   2   3     1.094485225506   112.58828150   207.10569523
 H      1   2   3     1.096261594124   110.15322798    87.21997075
 H      2   1   3     1.097652284371   110.87983031   117.72379066
 H      2   1   3     1.095176472818   112.48347551   238.82727811
 H      3   2   1     1.094767436910   113.11241880   155.80362417
 H      3   2   1     1.099095704756   110.36758257   276.22081788
 H      4   3   2     1.012772871674   110.16078818    95.37960457
 H      5   4   3     1.096402628603   110.51046401   244.05335735
 H      5   4   3     1.096720710545   110.03420682   125.84302819

---------------------------
INTERNAL COORDINATES (A.U.)
---------------------------
 C      0   0   0     0.000000000000     0.00000000     0.00000000
 C      1   0   0     2.903524128273     0.00000000     0.00000000
 C      2   1   0     2.901668303459   102.31520700     0.00000000
 N      3   2   1     2.776499219349   105.97428945    35.15682950
 C      4   3   2     2.794528183161   108.16205274   334.71564456
 H      1   2   3     2.068277333829   112.58828150   207.10569523
 H      1   2   3     2.071634184031   110.15322798    87.21997075
 H      2   1   3     2.074262207734   110.87983031   117.72379066
 H      2   1   3     2.069583601939   112.48347551   238.82727811
 H      3   2   1     2.068810636094   113.11241880   155.80362417
 H      3   2   1     2.076989876958   110.36758257   276.22081788
 H      4   3   2     1.913863363328   110.16078818    95.37960457
 H      5   4   3     2.071900700571   110.51046401   244.05335735
 H      5   4   3     2.072501788330   110.03420682   125.84302819


           ************************************************************
           *        Program running with 6 parallel MPI-processes     *
           *              working on a common directory               *
           ************************************************************
------------------------------------------------------------------------------
                   ___                                                        
                  /   \      - P O W E R E D   B Y -                         
                 /     \                                                     
                 |  |  |   _    _      __       _____    __    __             
                 |  |  |  | |  | |    /  \     |  _  \  |  |  /  |          
                  \  \/   | |  | |   /    \    | | | |  |  | /  /          
                 / \  \   | |__| |  /  /\  \   | |_| |  |  |/  /          
                |  |  |   |  __  | /  /__\  \  |    /   |      \           
                |  |  |   | |  | | |   __   |  |    \   |  |\   \          
                \     /   | |  | | |  |  |  |  | |\  \  |  | \   \       
                 \___/    |_|  |_| |__|  |__|  |_| \__\ |__|  \__/        
                                                                              
                      - O R C A' S   B I G   F R I E N D -                    
                                      &                                       
                       - I N T E G R A L  F E E D E R -                       
                                                                              
 v1 FN, 2020, v2 2021                                                         
------------------------------------------------------------------------------


Reading SHARK input file file.SHARKINP.tmp ... ok
----------------------
SHARK INTEGRAL PACKAGE
----------------------

Number of atoms                             ...     14
Number of basis functions                   ...    144
Number of shells                            ...     76
Maximum angular momentum                    ...      2
Integral batch strategy                     ... SHARK/LIBINT Hybrid
RI-J (if used) integral strategy            ... SPLIT-RIJ (Revised 2003 algorithm where possible)
Printlevel                                  ...      1
Contraction scheme used                     ... SEGMENTED contraction
Coulomb Range Separation                    ... NOT USED
Exchange Range Separation                   ... Long Range
   Mu parameter                             ...  0.300000
   Scaling (regular/separated)              ...  0.167000  0.833000
Finite Nucleus Model                        ... NOT USED
Auxiliary Coulomb fitting basis             ... AVAILABLE
   # of basis functions in Aux-J            ...    344
   # of shells in Aux-J                     ...    120
   Maximum angular momentum in Aux-J        ...      4
Auxiliary J/K fitting basis                 ... NOT available
Auxiliary Correlation fitting basis         ... NOT available
Auxiliary 'external' fitting basis          ... NOT available
Integral threshold                          ...     2.500000e-11
Primitive cut-off                           ...     2.500000e-12
Primitive pair pre-selection threshold      ...     2.500000e-12

Calculating pre-screening integrals         ... done (  0.0 sec) Dimension = 76
Organizing shell pair data                  ... done (  0.0 sec)
Shell pair information
Total number of shell pairs                 ...      2926
Shell pairs after pre-screening             ...      2905
Total number of primitive shell pairs       ...      9862
Primitive shell pairs kept                  ...      8049
          la=0 lb=0:   1123 shell pairs
          la=1 lb=0:   1117 shell pairs
          la=1 lb=1:    295 shell pairs
          la=2 lb=0:    235 shell pairs
          la=2 lb=1:    120 shell pairs
          la=2 lb=2:     15 shell pairs

Calculating one electron integrals          ... done (  0.0 sec)
Calculating RI/J V-Matrix + Cholesky decomp.... done (  0.0 sec)
Calculating Nuclear repulsion               ... done (  0.0 sec) ENN=    189.547464558768 Eh

SHARK setup successfully completed in   0.2 seconds

Maximum memory used throughout the entire GTOINT-calculation: 12.4 MB


           ************************************************************
           *        Program running with 6 parallel MPI-processes     *
           *              working on a common directory               *
           ************************************************************

Diagonalization of the overlap matrix:
Smallest eigenvalue                        ... 5.250e-05
Time for diagonalization                   ...    0.008 sec
Threshold for overlap eigenvalues          ... 1.000e-08
Number of eigenvalues below threshold      ... 0
Time for construction of square roots      ...    0.007 sec
Total time needed                          ...    0.015 sec

-------------------
DFT GRID GENERATION
-------------------

General Integration Accuracy     IntAcc      ... 4.388
Radial Grid Type                 RadialGrid  ... OptM3 with GC (2021)
Angular Grid (max. ang.)         AngularGrid ... 4 (Lebedev-302)
Angular grid pruning method      GridPruning ... 4 (adaptive)
Weight generation scheme         WeightScheme... Becke
Basis function cutoff            BFCut       ... 1.0000e-11
Integration weight cutoff        WCut        ... 1.0000e-14
Angular grids for H and He will be reduced by one unit
Partially contracted basis set               ... off
Rotationally invariant grid construction     ... off

Total number of grid points                  ...    61966
Total number of batches                      ...      975
Average number of points per batch           ...       63
Average number of grid points per atom       ...     4426
Time for grid setup =    0.371 sec

--------------------
COSX GRID GENERATION
--------------------

GRIDX 1
-------
General Integration Accuracy     IntAcc      ... 3.816
Radial Grid Type                 RadialGrid  ... OptM3 with GC (2021)
Angular Grid (max. ang.)         AngularGrid ... 1 (Lebedev-50)
Angular grid pruning method      GridPruning ... 4 (adaptive)
Weight generation scheme         WeightScheme... Becke
Basis function cutoff            BFCut       ... 1.0000e-11
Integration weight cutoff        WCut        ... 1.0000e-14
Angular grids for H and He will be reduced by one unit
Partially contracted basis set               ... on
Rotationally invariant grid construction     ... off

Total number of grid points                  ...     7776
Total number of batches                      ...      129
Average number of points per batch           ...       60
Average number of grid points per atom       ...      555
UseSFitting                                  ... on

GRIDX 2
-------
General Integration Accuracy     IntAcc      ... 4.020
Radial Grid Type                 RadialGrid  ... OptM3 with GC (2021)
Angular Grid (max. ang.)         AngularGrid ... 2 (Lebedev-110)
Angular grid pruning method      GridPruning ... 4 (adaptive)
Weight generation scheme         WeightScheme... Becke
Basis function cutoff            BFCut       ... 1.0000e-11
Integration weight cutoff        WCut        ... 1.0000e-14
Angular grids for H and He will be reduced by one unit
Partially contracted basis set               ... on
Rotationally invariant grid construction     ... off

Total number of grid points                  ...    18136
Total number of batches                      ...      290
Average number of points per batch           ...       62
Average number of grid points per atom       ...     1295
UseSFitting                                  ... on

GRIDX 3
-------
General Integration Accuracy     IntAcc      ... 4.338
Radial Grid Type                 RadialGrid  ... OptM3 with GC (2021)
Angular Grid (max. ang.)         AngularGrid ... 3 (Lebedev-194)
Angular grid pruning method      GridPruning ... 4 (adaptive)
Weight generation scheme         WeightScheme... Becke
Basis function cutoff            BFCut       ... 1.0000e-11
Integration weight cutoff        WCut        ... 1.0000e-14
Angular grids for H and He will be reduced by one unit
Partially contracted basis set               ... on
Rotationally invariant grid construction     ... off

Total number of grid points                  ...    40911
Total number of batches                      ...      648
Average number of points per batch           ...       63
Average number of grid points per atom       ...     2922
UseSFitting                                  ... on

Time for X-Grid setup             =    0.322 sec

--------------
SCF ITERATIONS
--------------
ITER       Energy         Delta-E        Max-DP      RMS-DP      [F,P]     Damp
               ***  Starting incremental Fock matrix formation  ***
  0   -212.6925170546   0.000000000000 0.00312604  0.00013548  0.0146205 0.7000
                      *** Initiating the SOSCF procedure ***
                      *** Re-Reading the Fockian *** 
                      *** Removing any level shift *** 
ITER      Energy       Delta-E        Grad      Rot      Max-DP    RMS-DP
  1   -212.69287227  -0.0003552156  0.000863  0.000863  0.010220  0.000451
               *** Restarting incremental Fock matrix formation ***
  2   -212.69397553  -0.0011032551  0.000948  0.001251  0.005526  0.000217
  3   -212.69407690  -0.0001013778  0.000279  0.000622  0.003713  0.000126
  4   -212.69408710  -0.0000101990  0.000266  0.000242  0.000917  0.000030
  5   -212.69408890  -0.0000018026  0.000089  0.000082  0.000279  0.000011
  6   -212.69408917  -0.0000002655  0.000012  0.000037  0.000154  0.000004
  7   -212.69408918  -0.0000000088  0.000006  0.000023  0.000078  0.000002
                  ***Gradient check signals convergence***
              ***Rediagonalizing the Fockian in SOSCF/NRSCF***

               *****************************************************
               *                     SUCCESS                       *
               *           SCF CONVERGED AFTER   8 CYCLES          *
               *****************************************************

Old exchange energy                            =    -10.300968210 Eh
New exchange energy                            =    -10.300952252 Eh
Exchange energy change after final integration =      0.000015957 Eh
Total energy after final integration           =   -212.694073223 Eh
Final COS-X integration done in                =     3.197 sec
Total Energy       :         -212.69407322 Eh           -5787.69997 eV
  Last Energy change         ...   -9.8811e-10  Tolerance :   1.0000e-08
  Last MAX-Density change    ...    2.2204e-15  Tolerance :   1.0000e-07
             **** THE GBW FILE WAS UPDATED (file.gbw) ****
             **** DENSITY file.scfp WAS UPDATED ****
             **** ENERGY FILE WAS UPDATED (file.en.tmp) ****
             **** THE GBW FILE WAS UPDATED (file.gbw) ****
             **** DENSITY file.scfp WAS UPDATED ****
Total SCF time: 0 days 0 hours 0 min 17 sec 

Maximum memory used throughout the entire SCF-calculation: 52.0 MB


-------------------------------------------------------------------------------
                          DFT DISPERSION CORRECTION                            
                                                                               
                              DFTD3 V3.1  Rev 1                                
                          USING Becke-Johnson damping                          
-------------------------------------------------------------------------------
-------------------------   ----------------
Dispersion correction           -0.018932258
-------------------------   ----------------


-------------------------   --------------------
FINAL SINGLE POINT ENERGY      -212.713005480368
-------------------------   --------------------


           ************************************************************
           *        Program running with 6 parallel MPI-processes     *
           *              working on a common directory               *
           ************************************************************
------------------------------------------------------------------------------
                         ORCA SCF GRADIENT CALCULATION
------------------------------------------------------------------------------

 ... reading COSX grid (gridx3)
Gradient of the Kohn-Sham DFT energy:
Kohn-Sham wavefunction type      ... RKS
Hartree-Fock exchange scaling    ...    0.167
Number of operators              ...    1
Number of atoms                  ...   14
Basis set dimensions             ...  144
Integral neglect threshold       ... 2.5e-11
Integral primitive cutoff        ... 2.5e-12
SHARK Integral package           ... ON

Nuc. rep. gradient       (SHARK) ... done (  0.0 sec)
HCore & Overlap gradient (SHARK) ... done (  0.0 sec)
RI-J gradient            (SHARK) ... done (  0.2 sec)
COSX-gradient                    ... done (  3.5 sec)
Exchange-correlation gradient    ... done
Dispersion correction            ... done

------------------
CARTESIAN GRADIENT
------------------

   1   C   :    0.000306142   -0.000411797   -0.000810997
   2   C   :    0.000094145    0.001181064    0.001264431
   3   C   :   -0.000388811   -0.000268695   -0.001399982
   4   N   :   -0.000535619   -0.001277505    0.000225621
   5   C   :   -0.000123406    0.000143534   -0.000115495
   6   H   :    0.000493950    0.000163027    0.000321480
   7   H   :   -0.000514637   -0.000043877    0.000072644
   8   H   :   -0.000156476   -0.000833832    0.000213428
   9   H   :    0.000239664    0.000426857   -0.000798287
  10   H   :   -0.000756701    0.000461609    0.000442555
  11   H   :    0.000750125   -0.000417319    0.000253839
  12   H   :    0.000666946    0.000892610    0.000166481
  13   H   :   -0.000166130    0.000106831    0.000148858
  14   H   :    0.000167205   -0.000141225    0.000035773

Difference to translation invariance:
           :    0.0000763955   -0.0000187150    0.0000203466

Difference to rotation invariance:
           :    0.0002909545    0.0002261542   -0.0000590958

Norm of the cartesian gradient     ...    0.0036846320
RMS gradient                       ...    0.0005685511
MAX gradient                       ...    0.0013999820

-------
TIMINGS
-------

Total SCF gradient time            ...        5.213 sec

One electron gradient       ....       0.039 sec  (  0.8%)
RI-J Coulomb gradient       ....       0.242 sec  (  4.7%)
COSX gradient               ....       3.509 sec  ( 67.3%)
XC gradient                 ....       1.078 sec  ( 20.7%)

Maximum memory used throughout the entire SCFGRAD-calculation: 40.0 MB
------------------------------------------------------------------------------
                         ORCA GEOMETRY RELAXATION STEP
------------------------------------------------------------------------------

Reading the OPT-File                    .... done
Getting information on internals        .... done
Copying old internal coords+grads       .... done
Making the new internal coordinates     .... (new redundants).... done
Validating the new internal coordinates .... (new redundants).... done
Calculating the B-matrix                .... done
Calculating the G,G- and P matrices     .... done
Transforming gradient to internals      .... done
Projecting the internal gradient        .... done
Number of atoms                         ....  14
Number of internal coordinates          ....  80
Current Energy                          ....  -212.713005480 Eh
Current gradient norm                   ....     0.003684632 Eh/bohr
Maximum allowed component of the step   ....  0.300
Current trust radius                    ....  0.300
Updating the Hessian (BFGS)             .... done
Forming the augmented Hessian           .... done
Diagonalizing the augmented Hessian     .... done
Last element of RFO vector              ....  0.934284875
Lowest eigenvalues of augmented Hessian:
 -0.000477460  0.000653933  0.003304514  0.020746376  0.023254600
Length of the computed step             ....  0.381604572
Warning: the length of the step is outside the trust region - taking restricted step instead
The input lambda is                     ....    -0.000477
   iter:   1  x=   -0.001002  g=  106.119765 f(x)=     0.055622
   iter:   2  x=   -0.001245  g=   58.980454 f(x)=     0.014349
   iter:   3  x=   -0.001276  g=   47.549807 f(x)=     0.001466
   iter:   4  x=   -0.001276  g=   46.343467 f(x)=     0.000019
   iter:   5  x=   -0.001276  g=   46.327969 f(x)=     0.000000
   iter:   6  x=   -0.001276  g=   46.327966 f(x)=     0.000000
The output lambda is                    ....    -0.001276 (6 iterations)
The final length of the internal step   ....  0.300000000
Converting the step to cartesian space:
 Initial RMS(Int)=    0.0335410197
Transforming coordinates:
 Iter   0:  RMS(Cart)=    0.0421360087 RMS(Int)=    0.0334550520
 Iter   1:  RMS(Cart)=    0.0008890836 RMS(Int)=    0.0005669306
 Iter   2:  RMS(Cart)=    0.0000350575 RMS(Int)=    0.0000311124
 Iter   3:  RMS(Cart)=    0.0000016553 RMS(Int)=    0.0000011982
 Iter   4:  RMS(Cart)=    0.0000000725 RMS(Int)=    0.0000000680
done
Storing new coordinates                 .... done

                                .--------------------.
          ----------------------|Geometry convergence|-------------------------
          Item                value                   Tolerance       Converged
          ---------------------------------------------------------------------
          Energy change      -0.0005343373            0.0000050000      NO
          RMS gradient        0.0002341439            0.0001000000      NO
          MAX gradient        0.0007764175            0.0003000000      NO
          RMS step            0.0335410197            0.0020000000      NO
          MAX step            0.0765348305            0.0040000000      NO
          ........................................................
          Max(Bonds)      0.0019      Max(Angles)    0.73
          Max(Dihed)        4.39      Max(Improp)    0.00
          ---------------------------------------------------------------------

The optimization has not yet converged - more geometry cycles are needed


    ---------------------------------------------------------------------------
                         Redundant Internal Coordinates
                            (Angstroem and degrees)

        Definition                    Value    dE/dq     Step     New-Value
    ----------------------------------------------------------------------------
     1. B(C   1,C   0)                1.5365 -0.000187  0.0002    1.5366   
     2. B(C   2,C   1)                1.5355 -0.000396 -0.0002    1.5353   
     3. B(N   3,C   2)                1.4693 -0.000276 -0.0002    1.4691   
     4. B(C   4,N   3)                1.4788  0.000130  0.0005    1.4793   
     5. B(C   4,C   0)                1.5499 -0.000059  0.0019    1.5518   
     6. B(H   5,C   0)                1.0945 -0.000266  0.0004    1.0949   
     7. B(H   6,C   0)                1.0963  0.000050  0.0004    1.0966   
     8. B(H   7,C   1)                1.0977  0.000120  0.0005    1.0981   
     9. B(H   8,C   1)                1.0952 -0.000288  0.0004    1.0956   
    10. B(H   9,C   2)                1.0948 -0.000345  0.0002    1.0950   
    11. B(H  10,C   2)                1.0991  0.000151  0.0002    1.0993   
    12. B(H  11,N   3)                1.0128  0.000776 -0.0004    1.0124   
    13. B(H  12,C   4)                1.0964 -0.000064  0.0001    1.0965   
    14. B(H  13,C   4)                1.0967 -0.000140 -0.0001    1.0967   
    15. A(C   1,C   0,H   6)          110.15  0.000278   -0.34    109.81   
    16. A(H   5,C   0,H   6)          107.43 -0.000017   -0.04    107.39   
    17. A(C   4,C   0,H   5)          112.00  0.000048    0.36    112.36   
    18. A(C   1,C   0,C   4)          104.28 -0.000085   -0.22    104.07   
    19. A(C   1,C   0,H   5)          112.59 -0.000244    0.47    113.06   
    20. A(C   4,C   0,H   6)          110.41  0.000031   -0.25    110.15   
    21. A(C   2,C   1,H   8)          112.69 -0.000318    0.65    113.33   
    22. A(C   2,C   1,H   7)          110.40  0.000241   -0.41    110.00   
    23. A(C   0,C   1,H   7)          110.88  0.000049   -0.21    110.67   
    24. A(C   0,C   1,C   2)          102.32  0.000111   -0.59    101.72   
    25. A(H   7,C   1,H   8)          108.04  0.000015    0.08    108.12   
    26. A(C   0,C   1,H   8)          112.48 -0.000086    0.43    112.92   
    27. A(C   1,C   2,N   3)          105.97 -0.000014   -0.34    105.64   
    28. A(H   9,C   2,H  10)          107.45  0.000020    0.07    107.53   
    29. A(C   1,C   2,H  10)          110.37  0.000211   -0.32    110.04   
    30. A(N   3,C   2,H   9)          110.04 -0.000119    0.19    110.23   
    31. A(C   1,C   2,H   9)          113.11 -0.000314    0.73    113.84   
    32. A(N   3,C   2,H  10)          109.89  0.000230   -0.36    109.54   
    33. A(C   4,N   3,H  11)          110.33 -0.000062    0.10    110.43   
    34. A(C   2,N   3,H  11)          110.16  0.000220   -0.08    110.08   
    35. A(C   2,N   3,C   4)          108.16  0.000006   -0.49    107.67   
    36. A(N   3,C   4,H  13)          110.03 -0.000150   -0.04    110.00   
    37. A(C   0,C   4,H  13)          111.22  0.000136    0.17    111.38   
    38. A(N   3,C   4,H  12)          110.51  0.000236   -0.13    110.38   
    39. A(C   0,C   4,H  12)          110.98 -0.000076    0.00    110.98   
    40. A(H  12,C   4,H  13)          107.21 -0.000035    0.01    107.23   
    41. A(C   0,C   4,N   3)          106.92 -0.000108   -0.02    106.90   
    42. D(H   8,C   1,C   0,C   4)   -152.42  0.000210   -2.02   -154.44   
    43. D(H   8,C   1,C   0,H   5)     85.93  0.000343   -2.57     83.36   
    44. D(C   2,C   1,C   0,H   5)   -152.89 -0.000013   -1.94   -154.83   
    45. D(C   2,C   1,C   0,C   4)    -31.25 -0.000145   -1.39    -32.64   
    46. D(C   2,C   1,C   0,H   6)     87.22 -0.000021   -1.97     85.25   
    47. D(H   7,C   1,C   0,C   4)     86.47  0.000217   -2.28     84.19   
    48. D(H   7,C   1,C   0,H   5)    -35.17  0.000349   -2.83    -38.00   
    49. D(H   8,C   1,C   0,H   6)    -33.95  0.000334   -2.60    -36.56   
    50. D(H   7,C   1,C   0,H   6)   -155.06  0.000341   -2.86   -157.92   
    51. D(H   9,C   2,C   1,H   7)     37.74 -0.000411    4.02     41.77   
    52. D(H   9,C   2,C   1,C   0)    155.80 -0.000187    3.28    159.08   
    53. D(N   3,C   2,C   1,H   8)    156.19 -0.000041    3.32    159.51   
    54. D(H   9,C   2,C   1,H   8)    -83.16 -0.000382    3.76    -79.40   
    55. D(N   3,C   2,C   1,H   7)    -82.91 -0.000070    3.58    -79.33   
    56. D(N   3,C   2,C   1,C   0)     35.16  0.000154    2.83     37.99   
    57. D(H  10,C   2,C   1,H   8)     37.25 -0.000420    4.13     41.38   
    58. D(H  10,C   2,C   1,H   7)    158.16 -0.000448    4.39    162.54   
    59. D(H  10,C   2,C   1,C   0)    -83.78 -0.000225    3.64    -80.14   
    60. D(H  11,N   3,C   2,H  10)   -145.37  0.000372   -4.09   -149.46   
    61. D(H  11,N   3,C   2,H   9)    -27.24  0.000463   -4.11    -31.35   
    62. D(H  11,N   3,C   2,C   1)     95.38  0.000007   -3.31     92.07   
    63. D(C   4,N   3,C   2,H  10)     93.96  0.000312   -3.94     90.02   
    64. D(C   4,N   3,C   2,H   9)   -147.90  0.000404   -3.96   -151.87   
    65. D(C   4,N   3,C   2,C   1)    -25.28 -0.000053   -3.16    -28.45   
    66. D(H  12,C   4,C   0,H   6)     19.38 -0.000053    0.08     19.46   
    67. D(H  12,C   4,C   0,H   5)   -100.29 -0.000084    0.07   -100.23   
    68. D(H  12,C   4,C   0,C   1)    137.67  0.000240   -0.56    137.11   
    69. D(N   3,C   4,C   0,H   6)   -101.21 -0.000229    0.25   -100.96   
    70. D(N   3,C   4,C   0,H   5)    139.11 -0.000260    0.23    139.35   
    71. D(H  13,C   4,C   0,C   1)   -103.06  0.000235   -0.43   -103.49   
    72. D(N   3,C   4,C   0,C   1)     17.08  0.000064   -0.40     16.69   
    73. D(H  13,C   4,N   3,C   2)    125.84 -0.000014    2.36    128.20   
    74. D(H  12,C   4,N   3,H  11)    123.50 -0.000240    2.54    126.04   
    75. D(H  12,C   4,N   3,C   2)   -115.95 -0.000005    2.28   -113.67   
    76. D(C   0,C   4,N   3,H  11)   -115.61 -0.000263    2.45   -113.16   
    77. D(C   0,C   4,N   3,C   2)      4.94 -0.000027    2.19      7.13   
    78. D(H  13,C   4,C   0,H   6)    138.64 -0.000058    0.21    138.85   
    79. D(H  13,C   4,N   3,H  11)      5.29 -0.000249    2.63      7.91   
    80. D(H  13,C   4,C   0,H   5)     18.97 -0.000089    0.20     19.16   
    ----------------------------------------------------------------------------

         *************************************************************
         *                GEOMETRY OPTIMIZATION CYCLE   4            *
         *************************************************************
---------------------------------
CARTESIAN COORDINATES (ANGSTROEM)
---------------------------------
  C     -1.130920   -0.239920   -0.248095
  C     -0.082382   -1.045905    0.534523
  C      1.228137   -0.439990    0.012837
  N      0.963795    0.996659   -0.141643
  C     -0.480174    1.158614   -0.419060
  H     -2.099687   -0.189504    0.259500
  H     -1.298348   -0.701119   -1.228861
  H     -0.177930   -0.862201    1.612933
  H     -0.159674   -2.125463    0.364685
  H      2.084701   -0.598824    0.676188
  H      1.481600   -0.874564   -0.964582
  H      1.219804    1.490921    0.703957
  H     -0.633509    1.541633   -1.434994
  H     -0.915513    1.889761    0.272713

----------------------------
CARTESIAN COORDINATES (A.U.)
----------------------------
  NO LB      ZA    FRAG     MASS         X           Y           Z
   0 C     6.0000    0    12.011   -2.137128   -0.453384   -0.468831
   1 C     6.0000    0    12.011   -0.155680   -1.976473    1.010102
   2 C     6.0000    0    12.011    2.320842   -0.831460    0.024259
   3 N     7.0000    0    14.007    1.821308    1.883413   -0.267667
   4 C     6.0000    0    12.011   -0.907397    2.189464   -0.791910
   5 H     1.0000    0     1.008   -3.967833   -0.358111    0.490384
   6 H     1.0000    0     1.008   -2.453523   -1.324922   -2.322211
   7 H     1.0000    0     1.008   -0.336239   -1.629324    3.048001
   8 H     1.0000    0     1.008   -0.301740   -4.016542    0.689155
   9 H     1.0000    0     1.008    3.939513   -1.131613    1.277810
  10 H     1.0000    0     1.008    2.799819   -1.652686   -1.822795
  11 H     1.0000    0     1.008    2.305095    2.817433    1.330287
  12 H     1.0000    0     1.008   -1.197159    2.913265   -2.711746
  13 H     1.0000    0     1.008   -1.730068    3.571130    0.515353

--------------------------------
INTERNAL COORDINATES (ANGSTROEM)
--------------------------------
 C      0   0   0     0.000000000000     0.00000000     0.00000000
 C      1   0   0     1.536727563222     0.00000000     0.00000000
 C      2   1   0     1.535170346820   101.67735832     0.00000000
 N      3   2   1     1.468911836112   105.55330237    37.98652612
 C      4   3   2     1.479268304469   107.60568980   331.56185047
 H      1   2   3     1.094853345542   113.06546573   205.17509189
 H      1   2   3     1.096648985535   109.81963892    85.25437182
 H      2   1   3     1.098109369304   110.67270530   116.82203652
 H      2   1   3     1.095565937623   112.93774353   238.19220273
 H      3   2   1     1.094972050420   113.87066650   159.07227564
 H      3   2   1     1.099293574032   110.05655923   279.86250776
 H      4   3   2     1.012361236127   110.13005117    92.05592565
 H      5   4   3     1.096511160401   110.39567690   246.31911672
 H      5   4   3     1.096651906151   110.01048697   128.18404166

---------------------------
INTERNAL COORDINATES (A.U.)
---------------------------
 C      0   0   0     0.000000000000     0.00000000     0.00000000
 C      1   0   0     2.903994236938     0.00000000     0.00000000
 C      2   1   0     2.901051524406   101.67735832     0.00000000
 N      3   2   1     2.775841085128   105.55330237    37.98652612
 C      4   3   2     2.795411974037   107.60568980   331.56185047
 H      1   2   3     2.068972979882   113.06546573   205.17509189
 H      1   2   3     2.072366247704   109.81963892    85.25437182
 H      2   1   3     2.075125973077   110.67270530   116.82203652
 H      2   1   3     2.070319583759   112.93774353   238.19220273
 H      3   2   1     2.069197299592   113.87066650   159.07227564
 H      3   2   1     2.077363795701   110.05655923   279.86250776
 H      4   3   2     1.913085484878   110.13005117    92.05592565
 H      5   4   3     2.072105795945   110.39567690   246.31911672
 H      5   4   3     2.072371766867   110.01048697   128.18404166


           ************************************************************
           *        Program running with 6 parallel MPI-processes     *
           *              working on a common directory               *
           ************************************************************
------------------------------------------------------------------------------
                   ___                                                        
                  /   \      - P O W E R E D   B Y -                         
                 /     \                                                     
                 |  |  |   _    _      __       _____    __    __             
                 |  |  |  | |  | |    /  \     |  _  \  |  |  /  |          
                  \  \/   | |  | |   /    \    | | | |  |  | /  /          
                 / \  \   | |__| |  /  /\  \   | |_| |  |  |/  /          
                |  |  |   |  __  | /  /__\  \  |    /   |      \           
                |  |  |   | |  | | |   __   |  |    \   |  |\   \          
                \     /   | |  | | |  |  |  |  | |\  \  |  | \   \       
                 \___/    |_|  |_| |__|  |__|  |_| \__\ |__|  \__/        
                                                                              
                      - O R C A' S   B I G   F R I E N D -                    
                                      &                                       
                       - I N T E G R A L  F E E D E R -                       
                                                                              
 v1 FN, 2020, v2 2021                                                         
------------------------------------------------------------------------------


Reading SHARK input file file.SHARKINP.tmp ... ok
----------------------
SHARK INTEGRAL PACKAGE
----------------------

Number of atoms                             ...     14
Number of basis functions                   ...    144
Number of shells                            ...     76
Maximum angular momentum                    ...      2
Integral batch strategy                     ... SHARK/LIBINT Hybrid
RI-J (if used) integral strategy            ... SPLIT-RIJ (Revised 2003 algorithm where possible)
Printlevel                                  ...      1
Contraction scheme used                     ... SEGMENTED contraction
Coulomb Range Separation                    ... NOT USED
Exchange Range Separation                   ... Long Range
   Mu parameter                             ...  0.300000
   Scaling (regular/separated)              ...  0.167000  0.833000
Finite Nucleus Model                        ... NOT USED
Auxiliary Coulomb fitting basis             ... AVAILABLE
   # of basis functions in Aux-J            ...    344
   # of shells in Aux-J                     ...    120
   Maximum angular momentum in Aux-J        ...      4
Auxiliary J/K fitting basis                 ... NOT available
Auxiliary Correlation fitting basis         ... NOT available
Auxiliary 'external' fitting basis          ... NOT available
Integral threshold                          ...     2.500000e-11
Primitive cut-off                           ...     2.500000e-12
Primitive pair pre-selection threshold      ...     2.500000e-12

Calculating pre-screening integrals         ... done (  0.0 sec) Dimension = 76
Organizing shell pair data                  ... done (  0.0 sec)
Shell pair information
Total number of shell pairs                 ...      2926
Shell pairs after pre-screening             ...      2907
Total number of primitive shell pairs       ...      9862
Primitive shell pairs kept                  ...      8056
          la=0 lb=0:   1123 shell pairs
          la=1 lb=0:   1118 shell pairs
          la=1 lb=1:    296 shell pairs
          la=2 lb=0:    235 shell pairs
          la=2 lb=1:    120 shell pairs
          la=2 lb=2:     15 shell pairs

Calculating one electron integrals          ... done (  0.0 sec)
Calculating RI/J V-Matrix + Cholesky decomp.... done (  0.0 sec)
Calculating Nuclear repulsion               ... done (  0.0 sec) ENN=    189.709747602171 Eh

SHARK setup successfully completed in   0.3 seconds

Maximum memory used throughout the entire GTOINT-calculation: 12.4 MB


           ************************************************************
           *        Program running with 6 parallel MPI-processes     *
           *              working on a common directory               *
           ************************************************************

Diagonalization of the overlap matrix:
Smallest eigenvalue                        ... 5.450e-05
Time for diagonalization                   ...    0.008 sec
Threshold for overlap eigenvalues          ... 1.000e-08
Number of eigenvalues below threshold      ... 0
Time for construction of square roots      ...    0.007 sec
Total time needed                          ...    0.015 sec

-------------------
DFT GRID GENERATION
-------------------

General Integration Accuracy     IntAcc      ... 4.388
Radial Grid Type                 RadialGrid  ... OptM3 with GC (2021)
Angular Grid (max. ang.)         AngularGrid ... 4 (Lebedev-302)
Angular grid pruning method      GridPruning ... 4 (adaptive)
Weight generation scheme         WeightScheme... Becke
Basis function cutoff            BFCut       ... 1.0000e-11
Integration weight cutoff        WCut        ... 1.0000e-14
Angular grids for H and He will be reduced by one unit
Partially contracted basis set               ... off
Rotationally invariant grid construction     ... off

Total number of grid points                  ...    61979
Total number of batches                      ...      975
Average number of points per batch           ...       63
Average number of grid points per atom       ...     4427
Time for grid setup =    0.376 sec

--------------------
COSX GRID GENERATION
--------------------

GRIDX 1
-------
General Integration Accuracy     IntAcc      ... 3.816
Radial Grid Type                 RadialGrid  ... OptM3 with GC (2021)
Angular Grid (max. ang.)         AngularGrid ... 1 (Lebedev-50)
Angular grid pruning method      GridPruning ... 4 (adaptive)
Weight generation scheme         WeightScheme... Becke
Basis function cutoff            BFCut       ... 1.0000e-11
Integration weight cutoff        WCut        ... 1.0000e-14
Angular grids for H and He will be reduced by one unit
Partially contracted basis set               ... on
Rotationally invariant grid construction     ... off

Total number of grid points                  ...     7779
Total number of batches                      ...      129
Average number of points per batch           ...       60
Average number of grid points per atom       ...      556
UseSFitting                                  ... on

GRIDX 2
-------
General Integration Accuracy     IntAcc      ... 4.020
Radial Grid Type                 RadialGrid  ... OptM3 with GC (2021)
Angular Grid (max. ang.)         AngularGrid ... 2 (Lebedev-110)
Angular grid pruning method      GridPruning ... 4 (adaptive)
Weight generation scheme         WeightScheme... Becke
Basis function cutoff            BFCut       ... 1.0000e-11
Integration weight cutoff        WCut        ... 1.0000e-14
Angular grids for H and He will be reduced by one unit
Partially contracted basis set               ... on
Rotationally invariant grid construction     ... off

Total number of grid points                  ...    18141
Total number of batches                      ...      290
Average number of points per batch           ...       62
Average number of grid points per atom       ...     1296
UseSFitting                                  ... on

GRIDX 3
-------
General Integration Accuracy     IntAcc      ... 4.338
Radial Grid Type                 RadialGrid  ... OptM3 with GC (2021)
Angular Grid (max. ang.)         AngularGrid ... 3 (Lebedev-194)
Angular grid pruning method      GridPruning ... 4 (adaptive)
Weight generation scheme         WeightScheme... Becke
Basis function cutoff            BFCut       ... 1.0000e-11
Integration weight cutoff        WCut        ... 1.0000e-14
Angular grids for H and He will be reduced by one unit
Partially contracted basis set               ... on
Rotationally invariant grid construction     ... off

Total number of grid points                  ...    40888
Total number of batches                      ...      646
Average number of points per batch           ...       63
Average number of grid points per atom       ...     2921
UseSFitting                                  ... on

Time for X-Grid setup             =    0.352 sec

--------------
SCF ITERATIONS
--------------
ITER       Energy         Delta-E        Max-DP      RMS-DP      [F,P]     Damp
               ***  Starting incremental Fock matrix formation  ***
                      *** Initiating the SOSCF procedure ***
                      *** Re-Reading the Fockian *** 
                      *** Removing any level shift *** 
ITER      Energy       Delta-E        Grad      Rot      Max-DP    RMS-DP
  0   -212.69279437 -212.6927943727  0.003300  0.003300  0.010442  0.000474
               *** Restarting incremental Fock matrix formation ***
  1   -212.69403179  -0.0012374165  0.001327  0.001679  0.009976  0.000354
  2   -212.69424968  -0.0002178859  0.000492  0.001068  0.006003  0.000184
  3   -212.69427062  -0.0000209475  0.000353  0.000355  0.001284  0.000043
  4   -212.69427399  -0.0000033676  0.000125  0.000114  0.000488  0.000021
  5   -212.69427456  -0.0000005739  0.000018  0.000055  0.000205  0.000006
  6   -212.69427458  -0.0000000154  0.000009  0.000036  0.000089  0.000003
                  ***Gradient check signals convergence***
              ***Rediagonalizing the Fockian in SOSCF/NRSCF***

               *****************************************************
               *                     SUCCESS                       *
               *           SCF CONVERGED AFTER   7 CYCLES          *
               *****************************************************

Old exchange energy                            =    -10.300488996 Eh
New exchange energy                            =    -10.300472226 Eh
Exchange energy change after final integration =      0.000016769 Eh
Total energy after final integration           =   -212.694257815 Eh
Final COS-X integration done in                =     3.149 sec
Total Energy       :         -212.69425782 Eh           -5787.70500 eV
  Last Energy change         ...   -5.1300e-09  Tolerance :   1.0000e-08
  Last MAX-Density change    ...    3.1086e-15  Tolerance :   1.0000e-07
             **** THE GBW FILE WAS UPDATED (file.gbw) ****
             **** DENSITY file.scfp WAS UPDATED ****
             **** ENERGY FILE WAS UPDATED (file.en.tmp) ****
             **** THE GBW FILE WAS UPDATED (file.gbw) ****
             **** DENSITY file.scfp WAS UPDATED ****
Total SCF time: 0 days 0 hours 0 min 16 sec 

Maximum memory used throughout the entire SCF-calculation: 52.0 MB


-------------------------------------------------------------------------------
                          DFT DISPERSION CORRECTION                            
                                                                               
                              DFTD3 V3.1  Rev 1                                
                          USING Becke-Johnson damping                          
-------------------------------------------------------------------------------
-------------------------   ----------------
Dispersion correction           -0.018990761
-------------------------   ----------------


-------------------------   --------------------
FINAL SINGLE POINT ENERGY      -212.713248576377
-------------------------   --------------------


           ************************************************************
           *        Program running with 6 parallel MPI-processes     *
           *              working on a common directory               *
           ************************************************************
------------------------------------------------------------------------------
                         ORCA SCF GRADIENT CALCULATION
------------------------------------------------------------------------------

 ... reading COSX grid (gridx3)
Gradient of the Kohn-Sham DFT energy:
Kohn-Sham wavefunction type      ... RKS
Hartree-Fock exchange scaling    ...    0.167
Number of operators              ...    1
Number of atoms                  ...   14
Basis set dimensions             ...  144
Integral neglect threshold       ... 2.5e-11
Integral primitive cutoff        ... 2.5e-12
SHARK Integral package           ... ON

Nuc. rep. gradient       (SHARK) ... done (  0.0 sec)
HCore & Overlap gradient (SHARK) ... done (  0.0 sec)
RI-J gradient            (SHARK) ... done (  0.2 sec)
COSX-gradient                    ... done (  3.6 sec)
Exchange-correlation gradient    ... done
Dispersion correction            ... done

------------------
CARTESIAN GRADIENT
------------------

   1   C   :    0.000158479   -0.000145034   -0.000299765
   2   C   :    0.000216368    0.000489707    0.000605886
   3   C   :   -0.000233920   -0.000266734   -0.001016003
   4   N   :   -0.000752128   -0.000792132    0.001721764
   5   C   :   -0.000046267    0.000200386   -0.000586881
   6   H   :   -0.000051902   -0.000044739   -0.000026819
   7   H   :   -0.000190345   -0.000007739   -0.000093207
   8   H   :   -0.000089183   -0.000279361    0.000173726
   9   H   :    0.000112120   -0.000017924   -0.000141706
  10   H   :   -0.000057302    0.000225517    0.000102309
  11   H   :    0.000294061   -0.000230429    0.000022567
  12   H   :    0.000780642    0.000713884   -0.000508768
  13   H   :   -0.000146059    0.000215470    0.000026309
  14   H   :    0.000093777   -0.000001797    0.000083726

Difference to translation invariance:
           :    0.0000883403    0.0000590749    0.0000631382

Difference to rotation invariance:
           :    0.0001350173    0.0001788996    0.0000894472

Norm of the cartesian gradient     ...    0.0028911242
RMS gradient                       ...    0.0004461102
MAX gradient                       ...    0.0017217644

-------
TIMINGS
-------

Total SCF gradient time            ...        5.284 sec

One electron gradient       ....       0.039 sec  (  0.7%)
RI-J Coulomb gradient       ....       0.244 sec  (  4.6%)
COSX gradient               ....       3.556 sec  ( 67.3%)
XC gradient                 ....       1.077 sec  ( 20.4%)

Maximum memory used throughout the entire SCFGRAD-calculation: 40.0 MB
------------------------------------------------------------------------------
                         ORCA GEOMETRY RELAXATION STEP
------------------------------------------------------------------------------

Reading the OPT-File                    .... done
Getting information on internals        .... done
Copying old internal coords+grads       .... done
Making the new internal coordinates     .... (new redundants).... done
Validating the new internal coordinates .... (new redundants).... done
Calculating the B-matrix                .... done
Calculating the G,G- and P matrices     .... done
Transforming gradient to internals      .... done
Projecting the internal gradient        .... done
Number of atoms                         ....  14
Number of internal coordinates          ....  80
Current Energy                          ....  -212.713248576 Eh
Current gradient norm                   ....     0.002891124 Eh/bohr
Maximum allowed component of the step   ....  0.300
Current trust radius                    ....  0.300
Updating the Hessian (BFGS)             .... done
Forming the augmented Hessian           .... done
Diagonalizing the augmented Hessian     .... done
Last element of RFO vector              ....  0.955909558
Lowest eigenvalues of augmented Hessian:
 -0.000127804  0.000666408  0.003183928  0.021246624  0.023224142
Length of the computed step             ....  0.307206081
Warning: the length of the step is outside the trust region - taking restricted step instead
The input lambda is                     ....    -0.000128
   iter:   1  x=   -0.000147  g=  231.489632 f(x)=     0.004376
   iter:   2  x=   -0.000147  g=  214.884517 f(x)=     0.000160
   iter:   3  x=   -0.000147  g=  214.265572 f(x)=     0.000000
   iter:   4  x=   -0.000147  g=  214.264677 f(x)=     0.000000
The output lambda is                    ....    -0.000147 (4 iterations)
The final length of the internal step   ....  0.300000000
Converting the step to cartesian space:
 Initial RMS(Int)=    0.0335410197
Transforming coordinates:
 Iter   0:  RMS(Cart)=    0.0415656679 RMS(Int)=    0.0334989869
 Iter   1:  RMS(Cart)=    0.0010078431 RMS(Int)=    0.0006094541
 Iter   2:  RMS(Cart)=    0.0000459450 RMS(Int)=    0.0000403296
 Iter   3:  RMS(Cart)=    0.0000023888 RMS(Int)=    0.0000017264
 Iter   4:  RMS(Cart)=    0.0000001281 RMS(Int)=    0.0000001249
 Iter   5:  RMS(Cart)=    0.0000000073 RMS(Int)=    0.0000000060
done
Storing new coordinates                 .... done

                                .--------------------.
          ----------------------|Geometry convergence|-------------------------
          Item                value                   Tolerance       Converged
          ---------------------------------------------------------------------
          Energy change      -0.0002430960            0.0000050000      NO
          RMS gradient        0.0001536157            0.0001000000      NO
          MAX gradient        0.0003965846            0.0003000000      NO
          RMS step            0.0335410197            0.0020000000      NO
          MAX step            0.0845172436            0.0040000000      NO
          ........................................................
          Max(Bonds)      0.0024      Max(Angles)    0.42
          Max(Dihed)        4.84      Max(Improp)    0.00
          ---------------------------------------------------------------------

The optimization has not yet converged - more geometry cycles are needed


    ---------------------------------------------------------------------------
                         Redundant Internal Coordinates
                            (Angstroem and degrees)

        Definition                    Value    dE/dq     Step     New-Value
    ----------------------------------------------------------------------------
     1. B(C   1,C   0)                1.5367  0.000306  0.0005    1.5372   
     2. B(C   2,C   1)                1.5352 -0.000072  0.0003    1.5354   
     3. B(N   3,C   2)                1.4689 -0.000003 -0.0010    1.4679   
     4. B(C   4,N   3)                1.4793  0.000200 -0.0003    1.4789   
     5. B(C   4,C   0)                1.5520  0.000213  0.0024    1.5543   
     6. B(H   5,C   0)                1.0949  0.000033  0.0001    1.0949   
     7. B(H   6,C   0)                1.0966  0.000125 -0.0002    1.0964   
     8. B(H   7,C   1)                1.0981  0.000130 -0.0001    1.0980   
     9. B(H   8,C   1)                1.0956  0.000035  0.0001    1.0956   
    10. B(H   9,C   2)                1.0950 -0.000020 -0.0002    1.0948   
    11. B(H  10,C   2)                1.0993  0.000139 -0.0000    1.0993   
    12. B(H  11,N   3)                1.0124  0.000114  0.0011    1.0135   
    13. B(H  12,C   4)                1.0965  0.000078  0.0001    1.0966   
    14. B(H  13,C   4)                1.0967  0.000007 -0.0008    1.0958   
    15. A(C   1,C   0,H   6)          109.82  0.000104   -0.23    109.59   
    16. A(H   5,C   0,H   6)          107.39 -0.000069   -0.04    107.35   
    17. A(C   4,C   0,H   5)          112.37  0.000025    0.28    112.65   
    18. A(C   1,C   0,C   4)          104.04 -0.000005    0.08    104.13   
    19. A(C   1,C   0,H   5)          113.07 -0.000043    0.17    113.23   
    20. A(C   4,C   0,H   6)          110.15 -0.000005   -0.28    109.87   
    21. A(C   2,C   1,H   8)          113.36 -0.000144    0.35    113.70   
    22. A(C   2,C   1,H   7)          110.00  0.000199   -0.35    109.65   
    23. A(C   0,C   1,H   7)          110.67  0.000073   -0.17    110.50   
    24. A(C   0,C   1,C   2)          101.68 -0.000067   -0.10    101.57   
    25. A(H   7,C   1,H   8)          108.12 -0.000063    0.02    108.14   
    26. A(C   0,C   1,H   8)          112.94  0.000015    0.23    113.17   
    27. A(C   1,C   2,N   3)          105.55 -0.000016   -0.09    105.46   
    28. A(H   9,C   2,H  10)          107.51 -0.000047    0.11    107.62   
    29. A(C   1,C   2,H  10)          110.06  0.000022   -0.16    109.90   
    30. A(N   3,C   2,H   9)          110.26 -0.000198    0.04    110.31   
    31. A(C   1,C   2,H   9)          113.87  0.000042    0.33    114.20   
    32. A(N   3,C   2,H  10)          109.55  0.000208   -0.25    109.30   
    33. A(C   4,N   3,H  11)          110.49  0.000274   -0.14    110.35   
    34. A(C   2,N   3,H  11)          110.13  0.000244   -0.36    109.77   
    35. A(C   2,N   3,C   4)          107.61  0.000083   -0.42    107.18   
    36. A(N   3,C   4,H  13)          110.01 -0.000063   -0.26    109.75   
    37. A(C   0,C   4,H  13)          111.40  0.000151    0.20    111.60   
    38. A(N   3,C   4,H  12)          110.40  0.000153   -0.15    110.24   
    39. A(C   0,C   4,H  12)          110.99  0.000004   -0.08    110.91   
    40. A(H  12,C   4,H  13)          107.22 -0.000076   -0.01    107.21   
    41. A(C   0,C   4,N   3)          106.86 -0.000164    0.30    107.15   
    42. D(H   8,C   1,C   0,C   4)   -154.43  0.000055    0.81   -153.62   
    43. D(H   8,C   1,C   0,H   5)     83.37  0.000053    0.33     83.70   
    44. D(C   2,C   1,C   0,H   5)   -154.82 -0.000154    0.80   -154.03   
    45. D(C   2,C   1,C   0,C   4)    -32.62 -0.000152    1.28    -31.34   
    46. D(C   2,C   1,C   0,H   6)     85.25 -0.000111    0.89     86.14   
    47. D(H   7,C   1,C   0,C   4)     84.20  0.000073    0.75     84.95   
    48. D(H   7,C   1,C   0,H   5)    -38.00  0.000071    0.27    -37.74   
    49. D(H   8,C   1,C   0,H   6)    -36.55  0.000096    0.42    -36.13   
    50. D(H   7,C   1,C   0,H   6)   -157.92  0.000114    0.36   -157.56   
    51. D(H   9,C   2,C   1,H   7)     41.76 -0.000149    1.72     43.48   
    52. D(H   9,C   2,C   1,C   0)    159.07 -0.000016    1.31    160.39   
    53. D(N   3,C   2,C   1,H   8)    159.50  0.000119    1.51    161.02   
    54. D(H   9,C   2,C   1,H   8)    -79.41 -0.000113    1.70    -77.71   
    55. D(N   3,C   2,C   1,H   7)    -79.33  0.000084    1.53    -77.79   
    56. D(N   3,C   2,C   1,C   0)     37.99  0.000217    1.13     39.12   
    57. D(H  10,C   2,C   1,H   8)     41.38 -0.000129    1.94     43.32   
    58. D(H  10,C   2,C   1,H   7)    162.55 -0.000164    1.96    164.51   
    59. D(H  10,C   2,C   1,C   0)    -80.14 -0.000031    1.56    -78.58   
    60. D(H  11,N   3,C   2,H  10)   -149.48  0.000397   -4.05   -153.53   
    61. D(H  11,N   3,C   2,H   9)    -31.35  0.000347   -4.04    -35.39   
    62. D(H  11,N   3,C   2,C   1)     92.06  0.000273   -3.68     88.38   
    63. D(C   4,N   3,C   2,H  10)     90.02 -0.000130   -3.45     86.58   
    64. D(C   4,N   3,C   2,H   9)   -151.84 -0.000180   -3.44   -155.29   
    65. D(C   4,N   3,C   2,C   1)    -28.44 -0.000253   -3.08    -31.52   
    66. D(H  12,C   4,C   0,H   6)     19.46 -0.000025   -2.82     16.64   
    67. D(H  12,C   4,C   0,H   5)   -100.23  0.000050   -2.76   -103.00   
    68. D(H  12,C   4,C   0,C   1)    137.11  0.000092   -3.17    133.93   
    69. D(N   3,C   4,C   0,H   6)   -100.96 -0.000111   -2.77   -103.73   
    70. D(N   3,C   4,C   0,H   5)    139.35 -0.000036   -2.71    136.64   
    71. D(H  13,C   4,C   0,C   1)   -103.49  0.000099   -3.10   -106.60   
    72. D(N   3,C   4,C   0,C   1)     16.69  0.000006   -3.12     13.57   
    73. D(H  13,C   4,N   3,C   2)    128.18  0.000164    4.09    132.28   
    74. D(H  12,C   4,N   3,H  11)    126.05 -0.000384    4.58    130.63   
    75. D(H  12,C   4,N   3,C   2)   -113.68  0.000125    3.83   -109.85   
    76. D(C   0,C   4,N   3,H  11)   -113.15 -0.000392    4.57   -108.58   
    77. D(C   0,C   4,N   3,C   2)      7.11  0.000117    3.82     10.94   
    78. D(H  13,C   4,C   0,H   6)    138.86 -0.000018   -2.75    136.11   
    79. D(H  13,C   4,N   3,H  11)      7.92 -0.000345    4.84     12.76   
    80. D(H  13,C   4,C   0,H   5)     19.17  0.000057   -2.69     16.47   
    ----------------------------------------------------------------------------

         *************************************************************
         *                GEOMETRY OPTIMIZATION CYCLE   5            *
         *************************************************************
---------------------------------
CARTESIAN COORDINATES (ANGSTROEM)
---------------------------------
  C     -1.132652   -0.237244   -0.236020
  C     -0.076919   -1.047830    0.533730
  C      1.227976   -0.433927    0.006249
  N      0.962710    1.005024   -0.107629
  C     -0.472063    1.156186   -0.431481
  H     -2.095022   -0.178836    0.282916
  H     -1.314953   -0.703211   -1.211621
  H     -0.161927   -0.862928    1.612753
  H     -0.155435   -2.127612    0.365421
  H      2.098489   -0.611003    0.646124
  H      1.458156   -0.841171   -0.988517
  H      1.177459    1.464611    0.769744
  H     -0.593591    1.506173   -1.463588
  H     -0.922328    1.911866    0.222020

----------------------------
CARTESIAN COORDINATES (A.U.)
----------------------------
  NO LB      ZA    FRAG     MASS         X           Y           Z
   0 C     6.0000    0    12.011   -2.140403   -0.448326   -0.446014
   1 C     6.0000    0    12.011   -0.145357   -1.980112    1.008603
   2 C     6.0000    0    12.011    2.320539   -0.820004    0.011810
   3 N     7.0000    0    14.007    1.819258    1.899221   -0.203390
   4 C     6.0000    0    12.011   -0.892069    2.184875   -0.815381
   5 H     1.0000    0     1.008   -3.959018   -0.337950    0.534633
   6 H     1.0000    0     1.008   -2.484901   -1.328875   -2.289632
   7 H     1.0000    0     1.008   -0.305997   -1.630697    3.047662
   8 H     1.0000    0     1.008   -0.293729   -4.020603    0.690545
   9 H     1.0000    0     1.008    3.965570   -1.154629    1.220998
  10 H     1.0000    0     1.008    2.755515   -1.589582   -1.868026
  11 H     1.0000    0     1.008    2.225076    2.767713    1.454605
  12 H     1.0000    0     1.008   -1.121725    2.846255   -2.765780
  13 H     1.0000    0     1.008   -1.742948    3.612903    0.419557

--------------------------------
INTERNAL COORDINATES (ANGSTROEM)
--------------------------------
 C      0   0   0     0.000000000000     0.00000000     0.00000000
 C      1   0   0     1.537575128420     0.00000000     0.00000000
 C      2   1   0     1.535534057654   101.58085850     0.00000000
 N      3   2   1     1.467622785898   105.36959583    39.10147068
 C      4   3   2     1.478614880629   107.01464717   328.48653560
 H      1   2   3     1.094925283242   113.22540819   205.98651343
 H      1   2   3     1.096428458289   109.60740035    86.15870308
 H      2   1   3     1.098047023654   110.48872147   116.27939432
 H      2   1   3     1.095637007266   113.16911292   237.70980065
 H      3   2   1     1.094800598932   114.22155118   160.36719089
 H      3   2   1     1.099267889877   109.91890897   281.41897909
 H      4   3   2     1.013469568773   109.82485319    88.36341312
 H      5   4   3     1.096587555081   110.26187969   250.14682399
 H      5   4   3     1.095834902045   109.79090249   132.25650538

---------------------------
INTERNAL COORDINATES (A.U.)
---------------------------
 C      0   0   0     0.000000000000     0.00000000     0.00000000
 C      1   0   0     2.905595903043     0.00000000     0.00000000
 C      2   1   0     2.901738838274   101.58085850     0.00000000
 N      3   2   1     2.773405133250   105.36959583    39.10147068
 C      4   3   2     2.794177181929   107.01464717   328.48653560
 H      1   2   3     2.069108922433   113.22540819   205.98651343
 H      1   2   3     2.071949511603   109.60740035    86.15870308
 H      2   1   3     2.075008156873   110.48872147   116.27939432
 H      2   1   3     2.070453885923   113.16911292   237.70980065
 H      3   2   1     2.068873303235   114.22155118   160.36719089
 H      3   2   1     2.077315259681   109.91890897   281.41897909
 H      4   3   2     1.915179930044   109.82485319    88.36341312
 H      5   4   3     2.072250160969   110.26187969   250.14682399
 H      5   4   3     2.070827852857   109.79090249   132.25650538


           ************************************************************
           *        Program running with 6 parallel MPI-processes     *
           *              working on a common directory               *
           ************************************************************
------------------------------------------------------------------------------
                   ___                                                        
                  /   \      - P O W E R E D   B Y -                         
                 /     \                                                     
                 |  |  |   _    _      __       _____    __    __             
                 |  |  |  | |  | |    /  \     |  _  \  |  |  /  |          
                  \  \/   | |  | |   /    \    | | | |  |  | /  /          
                 / \  \   | |__| |  /  /\  \   | |_| |  |  |/  /          
                |  |  |   |  __  | /  /__\  \  |    /   |      \           
                |  |  |   | |  | | |   __   |  |    \   |  |\   \          
                \     /   | |  | | |  |  |  |  | |\  \  |  | \   \       
                 \___/    |_|  |_| |__|  |__|  |_| \__\ |__|  \__/        
                                                                              
                      - O R C A' S   B I G   F R I E N D -                    
                                      &                                       
                       - I N T E G R A L  F E E D E R -                       
                                                                              
 v1 FN, 2020, v2 2021                                                         
------------------------------------------------------------------------------


Reading SHARK input file file.SHARKINP.tmp ... ok
----------------------
SHARK INTEGRAL PACKAGE
----------------------

Number of atoms                             ...     14
Number of basis functions                   ...    144
Number of shells                            ...     76
Maximum angular momentum                    ...      2
Integral batch strategy                     ... SHARK/LIBINT Hybrid
RI-J (if used) integral strategy            ... SPLIT-RIJ (Revised 2003 algorithm where possible)
Printlevel                                  ...      1
Contraction scheme used                     ... SEGMENTED contraction
Coulomb Range Separation                    ... NOT USED
Exchange Range Separation                   ... Long Range
   Mu parameter                             ...  0.300000
   Scaling (regular/separated)              ...  0.167000  0.833000
Finite Nucleus Model                        ... NOT USED
Auxiliary Coulomb fitting basis             ... AVAILABLE
   # of basis functions in Aux-J            ...    344
   # of shells in Aux-J                     ...    120
   Maximum angular momentum in Aux-J        ...      4
Auxiliary J/K fitting basis                 ... NOT available
Auxiliary Correlation fitting basis         ... NOT available
Auxiliary 'external' fitting basis          ... NOT available
Integral threshold                          ...     2.500000e-11
Primitive cut-off                           ...     2.500000e-12
Primitive pair pre-selection threshold      ...     2.500000e-12

Calculating pre-screening integrals         ... done (  0.0 sec) Dimension = 76
Organizing shell pair data                  ... done (  0.0 sec)
Shell pair information
Total number of shell pairs                 ...      2926
Shell pairs after pre-screening             ...      2907
Total number of primitive shell pairs       ...      9862
Primitive shell pairs kept                  ...      8059
          la=0 lb=0:   1123 shell pairs
          la=1 lb=0:   1119 shell pairs
          la=1 lb=1:    295 shell pairs
          la=2 lb=0:    235 shell pairs
          la=2 lb=1:    120 shell pairs
          la=2 lb=2:     15 shell pairs

Calculating one electron integrals          ... done (  0.0 sec)
Calculating RI/J V-Matrix + Cholesky decomp.... done (  0.0 sec)
Calculating Nuclear repulsion               ... done (  0.0 sec) ENN=    189.779563755228 Eh

SHARK setup successfully completed in   0.2 seconds

Maximum memory used throughout the entire GTOINT-calculation: 12.4 MB


           ************************************************************
           *        Program running with 6 parallel MPI-processes     *
           *              working on a common directory               *
           ************************************************************

Diagonalization of the overlap matrix:
Smallest eigenvalue                        ... 5.254e-05
Time for diagonalization                   ...    0.008 sec
Threshold for overlap eigenvalues          ... 1.000e-08
Number of eigenvalues below threshold      ... 0
Time for construction of square roots      ...    0.004 sec
Total time needed                          ...    0.013 sec

-------------------
DFT GRID GENERATION
-------------------

General Integration Accuracy     IntAcc      ... 4.388
Radial Grid Type                 RadialGrid  ... OptM3 with GC (2021)
Angular Grid (max. ang.)         AngularGrid ... 4 (Lebedev-302)
Angular grid pruning method      GridPruning ... 4 (adaptive)
Weight generation scheme         WeightScheme... Becke
Basis function cutoff            BFCut       ... 1.0000e-11
Integration weight cutoff        WCut        ... 1.0000e-14
Angular grids for H and He will be reduced by one unit
Partially contracted basis set               ... off
Rotationally invariant grid construction     ... off

Total number of grid points                  ...    61981
Total number of batches                      ...      975
Average number of points per batch           ...       63
Average number of grid points per atom       ...     4427
Time for grid setup =    0.374 sec

--------------------
COSX GRID GENERATION
--------------------

GRIDX 1
-------
General Integration Accuracy     IntAcc      ... 3.816
Radial Grid Type                 RadialGrid  ... OptM3 with GC (2021)
Angular Grid (max. ang.)         AngularGrid ... 1 (Lebedev-50)
Angular grid pruning method      GridPruning ... 4 (adaptive)
Weight generation scheme         WeightScheme... Becke
Basis function cutoff            BFCut       ... 1.0000e-11
Integration weight cutoff        WCut        ... 1.0000e-14
Angular grids for H and He will be reduced by one unit
Partially contracted basis set               ... on
Rotationally invariant grid construction     ... off

Total number of grid points                  ...     7778
Total number of batches                      ...      129
Average number of points per batch           ...       60
Average number of grid points per atom       ...      556
UseSFitting                                  ... on

GRIDX 2
-------
General Integration Accuracy     IntAcc      ... 4.020
Radial Grid Type                 RadialGrid  ... OptM3 with GC (2021)
Angular Grid (max. ang.)         AngularGrid ... 2 (Lebedev-110)
Angular grid pruning method      GridPruning ... 4 (adaptive)
Weight generation scheme         WeightScheme... Becke
Basis function cutoff            BFCut       ... 1.0000e-11
Integration weight cutoff        WCut        ... 1.0000e-14
Angular grids for H and He will be reduced by one unit
Partially contracted basis set               ... on
Rotationally invariant grid construction     ... off

Total number of grid points                  ...    18144
Total number of batches                      ...      290
Average number of points per batch           ...       62
Average number of grid points per atom       ...     1296
UseSFitting                                  ... on

GRIDX 3
-------
General Integration Accuracy     IntAcc      ... 4.338
Radial Grid Type                 RadialGrid  ... OptM3 with GC (2021)
Angular Grid (max. ang.)         AngularGrid ... 3 (Lebedev-194)
Angular grid pruning method      GridPruning ... 4 (adaptive)
Weight generation scheme         WeightScheme... Becke
Basis function cutoff            BFCut       ... 1.0000e-11
Integration weight cutoff        WCut        ... 1.0000e-14
Angular grids for H and He will be reduced by one unit
Partially contracted basis set               ... on
Rotationally invariant grid construction     ... off

Total number of grid points                  ...    40869
Total number of batches                      ...      646
Average number of points per batch           ...       63
Average number of grid points per atom       ...     2919
UseSFitting                                  ... on

Time for X-Grid setup             =    0.323 sec

--------------
SCF ITERATIONS
--------------
ITER       Energy         Delta-E        Max-DP      RMS-DP      [F,P]     Damp
               ***  Starting incremental Fock matrix formation  ***
  0   -212.6925981772   0.000000000000 0.00402979  0.00016482  0.0134520 0.7000
                      *** Initiating the SOSCF procedure ***
                      *** Re-Reading the Fockian *** 
                      *** Removing any level shift *** 
ITER      Energy       Delta-E        Grad      Rot      Max-DP    RMS-DP
  1   -212.69299358  -0.0003954030  0.001040  0.001040  0.017539  0.000572
               *** Restarting incremental Fock matrix formation ***
  2   -212.69421393  -0.0012203510  0.001124  0.001755  0.009683  0.000294
  3   -212.69432605  -0.0001121159  0.000471  0.001085  0.005211  0.000163
  4   -212.69433788  -0.0000118368  0.000289  0.000254  0.001747  0.000043
  5   -212.69434102  -0.0000031314  0.000066  0.000080  0.000579  0.000018
  6   -212.69434124  -0.0000002262  0.000019  0.000062  0.000169  0.000006
  7   -212.69434126  -0.0000000147  0.000009  0.000040  0.000096  0.000003
                  ***Gradient check signals convergence***
              ***Rediagonalizing the Fockian in SOSCF/NRSCF***

               *****************************************************
               *                     SUCCESS                       *
               *           SCF CONVERGED AFTER   8 CYCLES          *
               *****************************************************

Old exchange energy                            =    -10.300301762 Eh
New exchange energy                            =    -10.300285682 Eh
Exchange energy change after final integration =      0.000016080 Eh
Total energy after final integration           =   -212.694325180 Eh
Final COS-X integration done in                =     3.194 sec
Total Energy       :         -212.69432518 Eh           -5787.70683 eV
  Last Energy change         ...   -4.4359e-09  Tolerance :   1.0000e-08
  Last MAX-Density change    ...    3.5527e-15  Tolerance :   1.0000e-07
             **** THE GBW FILE WAS UPDATED (file.gbw) ****
             **** DENSITY file.scfp WAS UPDATED ****
             **** ENERGY FILE WAS UPDATED (file.en.tmp) ****
             **** THE GBW FILE WAS UPDATED (file.gbw) ****
             **** DENSITY file.scfp WAS UPDATED ****
Total SCF time: 0 days 0 hours 0 min 17 sec 

Maximum memory used throughout the entire SCF-calculation: 52.0 MB


-------------------------------------------------------------------------------
                          DFT DISPERSION CORRECTION                            
                                                                               
                              DFTD3 V3.1  Rev 1                                
                          USING Becke-Johnson damping                          
-------------------------------------------------------------------------------
-------------------------   ----------------
Dispersion correction           -0.019019562
-------------------------   ----------------


-------------------------   --------------------
FINAL SINGLE POINT ENERGY      -212.713344742129
-------------------------   --------------------


           ************************************************************
           *        Program running with 6 parallel MPI-processes     *
           *              working on a common directory               *
           ************************************************************
------------------------------------------------------------------------------
                         ORCA SCF GRADIENT CALCULATION
------------------------------------------------------------------------------

 ... reading COSX grid (gridx3)
Gradient of the Kohn-Sham DFT energy:
Kohn-Sham wavefunction type      ... RKS
Hartree-Fock exchange scaling    ...    0.167
Number of operators              ...    1
Number of atoms                  ...   14
Basis set dimensions             ...  144
Integral neglect threshold       ... 2.5e-11
Integral primitive cutoff        ... 2.5e-12
SHARK Integral package           ... ON

Nuc. rep. gradient       (SHARK) ... done (  0.0 sec)
HCore & Overlap gradient (SHARK) ... done (  0.0 sec)
RI-J gradient            (SHARK) ... done (  0.2 sec)
COSX-gradient                    ... done (  3.5 sec)
Exchange-correlation gradient    ... done
Dispersion correction            ... done

------------------
CARTESIAN GRADIENT
------------------

   1   C   :   -0.000231505    0.000417018    0.000836423
   2   C   :    0.000276731   -0.000328867   -0.000168605
   3   C   :   -0.000107347    0.000114567   -0.000647610
   4   N   :   -0.001144947   -0.001037443    0.001934480
   5   C   :    0.000181516   -0.000075624   -0.001540055
   6   H   :   -0.000359367   -0.000201799   -0.000287676
   7   H   :    0.000292506    0.000172460   -0.000020885
   8   H   :   -0.000073321    0.000184988   -0.000083296
   9   H   :    0.000098997   -0.000202420    0.000203111
  10   H   :    0.000125530    0.000251106   -0.000118325
  11   H   :   -0.000021038   -0.000184664    0.000004410
  12   H   :    0.001092608    0.000884793   -0.000051081
  13   H   :   -0.000292187    0.000387750   -0.000047520
  14   H   :    0.000243321   -0.000266860    0.000110019

Difference to translation invariance:
           :    0.0000814959    0.0001150063    0.0001233883

Difference to rotation invariance:
           :    0.0000619715    0.0000690693    0.0001800272

Norm of the cartesian gradient     ...    0.0036219078
RMS gradient                       ...    0.0005588725
MAX gradient                       ...    0.0019344805

-------
TIMINGS
-------

Total SCF gradient time            ...        5.242 sec

One electron gradient       ....       0.039 sec  (  0.7%)
RI-J Coulomb gradient       ....       0.239 sec  (  4.6%)
COSX gradient               ....       3.523 sec  ( 67.2%)
XC gradient                 ....       1.079 sec  ( 20.6%)

Maximum memory used throughout the entire SCFGRAD-calculation: 40.0 MB
------------------------------------------------------------------------------
                         ORCA GEOMETRY RELAXATION STEP
------------------------------------------------------------------------------

Reading the OPT-File                    .... done
Getting information on internals        .... done
Copying old internal coords+grads       .... done
Making the new internal coordinates     .... (new redundants).... done
Validating the new internal coordinates .... (new redundants).... done
Calculating the B-matrix                .... done
Calculating the G,G- and P matrices     .... done
Transforming gradient to internals      .... done
Projecting the internal gradient        .... done
Number of atoms                         ....  14
Number of internal coordinates          ....  80
Current Energy                          ....  -212.713344742 Eh
Current gradient norm                   ....     0.003621908 Eh/bohr
Maximum allowed component of the step   ....  0.300
Current trust radius                    ....  0.300
Updating the Hessian (BFGS)             .... done
Forming the augmented Hessian           .... done
Diagonalizing the augmented Hessian     .... done
Last element of RFO vector              ....  0.895117217
Lowest eigenvalues of augmented Hessian:
 -0.000190524  0.000412561  0.003662507  0.020122701  0.023044538
Length of the computed step             ....  0.498069823
Warning: the length of the step is outside the trust region - taking restricted step instead
The input lambda is                     ....    -0.000191
   iter:   1  x=   -0.000348  g= 1005.453220 f(x)=     0.158074
   iter:   2  x=   -0.000470  g=  434.002121 f(x)=     0.053214
   iter:   3  x=   -0.000517  g=  257.459820 f(x)=     0.012076
   iter:   4  x=   -0.000522  g=  215.539700 f(x)=     0.001022
   iter:   5  x=   -0.000522  g=  211.824529 f(x)=     0.000009
   iter:   6  x=   -0.000522  g=  211.792194 f(x)=     0.000000
   iter:   7  x=   -0.000522  g=  211.792191 f(x)=     0.000000
The output lambda is                    ....    -0.000522 (7 iterations)
The final length of the internal step   ....  0.300000000
Converting the step to cartesian space:
 Initial RMS(Int)=    0.0335410197
Transforming coordinates:
 Iter   0:  RMS(Cart)=    0.0406110893 RMS(Int)=    0.0334653874
 Iter   1:  RMS(Cart)=    0.0009944961 RMS(Int)=    0.0006737384
 Iter   2:  RMS(Cart)=    0.0000544756 RMS(Int)=    0.0000517252
 Iter   3:  RMS(Cart)=    0.0000035071 RMS(Int)=    0.0000028771
 Iter   4:  RMS(Cart)=    0.0000002259 RMS(Int)=    0.0000002198
 Iter   5:  RMS(Cart)=    0.0000000164 RMS(Int)=    0.0000000146
done
Storing new coordinates                 .... done

                                .--------------------.
          ----------------------|Geometry convergence|-------------------------
          Item                value                   Tolerance       Converged
          ---------------------------------------------------------------------
          Energy change      -0.0000961658            0.0000050000      NO
          RMS gradient        0.0002109721            0.0001000000      NO
          MAX gradient        0.0005749629            0.0003000000      NO
          RMS step            0.0335410197            0.0020000000      NO
          MAX step            0.0962443806            0.0040000000      NO
          ........................................................
          Max(Bonds)      0.0020      Max(Angles)    0.85
          Max(Dihed)        5.51      Max(Improp)    0.00
          ---------------------------------------------------------------------

The optimization has not yet converged - more geometry cycles are needed


    ---------------------------------------------------------------------------
                         Redundant Internal Coordinates
                            (Angstroem and degrees)

        Definition                    Value    dE/dq     Step     New-Value
    ----------------------------------------------------------------------------
     1. B(C   1,C   0)                1.5376  0.000339  0.0004    1.5380   
     2. B(C   2,C   1)                1.5355 -0.000025  0.0006    1.5361   
     3. B(N   3,C   2)                1.4676 -0.000206  0.0006    1.4682   
     4. B(C   4,N   3)                1.4786  0.000177  0.0003    1.4790   
     5. B(C   4,C   0)                1.5544  0.000082  0.0020    1.5564   
     6. B(H   5,C   0)                1.0949  0.000169 -0.0001    1.0948   
     7. B(H   6,C   0)                1.0964 -0.000091 -0.0002    1.0962   
     8. B(H   7,C   1)                1.0980 -0.000053 -0.0000    1.0980   
     9. B(H   8,C   1)                1.0956  0.000170 -0.0001    1.0955   
    10. B(H   9,C   2)                1.0948 -0.000018 -0.0001    1.0947   
    11. B(H  10,C   2)                1.0993  0.000069 -0.0003    1.0989   
    12. B(H  11,N   3)                1.0135  0.000575  0.0010    1.0145   
    13. B(H  12,C   4)                1.0966  0.000209 -0.0003    1.0963   
    14. B(H  13,C   4)                1.0958 -0.000229 -0.0005    1.0953   
    15. A(C   1,C   0,H   6)          109.61 -0.000058   -0.04    109.57   
    16. A(H   5,C   0,H   6)          107.35 -0.000033    0.01    107.36   
    17. A(C   4,C   0,H   5)          112.66  0.000131    0.08    112.74   
    18. A(C   1,C   0,C   4)          104.11  0.000056    0.05    104.16   
    19. A(C   1,C   0,H   5)          113.23  0.000096   -0.07    113.16   
    20. A(C   4,C   0,H   6)          109.86 -0.000205   -0.06    109.80   
    21. A(C   2,C   1,H   8)          113.71 -0.000032    0.24    113.95   
    22. A(C   2,C   1,H   7)          109.64  0.000100   -0.30    109.33   
    23. A(C   0,C   1,H   7)          110.49 -0.000084   -0.05    110.43   
    24. A(C   0,C   1,C   2)          101.58 -0.000132    0.06    101.65   
    25. A(H   7,C   1,H   8)          108.14 -0.000029   -0.03    108.12   
    26. A(C   0,C   1,H   8)          113.17  0.000174    0.06    113.23   
    27. A(C   1,C   2,N   3)          105.37  0.000070   -0.06    105.31   
    28. A(H   9,C   2,H  10)          107.61 -0.000020    0.10    107.71   
    29. A(C   1,C   2,H  10)          109.92 -0.000180   -0.05    109.87   
    30. A(N   3,C   2,H   9)          110.34 -0.000322    0.20    110.55   
    31. A(C   1,C   2,H   9)          114.22  0.000232    0.18    114.40   
    32. A(N   3,C   2,H  10)          109.32  0.000226   -0.41    108.91   
    33. A(C   4,N   3,H  11)          110.42  0.000549   -0.75    109.66   
    34. A(C   2,N   3,H  11)          109.82  0.000189   -0.85    108.98   
    35. A(C   2,N   3,C   4)          107.01  0.000044   -0.70    106.31   
    36. A(N   3,C   4,H  13)          109.79 -0.000126   -0.05    109.75   
    37. A(C   0,C   4,H  13)          111.63 -0.000009    0.35    111.98   
    38. A(N   3,C   4,H  12)          110.26  0.000219   -0.40    109.86   
    39. A(C   0,C   4,H  12)          110.94  0.000117   -0.20    110.74   
    40. A(H  12,C   4,H  13)          107.20 -0.000064   -0.01    107.19   
    41. A(C   0,C   4,N   3)          107.05 -0.000132    0.29    107.34   
    42. D(H   8,C   1,C   0,C   4)   -153.61  0.000126    1.11   -152.50   
    43. D(H   8,C   1,C   0,H   5)     83.70 -0.000129    1.00     84.69   
    44. D(C   2,C   1,C   0,H   5)   -154.01 -0.000162    1.35   -152.66   
    45. D(C   2,C   1,C   0,C   4)    -31.32  0.000093    1.47    -29.85   
    46. D(C   2,C   1,C   0,H   6)     86.16 -0.000142    1.41     87.57   
    47. D(H   7,C   1,C   0,C   4)     84.96  0.000103    1.14     86.10   
    48. D(H   7,C   1,C   0,H   5)    -37.73 -0.000151    1.03    -36.71   
    49. D(H   8,C   1,C   0,H   6)    -36.13 -0.000109    1.06    -35.07   
    50. D(H   7,C   1,C   0,H   6)   -157.56 -0.000132    1.09   -156.47   
    51. D(H   9,C   2,C   1,H   7)     43.47  0.000026    1.00     44.47   
    52. D(H   9,C   2,C   1,C   0)    160.37 -0.000096    0.86    161.23   
    53. D(N   3,C   2,C   1,H   8)    161.02  0.000228    0.78    161.80   
    54. D(H   9,C   2,C   1,H   8)    -77.72  0.000013    1.10    -76.62   
    55. D(N   3,C   2,C   1,H   7)    -77.80  0.000241    0.69    -77.11   
    56. D(N   3,C   2,C   1,C   0)     39.10  0.000120    0.55     39.65   
    57. D(H  10,C   2,C   1,H   8)     43.33  0.000014    1.31     44.65   
    58. D(H  10,C   2,C   1,H   7)    164.52  0.000027    1.22    165.74   
    59. D(H  10,C   2,C   1,C   0)    -78.58 -0.000095    1.08    -77.50   
    60. D(H  11,N   3,C   2,H  10)   -153.55  0.000389   -4.32   -157.87   
    61. D(H  11,N   3,C   2,H   9)    -35.40  0.000310   -4.33    -39.72   
    62. D(H  11,N   3,C   2,C   1)     88.36  0.000449   -4.02     84.34   
    63. D(C   4,N   3,C   2,H  10)     86.57 -0.000402   -2.56     84.02   
    64. D(C   4,N   3,C   2,H   9)   -155.27 -0.000481   -2.57   -157.84   
    65. D(C   4,N   3,C   2,C   1)    -31.51 -0.000342   -2.26    -33.77   
    66. D(H  12,C   4,C   0,H   6)     16.63  0.000149   -3.17     13.46   
    67. D(H  12,C   4,C   0,H   5)   -103.01  0.000246   -3.19   -106.20   
    68. D(H  12,C   4,C   0,C   1)    133.93  0.000016   -3.21    130.72   
    69. D(N   3,C   4,C   0,H   6)   -103.71 -0.000103   -2.75   -106.46   
    70. D(N   3,C   4,C   0,H   5)    136.65 -0.000007   -2.77    133.88   
    71. D(H  13,C   4,C   0,C   1)   -106.58  0.000007   -3.12   -109.70   
    72. D(N   3,C   4,C   0,C   1)     13.59 -0.000237   -2.79     10.80   
    73. D(H  13,C   4,N   3,C   2)    132.26  0.000154    3.69    135.95   
    74. D(H  12,C   4,N   3,H  11)    130.65 -0.000432    5.23    135.88   
    75. D(H  12,C   4,N   3,C   2)   -109.85  0.000131    3.40   -106.45   
    76. D(C   0,C   4,N   3,H  11)   -108.58 -0.000244    4.93   -103.65   
    77. D(C   0,C   4,N   3,C   2)     10.92  0.000318    3.11     14.03   
    78. D(H  13,C   4,C   0,H   6)    136.12  0.000141   -3.09    133.03   
    79. D(H  13,C   4,N   3,H  11)     12.76 -0.000409    5.51     18.28   
    80. D(H  13,C   4,C   0,H   5)     16.48  0.000238   -3.11     13.38   
    ----------------------------------------------------------------------------

         *************************************************************
         *                GEOMETRY OPTIMIZATION CYCLE   6            *
         *************************************************************
---------------------------------
CARTESIAN COORDINATES (ANGSTROEM)
---------------------------------
  C     -1.134337   -0.233421   -0.223955
  C     -0.071430   -1.049366    0.530789
  C      1.229542   -0.426787    0.001883
  N      0.963654    1.014826   -0.082056
  C     -0.463845    1.153837   -0.442950
  H     -2.085894   -0.163789    0.313046
  H     -1.339194   -0.704201   -1.192509
  H     -0.146948   -0.871216    1.611616
  H     -0.150953   -2.128088    0.357111
  H      2.109107   -0.619395    0.624506
  H      1.443393   -0.808920   -1.006050
  H      1.127998    1.434067    0.827032
  H     -0.554931    1.468263   -1.489269
  H     -0.926262    1.934292    0.170907

----------------------------
CARTESIAN COORDINATES (A.U.)
----------------------------
  NO LB      ZA    FRAG     MASS         X           Y           Z
   0 C     6.0000    0    12.011   -2.143586   -0.441102   -0.423213
   1 C     6.0000    0    12.011   -0.134983   -1.983015    1.003045
   2 C     6.0000    0    12.011    2.323497   -0.806511    0.003559
   3 N     7.0000    0    14.007    1.821042    1.917742   -0.155063
   4 C     6.0000    0    12.011   -0.876541    2.180436   -0.837055
   5 H     1.0000    0     1.008   -3.941769   -0.309516    0.591570
   6 H     1.0000    0     1.008   -2.530711   -1.330747   -2.253515
   7 H     1.0000    0     1.008   -0.277691   -1.646360    3.045512
   8 H     1.0000    0     1.008   -0.285259   -4.021504    0.674842
   9 H     1.0000    0     1.008    3.985636   -1.170486    1.180145
  10 H     1.0000    0     1.008    2.727617   -1.528637   -1.901158
  11 H     1.0000    0     1.008    2.131607    2.709995    1.562863
  12 H     1.0000    0     1.008   -1.048667    2.774614   -2.814310
  13 H     1.0000    0     1.008   -1.750381    3.655281    0.322968

--------------------------------
INTERNAL COORDINATES (ANGSTROEM)
--------------------------------
 C      0   0   0     0.000000000000     0.00000000     0.00000000
 C      1   0   0     1.537912298250     0.00000000     0.00000000
 C      2   1   0     1.536187824939   101.61442089     0.00000000
 N      3   2   1     1.468328999201   105.32110844    39.65805970
 C      4   3   2     1.478960449958   106.32067408   326.24489177
 H      1   2   3     1.094842570875   113.18620172   207.33309327
 H      1   2   3     1.096219127088   109.56717522    87.55862117
 H      2   1   3     1.098010681161   110.45444886   115.96065735
 H      2   1   3     1.095504027015   113.23186951   237.36800933
 H      3   2   1     1.094710993912   114.41341209   161.24136252
 H      3   2   1     1.098947682502   109.85604553   282.50712348
 H      4   3   2     1.014500989226   108.97586346    84.35132062
 H      5   4   3     1.096331283573   109.87903110   253.54637442
 H      5   4   3     1.095335419978   109.73656744   135.93387029

---------------------------
INTERNAL COORDINATES (A.U.)
---------------------------
 C      0   0   0     0.000000000000     0.00000000     0.00000000
 C      1   0   0     2.906233061682     0.00000000     0.00000000
 C      2   1   0     2.902974279398   101.61442089     0.00000000
 N      3   2   1     2.774739682985   105.32110844    39.65805970
 C      4   3   2     2.794830213321   106.32067408   326.24489177
 H      1   2   3     2.068952618712   113.18620172   207.33309327
 H      1   2   3     2.071553932963   109.56717522    87.55862117
 H      2   1   3     2.074939479514   110.45444886   115.96065735
 H      2   1   3     2.070202589666   113.23186951   237.36800933
 H      3   2   1     2.068703974287   114.41341209   161.24136252
 H      3   2   1     2.076710155437   109.85604553   282.50712348
 H      4   3   2     1.917129032229   108.97586346    84.35132062
 H      5   4   3     2.071765878003   109.87903110   253.54637442
 H      5   4   3     2.069883968542   109.73656744   135.93387029


           ************************************************************
           *        Program running with 6 parallel MPI-processes     *
           *              working on a common directory               *
           ************************************************************
------------------------------------------------------------------------------
                   ___                                                        
                  /   \      - P O W E R E D   B Y -                         
                 /     \                                                     
                 |  |  |   _    _      __       _____    __    __             
                 |  |  |  | |  | |    /  \     |  _  \  |  |  /  |          
                  \  \/   | |  | |   /    \    | | | |  |  | /  /          
                 / \  \   | |__| |  /  /\  \   | |_| |  |  |/  /          
                |  |  |   |  __  | /  /__\  \  |    /   |      \           
                |  |  |   | |  | | |   __   |  |    \   |  |\   \          
                \     /   | |  | | |  |  |  |  | |\  \  |  | \   \       
                 \___/    |_|  |_| |__|  |__|  |_| \__\ |__|  \__/        
                                                                              
                      - O R C A' S   B I G   F R I E N D -                    
                                      &                                       
                       - I N T E G R A L  F E E D E R -                       
                                                                              
 v1 FN, 2020, v2 2021                                                         
------------------------------------------------------------------------------


Reading SHARK input file file.SHARKINP.tmp ... ok
----------------------
SHARK INTEGRAL PACKAGE
----------------------

Number of atoms                             ...     14
Number of basis functions                   ...    144
Number of shells                            ...     76
Maximum angular momentum                    ...      2
Integral batch strategy                     ... SHARK/LIBINT Hybrid
RI-J (if used) integral strategy            ... SPLIT-RIJ (Revised 2003 algorithm where possible)
Printlevel                                  ...      1
Contraction scheme used                     ... SEGMENTED contraction
Coulomb Range Separation                    ... NOT USED
Exchange Range Separation                   ... Long Range
   Mu parameter                             ...  0.300000
   Scaling (regular/separated)              ...  0.167000  0.833000
Finite Nucleus Model                        ... NOT USED
Auxiliary Coulomb fitting basis             ... AVAILABLE
   # of basis functions in Aux-J            ...    344
   # of shells in Aux-J                     ...    120
   Maximum angular momentum in Aux-J        ...      4
Auxiliary J/K fitting basis                 ... NOT available
Auxiliary Correlation fitting basis         ... NOT available
Auxiliary 'external' fitting basis          ... NOT available
Integral threshold                          ...     2.500000e-11
Primitive cut-off                           ...     2.500000e-12
Primitive pair pre-selection threshold      ...     2.500000e-12

Calculating pre-screening integrals         ... done (  0.0 sec) Dimension = 76
Organizing shell pair data                  ... done (  0.0 sec)
Shell pair information
Total number of shell pairs                 ...      2926
Shell pairs after pre-screening             ...      2906
Total number of primitive shell pairs       ...      9862
Primitive shell pairs kept                  ...      8065
          la=0 lb=0:   1123 shell pairs
          la=1 lb=0:   1118 shell pairs
          la=1 lb=1:    295 shell pairs
          la=2 lb=0:    235 shell pairs
          la=2 lb=1:    120 shell pairs
          la=2 lb=2:     15 shell pairs

Calculating one electron integrals          ... done (  0.0 sec)
Calculating RI/J V-Matrix + Cholesky decomp.... done (  0.0 sec)
Calculating Nuclear repulsion               ... done (  0.0 sec) ENN=    189.808818528366 Eh

SHARK setup successfully completed in   0.2 seconds

Maximum memory used throughout the entire GTOINT-calculation: 12.4 MB


           ************************************************************
           *        Program running with 6 parallel MPI-processes     *
           *              working on a common directory               *
           ************************************************************

Diagonalization of the overlap matrix:
Smallest eigenvalue                        ... 5.008e-05
Time for diagonalization                   ...    0.006 sec
Threshold for overlap eigenvalues          ... 1.000e-08
Number of eigenvalues below threshold      ... 0
Time for construction of square roots      ...    0.007 sec
Total time needed                          ...    0.013 sec

-------------------
DFT GRID GENERATION
-------------------

General Integration Accuracy     IntAcc      ... 4.388
Radial Grid Type                 RadialGrid  ... OptM3 with GC (2021)
Angular Grid (max. ang.)         AngularGrid ... 4 (Lebedev-302)
Angular grid pruning method      GridPruning ... 4 (adaptive)
Weight generation scheme         WeightScheme... Becke
Basis function cutoff            BFCut       ... 1.0000e-11
Integration weight cutoff        WCut        ... 1.0000e-14
Angular grids for H and He will be reduced by one unit
Partially contracted basis set               ... off
Rotationally invariant grid construction     ... off

Total number of grid points                  ...    61955
Total number of batches                      ...      974
Average number of points per batch           ...       63
Average number of grid points per atom       ...     4425
Time for grid setup =    0.376 sec

--------------------
COSX GRID GENERATION
--------------------

GRIDX 1
-------
General Integration Accuracy     IntAcc      ... 3.816
Radial Grid Type                 RadialGrid  ... OptM3 with GC (2021)
Angular Grid (max. ang.)         AngularGrid ... 1 (Lebedev-50)
Angular grid pruning method      GridPruning ... 4 (adaptive)
Weight generation scheme         WeightScheme... Becke
Basis function cutoff            BFCut       ... 1.0000e-11
Integration weight cutoff        WCut        ... 1.0000e-14
Angular grids for H and He will be reduced by one unit
Partially contracted basis set               ... on
Rotationally invariant grid construction     ... off

Total number of grid points                  ...     7778
Total number of batches                      ...      128
Average number of points per batch           ...       60
Average number of grid points per atom       ...      556
UseSFitting                                  ... on

GRIDX 2
-------
General Integration Accuracy     IntAcc      ... 4.020
Radial Grid Type                 RadialGrid  ... OptM3 with GC (2021)
Angular Grid (max. ang.)         AngularGrid ... 2 (Lebedev-110)
Angular grid pruning method      GridPruning ... 4 (adaptive)
Weight generation scheme         WeightScheme... Becke
Basis function cutoff            BFCut       ... 1.0000e-11
Integration weight cutoff        WCut        ... 1.0000e-14
Angular grids for H and He will be reduced by one unit
Partially contracted basis set               ... on
Rotationally invariant grid construction     ... off

Total number of grid points                  ...    18155
Total number of batches                      ...      291
Average number of points per batch           ...       62
Average number of grid points per atom       ...     1297
UseSFitting                                  ... on

GRIDX 3
-------
General Integration Accuracy     IntAcc      ... 4.338
Radial Grid Type                 RadialGrid  ... OptM3 with GC (2021)
Angular Grid (max. ang.)         AngularGrid ... 3 (Lebedev-194)
Angular grid pruning method      GridPruning ... 4 (adaptive)
Weight generation scheme         WeightScheme... Becke
Basis function cutoff            BFCut       ... 1.0000e-11
Integration weight cutoff        WCut        ... 1.0000e-14
Angular grids for H and He will be reduced by one unit
Partially contracted basis set               ... on
Rotationally invariant grid construction     ... off

Total number of grid points                  ...    40868
Total number of batches                      ...      646
Average number of points per batch           ...       63
Average number of grid points per atom       ...     2919
UseSFitting                                  ... on

Time for X-Grid setup             =    0.323 sec

--------------
SCF ITERATIONS
--------------
ITER       Energy         Delta-E        Max-DP      RMS-DP      [F,P]     Damp
               ***  Starting incremental Fock matrix formation  ***
  0   -212.6928317229   0.000000000000 0.00452815  0.00017083  0.0117606 0.7000
                      *** Initiating the SOSCF procedure ***
                      *** Re-Reading the Fockian *** 
                      *** Removing any level shift *** 
ITER      Energy       Delta-E        Grad      Rot      Max-DP    RMS-DP
  1   -212.69319422  -0.0003624932  0.001087  0.001087  0.018719  0.000593
               *** Restarting incremental Fock matrix formation ***
  2   -212.69430909  -0.0011148781  0.001140  0.001618  0.009657  0.000297
  3   -212.69440813  -0.0000990329  0.000462  0.001029  0.004369  0.000150
  4   -212.69441914  -0.0000110115  0.000225  0.000262  0.001271  0.000036
  5   -212.69442061  -0.0000014693  0.000084  0.000099  0.000482  0.000018
  6   -212.69442094  -0.0000003280  0.000018  0.000054  0.000151  0.000005
  7   -212.69442095  -0.0000000115  0.000008  0.000037  0.000090  0.000003
                  ***Gradient check signals convergence***
              ***Rediagonalizing the Fockian in SOSCF/NRSCF***

               *****************************************************
               *                     SUCCESS                       *
               *           SCF CONVERGED AFTER   8 CYCLES          *
               *****************************************************

Old exchange energy                            =    -10.300079600 Eh
New exchange energy                            =    -10.300062911 Eh
Exchange energy change after final integration =      0.000016689 Eh
Total energy after final integration           =   -212.694404264 Eh
Final COS-X integration done in                =     3.189 sec
Total Energy       :         -212.69440426 Eh           -5787.70898 eV
  Last Energy change         ...   -4.8466e-09  Tolerance :   1.0000e-08
  Last MAX-Density change    ...    3.9968e-15  Tolerance :   1.0000e-07
             **** THE GBW FILE WAS UPDATED (file.gbw) ****
             **** DENSITY file.scfp WAS UPDATED ****
             **** ENERGY FILE WAS UPDATED (file.en.tmp) ****
             **** THE GBW FILE WAS UPDATED (file.gbw) ****
             **** DENSITY file.scfp WAS UPDATED ****
Total SCF time: 0 days 0 hours 0 min 17 sec 

Maximum memory used throughout the entire SCF-calculation: 52.0 MB


-------------------------------------------------------------------------------
                          DFT DISPERSION CORRECTION                            
                                                                               
                              DFTD3 V3.1  Rev 1                                
                          USING Becke-Johnson damping                          
-------------------------------------------------------------------------------
-------------------------   ----------------
Dispersion correction           -0.019047125
-------------------------   ----------------


-------------------------   --------------------
FINAL SINGLE POINT ENERGY      -212.713451388621
-------------------------   --------------------


           ************************************************************
           *        Program running with 6 parallel MPI-processes     *
           *              working on a common directory               *
           ************************************************************
------------------------------------------------------------------------------
                         ORCA SCF GRADIENT CALCULATION
------------------------------------------------------------------------------

 ... reading COSX grid (gridx3)
Gradient of the Kohn-Sham DFT energy:
Kohn-Sham wavefunction type      ... RKS
Hartree-Fock exchange scaling    ...    0.167
Number of operators              ...    1
Number of atoms                  ...   14
Basis set dimensions             ...  144
Integral neglect threshold       ... 2.5e-11
Integral primitive cutoff        ... 2.5e-12
SHARK Integral package           ... ON

Nuc. rep. gradient       (SHARK) ... done (  0.0 sec)
HCore & Overlap gradient (SHARK) ... done (  0.0 sec)
RI-J gradient            (SHARK) ... done (  0.2 sec)
COSX-gradient                    ... done (  3.5 sec)
Exchange-correlation gradient    ... done
Dispersion correction            ... done

------------------
CARTESIAN GRADIENT
------------------

   1   C   :   -0.000287127    0.000440169    0.000981233
   2   C   :   -0.000052393   -0.000841434   -0.000621288
   3   C   :    0.000154399    0.000279392    0.000314576
   4   N   :   -0.000404496   -0.000327533    0.000339662
   5   C   :    0.000144812   -0.000102258   -0.000839597
   6   H   :   -0.000383642   -0.000211320   -0.000380788
   7   H   :    0.000528465    0.000141802    0.000026363
   8   H   :    0.000050555    0.000449622   -0.000224020
   9   H   :   -0.000062978   -0.000200230    0.000386194
  10   H   :    0.000235764    0.000037732   -0.000246685
  11   H   :   -0.000314684    0.000117279    0.000032645
  12   H   :    0.000511025    0.000348731    0.000278572
  13   H   :   -0.000230013    0.000229218    0.000005233
  14   H   :    0.000194169   -0.000227129    0.000067949

Difference to translation invariance:
           :    0.0000838546    0.0001340397    0.0001200474

Difference to rotation invariance:
           :   -0.0000235130    0.0000623955    0.0001965072

Norm of the cartesian gradient     ...    0.0023739640
RMS gradient                       ...    0.0003663106
MAX gradient                       ...    0.0009812328

-------
TIMINGS
-------

Total SCF gradient time            ...        5.232 sec

One electron gradient       ....       0.039 sec  (  0.7%)
RI-J Coulomb gradient       ....       0.244 sec  (  4.7%)
COSX gradient               ....       3.521 sec  ( 67.3%)
XC gradient                 ....       1.066 sec  ( 20.4%)

Maximum memory used throughout the entire SCFGRAD-calculation: 40.0 MB
------------------------------------------------------------------------------
                         ORCA GEOMETRY RELAXATION STEP
------------------------------------------------------------------------------

Reading the OPT-File                    .... done
Getting information on internals        .... done
Copying old internal coords+grads       .... done
Making the new internal coordinates     .... (new redundants).... done
Validating the new internal coordinates .... (new redundants).... done
Calculating the B-matrix                .... done
Calculating the G,G- and P matrices     .... done
Transforming gradient to internals      .... done
Projecting the internal gradient        .... done
Number of atoms                         ....  14
Number of internal coordinates          ....  80
Current Energy                          ....  -212.713451389 Eh
Current gradient norm                   ....     0.002373964 Eh/bohr
Maximum allowed component of the step   ....  0.300
Current trust radius                    ....  0.300
Updating the Hessian (BFGS)             .... done
Forming the augmented Hessian           .... done
Diagonalizing the augmented Hessian     .... done
Last element of RFO vector              ....  0.862205655
Lowest eigenvalues of augmented Hessian:
 -0.000189156  0.000347108  0.006197073  0.016934718  0.023174545
Length of the computed step             ....  0.587514583
Warning: the length of the step is outside the trust region - taking restricted step instead
The input lambda is                     ....    -0.000189
   iter:   1  x=   -0.000339  g= 1701.767566 f(x)=     0.255173
   iter:   2  x=   -0.000483  g=  656.199953 f(x)=     0.094734
   iter:   3  x=   -0.000567  g=  326.786513 f(x)=     0.027437
   iter:   4  x=   -0.000586  g=  232.356195 f(x)=     0.004265
   iter:   5  x=   -0.000586  g=  216.734369 f(x)=     0.000146
   iter:   6  x=   -0.000586  g=  216.189616 f(x)=     0.000000
   iter:   7  x=   -0.000586  g=  216.188928 f(x)=     0.000000
The output lambda is                    ....    -0.000586 (7 iterations)
The final length of the internal step   ....  0.300000000
Converting the step to cartesian space:
 Initial RMS(Int)=    0.0335410197
Transforming coordinates:
 Iter   0:  RMS(Cart)=    0.0422432746 RMS(Int)=    0.0335282474
 Iter   1:  RMS(Cart)=    0.0008620097 RMS(Int)=    0.0005509382
 Iter   2:  RMS(Cart)=    0.0000362453 RMS(Int)=    0.0000326662
 Iter   3:  RMS(Cart)=    0.0000017064 RMS(Int)=    0.0000012772
 Iter   4:  RMS(Cart)=    0.0000000838 RMS(Int)=    0.0000000805
done
Storing new coordinates                 .... done

                                .--------------------.
          ----------------------|Geometry convergence|-------------------------
          Item                value                   Tolerance       Converged
          ---------------------------------------------------------------------
          Energy change      -0.0001066465            0.0000050000      NO
          RMS gradient        0.0001566533            0.0001000000      NO
          MAX gradient        0.0004643419            0.0003000000      NO
          RMS step            0.0335410197            0.0020000000      NO
          MAX step            0.0814444236            0.0040000000      NO
          ........................................................
          Max(Bonds)      0.0017      Max(Angles)    0.54
          Max(Dihed)        4.67      Max(Improp)    0.00
          ---------------------------------------------------------------------

The optimization has not yet converged - more geometry cycles are needed


    ---------------------------------------------------------------------------
                         Redundant Internal Coordinates
                            (Angstroem and degrees)

        Definition                    Value    dE/dq     Step     New-Value
    ----------------------------------------------------------------------------
     1. B(C   1,C   0)                1.5379  0.000087  0.0007    1.5386   
     2. B(C   2,C   1)                1.5362  0.000185  0.0005    1.5366   
     3. B(N   3,C   2)                1.4683 -0.000106 -0.0001    1.4682   
     4. B(C   4,N   3)                1.4790  0.000091 -0.0006    1.4784   
     5. B(C   4,C   0)                1.5563  0.000046  0.0017    1.5580   
     6. B(H   5,C   0)                1.0948  0.000134 -0.0000    1.0948   
     7. B(H   6,C   0)                1.0962 -0.000170 -0.0002    1.0960   
     8. B(H   7,C   1)                1.0980 -0.000161 -0.0001    1.0979   
     9. B(H   8,C   1)                1.0955  0.000152 -0.0001    1.0954   
    10. B(H   9,C   2)                1.0947  0.000035 -0.0000    1.0947   
    11. B(H  10,C   2)                1.0989 -0.000122 -0.0001    1.0989   
    12. B(H  11,N   3)                1.0145  0.000464  0.0004    1.0149   
    13. B(H  12,C   4)                1.0963  0.000086 -0.0000    1.0963   
    14. B(H  13,C   4)                1.0953 -0.000215 -0.0004    1.0950   
    15. A(C   1,C   0,H   6)          109.57 -0.000158    0.12    109.69   
    16. A(H   5,C   0,H   6)          107.35  0.000011   -0.03    107.33   
    17. A(C   4,C   0,H   5)          112.75  0.000096   -0.03    112.72   
    18. A(C   1,C   0,C   4)          104.14  0.000102    0.15    104.28   
    19. A(C   1,C   0,H   5)          113.19  0.000123   -0.24    112.94   
    20. A(C   4,C   0,H   6)          109.82 -0.000191    0.05    109.86   
    21. A(C   2,C   1,H   8)          113.95  0.000153   -0.03    113.92   
    22. A(C   2,C   1,H   7)          109.35 -0.000057   -0.11    109.25   
    23. A(C   0,C   1,H   7)          110.45 -0.000081    0.04    110.50   
    24. A(C   0,C   1,C   2)          101.61 -0.000164    0.29    101.91   
    25. A(H   7,C   1,H   8)          108.11 -0.000002   -0.09    108.01   
    26. A(C   0,C   1,H   8)          113.23  0.000136   -0.08    113.15   
    27. A(C   1,C   2,N   3)          105.32  0.000190    0.05    105.37   
    28. A(H   9,C   2,H  10)          107.71  0.000033    0.07    107.77   
    29. A(C   1,C   2,H  10)          109.86 -0.000256    0.09    109.95   
    30. A(N   3,C   2,H   9)          110.53 -0.000182    0.01    110.54   
    31. A(C   1,C   2,H   9)          114.41  0.000230   -0.10    114.31   
    32. A(N   3,C   2,H  10)          108.92 -0.000027   -0.14    108.78   
    33. A(C   4,N   3,H  11)          109.64  0.000360   -0.52    109.13   
    34. A(C   2,N   3,H  11)          108.98  0.000014   -0.54    108.44   
    35. A(C   2,N   3,C   4)          106.32 -0.000102   -0.33    105.99   
    36. A(N   3,C   4,H  13)          109.74 -0.000052   -0.14    109.60   
    37. A(C   0,C   4,H  13)          111.99 -0.000059    0.26    112.24   
    38. A(N   3,C   4,H  12)          109.88  0.000067   -0.29    109.59   
    39. A(C   0,C   4,H  12)          110.74  0.000044   -0.15    110.59   
    40. A(H  12,C   4,H  13)          107.18 -0.000021   -0.00    107.18   
    41. A(C   0,C   4,N   3)          107.32  0.000021    0.32    107.64   
    42. D(H   8,C   1,C   0,C   4)   -152.49  0.000033    2.14   -150.35   
    43. D(H   8,C   1,C   0,H   5)     84.70 -0.000225    2.23     86.93   
    44. D(C   2,C   1,C   0,H   5)   -152.67 -0.000075    2.33   -150.34   
    45. D(C   2,C   1,C   0,C   4)    -29.86  0.000183    2.24    -27.62   
    46. D(C   2,C   1,C   0,H   6)     87.56 -0.000059    2.44     90.00   
    47. D(H   7,C   1,C   0,C   4)     86.10 -0.000001    2.29     88.39   
    48. D(H   7,C   1,C   0,H   5)    -36.71 -0.000258    2.38    -34.33   
    49. D(H   8,C   1,C   0,H   6)    -35.07 -0.000209    2.34    -32.74   
    50. D(H   7,C   1,C   0,H   6)   -156.48 -0.000243    2.49   -153.99   
    51. D(H   9,C   2,C   1,H   7)     44.48  0.000187   -0.45     44.03   
    52. D(H   9,C   2,C   1,C   0)    161.24 -0.000010   -0.30    160.95   
    53. D(N   3,C   2,C   1,H   8)    161.79  0.000084   -0.23    161.57   
    54. D(H   9,C   2,C   1,H   8)    -76.62  0.000127   -0.23    -76.85   
    55. D(N   3,C   2,C   1,H   7)    -77.11  0.000144   -0.45    -77.55   
    56. D(N   3,C   2,C   1,C   0)     39.66 -0.000053   -0.29     39.37   
    57. D(H  10,C   2,C   1,H   8)     44.64  0.000138   -0.15     44.50   
    58. D(H  10,C   2,C   1,H   7)    165.74  0.000198   -0.37    165.37   
    59. D(H  10,C   2,C   1,C   0)    -77.49  0.000001   -0.21    -77.71   
    60. D(H  11,N   3,C   2,H  10)   -157.86  0.000097   -2.71   -160.58   
    61. D(H  11,N   3,C   2,H   9)    -39.72  0.000014   -2.71    -42.43   
    62. D(H  11,N   3,C   2,C   1)     84.35  0.000308   -2.80     81.56   
    63. D(C   4,N   3,C   2,H  10)     84.03 -0.000277   -1.63     82.40   
    64. D(C   4,N   3,C   2,H   9)   -157.83 -0.000361   -1.63   -159.46   
    65. D(C   4,N   3,C   2,C   1)    -33.76 -0.000067   -1.71    -35.47   
    66. D(H  12,C   4,C   0,H   6)     13.46  0.000202   -3.86      9.60   
    67. D(H  12,C   4,C   0,H   5)   -106.21  0.000258   -3.84   -110.04   
    68. D(H  12,C   4,C   0,C   1)    130.71 -0.000017   -3.62    127.09   
    69. D(N   3,C   4,C   0,H   6)   -106.47  0.000082   -3.61   -110.09   
    70. D(N   3,C   4,C   0,H   5)    133.86  0.000137   -3.59    130.27   
    71. D(H  13,C   4,C   0,C   1)   -109.72 -0.000052   -3.56   -113.27   
    72. D(N   3,C   4,C   0,C   1)     10.78 -0.000137   -3.37      7.40   
    73. D(H  13,C   4,N   3,C   2)    135.93  0.000021    3.56    139.49   
    74. D(H  12,C   4,N   3,H  11)    135.88 -0.000141    4.40    140.28   
    75. D(H  12,C   4,N   3,C   2)   -106.45  0.000005    3.30   -103.16   
    76. D(C   0,C   4,N   3,H  11)   -103.64 -0.000036    4.24    -99.40   
    77. D(C   0,C   4,N   3,C   2)     14.03  0.000110    3.14     17.16   
    78. D(H  13,C   4,C   0,H   6)    133.04  0.000167   -3.80    129.23   
    79. D(H  13,C   4,N   3,H  11)     18.27 -0.000125    4.67     22.94   
    80. D(H  13,C   4,C   0,H   5)     13.37  0.000222   -3.78      9.59   
    ----------------------------------------------------------------------------

         *************************************************************
         *                GEOMETRY OPTIMIZATION CYCLE   7            *
         *************************************************************
---------------------------------
CARTESIAN COORDINATES (ANGSTROEM)
---------------------------------
  C     -1.138669   -0.227273   -0.208663
  C     -0.066109   -1.053737    0.522326
  C      1.232595   -0.418409    0.001267
  N      0.961896    1.023279   -0.059452
  C     -0.456061    1.150895   -0.457104
  H     -2.071547   -0.141596    0.357959
  H     -1.381272   -0.701118   -1.166677
  H     -0.134884   -0.899122    1.607143
  H     -0.143844   -2.128974    0.327845
  H      2.112752   -0.618914    0.620516
  H      1.447035   -0.781272   -1.013583
  H      1.083476    1.412585    0.869881
  H     -0.517882    1.427026   -1.516282
  H     -0.927585    1.956730    0.114923

----------------------------
CARTESIAN COORDINATES (A.U.)
----------------------------
  NO LB      ZA    FRAG     MASS         X           Y           Z
   0 C     6.0000    0    12.011   -2.151773   -0.429483   -0.394315
   1 C     6.0000    0    12.011   -0.124928   -1.991275    0.987054
   2 C     6.0000    0    12.011    2.329267   -0.790678    0.002394
   3 N     7.0000    0    14.007    1.817720    1.933718   -0.112348
   4 C     6.0000    0    12.011   -0.861830    2.174876   -0.863802
   5 H     1.0000    0     1.008   -3.914657   -0.267578    0.676444
   6 H     1.0000    0     1.008   -2.610226   -1.324920   -2.204699
   7 H     1.0000    0     1.008   -0.254894   -1.699095    3.037061
   8 H     1.0000    0     1.008   -0.271826   -4.023178    0.619537
   9 H     1.0000    0     1.008    3.992523   -1.169578    1.172605
  10 H     1.0000    0     1.008    2.734500   -1.476390   -1.915393
  11 H     1.0000    0     1.008    2.047473    2.669399    1.643836
  12 H     1.0000    0     1.008   -0.978655    2.696689   -2.865357
  13 H     1.0000    0     1.008   -1.752882    3.697684    0.217173

--------------------------------
INTERNAL COORDINATES (ANGSTROEM)
--------------------------------
 C      0   0   0     0.000000000000     0.00000000     0.00000000
 C      1   0   0     1.538757228578     0.00000000     0.00000000
 C      2   1   0     1.536807643658   101.88381252     0.00000000
 N      3   2   1     1.468138262205   105.31746098    39.33503413
 C      4   3   2     1.478179031233   105.82939290   324.53983539
 H      1   2   3     1.094834189588   112.96022727   209.67728221
 H      1   2   3     1.095981926536   109.71419575    89.99752947
 H      2   1   3     1.097936053854   110.49203442   115.99857751
 H      2   1   3     1.095445187708   113.16553537   237.26005211
 H      3   2   1     1.094691377471   114.32649097   160.92148195
 H      3   2   1     1.098896438200   109.96942869   282.28358307
 H      4   3   2     1.014889036799   108.46491066    81.55686194
 H      5   4   3     1.096324659564   109.61734721   256.85412075
 H      5   4   3     1.094952659067   109.63871855   139.48051798

---------------------------
INTERNAL COORDINATES (A.U.)
---------------------------
 C      0   0   0     0.000000000000     0.00000000     0.00000000
 C      1   0   0     2.907829748604     0.00000000     0.00000000
 C      2   1   0     2.904145567030   101.88381252     0.00000000
 N      3   2   1     2.774379242298   105.31746098    39.33503413
 C      4   3   2     2.793353545935   105.82939290   324.53983539
 H      1   2   3     2.068936780376   112.96022727   209.67728221
 H      1   2   3     2.071105688881   109.71419575    89.99752947
 H      2   1   3     2.074798454343   110.49203442   115.99857751
 H      2   1   3     2.070091399491   113.16553537   237.26005211
 H      3   2   1     2.068666904585   114.32649097   160.92148195
 H      3   2   1     2.076613317739   109.96942869   282.28358307
 H      4   3   2     1.917862335869   108.46491066    81.55686194
 H      5   4   3     2.071753360441   109.61734721   256.85412075
 H      5   4   3     2.069160655246   109.63871855   139.48051798


           ************************************************************
           *        Program running with 6 parallel MPI-processes     *
           *              working on a common directory               *
           ************************************************************
------------------------------------------------------------------------------
                   ___                                                        
                  /   \      - P O W E R E D   B Y -                         
                 /     \                                                     
                 |  |  |   _    _      __       _____    __    __             
                 |  |  |  | |  | |    /  \     |  _  \  |  |  /  |          
                  \  \/   | |  | |   /    \    | | | |  |  | /  /          
                 / \  \   | |__| |  /  /\  \   | |_| |  |  |/  /          
                |  |  |   |  __  | /  /__\  \  |    /   |      \           
                |  |  |   | |  | | |   __   |  |    \   |  |\   \          
                \     /   | |  | | |  |  |  |  | |\  \  |  | \   \       
                 \___/    |_|  |_| |__|  |__|  |_| \__\ |__|  \__/        
                                                                              
                      - O R C A' S   B I G   F R I E N D -                    
                                      &                                       
                       - I N T E G R A L  F E E D E R -                       
                                                                              
 v1 FN, 2020, v2 2021                                                         
------------------------------------------------------------------------------


Reading SHARK input file file.SHARKINP.tmp ... ok
----------------------
SHARK INTEGRAL PACKAGE
----------------------

Number of atoms                             ...     14
Number of basis functions                   ...    144
Number of shells                            ...     76
Maximum angular momentum                    ...      2
Integral batch strategy                     ... SHARK/LIBINT Hybrid
RI-J (if used) integral strategy            ... SPLIT-RIJ (Revised 2003 algorithm where possible)
Printlevel                                  ...      1
Contraction scheme used                     ... SEGMENTED contraction
Coulomb Range Separation                    ... NOT USED
Exchange Range Separation                   ... Long Range
   Mu parameter                             ...  0.300000
   Scaling (regular/separated)              ...  0.167000  0.833000
Finite Nucleus Model                        ... NOT USED
Auxiliary Coulomb fitting basis             ... AVAILABLE
   # of basis functions in Aux-J            ...    344
   # of shells in Aux-J                     ...    120
   Maximum angular momentum in Aux-J        ...      4
Auxiliary J/K fitting basis                 ... NOT available
Auxiliary Correlation fitting basis         ... NOT available
Auxiliary 'external' fitting basis          ... NOT available
Integral threshold                          ...     2.500000e-11
Primitive cut-off                           ...     2.500000e-12
Primitive pair pre-selection threshold      ...     2.500000e-12

Calculating pre-screening integrals         ... done (  0.0 sec) Dimension = 76
Organizing shell pair data                  ... done (  0.0 sec)
Shell pair information
Total number of shell pairs                 ...      2926
Shell pairs after pre-screening             ...      2906
Total number of primitive shell pairs       ...      9862
Primitive shell pairs kept                  ...      8065
          la=0 lb=0:   1123 shell pairs
          la=1 lb=0:   1118 shell pairs
          la=1 lb=1:    295 shell pairs
          la=2 lb=0:    235 shell pairs
          la=2 lb=1:    120 shell pairs
          la=2 lb=2:     15 shell pairs

Calculating one electron integrals          ... done (  0.0 sec)
Calculating RI/J V-Matrix + Cholesky decomp.... done (  0.0 sec)
Calculating Nuclear repulsion               ... done (  0.0 sec) ENN=    189.804481673234 Eh

SHARK setup successfully completed in   0.2 seconds

Maximum memory used throughout the entire GTOINT-calculation: 12.4 MB


           ************************************************************
           *        Program running with 6 parallel MPI-processes     *
           *              working on a common directory               *
           ************************************************************

Diagonalization of the overlap matrix:
Smallest eigenvalue                        ... 4.652e-05
Time for diagonalization                   ...    0.006 sec
Threshold for overlap eigenvalues          ... 1.000e-08
Number of eigenvalues below threshold      ... 0
Time for construction of square roots      ...    0.007 sec
Total time needed                          ...    0.013 sec

-------------------
DFT GRID GENERATION
-------------------

General Integration Accuracy     IntAcc      ... 4.388
Radial Grid Type                 RadialGrid  ... OptM3 with GC (2021)
Angular Grid (max. ang.)         AngularGrid ... 4 (Lebedev-302)
Angular grid pruning method      GridPruning ... 4 (adaptive)
Weight generation scheme         WeightScheme... Becke
Basis function cutoff            BFCut       ... 1.0000e-11
Integration weight cutoff        WCut        ... 1.0000e-14
Angular grids for H and He will be reduced by one unit
Partially contracted basis set               ... off
Rotationally invariant grid construction     ... off

Total number of grid points                  ...    61971
Total number of batches                      ...      975
Average number of points per batch           ...       63
Average number of grid points per atom       ...     4426
Time for grid setup =    0.378 sec

--------------------
COSX GRID GENERATION
--------------------

GRIDX 1
-------
General Integration Accuracy     IntAcc      ... 3.816
Radial Grid Type                 RadialGrid  ... OptM3 with GC (2021)
Angular Grid (max. ang.)         AngularGrid ... 1 (Lebedev-50)
Angular grid pruning method      GridPruning ... 4 (adaptive)
Weight generation scheme         WeightScheme... Becke
Basis function cutoff            BFCut       ... 1.0000e-11
Integration weight cutoff        WCut        ... 1.0000e-14
Angular grids for H and He will be reduced by one unit
Partially contracted basis set               ... on
Rotationally invariant grid construction     ... off

Total number of grid points                  ...     7778
Total number of batches                      ...      128
Average number of points per batch           ...       60
Average number of grid points per atom       ...      556
UseSFitting                                  ... on

GRIDX 2
-------
General Integration Accuracy     IntAcc      ... 4.020
Radial Grid Type                 RadialGrid  ... OptM3 with GC (2021)
Angular Grid (max. ang.)         AngularGrid ... 2 (Lebedev-110)
Angular grid pruning method      GridPruning ... 4 (adaptive)
Weight generation scheme         WeightScheme... Becke
Basis function cutoff            BFCut       ... 1.0000e-11
Integration weight cutoff        WCut        ... 1.0000e-14
Angular grids for H and He will be reduced by one unit
Partially contracted basis set               ... on
Rotationally invariant grid construction     ... off

Total number of grid points                  ...    18158
Total number of batches                      ...      293
Average number of points per batch           ...       61
Average number of grid points per atom       ...     1297
UseSFitting                                  ... on

GRIDX 3
-------
General Integration Accuracy     IntAcc      ... 4.338
Radial Grid Type                 RadialGrid  ... OptM3 with GC (2021)
Angular Grid (max. ang.)         AngularGrid ... 3 (Lebedev-194)
Angular grid pruning method      GridPruning ... 4 (adaptive)
Weight generation scheme         WeightScheme... Becke
Basis function cutoff            BFCut       ... 1.0000e-11
Integration weight cutoff        WCut        ... 1.0000e-14
Angular grids for H and He will be reduced by one unit
Partially contracted basis set               ... on
Rotationally invariant grid construction     ... off

Total number of grid points                  ...    40848
Total number of batches                      ...      645
Average number of points per batch           ...       63
Average number of grid points per atom       ...     2918
UseSFitting                                  ... on

Time for X-Grid setup             =    0.325 sec

--------------
SCF ITERATIONS
--------------
ITER       Energy         Delta-E        Max-DP      RMS-DP      [F,P]     Damp
               ***  Starting incremental Fock matrix formation  ***
  0   -212.6929795603   0.000000000000 0.00397231  0.00015324  0.0137272 0.7000
                      *** Initiating the SOSCF procedure ***
                      *** Re-Reading the Fockian *** 
                      *** Removing any level shift *** 
ITER      Energy       Delta-E        Grad      Rot      Max-DP    RMS-DP
  1   -212.69332961  -0.0003500515  0.000860  0.000860  0.016540  0.000520
               *** Restarting incremental Fock matrix formation ***
  2   -212.69440827  -0.0010786588  0.000943  0.001465  0.008774  0.000260
  3   -212.69450415  -0.0000958808  0.000393  0.000872  0.004207  0.000138
  4   -212.69451402  -0.0000098715  0.000274  0.000240  0.001187  0.000035
  5   -212.69451602  -0.0000019974  0.000079  0.000083  0.000488  0.000015
  6   -212.69451627  -0.0000002451  0.000014  0.000044  0.000110  0.000004
  7   -212.69451627  -0.0000000082  0.000007  0.000032  0.000084  0.000003
                  ***Gradient check signals convergence***
              ***Rediagonalizing the Fockian in SOSCF/NRSCF***

               *****************************************************
               *                     SUCCESS                       *
               *           SCF CONVERGED AFTER   8 CYCLES          *
               *****************************************************

Old exchange energy                            =    -10.300009553 Eh
New exchange energy                            =    -10.299993857 Eh
Exchange energy change after final integration =      0.000015696 Eh
Total energy after final integration           =   -212.694500581 Eh
Final COS-X integration done in                =     3.132 sec
Total Energy       :         -212.69450058 Eh           -5787.71160 eV
  Last Energy change         ...   -3.1442e-09  Tolerance :   1.0000e-08
  Last MAX-Density change    ...    2.1198e-15  Tolerance :   1.0000e-07
             **** THE GBW FILE WAS UPDATED (file.gbw) ****
             **** DENSITY file.scfp WAS UPDATED ****
             **** ENERGY FILE WAS UPDATED (file.en.tmp) ****
             **** THE GBW FILE WAS UPDATED (file.gbw) ****
             **** DENSITY file.scfp WAS UPDATED ****
Total SCF time: 0 days 0 hours 0 min 17 sec 

Maximum memory used throughout the entire SCF-calculation: 52.0 MB


-------------------------------------------------------------------------------
                          DFT DISPERSION CORRECTION                            
                                                                               
                              DFTD3 V3.1  Rev 1                                
                          USING Becke-Johnson damping                          
-------------------------------------------------------------------------------
-------------------------   ----------------
Dispersion correction           -0.019054272
-------------------------   ----------------


-------------------------   --------------------
FINAL SINGLE POINT ENERGY      -212.713554853162
-------------------------   --------------------


           ************************************************************
           *        Program running with 6 parallel MPI-processes     *
           *              working on a common directory               *
           ************************************************************
------------------------------------------------------------------------------
                         ORCA SCF GRADIENT CALCULATION
------------------------------------------------------------------------------

 ... reading COSX grid (gridx3)
Gradient of the Kohn-Sham DFT energy:
Kohn-Sham wavefunction type      ... RKS
Hartree-Fock exchange scaling    ...    0.167
Number of operators              ...    1
Number of atoms                  ...   14
Basis set dimensions             ...  144
Integral neglect threshold       ... 2.5e-11
Integral primitive cutoff        ... 2.5e-12
SHARK Integral package           ... ON

Nuc. rep. gradient       (SHARK) ... done (  0.0 sec)
HCore & Overlap gradient (SHARK) ... done (  0.0 sec)
RI-J gradient            (SHARK) ... done (  0.2 sec)
COSX-gradient                    ... done (  3.5 sec)
Exchange-correlation gradient    ... done
Dispersion correction            ... done

------------------
CARTESIAN GRADIENT
------------------

   1   C   :   -0.000215363    0.000367510    0.001090170
   2   C   :   -0.000219807   -0.000704878   -0.000720600
   3   C   :    0.000076903    0.000470538    0.000457056
   4   N   :    0.000146580    0.000119253   -0.000116708
   5   C   :    0.000207968   -0.000249677   -0.000636466
   6   H   :   -0.000381704   -0.000220633   -0.000352883
   7   H   :    0.000573394    0.000090715    0.000059976
   8   H   :    0.000078856    0.000435431   -0.000209914
   9   H   :   -0.000109549   -0.000169469    0.000358658
  10   H   :    0.000180801    0.000003679   -0.000176420
  11   H   :   -0.000279595    0.000116416    0.000010196
  12   H   :    0.000044689   -0.000152885    0.000182589
  13   H   :   -0.000290787    0.000231745   -0.000002386
  14   H   :    0.000257847   -0.000223891    0.000092465

Difference to translation invariance:
           :    0.0000702300    0.0001138553    0.0000357326

Difference to rotation invariance:
           :   -0.0001100469    0.0001677845    0.0002286451

Norm of the cartesian gradient     ...    0.0022309463
RMS gradient                       ...    0.0003442425
MAX gradient                       ...    0.0010901696

-------
TIMINGS
-------

Total SCF gradient time            ...        5.270 sec

One electron gradient       ....       0.039 sec  (  0.7%)
RI-J Coulomb gradient       ....       0.248 sec  (  4.7%)
COSX gradient               ....       3.547 sec  ( 67.3%)
XC gradient                 ....       1.082 sec  ( 20.5%)

Maximum memory used throughout the entire SCFGRAD-calculation: 40.0 MB
------------------------------------------------------------------------------
                         ORCA GEOMETRY RELAXATION STEP
------------------------------------------------------------------------------

Reading the OPT-File                    .... done
Getting information on internals        .... done
Copying old internal coords+grads       .... done
Making the new internal coordinates     .... (new redundants).... done
Validating the new internal coordinates .... (new redundants).... done
Calculating the B-matrix                .... done
Calculating the G,G- and P matrices     .... done
Transforming gradient to internals      .... done
Projecting the internal gradient        .... done
Number of atoms                         ....  14
Number of internal coordinates          ....  80
Current Energy                          ....  -212.713554853 Eh
Current gradient norm                   ....     0.002230946 Eh/bohr
Maximum allowed component of the step   ....  0.300
Current trust radius                    ....  0.300
Updating the Hessian (BFGS)             .... done
Forming the augmented Hessian           .... done
Diagonalizing the augmented Hessian     .... done
Last element of RFO vector              ....  0.851854064
Lowest eigenvalues of augmented Hessian:
 -0.000243966  0.000338400  0.003144971  0.020385711  0.023933957
Length of the computed step             ....  0.614869641
Warning: the length of the step is outside the trust region - taking restricted step instead
The input lambda is                     ....    -0.000244
   iter:   1  x=   -0.000418  g= 1653.725948 f(x)=     0.288065
   iter:   2  x=   -0.000602  g=  606.414040 f(x)=     0.111368
   iter:   3  x=   -0.000728  g=  279.209654 f(x)=     0.035258
   iter:   4  x=   -0.000765  g=  181.678485 f(x)=     0.006759
   iter:   5  x=   -0.000768  g=  162.011454 f(x)=     0.000375
   iter:   6  x=   -0.000768  g=  160.885106 f(x)=     0.000001
   iter:   7  x=   -0.000768  g=  160.881174 f(x)=     0.000000
   iter:   8  x=   -0.000768  g=  160.881174 f(x)=     0.000000
The output lambda is                    ....    -0.000768 (8 iterations)
The final length of the internal step   ....  0.300000000
Converting the step to cartesian space:
 Initial RMS(Int)=    0.0335410197
Transforming coordinates:
 Iter   0:  RMS(Cart)=    0.0427535854 RMS(Int)=    0.0335606816
 Iter   1:  RMS(Cart)=    0.0008040665 RMS(Int)=    0.0005136930
 Iter   2:  RMS(Cart)=    0.0000303696 RMS(Int)=    0.0000278165
 Iter   3:  RMS(Cart)=    0.0000012320 RMS(Int)=    0.0000008936
 Iter   4:  RMS(Cart)=    0.0000000509 RMS(Int)=    0.0000000505
done
Storing new coordinates                 .... done

                                .--------------------.
          ----------------------|Geometry convergence|-------------------------
          Item                value                   Tolerance       Converged
          ---------------------------------------------------------------------
          Energy change      -0.0001034645            0.0000050000      NO
          RMS gradient        0.0001348020            0.0001000000      NO
          MAX gradient        0.0002721739            0.0003000000      YES
          RMS step            0.0335410197            0.0020000000      NO
          MAX step            0.0741281088            0.0040000000      NO
          ........................................................
          Max(Bonds)      0.0013      Max(Angles)    0.53
          Max(Dihed)        4.25      Max(Improp)    0.00
          ---------------------------------------------------------------------

The optimization has not yet converged - more geometry cycles are needed


    ---------------------------------------------------------------------------
                         Redundant Internal Coordinates
                            (Angstroem and degrees)

        Definition                    Value    dE/dq     Step     New-Value
    ----------------------------------------------------------------------------
     1. B(C   1,C   0)                1.5388 -0.000195  0.0013    1.5401   
     2. B(C   2,C   1)                1.5368  0.000206  0.0004    1.5372   
     3. B(N   3,C   2)                1.4681 -0.000240  0.0005    1.4686   
     4. B(C   4,N   3)                1.4782  0.000010 -0.0012    1.4770   
     5. B(C   4,C   0)                1.5579  0.000042  0.0007    1.5586   
     6. B(H   5,C   0)                1.0948  0.000126 -0.0001    1.0947   
     7. B(H   6,C   0)                1.0960 -0.000210 -0.0002    1.0958   
     8. B(H   7,C   1)                1.0979 -0.000157 -0.0001    1.0979   
     9. B(H   8,C   1)                1.0954  0.000121 -0.0002    1.0953   
    10. B(H   9,C   2)                1.0947  0.000042 -0.0000    1.0947   
    11. B(H  10,C   2)                1.0989 -0.000100 -0.0000    1.0989   
    12. B(H  11,N   3)                1.0149  0.000112  0.0001    1.0150   
    13. B(H  12,C   4)                1.0963  0.000077 -0.0000    1.0963   
    14. B(H  13,C   4)                1.0950 -0.000233  0.0001    1.0951   
    15. A(C   1,C   0,H   6)          109.71 -0.000150    0.46    110.18   
    16. A(H   5,C   0,H   6)          107.31  0.000014   -0.01    107.30   
    17. A(C   4,C   0,H   5)          112.75  0.000131   -0.28    112.46   
    18. A(C   1,C   0,C   4)          104.21  0.000055    0.05    104.26   
    19. A(C   1,C   0,H   5)          112.96  0.000095   -0.53    112.43   
    20. A(C   4,C   0,H   6)          109.88 -0.000161    0.34    110.22   
    21. A(C   2,C   1,H   8)          113.93  0.000177   -0.30    113.63   
    22. A(C   2,C   1,H   7)          109.25 -0.000108    0.08    109.33   
    23. A(C   0,C   1,H   7)          110.49 -0.000091    0.13    110.63   
    24. A(C   0,C   1,C   2)          101.88 -0.000097    0.49    102.38   
    25. A(H   7,C   1,H   8)          108.01  0.000012   -0.14    107.87   
    26. A(C   0,C   1,H   8)          113.17  0.000093   -0.23    112.94   
    27. A(C   1,C   2,N   3)          105.32  0.000196    0.06    105.37   
    28. A(H   9,C   2,H  10)          107.76  0.000049    0.02    107.78   
    29. A(C   1,C   2,H  10)          109.97 -0.000196    0.27    110.24   
    30. A(N   3,C   2,H   9)          110.58 -0.000119    0.05    110.63   
    31. A(C   1,C   2,H   9)          114.33  0.000125   -0.34    113.99   
    32. A(N   3,C   2,H  10)          108.79 -0.000066   -0.04    108.74   
    33. A(C   4,N   3,H  11)          109.16  0.000157   -0.45    108.71   
    34. A(C   2,N   3,H  11)          108.46 -0.000111   -0.30    108.17   
    35. A(C   2,N   3,C   4)          105.83 -0.000136   -0.29    105.54   
    36. A(N   3,C   4,H  13)          109.64 -0.000093    0.11    109.75   
    37. A(C   0,C   4,H  13)          112.27 -0.000089    0.26    112.54   
    38. A(N   3,C   4,H  12)          109.62  0.000068   -0.37    109.25   
    39. A(C   0,C   4,H  12)          110.62  0.000060   -0.16    110.46   
    40. A(H  12,C   4,H  13)          107.16 -0.000018    0.03    107.19   
    41. A(C   0,C   4,N   3)          107.52  0.000074    0.11    107.63   
    42. D(H   8,C   1,C   0,C   4)   -150.35  0.000015    2.70   -147.65   
    43. D(H   8,C   1,C   0,H   5)     86.94 -0.000238    3.31     90.25   
    44. D(C   2,C   1,C   0,H   5)   -150.32 -0.000038    3.15   -147.17   
    45. D(C   2,C   1,C   0,C   4)    -27.61  0.000214    2.54    -25.06   
    46. D(C   2,C   1,C   0,H   6)     90.00 -0.000014    3.19     93.19   
    47. D(H   7,C   1,C   0,C   4)     88.39  0.000001    2.95     91.34   
    48. D(H   7,C   1,C   0,H   5)    -34.32 -0.000251    3.55    -30.77   
    49. D(H   8,C   1,C   0,H   6)    -32.74 -0.000213    3.35    -29.40   
    50. D(H   7,C   1,C   0,H   6)   -154.00 -0.000227    3.59   -150.41   
    51. D(H   9,C   2,C   1,H   7)     44.02  0.000171   -1.80     42.22   
    52. D(H   9,C   2,C   1,C   0)    160.92 -0.000027   -1.37    159.55   
    53. D(N   3,C   2,C   1,H   8)    161.55  0.000053   -1.38    160.17   
    54. D(H   9,C   2,C   1,H   8)    -76.86  0.000115   -1.48    -78.34   
    55. D(N   3,C   2,C   1,H   7)    -77.56  0.000108   -1.70    -79.27   
    56. D(N   3,C   2,C   1,C   0)     39.34 -0.000089   -1.27     38.06   
    57. D(H  10,C   2,C   1,H   8)     44.50  0.000120   -1.49     43.01   
    58. D(H  10,C   2,C   1,H   7)    165.38  0.000175   -1.81    163.57   
    59. D(H  10,C   2,C   1,C   0)    -77.72 -0.000022   -1.38    -79.10   
    60. D(H  11,N   3,C   2,H  10)   -160.59 -0.000059   -0.97   -161.56   
    61. D(H  11,N   3,C   2,H   9)    -42.43 -0.000109   -0.94    -43.37   
    62. D(H  11,N   3,C   2,C   1)     81.56  0.000098   -1.28     80.28   
    63. D(C   4,N   3,C   2,H  10)     82.39 -0.000117   -0.20     82.19   
    64. D(C   4,N   3,C   2,H   9)   -159.45 -0.000167   -0.17   -159.62   
    65. D(C   4,N   3,C   2,C   1)    -35.46  0.000040   -0.51    -35.98   
    66. D(H  12,C   4,C   0,H   6)      9.59  0.000265   -4.21      5.38   
    67. D(H  12,C   4,C   0,H   5)   -110.06  0.000272   -4.25   -114.31   
    68. D(H  12,C   4,C   0,C   1)    127.08  0.000044   -3.48    123.60   
    69. D(N   3,C   4,C   0,H   6)   -110.07  0.000103   -3.73   -113.81   
    70. D(N   3,C   4,C   0,H   5)    130.27  0.000110   -3.77    126.50   
    71. D(H  13,C   4,C   0,C   1)   -113.26  0.000002   -3.38   -116.64   
    72. D(N   3,C   4,C   0,C   1)      7.42 -0.000118   -3.01      4.41   
    73. D(H  13,C   4,N   3,C   2)    139.48 -0.000064    2.65    142.13   
    74. D(H  12,C   4,N   3,H  11)    140.30  0.000024    3.21    143.51   
    75. D(H  12,C   4,N   3,C   2)   -103.15 -0.000101    2.53   -100.61   
    76. D(C   0,C   4,N   3,H  11)    -99.39  0.000180    2.86    -96.53   
    77. D(C   0,C   4,N   3,C   2)     17.16  0.000055    2.19     19.35   
    78. D(H  13,C   4,C   0,H   6)    129.25  0.000224   -4.11    125.15   
    79. D(H  13,C   4,N   3,H  11)     22.93  0.000061    3.32     26.25   
    80. D(H  13,C   4,C   0,H   5)      9.60  0.000231   -4.14      5.45   
    ----------------------------------------------------------------------------

         *************************************************************
         *                GEOMETRY OPTIMIZATION CYCLE   8            *
         *************************************************************
---------------------------------
CARTESIAN COORDINATES (ANGSTROEM)
---------------------------------
  C     -1.144347   -0.220339   -0.194285
  C     -0.061766   -1.059624    0.509289
  C      1.237468   -0.411000    0.005415
  N      0.959322    1.030175   -0.047388
  C     -0.451120    1.148132   -0.470095
  H     -2.050534   -0.115582    0.410910
  H     -1.435759   -0.694309   -1.138328
  H     -0.128178   -0.941459    1.598742
  H     -0.135564   -2.128500    0.282051
  H      2.109007   -0.612572    0.636388
  H      1.469147   -0.763048   -1.009413
  H      1.050184    1.404625    0.891595
  H     -0.488714    1.387908   -1.539174
  H     -0.929247    1.975693    0.064394

----------------------------
CARTESIAN COORDINATES (A.U.)
----------------------------
  NO LB      ZA    FRAG     MASS         X           Y           Z
   0 C     6.0000    0    12.011   -2.162502   -0.416381   -0.367145
   1 C     6.0000    0    12.011   -0.116721   -2.002399    0.962416
   2 C     6.0000    0    12.011    2.338476   -0.776678    0.010232
   3 N     7.0000    0    14.007    1.812857    1.946749   -0.089550
   4 C     6.0000    0    12.011   -0.852494    2.169655   -0.888351
   5 H     1.0000    0     1.008   -3.874947   -0.218418    0.776507
   6 H     1.0000    0     1.008   -2.713191   -1.312053   -2.151128
   7 H     1.0000    0     1.008   -0.242221   -1.779100    3.021185
   8 H     1.0000    0     1.008   -0.256178   -4.022283    0.532999
   9 H     1.0000    0     1.008    3.985446   -1.157594    1.202598
  10 H     1.0000    0     1.008    2.776285   -1.441951   -1.907515
  11 H     1.0000    0     1.008    1.984559    2.654357    1.684870
  12 H     1.0000    0     1.008   -0.923536    2.622766   -2.908617
  13 H     1.0000    0     1.008   -1.756021    3.733518    0.121687

--------------------------------
INTERNAL COORDINATES (ANGSTROEM)
--------------------------------
 C      0   0   0     0.000000000000     0.00000000     0.00000000
 C      1   0   0     1.539933630372     0.00000000     0.00000000
 C      2   1   0     1.537078786400   102.38400494     0.00000000
 N      3   2   1     1.468720734653   105.41333684    38.06326086
 C      4   3   2     1.477140530018   105.63294141   324.01485333
 H      1   2   3     1.094719051292   112.42706882   212.82293383
 H      1   2   3     1.095803479822   110.17131153    93.18507447
 H      2   1   3     1.097853452703   110.62208102   116.40628576
 H      2   1   3     1.095253578398   112.93753751   237.42126390
 H      3   2   1     1.094686444985   113.97297188   159.55667944
 H      3   2   1     1.098857670484   110.22837043   280.89803871
 H      4   3   2     1.014966143651   108.16750710    80.27094250
 H      5   4   3     1.096282367948   109.22472170   259.38909886
 H      5   4   3     1.095052483011   109.72958554   142.14519675

---------------------------
INTERNAL COORDINATES (A.U.)
---------------------------
 C      0   0   0     0.000000000000     0.00000000     0.00000000
 C      1   0   0     2.910052825818     0.00000000     0.00000000
 C      2   1   0     2.904657952555   102.38400494     0.00000000
 N      3   2   1     2.775479955706   105.41333684    38.06326086
 C      4   3   2     2.791391063049   105.63294141   324.01485333
 H      1   2   3     2.068719200528   112.42706882   212.82293383
 H      1   2   3     2.070768473462   110.17131153    93.18507447
 H      2   1   3     2.074642360788   110.62208102   116.40628576
 H      2   1   3     2.069729310370   112.93753751   237.42126390
 H      3   2   1     2.068657583537   113.97297188   159.55667944
 H      3   2   1     2.076540057374   110.22837043   280.89803871
 H      4   3   2     1.918008046702   108.16750710    80.27094250
 H      5   4   3     2.071673440869   109.22472170   259.38909886
 H      5   4   3     2.069349295161   109.72958554   142.14519675


           ************************************************************
           *        Program running with 6 parallel MPI-processes     *
           *              working on a common directory               *
           ************************************************************
------------------------------------------------------------------------------
                   ___                                                        
                  /   \      - P O W E R E D   B Y -                         
                 /     \                                                     
                 |  |  |   _    _      __       _____    __    __             
                 |  |  |  | |  | |    /  \     |  _  \  |  |  /  |          
                  \  \/   | |  | |   /    \    | | | |  |  | /  /          
                 / \  \   | |__| |  /  /\  \   | |_| |  |  |/  /          
                |  |  |   |  __  | /  /__\  \  |    /   |      \           
                |  |  |   | |  | | |   __   |  |    \   |  |\   \          
                \     /   | |  | | |  |  |  |  | |\  \  |  | \   \       
                 \___/    |_|  |_| |__|  |__|  |_| \__\ |__|  \__/        
                                                                              
                      - O R C A' S   B I G   F R I E N D -                    
                                      &                                       
                       - I N T E G R A L  F E E D E R -                       
                                                                              
 v1 FN, 2020, v2 2021                                                         
------------------------------------------------------------------------------


Reading SHARK input file file.SHARKINP.tmp ... ok
----------------------
SHARK INTEGRAL PACKAGE
----------------------

Number of atoms                             ...     14
Number of basis functions                   ...    144
Number of shells                            ...     76
Maximum angular momentum                    ...      2
Integral batch strategy                     ... SHARK/LIBINT Hybrid
RI-J (if used) integral strategy            ... SPLIT-RIJ (Revised 2003 algorithm where possible)
Printlevel                                  ...      1
Contraction scheme used                     ... SEGMENTED contraction
Coulomb Range Separation                    ... NOT USED
Exchange Range Separation                   ... Long Range
   Mu parameter                             ...  0.300000
   Scaling (regular/separated)              ...  0.167000  0.833000
Finite Nucleus Model                        ... NOT USED
Auxiliary Coulomb fitting basis             ... AVAILABLE
   # of basis functions in Aux-J            ...    344
   # of shells in Aux-J                     ...    120
   Maximum angular momentum in Aux-J        ...      4
Auxiliary J/K fitting basis                 ... NOT available
Auxiliary Correlation fitting basis         ... NOT available
Auxiliary 'external' fitting basis          ... NOT available
Integral threshold                          ...     2.500000e-11
Primitive cut-off                           ...     2.500000e-12
Primitive pair pre-selection threshold      ...     2.500000e-12

Calculating pre-screening integrals         ... done (  0.0 sec) Dimension = 76
Organizing shell pair data                  ... done (  0.0 sec)
Shell pair information
Total number of shell pairs                 ...      2926
Shell pairs after pre-screening             ...      2905
Total number of primitive shell pairs       ...      9862
Primitive shell pairs kept                  ...      8062
          la=0 lb=0:   1123 shell pairs
          la=1 lb=0:   1118 shell pairs
          la=1 lb=1:    294 shell pairs
          la=2 lb=0:    235 shell pairs
          la=2 lb=1:    120 shell pairs
          la=2 lb=2:     15 shell pairs

Calculating one electron integrals          ... done (  0.0 sec)
Calculating RI/J V-Matrix + Cholesky decomp.... done (  0.0 sec)
Calculating Nuclear repulsion               ... done (  0.0 sec) ENN=    189.730466357649 Eh

SHARK setup successfully completed in   0.2 seconds

Maximum memory used throughout the entire GTOINT-calculation: 12.4 MB


           ************************************************************
           *        Program running with 6 parallel MPI-processes     *
           *              working on a common directory               *
           ************************************************************

Diagonalization of the overlap matrix:
Smallest eigenvalue                        ... 4.278e-05
Time for diagonalization                   ...    0.006 sec
Threshold for overlap eigenvalues          ... 1.000e-08
Number of eigenvalues below threshold      ... 0
Time for construction of square roots      ...    0.004 sec
Total time needed                          ...    0.011 sec

-------------------
DFT GRID GENERATION
-------------------

General Integration Accuracy     IntAcc      ... 4.388
Radial Grid Type                 RadialGrid  ... OptM3 with GC (2021)
Angular Grid (max. ang.)         AngularGrid ... 4 (Lebedev-302)
Angular grid pruning method      GridPruning ... 4 (adaptive)
Weight generation scheme         WeightScheme... Becke
Basis function cutoff            BFCut       ... 1.0000e-11
Integration weight cutoff        WCut        ... 1.0000e-14
Angular grids for H and He will be reduced by one unit
Partially contracted basis set               ... off
Rotationally invariant grid construction     ... off

Total number of grid points                  ...    61979
Total number of batches                      ...      974
Average number of points per batch           ...       63
Average number of grid points per atom       ...     4427
Time for grid setup =    0.376 sec

--------------------
COSX GRID GENERATION
--------------------

GRIDX 1
-------
General Integration Accuracy     IntAcc      ... 3.816
Radial Grid Type                 RadialGrid  ... OptM3 with GC (2021)
Angular Grid (max. ang.)         AngularGrid ... 1 (Lebedev-50)
Angular grid pruning method      GridPruning ... 4 (adaptive)
Weight generation scheme         WeightScheme... Becke
Basis function cutoff            BFCut       ... 1.0000e-11
Integration weight cutoff        WCut        ... 1.0000e-14
Angular grids for H and He will be reduced by one unit
Partially contracted basis set               ... on
Rotationally invariant grid construction     ... off

Total number of grid points                  ...     7780
Total number of batches                      ...      128
Average number of points per batch           ...       60
Average number of grid points per atom       ...      556
UseSFitting                                  ... on

GRIDX 2
-------
General Integration Accuracy     IntAcc      ... 4.020
Radial Grid Type                 RadialGrid  ... OptM3 with GC (2021)
Angular Grid (max. ang.)         AngularGrid ... 2 (Lebedev-110)
Angular grid pruning method      GridPruning ... 4 (adaptive)
Weight generation scheme         WeightScheme... Becke
Basis function cutoff            BFCut       ... 1.0000e-11
Integration weight cutoff        WCut        ... 1.0000e-14
Angular grids for H and He will be reduced by one unit
Partially contracted basis set               ... on
Rotationally invariant grid construction     ... off

Total number of grid points                  ...    18160
Total number of batches                      ...      291
Average number of points per batch           ...       62
Average number of grid points per atom       ...     1297
UseSFitting                                  ... on

GRIDX 3
-------
General Integration Accuracy     IntAcc      ... 4.338
Radial Grid Type                 RadialGrid  ... OptM3 with GC (2021)
Angular Grid (max. ang.)         AngularGrid ... 3 (Lebedev-194)
Angular grid pruning method      GridPruning ... 4 (adaptive)
Weight generation scheme         WeightScheme... Becke
Basis function cutoff            BFCut       ... 1.0000e-11
Integration weight cutoff        WCut        ... 1.0000e-14
Angular grids for H and He will be reduced by one unit
Partially contracted basis set               ... on
Rotationally invariant grid construction     ... off

Total number of grid points                  ...    40863
Total number of batches                      ...      643
Average number of points per batch           ...       63
Average number of grid points per atom       ...     2919
UseSFitting                                  ... on

Time for X-Grid setup             =    0.337 sec

--------------
SCF ITERATIONS
--------------
ITER       Energy         Delta-E        Max-DP      RMS-DP      [F,P]     Damp
               ***  Starting incremental Fock matrix formation  ***
  0   -212.6933203945   0.000000000000 0.00287051  0.00012690  0.0137114 0.7000
                      *** Initiating the SOSCF procedure ***
                      *** Re-Reading the Fockian *** 
                      *** Removing any level shift *** 
ITER      Energy       Delta-E        Grad      Rot      Max-DP    RMS-DP
  1   -212.69361974  -0.0002993411  0.000756  0.000756  0.010207  0.000408
               *** Restarting incremental Fock matrix formation ***
  2   -212.69454438  -0.0009246471  0.000752  0.001027  0.005496  0.000191
  3   -212.69462605  -0.0000816693  0.000296  0.000651  0.002489  0.000101
  4   -212.69463456  -0.0000085109  0.000198  0.000201  0.000702  0.000026
  5   -212.69463539  -0.0000008317  0.000087  0.000071  0.000248  0.000011
  6   -212.69463567  -0.0000002770  0.000009  0.000027  0.000083  0.000003
  7   -212.69463568  -0.0000000057  0.000004  0.000021  0.000062  0.000002
                  ***Gradient check signals convergence***
              ***Rediagonalizing the Fockian in SOSCF/NRSCF***

               *****************************************************
               *                     SUCCESS                       *
               *           SCF CONVERGED AFTER   8 CYCLES          *
               *****************************************************

Old exchange energy                            =    -10.299985936 Eh
New exchange energy                            =    -10.299976045 Eh
Exchange energy change after final integration =      0.000009891 Eh
Total energy after final integration           =   -212.694625788 Eh
Final COS-X integration done in                =     3.141 sec
Total Energy       :         -212.69462579 Eh           -5787.71501 eV
  Last Energy change         ...   -1.8294e-09  Tolerance :   1.0000e-08
  Last MAX-Density change    ...    5.7732e-15  Tolerance :   1.0000e-07
             **** THE GBW FILE WAS UPDATED (file.gbw) ****
             **** DENSITY file.scfp WAS UPDATED ****
             **** ENERGY FILE WAS UPDATED (file.en.tmp) ****
             **** THE GBW FILE WAS UPDATED (file.gbw) ****
             **** DENSITY file.scfp WAS UPDATED ****
Total SCF time: 0 days 0 hours 0 min 17 sec 

Maximum memory used throughout the entire SCF-calculation: 52.0 MB


-------------------------------------------------------------------------------
                          DFT DISPERSION CORRECTION                            
                                                                               
                              DFTD3 V3.1  Rev 1                                
                          USING Becke-Johnson damping                          
-------------------------------------------------------------------------------
-------------------------   ----------------
Dispersion correction           -0.019038633
-------------------------   ----------------


-------------------------   --------------------
FINAL SINGLE POINT ENERGY      -212.713664421558
-------------------------   --------------------


           ************************************************************
           *        Program running with 6 parallel MPI-processes     *
           *              working on a common directory               *
           ************************************************************
------------------------------------------------------------------------------
                         ORCA SCF GRADIENT CALCULATION
------------------------------------------------------------------------------

 ... reading COSX grid (gridx3)
Gradient of the Kohn-Sham DFT energy:
Kohn-Sham wavefunction type      ... RKS
Hartree-Fock exchange scaling    ...    0.167
Number of operators              ...    1
Number of atoms                  ...   14
Basis set dimensions             ...  144
Integral neglect threshold       ... 2.5e-11
Integral primitive cutoff        ... 2.5e-12
SHARK Integral package           ... ON

Nuc. rep. gradient       (SHARK) ... done (  0.0 sec)
HCore & Overlap gradient (SHARK) ... done (  0.0 sec)
RI-J gradient            (SHARK) ... done (  0.2 sec)
COSX-gradient                    ... done (  3.5 sec)
Exchange-correlation gradient    ... done
Dispersion correction            ... done

------------------
CARTESIAN GRADIENT
------------------

   1   C   :   -0.000037392   -0.000161438    0.000061072
   2   C   :   -0.000239985    0.000117763   -0.000281774
   3   C   :    0.000157684    0.000087080    0.000568554
   4   N   :    0.000543138    0.000442627   -0.001190243
   5   C   :    0.000011256    0.000022730    0.000588380
   6   H   :   -0.000038785   -0.000086688   -0.000101510
   7   H   :    0.000249162   -0.000060387    0.000032866
   8   H   :    0.000117161    0.000140443   -0.000028131
   9   H   :   -0.000114856    0.000066157    0.000109265
  10   H   :   -0.000054946   -0.000186612    0.000082823
  11   H   :   -0.000023797    0.000122592   -0.000047437
  12   H   :   -0.000511242   -0.000480936   -0.000110091
  13   H   :   -0.000041107    0.000045389    0.000061873
  14   H   :    0.000035429   -0.000017316    0.000170603

Difference to translation invariance:
           :    0.0000517202    0.0000514042   -0.0000837491

Difference to rotation invariance:
           :   -0.0001072905    0.0002169879    0.0002456083

Norm of the cartesian gradient     ...    0.0018835166
RMS gradient                       ...    0.0002906329
MAX gradient                       ...    0.0011902428

-------
TIMINGS
-------

Total SCF gradient time            ...        5.268 sec

One electron gradient       ....       0.040 sec  (  0.8%)
RI-J Coulomb gradient       ....       0.245 sec  (  4.6%)
COSX gradient               ....       3.539 sec  ( 67.2%)
XC gradient                 ....       1.084 sec  ( 20.6%)

Maximum memory used throughout the entire SCFGRAD-calculation: 40.0 MB
------------------------------------------------------------------------------
                         ORCA GEOMETRY RELAXATION STEP
------------------------------------------------------------------------------

Reading the OPT-File                    .... done
Getting information on internals        .... done
Copying old internal coords+grads       .... done
Making the new internal coordinates     .... (new redundants).... done
Validating the new internal coordinates .... (new redundants).... done
Calculating the B-matrix                .... done
Calculating the G,G- and P matrices     .... done
Transforming gradient to internals      .... done
Projecting the internal gradient        .... done
Number of atoms                         ....  14
Number of internal coordinates          ....  80
Current Energy                          ....  -212.713664422 Eh
Current gradient norm                   ....     0.001883517 Eh/bohr
Maximum allowed component of the step   ....  0.300
Current trust radius                    ....  0.300
Updating the Hessian (BFGS)             .... done
Forming the augmented Hessian           .... done
Diagonalizing the augmented Hessian     .... done
Last element of RFO vector              ....  0.777830443
Lowest eigenvalues of augmented Hessian:
 -0.000264918  0.000345065  0.003529250  0.021732096  0.023453205
Length of the computed step             ....  0.807983528
Warning: the length of the step is outside the trust region - taking restricted step instead
The input lambda is                     ....    -0.000265
   iter:   1  x=   -0.000425  g= 3525.432162 f(x)=     0.562837
   iter:   2  x=   -0.000615  g= 1200.949097 f(x)=     0.229041
   iter:   3  x=   -0.000789  g=  477.270439 f(x)=     0.082948
   iter:   4  x=   -0.000880  g=  249.623101 f(x)=     0.022612
   iter:   5  x=   -0.000896  g=  186.924377 f(x)=     0.003022
   iter:   6  x=   -0.000896  g=  178.020404 f(x)=     0.000073
   iter:   7  x=   -0.000896  g=  177.802706 f(x)=     0.000000
   iter:   8  x=   -0.000896  g=  177.802573 f(x)=     0.000000
The output lambda is                    ....    -0.000896 (8 iterations)
The final length of the internal step   ....  0.300000000
Converting the step to cartesian space:
 Initial RMS(Int)=    0.0335410197
Transforming coordinates:
 Iter   0:  RMS(Cart)=    0.0428825303 RMS(Int)=    0.0335174820
 Iter   1:  RMS(Cart)=    0.0008409710 RMS(Int)=    0.0005107681
 Iter   2:  RMS(Cart)=    0.0000305387 RMS(Int)=    0.0000266057
 Iter   3:  RMS(Cart)=    0.0000012772 RMS(Int)=    0.0000008706
 Iter   4:  RMS(Cart)=    0.0000000509 RMS(Int)=    0.0000000473
done
Storing new coordinates                 .... done

                                .--------------------.
          ----------------------|Geometry convergence|-------------------------
          Item                value                   Tolerance       Converged
          ---------------------------------------------------------------------
          Energy change      -0.0001095684            0.0000050000      NO
          RMS gradient        0.0001294819            0.0001000000      NO
          MAX gradient        0.0003508470            0.0003000000      NO
          RMS step            0.0335410197            0.0020000000      NO
          MAX step            0.0726936087            0.0040000000      NO
          ........................................................
          Max(Bonds)      0.0019      Max(Angles)    0.27
          Max(Dihed)        4.17      Max(Improp)    0.00
          ---------------------------------------------------------------------

The optimization has not yet converged - more geometry cycles are needed


    ---------------------------------------------------------------------------
                         Redundant Internal Coordinates
                            (Angstroem and degrees)

        Definition                    Value    dE/dq     Step     New-Value
    ----------------------------------------------------------------------------
     1. B(C   1,C   0)                1.5399 -0.000351  0.0017    1.5417   
     2. B(C   2,C   1)                1.5371  0.000009  0.0004    1.5374   
     3. B(N   3,C   2)                1.4687 -0.000014 -0.0015    1.4672   
     4. B(C   4,N   3)                1.4771 -0.000170 -0.0017    1.4754   
     5. B(C   4,C   0)                1.5586  0.000028  0.0019    1.5605   
     6. B(H   5,C   0)                1.0947 -0.000029  0.0001    1.0948   
     7. B(H   6,C   0)                1.0958 -0.000069 -0.0001    1.0957   
     8. B(H   7,C   1)                1.0979 -0.000016 -0.0001    1.0977   
     9. B(H   8,C   1)                1.0953 -0.000075  0.0001    1.0954   
    10. B(H   9,C   2)                1.0947  0.000042 -0.0001    1.0946   
    11. B(H  10,C   2)                1.0989 -0.000008  0.0001    1.0990   
    12. B(H  11,N   3)                1.0150 -0.000317  0.0002    1.0151   
    13. B(H  12,C   4)                1.0963 -0.000056  0.0002    1.0965   
    14. B(H  13,C   4)                1.0951  0.000056 -0.0004    1.0946   
    15. A(C   1,C   0,H   6)          110.17 -0.000011    0.20    110.37   
    16. A(H   5,C   0,H   6)          107.31  0.000012   -0.09    107.22   
    17. A(C   4,C   0,H   5)          112.46  0.000027   -0.07    112.39   
    18. A(C   1,C   0,C   4)          104.28 -0.000075    0.20    104.48   
    19. A(C   1,C   0,H   5)          112.43 -0.000026   -0.27    112.16   
    20. A(C   4,C   0,H   6)          110.22  0.000073    0.04    110.26   
    21. A(C   2,C   1,H   8)          113.63  0.000019   -0.13    113.50   
    22. A(C   2,C   1,H   7)          109.33 -0.000106   -0.01    109.32   
    23. A(C   0,C   1,H   7)          110.62 -0.000042    0.03    110.65   
    24. A(C   0,C   1,C   2)          102.38  0.000164    0.27    102.66   
    25. A(H   7,C   1,H   8)          107.87  0.000042   -0.08    107.79   
    26. A(C   0,C   1,H   8)          112.94 -0.000080   -0.07    112.86   
    27. A(C   1,C   2,N   3)          105.41 -0.000079    0.03    105.44   
    28. A(H   9,C   2,H  10)          107.79  0.000028    0.02    107.81   
    29. A(C   1,C   2,H  10)          110.23  0.000054    0.10    110.33   
    30. A(N   3,C   2,H   9)          110.62  0.000212   -0.12    110.50   
    31. A(C   1,C   2,H   9)          113.97 -0.000113   -0.07    113.90   
    32. A(N   3,C   2,H  10)          108.73 -0.000104    0.04    108.77   
    33. A(C   4,N   3,H  11)          108.71 -0.000332    0.25    108.95   
    34. A(C   2,N   3,H  11)          108.17 -0.000216    0.19    108.36   
    35. A(C   2,N   3,C   4)          105.63  0.000054   -0.13    105.50   
    36. A(N   3,C   4,H  13)          109.73  0.000021   -0.14    109.59   
    37. A(C   0,C   4,H  13)          112.52 -0.000045    0.20    112.72   
    38. A(N   3,C   4,H  12)          109.22 -0.000091   -0.14    109.08   
    39. A(C   0,C   4,H  12)          110.45  0.000012   -0.11    110.34   
    40. A(H  12,C   4,H  13)          107.20  0.000036   -0.02    107.18   
    41. A(C   0,C   4,N   3)          107.69  0.000062    0.20    107.90   
    42. D(H   8,C   1,C   0,C   4)   -147.65 -0.000125    2.50   -145.15   
    43. D(H   8,C   1,C   0,H   5)     90.24 -0.000095    2.61     92.86   
    44. D(C   2,C   1,C   0,H   5)   -147.18 -0.000010    2.59   -144.58   
    45. D(C   2,C   1,C   0,C   4)    -25.07 -0.000040    2.48    -22.59   
    46. D(C   2,C   1,C   0,H   6)     93.19 -0.000001    2.74     95.92   
    47. D(H   7,C   1,C   0,C   4)     91.33 -0.000094    2.63     93.97   
    48. D(H   7,C   1,C   0,H   5)    -30.77 -0.000064    2.74    -28.03   
    49. D(H   8,C   1,C   0,H   6)    -29.39 -0.000086    2.76    -26.64   
    50. D(H   7,C   1,C   0,H   6)   -150.41 -0.000055    2.89   -147.52   
    51. D(H   9,C   2,C   1,H   7)     42.22  0.000044   -0.77     41.46   
    52. D(H   9,C   2,C   1,C   0)    159.56  0.000034   -0.59    158.96   
    53. D(N   3,C   2,C   1,H   8)    160.17 -0.000089   -0.40    159.77   
    54. D(H   9,C   2,C   1,H   8)    -78.33  0.000053   -0.57    -78.91   
    55. D(N   3,C   2,C   1,H   7)    -79.27 -0.000099   -0.60    -79.87   
    56. D(N   3,C   2,C   1,C   0)     38.06 -0.000109   -0.42     37.64   
    57. D(H  10,C   2,C   1,H   8)     43.01  0.000050   -0.52     42.49   
    58. D(H  10,C   2,C   1,H   7)    163.57  0.000041   -0.71    162.85   
    59. D(H  10,C   2,C   1,C   0)    -79.10  0.000031   -0.54    -79.64   
    60. D(H  11,N   3,C   2,H  10)   -161.55 -0.000223   -1.40   -162.96   
    61. D(H  11,N   3,C   2,H   9)    -43.37 -0.000128   -1.42    -44.80   
    62. D(H  11,N   3,C   2,C   1)     80.27 -0.000193   -1.56     78.71   
    63. D(C   4,N   3,C   2,H  10)     82.19  0.000235   -1.72     80.47   
    64. D(C   4,N   3,C   2,H   9)   -159.63  0.000330   -1.74   -161.37   
    65. D(C   4,N   3,C   2,C   1)    -35.99  0.000265   -1.87    -37.86   
    66. D(H  12,C   4,C   0,H   6)      5.39  0.000102   -4.17      1.22   
    67. D(H  12,C   4,C   0,H   5)   -114.30  0.000019   -4.04   -118.34   
    68. D(H  12,C   4,C   0,C   1)    123.61  0.000083   -3.80    119.82   
    69. D(N   3,C   4,C   0,H   6)   -113.81  0.000168   -4.06   -117.86   
    70. D(N   3,C   4,C   0,H   5)    126.50  0.000085   -3.93    122.57   
    71. D(H  13,C   4,C   0,C   1)   -116.64  0.000108   -3.77   -120.40   
    72. D(N   3,C   4,C   0,C   1)      4.42  0.000149   -3.69      0.73   
    73. D(H  13,C   4,N   3,C   2)    142.15 -0.000213    3.74    145.88   
    74. D(H  12,C   4,N   3,H  11)    143.50  0.000170    3.26    146.76   
    75. D(H  12,C   4,N   3,C   2)   -100.61 -0.000210    3.54    -97.07   
    76. D(C   0,C   4,N   3,H  11)    -96.52  0.000169    3.17    -93.35   
    77. D(C   0,C   4,N   3,C   2)     19.36 -0.000211    3.45     22.81   
    78. D(H  13,C   4,C   0,H   6)    125.14  0.000127   -4.13    121.00   
    79. D(H  13,C   4,N   3,H  11)     26.26  0.000167    3.46     29.72   
    80. D(H  13,C   4,C   0,H   5)      5.45  0.000043   -4.01      1.44   
    ----------------------------------------------------------------------------

         *************************************************************
         *                GEOMETRY OPTIMIZATION CYCLE   9            *
         *************************************************************
---------------------------------
CARTESIAN COORDINATES (ANGSTROEM)
---------------------------------
  C     -1.149249   -0.213772   -0.178307
  C     -0.057514   -1.065894    0.499539
  C      1.239204   -0.402336    0.006452
  N      0.952486    1.036283   -0.020685
  C     -0.443669    1.143803   -0.484277
  H     -2.032834   -0.091902    0.456527
  H     -1.481728   -0.687652   -1.108567
  H     -0.119061   -0.976575    1.591872
  H     -0.128173   -2.129277    0.246483
  H      2.110883   -0.608814    0.635526
  H      1.474990   -0.735551   -1.013890
  H      1.014880    1.394012    0.927276
  H     -0.450447    1.343745   -1.562397
  H     -0.929867    1.994029    0.004549

----------------------------
CARTESIAN COORDINATES (A.U.)
----------------------------
  NO LB      ZA    FRAG     MASS         X           Y           Z
   0 C     6.0000    0    12.011   -2.171765   -0.403970   -0.336952
   1 C     6.0000    0    12.011   -0.108686   -2.014247    0.943991
   2 C     6.0000    0    12.011    2.341756   -0.760304    0.012192
   3 N     7.0000    0    14.007    1.799937    1.958291   -0.039088
   4 C     6.0000    0    12.011   -0.838412    2.161474   -0.915152
   5 H     1.0000    0     1.008   -3.841500   -0.173670    0.862711
   6 H     1.0000    0     1.008   -2.800061   -1.299473   -2.094888
   7 H     1.0000    0     1.008   -0.224993   -1.845460    3.008203
   8 H     1.0000    0     1.008   -0.242213   -4.023750    0.465786
   9 H     1.0000    0     1.008    3.988990   -1.150491    1.200970
  10 H     1.0000    0     1.008    2.787328   -1.389990   -1.915975
  11 H     1.0000    0     1.008    1.917845    2.634301    1.752297
  12 H     1.0000    0     1.008   -0.851221    2.539309   -2.952502
  13 H     1.0000    0     1.008   -1.757194    3.768169    0.008597

--------------------------------
INTERNAL COORDINATES (ANGSTROEM)
--------------------------------
 C      0   0   0     0.000000000000     0.00000000     0.00000000
 C      1   0   0     1.541905261085     0.00000000     0.00000000
 C      2   1   0     1.537830174089   102.56889254     0.00000000
 N      3   2   1     1.467163103452   105.32191258    37.59245314
 C      4   3   2     1.475034122653   105.20425030   322.17978418
 H      1   2   3     1.094801279270   112.21258348   215.44253878
 H      1   2   3     1.095667764314   110.43132221    95.91745875
 H      2   1   3     1.097706049833   110.65851750   116.53570586
 H      2   1   3     1.095360017734   112.90923268   237.43464712
 H      3   2   1     1.094619375675   113.94216228   158.93077572
 H      3   2   1     1.098965560792   110.35167644   280.34739032
 H      4   3   2     1.015131425742   108.43673632    78.71114201
 H      5   4   3     1.096523705870   109.15713288   262.93457493
 H      5   4   3     1.094634860354   109.67456837   145.83568073

---------------------------
INTERNAL COORDINATES (A.U.)
---------------------------
 C      0   0   0     0.000000000000     0.00000000     0.00000000
 C      1   0   0     2.913778667902     0.00000000     0.00000000
 C      2   1   0     2.906077869509   102.56889254     0.00000000
 N      3   2   1     2.772536459318   105.32191258    37.59245314
 C      4   3   2     2.787410530002   105.20425030   322.17978418
 H      1   2   3     2.068874588887   112.21258348   215.44253878
 H      1   2   3     2.070512008320   110.43132221    95.91745875
 H      2   1   3     2.074363809732   110.65851750   116.53570586
 H      2   1   3     2.069930451564   112.90923268   237.43464712
 H      3   2   1     2.068530840910   113.94216228   158.93077572
 H      3   2   1     2.076743940509   110.35167644   280.34739032
 H      4   3   2     1.918320384589   108.43673632    78.71114201
 H      5   4   3     2.072129503447   109.15713288   262.93457493
 H      5   4   3     2.068560102712   109.67456837   145.83568073


           ************************************************************
           *        Program running with 6 parallel MPI-processes     *
           *              working on a common directory               *
           ************************************************************
------------------------------------------------------------------------------
                   ___                                                        
                  /   \      - P O W E R E D   B Y -                         
                 /     \                                                     
                 |  |  |   _    _      __       _____    __    __             
                 |  |  |  | |  | |    /  \     |  _  \  |  |  /  |          
                  \  \/   | |  | |   /    \    | | | |  |  | /  /          
                 / \  \   | |__| |  /  /\  \   | |_| |  |  |/  /          
                |  |  |   |  __  | /  /__\  \  |    /   |      \           
                |  |  |   | |  | | |   __   |  |    \   |  |\   \          
                \     /   | |  | | |  |  |  |  | |\  \  |  | \   \       
                 \___/    |_|  |_| |__|  |__|  |_| \__\ |__|  \__/        
                                                                              
                      - O R C A' S   B I G   F R I E N D -                    
                                      &                                       
                       - I N T E G R A L  F E E D E R -                       
                                                                              
 v1 FN, 2020, v2 2021                                                         
------------------------------------------------------------------------------


Reading SHARK input file file.SHARKINP.tmp ... ok
----------------------
SHARK INTEGRAL PACKAGE
----------------------

Number of atoms                             ...     14
Number of basis functions                   ...    144
Number of shells                            ...     76
Maximum angular momentum                    ...      2
Integral batch strategy                     ... SHARK/LIBINT Hybrid
RI-J (if used) integral strategy            ... SPLIT-RIJ (Revised 2003 algorithm where possible)
Printlevel                                  ...      1
Contraction scheme used                     ... SEGMENTED contraction
Coulomb Range Separation                    ... NOT USED
Exchange Range Separation                   ... Long Range
   Mu parameter                             ...  0.300000
   Scaling (regular/separated)              ...  0.167000  0.833000
Finite Nucleus Model                        ... NOT USED
Auxiliary Coulomb fitting basis             ... AVAILABLE
   # of basis functions in Aux-J            ...    344
   # of shells in Aux-J                     ...    120
   Maximum angular momentum in Aux-J        ...      4
Auxiliary J/K fitting basis                 ... NOT available
Auxiliary Correlation fitting basis         ... NOT available
Auxiliary 'external' fitting basis          ... NOT available
Integral threshold                          ...     2.500000e-11
Primitive cut-off                           ...     2.500000e-12
Primitive pair pre-selection threshold      ...     2.500000e-12

Calculating pre-screening integrals         ... done (  0.0 sec) Dimension = 76
Organizing shell pair data                  ... done (  0.0 sec)
Shell pair information
Total number of shell pairs                 ...      2926
Shell pairs after pre-screening             ...      2907
Total number of primitive shell pairs       ...      9862
Primitive shell pairs kept                  ...      8066
          la=0 lb=0:   1123 shell pairs
          la=1 lb=0:   1118 shell pairs
          la=1 lb=1:    296 shell pairs
          la=2 lb=0:    235 shell pairs
          la=2 lb=1:    120 shell pairs
          la=2 lb=2:     15 shell pairs

Calculating one electron integrals          ... done (  0.0 sec)
Calculating RI/J V-Matrix + Cholesky decomp.... done (  0.0 sec)
Calculating Nuclear repulsion               ... done (  0.0 sec) ENN=    189.754505823532 Eh

SHARK setup successfully completed in   0.2 seconds

Maximum memory used throughout the entire GTOINT-calculation: 12.4 MB


           ************************************************************
           *        Program running with 6 parallel MPI-processes     *
           *              working on a common directory               *
           ************************************************************

Diagonalization of the overlap matrix:
Smallest eigenvalue                        ... 3.931e-05
Time for diagonalization                   ...    0.006 sec
Threshold for overlap eigenvalues          ... 1.000e-08
Number of eigenvalues below threshold      ... 0
Time for construction of square roots      ...    0.007 sec
Total time needed                          ...    0.013 sec

-------------------
DFT GRID GENERATION
-------------------

General Integration Accuracy     IntAcc      ... 4.388
Radial Grid Type                 RadialGrid  ... OptM3 with GC (2021)
Angular Grid (max. ang.)         AngularGrid ... 4 (Lebedev-302)
Angular grid pruning method      GridPruning ... 4 (adaptive)
Weight generation scheme         WeightScheme... Becke
Basis function cutoff            BFCut       ... 1.0000e-11
Integration weight cutoff        WCut        ... 1.0000e-14
Angular grids for H and He will be reduced by one unit
Partially contracted basis set               ... off
Rotationally invariant grid construction     ... off

Total number of grid points                  ...    61978
Total number of batches                      ...      976
Average number of points per batch           ...       63
Average number of grid points per atom       ...     4427
Time for grid setup =    0.372 sec

--------------------
COSX GRID GENERATION
--------------------

GRIDX 1
-------
General Integration Accuracy     IntAcc      ... 3.816
Radial Grid Type                 RadialGrid  ... OptM3 with GC (2021)
Angular Grid (max. ang.)         AngularGrid ... 1 (Lebedev-50)
Angular grid pruning method      GridPruning ... 4 (adaptive)
Weight generation scheme         WeightScheme... Becke
Basis function cutoff            BFCut       ... 1.0000e-11
Integration weight cutoff        WCut        ... 1.0000e-14
Angular grids for H and He will be reduced by one unit
Partially contracted basis set               ... on
Rotationally invariant grid construction     ... off

Total number of grid points                  ...     7773
Total number of batches                      ...      128
Average number of points per batch           ...       60
Average number of grid points per atom       ...      555
UseSFitting                                  ... on

GRIDX 2
-------
General Integration Accuracy     IntAcc      ... 4.020
Radial Grid Type                 RadialGrid  ... OptM3 with GC (2021)
Angular Grid (max. ang.)         AngularGrid ... 2 (Lebedev-110)
Angular grid pruning method      GridPruning ... 4 (adaptive)
Weight generation scheme         WeightScheme... Becke
Basis function cutoff            BFCut       ... 1.0000e-11
Integration weight cutoff        WCut        ... 1.0000e-14
Angular grids for H and He will be reduced by one unit
Partially contracted basis set               ... on
Rotationally invariant grid construction     ... off

Total number of grid points                  ...    18153
Total number of batches                      ...      291
Average number of points per batch           ...       62
Average number of grid points per atom       ...     1297
UseSFitting                                  ... on

GRIDX 3
-------
General Integration Accuracy     IntAcc      ... 4.338
Radial Grid Type                 RadialGrid  ... OptM3 with GC (2021)
Angular Grid (max. ang.)         AngularGrid ... 3 (Lebedev-194)
Angular grid pruning method      GridPruning ... 4 (adaptive)
Weight generation scheme         WeightScheme... Becke
Basis function cutoff            BFCut       ... 1.0000e-11
Integration weight cutoff        WCut        ... 1.0000e-14
Angular grids for H and He will be reduced by one unit
Partially contracted basis set               ... on
Rotationally invariant grid construction     ... off

Total number of grid points                  ...    40855
Total number of batches                      ...      647
Average number of points per batch           ...       63
Average number of grid points per atom       ...     2918
UseSFitting                                  ... on

Time for X-Grid setup             =    0.323 sec

--------------
SCF ITERATIONS
--------------
ITER       Energy         Delta-E        Max-DP      RMS-DP      [F,P]     Damp
               ***  Starting incremental Fock matrix formation  ***
  0   -212.6931604444   0.000000000000 0.00308678  0.00014517  0.0157627 0.7000
                      *** Initiating the SOSCF procedure ***
                      *** Re-Reading the Fockian *** 
                      *** Removing any level shift *** 
ITER      Energy       Delta-E        Grad      Rot      Max-DP    RMS-DP
  1   -212.69351458  -0.0003541342  0.000831  0.000831  0.013386  0.000491
               *** Restarting incremental Fock matrix formation ***
  2   -212.69460484  -0.0010902619  0.000974  0.001510  0.007849  0.000249
  3   -212.69470280  -0.0000979588  0.000366  0.000738  0.004337  0.000148
  4   -212.69471191  -0.0000091142  0.000359  0.000176  0.001307  0.000040
  5   -212.69471547  -0.0000035576  0.000052  0.000053  0.000394  0.000012
  6   -212.69471556  -0.0000000934  0.000010  0.000031  0.000102  0.000003
  7   -212.69471557  -0.0000000069  0.000005  0.000019  0.000046  0.000002
                  ***Gradient check signals convergence***
              ***Rediagonalizing the Fockian in SOSCF/NRSCF***

               *****************************************************
               *                     SUCCESS                       *
               *           SCF CONVERGED AFTER   8 CYCLES          *
               *****************************************************

Old exchange energy                            =    -10.299908544 Eh
New exchange energy                            =    -10.299902736 Eh
Exchange energy change after final integration =      0.000005808 Eh
Total energy after final integration           =   -212.694709765 Eh
Final COS-X integration done in                =     3.142 sec
Total Energy       :         -212.69470977 Eh           -5787.71729 eV
  Last Energy change         ...   -1.9014e-09  Tolerance :   1.0000e-08
  Last MAX-Density change    ...    1.8336e-15  Tolerance :   1.0000e-07
             **** THE GBW FILE WAS UPDATED (file.gbw) ****
             **** DENSITY file.scfp WAS UPDATED ****
             **** ENERGY FILE WAS UPDATED (file.en.tmp) ****
             **** THE GBW FILE WAS UPDATED (file.gbw) ****
             **** DENSITY file.scfp WAS UPDATED ****
Total SCF time: 0 days 0 hours 0 min 17 sec 

Maximum memory used throughout the entire SCF-calculation: 52.0 MB


-------------------------------------------------------------------------------
                          DFT DISPERSION CORRECTION                            
                                                                               
                              DFTD3 V3.1  Rev 1                                
                          USING Becke-Johnson damping                          
-------------------------------------------------------------------------------
-------------------------   ----------------
Dispersion correction           -0.019042574
-------------------------   ----------------


-------------------------   --------------------
FINAL SINGLE POINT ENERGY      -212.713752339647
-------------------------   --------------------


           ************************************************************
           *        Program running with 6 parallel MPI-processes     *
           *              working on a common directory               *
           ************************************************************
------------------------------------------------------------------------------
                         ORCA SCF GRADIENT CALCULATION
------------------------------------------------------------------------------

 ... reading COSX grid (gridx3)
Gradient of the Kohn-Sham DFT energy:
Kohn-Sham wavefunction type      ... RKS
Hartree-Fock exchange scaling    ...    0.167
Number of operators              ...    1
Number of atoms                  ...   14
Basis set dimensions             ...  144
Integral neglect threshold       ... 2.5e-11
Integral primitive cutoff        ... 2.5e-12
SHARK Integral package           ... ON

Nuc. rep. gradient       (SHARK) ... done (  0.0 sec)
HCore & Overlap gradient (SHARK) ... done (  0.0 sec)
RI-J gradient            (SHARK) ... done (  0.2 sec)
COSX-gradient                    ... done (  3.5 sec)
Exchange-correlation gradient    ... done
Dispersion correction            ... done

------------------
CARTESIAN GRADIENT
------------------

   1   C   :    0.000030844   -0.000289440    0.000228337
   2   C   :   -0.000101226    0.000474735    0.000219087
   3   C   :   -0.000205876    0.000174834   -0.000688591
   4   N   :    0.000112192   -0.000000117    0.000759706
   5   C   :    0.000289163   -0.000038341   -0.000513833
   6   H   :   -0.000136904   -0.000233475   -0.000160298
   7   H   :    0.000168077   -0.000026751    0.000050535
   8   H   :    0.000072128    0.000026228    0.000036045
   9   H   :   -0.000038979    0.000011435    0.000087034
  10   H   :   -0.000091305    0.000057677    0.000052656
  11   H   :    0.000127505   -0.000152906   -0.000077576
  12   H   :   -0.000147322   -0.000238370   -0.000212127
  13   H   :   -0.000366209    0.000255634   -0.000011280
  14   H   :    0.000335329   -0.000030112    0.000068010

Difference to translation invariance:
           :    0.0000474177   -0.0000089699   -0.0001622968

Difference to rotation invariance:
           :   -0.0000826445    0.0002349675    0.0002683474

Norm of the cartesian gradient     ...    0.0015982809
RMS gradient                       ...    0.0002466201
MAX gradient                       ...    0.0007597056

-------
TIMINGS
-------

Total SCF gradient time            ...        5.197 sec

One electron gradient       ....       0.040 sec  (  0.8%)
RI-J Coulomb gradient       ....       0.226 sec  (  4.3%)
COSX gradient               ....       3.537 sec  ( 68.1%)
XC gradient                 ....       1.077 sec  ( 20.7%)

Maximum memory used throughout the entire SCFGRAD-calculation: 40.0 MB
------------------------------------------------------------------------------
                         ORCA GEOMETRY RELAXATION STEP
------------------------------------------------------------------------------

Reading the OPT-File                    .... done
Getting information on internals        .... done
Copying old internal coords+grads       .... done
Making the new internal coordinates     .... (new redundants).... done
Validating the new internal coordinates .... (new redundants).... done
Calculating the B-matrix                .... done
Calculating the G,G- and P matrices     .... done
Transforming gradient to internals      .... done
Projecting the internal gradient        .... done
Number of atoms                         ....  14
Number of internal coordinates          ....  80
Current Energy                          ....  -212.713752340 Eh
Current gradient norm                   ....     0.001598281 Eh/bohr
Maximum allowed component of the step   ....  0.300
Current trust radius                    ....  0.300
Updating the Hessian (BFGS)             .... done
Forming the augmented Hessian           .... done
Diagonalizing the augmented Hessian     .... done
Last element of RFO vector              ....  0.863750919
Lowest eigenvalues of augmented Hessian:
 -0.000157762  0.000358233  0.002781836  0.018076675  0.022703205
Length of the computed step             ....  0.583407762
Warning: the length of the step is outside the trust region - taking restricted step instead
The input lambda is                     ....    -0.000158
   iter:   1  x=   -0.000303  g= 1728.179846 f(x)=     0.250365
   iter:   2  x=   -0.000441  g=  668.485397 f(x)=     0.092740
   iter:   3  x=   -0.000521  g=  335.089433 f(x)=     0.026662
   iter:   4  x=   -0.000538  g=  240.120016 f(x)=     0.004059
   iter:   5  x=   -0.000538  g=  224.748132 f(x)=     0.000132
   iter:   6  x=   -0.000538  g=  224.238654 f(x)=     0.000000
   iter:   7  x=   -0.000538  g=  224.238074 f(x)=     0.000000
The output lambda is                    ....    -0.000538 (7 iterations)
The final length of the internal step   ....  0.300000000
Converting the step to cartesian space:
 Initial RMS(Int)=    0.0335410197
Transforming coordinates:
 Iter   0:  RMS(Cart)=    0.0433011440 RMS(Int)=    0.0335431782
 Iter   1:  RMS(Cart)=    0.0008251169 RMS(Int)=    0.0005113744
 Iter   2:  RMS(Cart)=    0.0000305184 RMS(Int)=    0.0000273857
 Iter   3:  RMS(Cart)=    0.0000012365 RMS(Int)=    0.0000008740
 Iter   4:  RMS(Cart)=    0.0000000501 RMS(Int)=    0.0000000489
done
Storing new coordinates                 .... done

                                .--------------------.
          ----------------------|Geometry convergence|-------------------------
          Item                value                   Tolerance       Converged
          ---------------------------------------------------------------------
          Energy change      -0.0000879181            0.0000050000      NO
          RMS gradient        0.0001209605            0.0001000000      NO
          MAX gradient        0.0003083888            0.0003000000      NO
          RMS step            0.0335410197            0.0020000000      NO
          MAX step            0.0763483587            0.0040000000      NO
          ........................................................
          Max(Bonds)      0.0026      Max(Angles)    0.35
          Max(Dihed)        4.37      Max(Improp)    0.00
          ---------------------------------------------------------------------

The optimization has not yet converged - more geometry cycles are needed


    ---------------------------------------------------------------------------
                         Redundant Internal Coordinates
                            (Angstroem and degrees)

        Definition                    Value    dE/dq     Step     New-Value
    ----------------------------------------------------------------------------
     1. B(C   1,C   0)                1.5419 -0.000297  0.0026    1.5445   
     2. B(C   2,C   1)                1.5378 -0.000092  0.0011    1.5389   
     3. B(N   3,C   2)                1.4672 -0.000282 -0.0003    1.4668   
     4. B(C   4,N   3)                1.4750 -0.000029 -0.0019    1.4731   
     5. B(C   4,C   0)                1.5603  0.000308  0.0006    1.5608   
     6. B(H   5,C   0)                1.0948 -0.000001  0.0001    1.0949   
     7. B(H   6,C   0)                1.0957 -0.000089 -0.0001    1.0956   
     8. B(H   7,C   1)                1.0977  0.000044 -0.0003    1.0975   
     9. B(H   8,C   1)                1.0954 -0.000030 -0.0000    1.0954   
    10. B(H   9,C   2)                1.0946 -0.000047 -0.0001    1.0946   
    11. B(H  10,C   2)                1.0990  0.000131 -0.0001    1.0988   
    12. B(H  11,N   3)                1.0151 -0.000276  0.0007    1.0158   
    13. B(H  12,C   4)                1.0965  0.000049  0.0001    1.0967   
    14. B(H  13,C   4)                1.0946 -0.000136 -0.0001    1.0945   
    15. A(C   1,C   0,H   6)          110.43  0.000051    0.35    110.78   
    16. A(H   5,C   0,H   6)          107.19 -0.000056   -0.07    107.13   
    17. A(C   4,C   0,H   5)          112.45  0.000127   -0.18    112.26   
    18. A(C   1,C   0,C   4)          104.29 -0.000095    0.08    104.37   
    19. A(C   1,C   0,H   5)          112.21 -0.000069   -0.29    111.92   
    20. A(C   4,C   0,H   6)          110.31  0.000048    0.15    110.45   
    21. A(C   2,C   1,H   8)          113.53 -0.000051   -0.13    113.39   
    22. A(C   2,C   1,H   7)          109.34 -0.000007   -0.00    109.34   
    23. A(C   0,C   1,H   7)          110.66  0.000022   -0.07    110.59   
    24. A(C   0,C   1,C   2)          102.57  0.000106    0.33    102.89   
    25. A(H   7,C   1,H   8)          107.77 -0.000000   -0.10    107.68   
    26. A(C   0,C   1,H   8)          112.91 -0.000065   -0.00    112.91   
    27. A(C   1,C   2,N   3)          105.32 -0.000085    0.07    105.40   
    28. A(H   9,C   2,H  10)          107.79 -0.000017   -0.02    107.77   
    29. A(C   1,C   2,H  10)          110.35  0.000118    0.02    110.37   
    30. A(N   3,C   2,H   9)          110.56 -0.000061    0.08    110.64   
    31. A(C   1,C   2,H   9)          113.94 -0.000116    0.01    113.95   
    32. A(N   3,C   2,H  10)          108.79  0.000175   -0.16    108.63   
    33. A(C   4,N   3,H  11)          109.03 -0.000028    0.21    109.24   
    34. A(C   2,N   3,H  11)          108.44 -0.000032    0.22    108.66   
    35. A(C   2,N   3,C   4)          105.20  0.000070   -0.32    104.88   
    36. A(N   3,C   4,H  13)          109.67 -0.000151    0.18    109.85   
    37. A(C   0,C   4,H  13)          112.79  0.000096    0.20    112.99   
    38. A(N   3,C   4,H  12)          109.16  0.000215   -0.31    108.84   
    39. A(C   0,C   4,H  12)          110.41  0.000107   -0.12    110.28   
    40. A(H  12,C   4,H  13)          107.14 -0.000113    0.04    107.18   
    41. A(C   0,C   4,N   3)          107.64 -0.000146    0.01    107.65   
    42. D(H   8,C   1,C   0,C   4)   -145.14 -0.000061    2.82   -142.32   
    43. D(H   8,C   1,C   0,H   5)     92.88 -0.000115    3.16     96.04   
    44. D(C   2,C   1,C   0,H   5)   -144.56 -0.000144    3.21   -141.35   
    45. D(C   2,C   1,C   0,C   4)    -22.58 -0.000089    2.86    -19.71   
    46. D(C   2,C   1,C   0,H   6)     95.92 -0.000062    3.25     99.16   
    47. D(H   7,C   1,C   0,C   4)     93.96 -0.000031    3.00     96.96   
    48. D(H   7,C   1,C   0,H   5)    -28.02 -0.000085    3.34    -24.68   
    49. D(H   8,C   1,C   0,H   6)    -26.65 -0.000033    3.20    -23.45   
    50. D(H   7,C   1,C   0,H   6)   -147.55 -0.000003    3.38   -144.17   
    51. D(H   9,C   2,C   1,H   7)     41.46 -0.000078   -1.32     40.14   
    52. D(H   9,C   2,C   1,C   0)    158.93 -0.000002   -1.24    157.69   
    53. D(N   3,C   2,C   1,H   8)    159.74  0.000163   -1.26    158.48   
    54. D(H   9,C   2,C   1,H   8)    -78.92 -0.000039   -1.11    -80.03   
    55. D(N   3,C   2,C   1,H   7)    -79.88  0.000124   -1.47    -81.35   
    56. D(N   3,C   2,C   1,C   0)     37.59  0.000201   -1.39     36.20   
    57. D(H  10,C   2,C   1,H   8)     42.49 -0.000055   -1.11     41.39   
    58. D(H  10,C   2,C   1,H   7)    162.87 -0.000094   -1.32    161.55   
    59. D(H  10,C   2,C   1,C   0)    -79.65 -0.000017   -1.24    -80.90   
    60. D(H  11,N   3,C   2,H  10)   -162.99 -0.000019   -0.57   -163.56   
    61. D(H  11,N   3,C   2,H   9)    -44.80  0.000032   -0.65    -45.46   
    62. D(H  11,N   3,C   2,C   1)     78.71 -0.000198   -0.54     78.17   
    63. D(C   4,N   3,C   2,H  10)     80.48 -0.000007   -0.77     79.71   
    64. D(C   4,N   3,C   2,H   9)   -161.34  0.000044   -0.85   -162.18   
    65. D(C   4,N   3,C   2,C   1)    -37.82 -0.000186   -0.74    -38.56   
    66. D(H  12,C   4,C   0,H   6)      1.22  0.000193   -4.37     -3.16   
    67. D(H  12,C   4,C   0,H   5)   -118.38  0.000148   -4.27   -122.65   
    68. D(H  12,C   4,C   0,C   1)    119.80  0.000224   -3.86    115.94   
    69. D(N   3,C   4,C   0,H   6)   -117.84 -0.000040   -3.93   -121.77   
    70. D(N   3,C   4,C   0,H   5)    122.57 -0.000085   -3.83    118.74   
    71. D(H  13,C   4,C   0,C   1)   -120.38  0.000219   -3.76   -124.14   
    72. D(N   3,C   4,C   0,C   1)      0.74 -0.000009   -3.41     -2.67   
    73. D(H  13,C   4,N   3,C   2)    145.84  0.000071    2.94    148.78   
    74. D(H  12,C   4,N   3,H  11)    146.81 -0.000013    2.71    149.51   
    75. D(H  12,C   4,N   3,C   2)    -97.07 -0.000027    2.91    -94.16   
    76. D(C   0,C   4,N   3,H  11)    -93.34  0.000152    2.38    -90.96   
    77. D(C   0,C   4,N   3,C   2)     22.79  0.000138    2.58     25.37   
    78. D(H  13,C   4,C   0,H   6)    121.04  0.000188   -4.28    116.76   
    79. D(H  13,C   4,N   3,H  11)     29.71  0.000086    2.74     32.45   
    80. D(H  13,C   4,C   0,H   5)      1.45  0.000143   -4.17     -2.73   
    ----------------------------------------------------------------------------

         *************************************************************
         *                GEOMETRY OPTIMIZATION CYCLE  10            *
         *************************************************************
---------------------------------
CARTESIAN COORDINATES (ANGSTROEM)
---------------------------------
  C     -1.154833   -0.206323   -0.162036
  C     -0.054222   -1.074515    0.485966
  C      1.242476   -0.394188    0.012536
  N      0.946241    1.042510   -0.003196
  C     -0.438392    1.139139   -0.496965
  H     -2.010787   -0.065455    0.505950
  H     -1.533148   -0.676798   -1.076260
  H     -0.114488   -1.020517    1.580429
  H     -0.120666   -2.130036    0.200912
  H      2.110230   -0.601983    0.646489
  H      1.489845   -0.712471   -1.009685
  H      0.986965    1.393126    0.949304
  H     -0.417385    1.298987   -1.581722
  H     -0.931937    2.008625   -0.051621

----------------------------
CARTESIAN COORDINATES (A.U.)
----------------------------
  NO LB      ZA    FRAG     MASS         X           Y           Z
   0 C     6.0000    0    12.011   -2.182317   -0.389894   -0.306204
   1 C     6.0000    0    12.011   -0.102464   -2.030540    0.918342
   2 C     6.0000    0    12.011    2.347939   -0.744907    0.023690
   3 N     7.0000    0    14.007    1.788137    1.970058   -0.006040
   4 C     6.0000    0    12.011   -0.828441    2.152660   -0.939128
   5 H     1.0000    0     1.008   -3.799836   -0.123692    0.956107
   6 H     1.0000    0     1.008   -2.897230   -1.278964   -2.033837
   7 H     1.0000    0     1.008   -0.216351   -1.928497    2.986578
   8 H     1.0000    0     1.008   -0.228025   -4.025186    0.379668
   9 H     1.0000    0     1.008    3.987758   -1.137582    1.221687
  10 H     1.0000    0     1.008    2.815399   -1.346375   -1.908027
  11 H     1.0000    0     1.008    1.865093    2.632627    1.793925
  12 H     1.0000    0     1.008   -0.788743    2.454729   -2.989022
  13 H     1.0000    0     1.008   -1.761106    3.795751   -0.097550

--------------------------------
INTERNAL COORDINATES (ANGSTROEM)
--------------------------------
 C      0   0   0     0.000000000000     0.00000000     0.00000000
 C      1   0   0     1.544347478276     0.00000000     0.00000000
 C      2   1   0     1.538962617030   102.87832881     0.00000000
 N      3   2   1     1.467004281313   105.43184825    36.20237535
 C      4   3   2     1.473212533695   104.92890292   321.44437034
 H      1   2   3     1.094854910938   111.93123884   218.64428406
 H      1   2   3     1.095570528984   110.78239460    99.15442509
 H      2   1   3     1.097450627261   110.58867455   116.67529192
 H      2   1   3     1.095351867190   112.91128256   237.39748822
 H      3   2   1     1.094565149634   113.94670906   157.69591801
 H      3   2   1     1.098831458139   110.35370206   279.10230573
 H      4   3   2     1.015799035642   108.65572800    78.17138981
 H      5   4   3     1.096672503304   108.84927050   265.84505610
 H      5   4   3     1.094497303877   109.84944933   148.77985022

---------------------------
INTERNAL COORDINATES (A.U.)
---------------------------
 C      0   0   0     0.000000000000     0.00000000     0.00000000
 C      1   0   0     2.918393789553     0.00000000     0.00000000
 C      2   1   0     2.908217876530   102.87832881     0.00000000
 N      3   2   1     2.772236328972   105.43184825    36.20237535
 C      4   3   2     2.783968225744   104.92890292   321.44437034
 H      1   2   3     2.068975938052   111.93123884   218.64428406
 H      1   2   3     2.070328260175   110.78239460    99.15442509
 H      2   1   3     2.073881131023   110.58867455   116.67529192
 H      2   1   3     2.069915049268   112.91128256   237.39748822
 H      3   2   1     2.068428368544   113.94670906   157.69591801
 H      3   2   1     2.076490523221   110.35370206   279.10230573
 H      4   3   2     1.919581984465   108.65572800    78.17138981
 H      5   4   3     2.072410689847   108.84927050   265.84505610
 H      5   4   3     2.068300158643   109.84944933   148.77985022


           ************************************************************
           *        Program running with 6 parallel MPI-processes     *
           *              working on a common directory               *
           ************************************************************
------------------------------------------------------------------------------
                   ___                                                        
                  /   \      - P O W E R E D   B Y -                         
                 /     \                                                     
                 |  |  |   _    _      __       _____    __    __             
                 |  |  |  | |  | |    /  \     |  _  \  |  |  /  |          
                  \  \/   | |  | |   /    \    | | | |  |  | /  /          
                 / \  \   | |__| |  /  /\  \   | |_| |  |  |/  /          
                |  |  |   |  __  | /  /__\  \  |    /   |      \           
                |  |  |   | |  | | |   __   |  |    \   |  |\   \          
                \     /   | |  | | |  |  |  |  | |\  \  |  | \   \       
                 \___/    |_|  |_| |__|  |__|  |_| \__\ |__|  \__/        
                                                                              
                      - O R C A' S   B I G   F R I E N D -                    
                                      &                                       
                       - I N T E G R A L  F E E D E R -                       
                                                                              
 v1 FN, 2020, v2 2021                                                         
------------------------------------------------------------------------------


Reading SHARK input file file.SHARKINP.tmp ... ok
----------------------
SHARK INTEGRAL PACKAGE
----------------------

Number of atoms                             ...     14
Number of basis functions                   ...    144
Number of shells                            ...     76
Maximum angular momentum                    ...      2
Integral batch strategy                     ... SHARK/LIBINT Hybrid
RI-J (if used) integral strategy            ... SPLIT-RIJ (Revised 2003 algorithm where possible)
Printlevel                                  ...      1
Contraction scheme used                     ... SEGMENTED contraction
Coulomb Range Separation                    ... NOT USED
Exchange Range Separation                   ... Long Range
   Mu parameter                             ...  0.300000
   Scaling (regular/separated)              ...  0.167000  0.833000
Finite Nucleus Model                        ... NOT USED
Auxiliary Coulomb fitting basis             ... AVAILABLE
   # of basis functions in Aux-J            ...    344
   # of shells in Aux-J                     ...    120
   Maximum angular momentum in Aux-J        ...      4
Auxiliary J/K fitting basis                 ... NOT available
Auxiliary Correlation fitting basis         ... NOT available
Auxiliary 'external' fitting basis          ... NOT available
Integral threshold                          ...     2.500000e-11
Primitive cut-off                           ...     2.500000e-12
Primitive pair pre-selection threshold      ...     2.500000e-12

Calculating pre-screening integrals         ... done (  0.0 sec) Dimension = 76
Organizing shell pair data                  ... done (  0.0 sec)
Shell pair information
Total number of shell pairs                 ...      2926
Shell pairs after pre-screening             ...      2907
Total number of primitive shell pairs       ...      9862
Primitive shell pairs kept                  ...      8069
          la=0 lb=0:   1123 shell pairs
          la=1 lb=0:   1118 shell pairs
          la=1 lb=1:    296 shell pairs
          la=2 lb=0:    235 shell pairs
          la=2 lb=1:    120 shell pairs
          la=2 lb=2:     15 shell pairs

Calculating one electron integrals          ... done (  0.0 sec)
Calculating RI/J V-Matrix + Cholesky decomp.... done (  0.0 sec)
Calculating Nuclear repulsion               ... done (  0.0 sec) ENN=    189.702723269529 Eh

SHARK setup successfully completed in   0.2 seconds

Maximum memory used throughout the entire GTOINT-calculation: 12.4 MB


           ************************************************************
           *        Program running with 6 parallel MPI-processes     *
           *              working on a common directory               *
           ************************************************************

Diagonalization of the overlap matrix:
Smallest eigenvalue                        ... 3.585e-05
Time for diagonalization                   ...    0.006 sec
Threshold for overlap eigenvalues          ... 1.000e-08
Number of eigenvalues below threshold      ... 0
Time for construction of square roots      ...    0.007 sec
Total time needed                          ...    0.013 sec

-------------------
DFT GRID GENERATION
-------------------

General Integration Accuracy     IntAcc      ... 4.388
Radial Grid Type                 RadialGrid  ... OptM3 with GC (2021)
Angular Grid (max. ang.)         AngularGrid ... 4 (Lebedev-302)
Angular grid pruning method      GridPruning ... 4 (adaptive)
Weight generation scheme         WeightScheme... Becke
Basis function cutoff            BFCut       ... 1.0000e-11
Integration weight cutoff        WCut        ... 1.0000e-14
Angular grids for H and He will be reduced by one unit
Partially contracted basis set               ... off
Rotationally invariant grid construction     ... off

Total number of grid points                  ...    61983
Total number of batches                      ...      975
Average number of points per batch           ...       63
Average number of grid points per atom       ...     4427
Time for grid setup =    0.371 sec

--------------------
COSX GRID GENERATION
--------------------

GRIDX 1
-------
General Integration Accuracy     IntAcc      ... 3.816
Radial Grid Type                 RadialGrid  ... OptM3 with GC (2021)
Angular Grid (max. ang.)         AngularGrid ... 1 (Lebedev-50)
Angular grid pruning method      GridPruning ... 4 (adaptive)
Weight generation scheme         WeightScheme... Becke
Basis function cutoff            BFCut       ... 1.0000e-11
Integration weight cutoff        WCut        ... 1.0000e-14
Angular grids for H and He will be reduced by one unit
Partially contracted basis set               ... on
Rotationally invariant grid construction     ... off

Total number of grid points                  ...     7774
Total number of batches                      ...      128
Average number of points per batch           ...       60
Average number of grid points per atom       ...      555
UseSFitting                                  ... on

GRIDX 2
-------
General Integration Accuracy     IntAcc      ... 4.020
Radial Grid Type                 RadialGrid  ... OptM3 with GC (2021)
Angular Grid (max. ang.)         AngularGrid ... 2 (Lebedev-110)
Angular grid pruning method      GridPruning ... 4 (adaptive)
Weight generation scheme         WeightScheme... Becke
Basis function cutoff            BFCut       ... 1.0000e-11
Integration weight cutoff        WCut        ... 1.0000e-14
Angular grids for H and He will be reduced by one unit
Partially contracted basis set               ... on
Rotationally invariant grid construction     ... off

Total number of grid points                  ...    18139
Total number of batches                      ...      292
Average number of points per batch           ...       62
Average number of grid points per atom       ...     1296
UseSFitting                                  ... on

GRIDX 3
-------
General Integration Accuracy     IntAcc      ... 4.338
Radial Grid Type                 RadialGrid  ... OptM3 with GC (2021)
Angular Grid (max. ang.)         AngularGrid ... 3 (Lebedev-194)
Angular grid pruning method      GridPruning ... 4 (adaptive)
Weight generation scheme         WeightScheme... Becke
Basis function cutoff            BFCut       ... 1.0000e-11
Integration weight cutoff        WCut        ... 1.0000e-14
Angular grids for H and He will be reduced by one unit
Partially contracted basis set               ... on
Rotationally invariant grid construction     ... off

Total number of grid points                  ...    40842
Total number of batches                      ...      644
Average number of points per batch           ...       63
Average number of grid points per atom       ...     2917
UseSFitting                                  ... on

Time for X-Grid setup             =    0.322 sec

--------------
SCF ITERATIONS
--------------
ITER       Energy         Delta-E        Max-DP      RMS-DP      [F,P]     Damp
               ***  Starting incremental Fock matrix formation  ***
  0   -212.6934018493   0.000000000000 0.00283083  0.00012489  0.0145836 0.7000
                      *** Initiating the SOSCF procedure ***
                      *** Re-Reading the Fockian *** 
                      *** Removing any level shift *** 
ITER      Energy       Delta-E        Grad      Rot      Max-DP    RMS-DP
  1   -212.69371964  -0.0003177899  0.000806  0.000806  0.009528  0.000408
               *** Restarting incremental Fock matrix formation ***
  2   -212.69469958  -0.0009799441  0.000838  0.001106  0.005215  0.000202
  3   -212.69478704  -0.0000874550  0.000334  0.000700  0.002649  0.000116
  4   -212.69479549  -0.0000084564  0.000288  0.000200  0.000798  0.000029
  5   -212.69479751  -0.0000020174  0.000069  0.000063  0.000236  0.000011
  6   -212.69479768  -0.0000001721  0.000008  0.000022  0.000073  0.000003
                 **** Energy Check signals convergence ****
              ***Rediagonalizing the Fockian in SOSCF/NRSCF***

               *****************************************************
               *                     SUCCESS                       *
               *           SCF CONVERGED AFTER   7 CYCLES          *
               *****************************************************

Old exchange energy                            =    -10.299689811 Eh
New exchange energy                            =    -10.299689934 Eh
Exchange energy change after final integration =     -0.000000123 Eh
Total energy after final integration           =   -212.694797813 Eh
Final COS-X integration done in                =     3.139 sec
Total Energy       :         -212.69479781 Eh           -5787.71969 eV
  Last Energy change         ...   -5.7030e-09  Tolerance :   1.0000e-08
  Last MAX-Density change    ...    3.5527e-15  Tolerance :   1.0000e-07
             **** THE GBW FILE WAS UPDATED (file.gbw) ****
             **** DENSITY file.scfp WAS UPDATED ****
             **** ENERGY FILE WAS UPDATED (file.en.tmp) ****
             **** THE GBW FILE WAS UPDATED (file.gbw) ****
             **** DENSITY file.scfp WAS UPDATED ****
Total SCF time: 0 days 0 hours 0 min 15 sec 

Maximum memory used throughout the entire SCF-calculation: 52.0 MB


-------------------------------------------------------------------------------
                          DFT DISPERSION CORRECTION                            
                                                                               
                              DFTD3 V3.1  Rev 1                                
                          USING Becke-Johnson damping                          
-------------------------------------------------------------------------------
-------------------------   ----------------
Dispersion correction           -0.019032406
-------------------------   ----------------


-------------------------   --------------------
FINAL SINGLE POINT ENERGY      -212.713830218856
-------------------------   --------------------


           ************************************************************
           *        Program running with 6 parallel MPI-processes     *
           *              working on a common directory               *
           ************************************************************
------------------------------------------------------------------------------
                         ORCA SCF GRADIENT CALCULATION
------------------------------------------------------------------------------

 ... reading COSX grid (gridx3)
Gradient of the Kohn-Sham DFT energy:
Kohn-Sham wavefunction type      ... RKS
Hartree-Fock exchange scaling    ...    0.167
Number of operators              ...    1
Number of atoms                  ...   14
Basis set dimensions             ...  144
Integral neglect threshold       ... 2.5e-11
Integral primitive cutoff        ... 2.5e-12
SHARK Integral package           ... ON

Nuc. rep. gradient       (SHARK) ... done (  0.0 sec)
HCore & Overlap gradient (SHARK) ... done (  0.0 sec)
RI-J gradient            (SHARK) ... done (  0.2 sec)
COSX-gradient                    ... done (  3.6 sec)
Exchange-correlation gradient    ... done
Dispersion correction            ... done

------------------
CARTESIAN GRADIENT
------------------

   1   C   :   -0.000133689   -0.000297173    0.000129755
   2   C   :    0.000032789    0.000220460    0.000191483
   3   C   :    0.000000070   -0.000081542   -0.000570429
   4   N   :   -0.000235441   -0.000168733    0.000570335
   5   C   :    0.000276143    0.000236488   -0.000544716
   6   H   :   -0.000140753   -0.000208590   -0.000163961
   7   H   :    0.000047002   -0.000014888    0.000040884
   8   H   :    0.000071938    0.000010158    0.000003125
   9   H   :   -0.000018969   -0.000034875    0.000113981
  10   H   :   -0.000023062    0.000087521   -0.000021718
  11   H   :    0.000076571   -0.000113763   -0.000032848
  12   H   :    0.000078577    0.000086023    0.000092907
  13   H   :   -0.000255360    0.000215460   -0.000015828
  14   H   :    0.000261005    0.000011573   -0.000007320

Difference to translation invariance:
           :    0.0000368223   -0.0000518813   -0.0002143490

Difference to rotation invariance:
           :   -0.0000649777    0.0001686581    0.0002722899

Norm of the cartesian gradient     ...    0.0013132379
RMS gradient                       ...    0.0002026370
MAX gradient                       ...    0.0005704286

-------
TIMINGS
-------

Total SCF gradient time            ...        5.276 sec

One electron gradient       ....       0.039 sec  (  0.7%)
RI-J Coulomb gradient       ....       0.241 sec  (  4.6%)
COSX gradient               ....       3.553 sec  ( 67.3%)
XC gradient                 ....       1.066 sec  ( 20.2%)

Maximum memory used throughout the entire SCFGRAD-calculation: 40.0 MB
------------------------------------------------------------------------------
                         ORCA GEOMETRY RELAXATION STEP
------------------------------------------------------------------------------

Reading the OPT-File                    .... done
Getting information on internals        .... done
Copying old internal coords+grads       .... done
Making the new internal coordinates     .... (new redundants).... done
Validating the new internal coordinates .... (new redundants).... done
Calculating the B-matrix                .... done
Calculating the G,G- and P matrices     .... done
Transforming gradient to internals      .... done
Projecting the internal gradient        .... done
Number of atoms                         ....  14
Number of internal coordinates          ....  80
Current Energy                          ....  -212.713830219 Eh
Current gradient norm                   ....     0.001313238 Eh/bohr
Maximum allowed component of the step   ....  0.300
Current trust radius                    ....  0.300
Updating the Hessian (BFGS)             .... done
Forming the augmented Hessian           .... done
Diagonalizing the augmented Hessian     .... done
Last element of RFO vector              ....  0.871665857
Lowest eigenvalues of augmented Hessian:
 -0.000120984  0.000318710  0.002163842  0.018924887  0.022623185
Length of the computed step             ....  0.562257466
Warning: the length of the step is outside the trust region - taking restricted step instead
The input lambda is                     ....    -0.000121
   iter:   1  x=   -0.000242  g= 1863.504421 f(x)=     0.226133
   iter:   2  x=   -0.000353  g=  739.714829 f(x)=     0.081997
   iter:   3  x=   -0.000411  g=  386.575793 f(x)=     0.022383
   iter:   4  x=   -0.000421  g=  289.361379 f(x)=     0.002996
   iter:   5  x=   -0.000422  g=  275.545239 f(x)=     0.000072
   iter:   6  x=   -0.000422  g=  275.206609 f(x)=     0.000000
   iter:   7  x=   -0.000422  g=  275.206399 f(x)=     0.000000
The output lambda is                    ....    -0.000422 (7 iterations)
The final length of the internal step   ....  0.300000000
Converting the step to cartesian space:
 Initial RMS(Int)=    0.0335410197
Transforming coordinates:
 Iter   0:  RMS(Cart)=    0.0431910152 RMS(Int)=    0.0335390762
 Iter   1:  RMS(Cart)=    0.0008169783 RMS(Int)=    0.0005078396
 Iter   2:  RMS(Cart)=    0.0000301558 RMS(Int)=    0.0000270792
 Iter   3:  RMS(Cart)=    0.0000012084 RMS(Int)=    0.0000008555
 Iter   4:  RMS(Cart)=    0.0000000486 RMS(Int)=    0.0000000476
done
Storing new coordinates                 .... done

                                .--------------------.
          ----------------------|Geometry convergence|-------------------------
          Item                value                   Tolerance       Converged
          ---------------------------------------------------------------------
          Energy change      -0.0000778792            0.0000050000      NO
          RMS gradient        0.0001027308            0.0001000000      NO
          MAX gradient        0.0005049322            0.0003000000      NO
          RMS step            0.0335410197            0.0020000000      NO
          MAX step            0.0748141429            0.0040000000      NO
          ........................................................
          Max(Bonds)      0.0019      Max(Angles)    0.40
          Max(Dihed)        4.29      Max(Improp)    0.00
          ---------------------------------------------------------------------

The optimization has not yet converged - more geometry cycles are needed


    ---------------------------------------------------------------------------
                         Redundant Internal Coordinates
                            (Angstroem and degrees)

        Definition                    Value    dE/dq     Step     New-Value
    ----------------------------------------------------------------------------
     1. B(C   1,C   0)                1.5443  0.000054  0.0019    1.5462   
     2. B(C   2,C   1)                1.5390 -0.000018  0.0010    1.5400   
     3. B(N   3,C   2)                1.4670 -0.000025 -0.0000    1.4670   
     4. B(C   4,N   3)                1.4732  0.000027 -0.0014    1.4719   
     5. B(C   4,C   0)                1.5607  0.000505 -0.0007    1.5600   
     6. B(H   5,C   0)                1.0949 -0.000006  0.0001    1.0949   
     7. B(H   6,C   0)                1.0956 -0.000056 -0.0001    1.0955   
     8. B(H   7,C   1)                1.0975  0.000014 -0.0002    1.0972   
     9. B(H   8,C   1)                1.0954 -0.000001 -0.0001    1.0953   
    10. B(H   9,C   2)                1.0946 -0.000040 -0.0000    1.0946   
    11. B(H  10,C   2)                1.0988  0.000063 -0.0001    1.0987   
    12. B(H  11,N   3)                1.0158  0.000138  0.0002    1.0160   
    13. B(H  12,C   4)                1.0967  0.000028  0.0001    1.0968   
    14. B(H  13,C   4)                1.0945 -0.000102 -0.0000    1.0945   
    15. A(C   1,C   0,H   6)          110.78  0.000048    0.33    111.11   
    16. A(H   5,C   0,H   6)          107.12 -0.000082    0.02    107.15   
    17. A(C   4,C   0,H   5)          112.27  0.000096   -0.26    112.01   
    18. A(C   1,C   0,C   4)          104.33 -0.000080    0.10    104.43   
    19. A(C   1,C   0,H   5)          111.93 -0.000029   -0.32    111.61   
    20. A(C   4,C   0,H   6)          110.47  0.000054    0.15    110.61   
    21. A(C   2,C   1,H   8)          113.39 -0.000038   -0.19    113.20   
    22. A(C   2,C   1,H   7)          109.35 -0.000011    0.03    109.38   
    23. A(C   0,C   1,H   7)          110.59  0.000019   -0.08    110.51   
    24. A(C   0,C   1,C   2)          102.88  0.000077    0.35    103.23   
    25. A(H   7,C   1,H   8)          107.67 -0.000018   -0.06    107.61   
    26. A(C   0,C   1,H   8)          112.91 -0.000026   -0.04    112.88   
    27. A(C   1,C   2,N   3)          105.43 -0.000085    0.22    105.65   
    28. A(H   9,C   2,H  10)          107.78 -0.000031   -0.00    107.77   
    29. A(C   1,C   2,H  10)          110.35  0.000070   -0.02    110.33   
    30. A(N   3,C   2,H   9)          110.62 -0.000079    0.10    110.73   
    31. A(C   1,C   2,H   9)          113.95 -0.000014   -0.06    113.88   
    32. A(N   3,C   2,H  10)          108.61  0.000149   -0.25    108.37   
    33. A(C   4,N   3,H  11)          109.23  0.000066   -0.03    109.20   
    34. A(C   2,N   3,H  11)          108.66  0.000012    0.03    108.69   
    35. A(C   2,N   3,C   4)          104.93  0.000134   -0.26    104.67   
    36. A(N   3,C   4,H  13)          109.85 -0.000109    0.19    110.04   
    37. A(C   0,C   4,H  13)          112.99  0.000146    0.12    113.11   
    38. A(N   3,C   4,H  12)          108.85  0.000179   -0.40    108.45   
    39. A(C   0,C   4,H  12)          110.29  0.000097   -0.16    110.12   
    40. A(H  12,C   4,H  13)          107.18 -0.000124    0.10    107.27   
    41. A(C   0,C   4,N   3)          107.64 -0.000181    0.13    107.76   
    42. D(H   8,C   1,C   0,C   4)   -142.33 -0.000064    2.91   -139.42   
    43. D(H   8,C   1,C   0,H   5)     96.04 -0.000113    3.34     99.38   
    44. D(C   2,C   1,C   0,H   5)   -141.36 -0.000124    3.31   -138.05   
    45. D(C   2,C   1,C   0,C   4)    -19.72 -0.000074    2.88    -16.85   
    46. D(C   2,C   1,C   0,H   6)     99.15 -0.000032    3.27    102.42   
    47. D(H   7,C   1,C   0,C   4)     96.95 -0.000037    3.07    100.02   
    48. D(H   7,C   1,C   0,H   5)    -24.68 -0.000086    3.50    -21.18   
    49. D(H   8,C   1,C   0,H   6)    -23.45 -0.000022    3.29    -20.15   
    50. D(H   7,C   1,C   0,H   6)   -144.17  0.000005    3.46   -140.71   
    51. D(H   9,C   2,C   1,H   7)     40.14 -0.000074   -1.42     38.72   
    52. D(H   9,C   2,C   1,C   0)    157.70 -0.000017   -1.32    156.38   
    53. D(N   3,C   2,C   1,H   8)    158.48  0.000148   -1.47    157.01   
    54. D(H   9,C   2,C   1,H   8)    -80.03 -0.000018   -1.23    -81.26   
    55. D(N   3,C   2,C   1,H   7)    -81.35  0.000092   -1.66    -83.01   
    56. D(N   3,C   2,C   1,C   0)     36.20  0.000149   -1.56     34.64   
    57. D(H  10,C   2,C   1,H   8)     41.38 -0.000016   -1.30     40.08   
    58. D(H  10,C   2,C   1,H   7)    161.55 -0.000072   -1.48    160.06   
    59. D(H  10,C   2,C   1,C   0)    -80.90 -0.000015   -1.38    -82.28   
    60. D(H  11,N   3,C   2,H  10)   -163.55  0.000056   -0.65   -164.21   
    61. D(H  11,N   3,C   2,H   9)    -45.46  0.000063   -0.75    -46.20   
    62. D(H  11,N   3,C   2,C   1)     78.17 -0.000055   -0.63     77.55   
    63. D(C   4,N   3,C   2,H  10)     79.72 -0.000094   -0.49     79.23   
    64. D(C   4,N   3,C   2,H   9)   -162.18 -0.000088   -0.58   -162.76   
    65. D(C   4,N   3,C   2,C   1)    -38.56 -0.000205   -0.46    -39.01   
    66. D(H  12,C   4,C   0,H   6)     -3.16  0.000103   -4.29     -7.44   
    67. D(H  12,C   4,C   0,H   5)   -122.65  0.000107   -4.24   -126.90   
    68. D(H  12,C   4,C   0,C   1)    115.94  0.000141   -3.78    112.16   
    69. D(N   3,C   4,C   0,H   6)   -121.77 -0.000060   -3.79   -125.56   
    70. D(N   3,C   4,C   0,H   5)    118.73 -0.000056   -3.75    114.98   
    71. D(H  13,C   4,C   0,C   1)   -124.14  0.000149   -3.68   -127.82   
    72. D(N   3,C   4,C   0,C   1)     -2.68 -0.000022   -3.28     -5.96   
    73. D(H  13,C   4,N   3,C   2)    148.78  0.000128    2.69    151.47   
    74. D(H  12,C   4,N   3,H  11)    149.51 -0.000094    2.81    152.32   
    75. D(H  12,C   4,N   3,C   2)    -94.15  0.000020    2.68    -91.47   
    76. D(C   0,C   4,N   3,H  11)    -90.95  0.000018    2.47    -88.49   
    77. D(C   0,C   4,N   3,C   2)     25.38  0.000133    2.34     27.72   
    78. D(H  13,C   4,C   0,H   6)    116.77  0.000111   -4.19    112.57   
    79. D(H  13,C   4,N   3,H  11)     32.45  0.000014    2.81     35.26   
    80. D(H  13,C   4,C   0,H   5)     -2.73  0.000115   -4.15     -6.88   
    ----------------------------------------------------------------------------

         *************************************************************
         *                GEOMETRY OPTIMIZATION CYCLE  11            *
         *************************************************************
---------------------------------
CARTESIAN COORDINATES (ANGSTROEM)
---------------------------------
  C     -1.159546   -0.198310   -0.145668
  C     -0.051391   -1.082211    0.471836
  C      1.245514   -0.385674    0.019366
  N      0.940812    1.049369    0.011032
  C     -0.433516    1.133579   -0.508976
  H     -1.985526   -0.037943    0.554948
  H     -1.582763   -0.664404   -1.042216
  H     -0.111290   -1.064957    1.567295
  H     -0.113510   -2.128291    0.153220
  H      2.108079   -0.595103    0.659821
  H      1.505627   -0.690445   -1.003693
  H      0.957687    1.391527    0.967585
  H     -0.386456    1.253190   -1.598219
  H     -0.933821    2.019774   -0.106231

----------------------------
CARTESIAN COORDINATES (A.U.)
----------------------------
  NO LB      ZA    FRAG     MASS         X           Y           Z
   0 C     6.0000    0    12.011   -2.191225   -0.374751   -0.275273
   1 C     6.0000    0    12.011   -0.097115   -2.045083    0.891641
   2 C     6.0000    0    12.011    2.353680   -0.728819    0.036596
   3 N     7.0000    0    14.007    1.777878    1.983020    0.020848
   4 C     6.0000    0    12.011   -0.819227    2.142155   -0.961825
   5 H     1.0000    0     1.008   -3.752101   -0.071702    1.048700
   6 H     1.0000    0     1.008   -2.990989   -1.255542   -1.969504
   7 H     1.0000    0     1.008   -0.210307   -2.012477    2.961758
   8 H     1.0000    0     1.008   -0.214502   -4.021887    0.289544
   9 H     1.0000    0     1.008    3.983692   -1.124582    1.246881
  10 H     1.0000    0     1.008    2.845223   -1.304752   -1.896704
  11 H     1.0000    0     1.008    1.809766    2.629604    1.828470
  12 H     1.0000    0     1.008   -0.730296    2.368186   -3.020196
  13 H     1.0000    0     1.008   -1.764666    3.816819   -0.200747

--------------------------------
INTERNAL COORDINATES (ANGSTROEM)
--------------------------------
 C      0   0   0     0.000000000000     0.00000000     0.00000000
 C      1   0   0     1.546156659039     0.00000000     0.00000000
 C      2   1   0     1.540082647940   103.15918918     0.00000000
 N      3   2   1     1.467058681582   105.61494067    34.63579692
 C      4   3   2     1.471828636074   104.59057368   321.01178328
 H      1   2   3     1.094908505382   111.64481449   221.95818331
 H      1   2   3     1.095516034814   111.13096887   102.41268002
 H      2   1   3     1.097230958951   110.52519684   116.85872521
 H      2   1   3     1.095288984847   112.90260960   237.43199555
 H      3   2   1     1.094560063990   113.90189297   156.37723340
 H      3   2   1     1.098723224617   110.33260810   277.72470390
 H      4   3   2     1.016045968194   108.69969941    77.55445231
 H      5   4   3     1.096800835422   108.48447562   268.53054020
 H      5   4   3     1.094462924299   110.06936132   151.44864656

---------------------------
INTERNAL COORDINATES (A.U.)
---------------------------
 C      0   0   0     0.000000000000     0.00000000     0.00000000
 C      1   0   0     2.921812645722     0.00000000     0.00000000
 C      2   1   0     2.910334428211   103.15918918     0.00000000
 N      3   2   1     2.772339130581   105.61494067    34.63579692
 C      4   3   2     2.781353038243   104.59057368   321.01178328
 H      1   2   3     2.069077216873   111.64481449   221.95818331
 H      1   2   3     2.070225281117   111.13096887   102.41268002
 H      2   1   3     2.073466018077   110.52519684   116.85872521
 H      2   1   3     2.069796218861   112.90260960   237.43199555
 H      3   2   1     2.068418758068   113.90189297   156.37723340
 H      3   2   1     2.076285991504   110.33260810   277.72470390
 H      4   3   2     1.920048619361   108.69969941    77.55445231
 H      5   4   3     2.072653202404   108.48447562   268.53054020
 H      5   4   3     2.068235190655   110.06936132   151.44864656


           ************************************************************
           *        Program running with 6 parallel MPI-processes     *
           *              working on a common directory               *
           ************************************************************
------------------------------------------------------------------------------
                   ___                                                        
                  /   \      - P O W E R E D   B Y -                         
                 /     \                                                     
                 |  |  |   _    _      __       _____    __    __             
                 |  |  |  | |  | |    /  \     |  _  \  |  |  /  |          
                  \  \/   | |  | |   /    \    | | | |  |  | /  /          
                 / \  \   | |__| |  /  /\  \   | |_| |  |  |/  /          
                |  |  |   |  __  | /  /__\  \  |    /   |      \           
                |  |  |   | |  | | |   __   |  |    \   |  |\   \          
                \     /   | |  | | |  |  |  |  | |\  \  |  | \   \       
                 \___/    |_|  |_| |__|  |__|  |_| \__\ |__|  \__/        
                                                                              
                      - O R C A' S   B I G   F R I E N D -                    
                                      &                                       
                       - I N T E G R A L  F E E D E R -                       
                                                                              
 v1 FN, 2020, v2 2021                                                         
------------------------------------------------------------------------------


Reading SHARK input file file.SHARKINP.tmp ... ok
----------------------
SHARK INTEGRAL PACKAGE
----------------------

Number of atoms                             ...     14
Number of basis functions                   ...    144
Number of shells                            ...     76
Maximum angular momentum                    ...      2
Integral batch strategy                     ... SHARK/LIBINT Hybrid
RI-J (if used) integral strategy            ... SPLIT-RIJ (Revised 2003 algorithm where possible)
Printlevel                                  ...      1
Contraction scheme used                     ... SEGMENTED contraction
Coulomb Range Separation                    ... NOT USED
Exchange Range Separation                   ... Long Range
   Mu parameter                             ...  0.300000
   Scaling (regular/separated)              ...  0.167000  0.833000
Finite Nucleus Model                        ... NOT USED
Auxiliary Coulomb fitting basis             ... AVAILABLE
   # of basis functions in Aux-J            ...    344
   # of shells in Aux-J                     ...    120
   Maximum angular momentum in Aux-J        ...      4
Auxiliary J/K fitting basis                 ... NOT available
Auxiliary Correlation fitting basis         ... NOT available
Auxiliary 'external' fitting basis          ... NOT available
Integral threshold                          ...     2.500000e-11
Primitive cut-off                           ...     2.500000e-12
Primitive pair pre-selection threshold      ...     2.500000e-12

Calculating pre-screening integrals         ... done (  0.0 sec) Dimension = 76
Organizing shell pair data                  ... done (  0.0 sec)
Shell pair information
Total number of shell pairs                 ...      2926
Shell pairs after pre-screening             ...      2907
Total number of primitive shell pairs       ...      9862
Primitive shell pairs kept                  ...      8073
          la=0 lb=0:   1123 shell pairs
          la=1 lb=0:   1118 shell pairs
          la=1 lb=1:    296 shell pairs
          la=2 lb=0:    235 shell pairs
          la=2 lb=1:    120 shell pairs
          la=2 lb=2:     15 shell pairs

Calculating one electron integrals          ... done (  0.0 sec)
Calculating RI/J V-Matrix + Cholesky decomp.... done (  0.0 sec)
Calculating Nuclear repulsion               ... done (  0.0 sec) ENN=    189.689591026324 Eh

SHARK setup successfully completed in   0.3 seconds

Maximum memory used throughout the entire GTOINT-calculation: 12.4 MB


           ************************************************************
           *        Program running with 6 parallel MPI-processes     *
           *              working on a common directory               *
           ************************************************************

Diagonalization of the overlap matrix:
Smallest eigenvalue                        ... 3.262e-05
Time for diagonalization                   ...    0.006 sec
Threshold for overlap eigenvalues          ... 1.000e-08
Number of eigenvalues below threshold      ... 0
Time for construction of square roots      ...    0.007 sec
Total time needed                          ...    0.013 sec

-------------------
DFT GRID GENERATION
-------------------

General Integration Accuracy     IntAcc      ... 4.388
Radial Grid Type                 RadialGrid  ... OptM3 with GC (2021)
Angular Grid (max. ang.)         AngularGrid ... 4 (Lebedev-302)
Angular grid pruning method      GridPruning ... 4 (adaptive)
Weight generation scheme         WeightScheme... Becke
Basis function cutoff            BFCut       ... 1.0000e-11
Integration weight cutoff        WCut        ... 1.0000e-14
Angular grids for H and He will be reduced by one unit
Partially contracted basis set               ... off
Rotationally invariant grid construction     ... off

Total number of grid points                  ...    61966
Total number of batches                      ...      976
Average number of points per batch           ...       63
Average number of grid points per atom       ...     4426
Time for grid setup =    0.374 sec

--------------------
COSX GRID GENERATION
--------------------

GRIDX 1
-------
General Integration Accuracy     IntAcc      ... 3.816
Radial Grid Type                 RadialGrid  ... OptM3 with GC (2021)
Angular Grid (max. ang.)         AngularGrid ... 1 (Lebedev-50)
Angular grid pruning method      GridPruning ... 4 (adaptive)
Weight generation scheme         WeightScheme... Becke
Basis function cutoff            BFCut       ... 1.0000e-11
Integration weight cutoff        WCut        ... 1.0000e-14
Angular grids for H and He will be reduced by one unit
Partially contracted basis set               ... on
Rotationally invariant grid construction     ... off

Total number of grid points                  ...     7772
Total number of batches                      ...      128
Average number of points per batch           ...       60
Average number of grid points per atom       ...      555
UseSFitting                                  ... on

GRIDX 2
-------
General Integration Accuracy     IntAcc      ... 4.020
Radial Grid Type                 RadialGrid  ... OptM3 with GC (2021)
Angular Grid (max. ang.)         AngularGrid ... 2 (Lebedev-110)
Angular grid pruning method      GridPruning ... 4 (adaptive)
Weight generation scheme         WeightScheme... Becke
Basis function cutoff            BFCut       ... 1.0000e-11
Integration weight cutoff        WCut        ... 1.0000e-14
Angular grids for H and He will be reduced by one unit
Partially contracted basis set               ... on
Rotationally invariant grid construction     ... off

Total number of grid points                  ...    18115
Total number of batches                      ...      291
Average number of points per batch           ...       62
Average number of grid points per atom       ...     1294
UseSFitting                                  ... on

GRIDX 3
-------
General Integration Accuracy     IntAcc      ... 4.338
Radial Grid Type                 RadialGrid  ... OptM3 with GC (2021)
Angular Grid (max. ang.)         AngularGrid ... 3 (Lebedev-194)
Angular grid pruning method      GridPruning ... 4 (adaptive)
Weight generation scheme         WeightScheme... Becke
Basis function cutoff            BFCut       ... 1.0000e-11
Integration weight cutoff        WCut        ... 1.0000e-14
Angular grids for H and He will be reduced by one unit
Partially contracted basis set               ... on
Rotationally invariant grid construction     ... off

Total number of grid points                  ...    40848
Total number of batches                      ...      645
Average number of points per batch           ...       63
Average number of grid points per atom       ...     2918
UseSFitting                                  ... on

Time for X-Grid setup             =    0.323 sec

--------------
SCF ITERATIONS
--------------
ITER       Energy         Delta-E        Max-DP      RMS-DP      [F,P]     Damp
               ***  Starting incremental Fock matrix formation  ***
  0   -212.6934933498   0.000000000000 0.00310955  0.00012307  0.0143684 0.7000
                      *** Initiating the SOSCF procedure ***
                      *** Re-Reading the Fockian *** 
                      *** Removing any level shift *** 
ITER      Energy       Delta-E        Grad      Rot      Max-DP    RMS-DP
  1   -212.69380338  -0.0003100328  0.000787  0.000787  0.010397  0.000402
               *** Restarting incremental Fock matrix formation ***
  2   -212.69475901  -0.0009556245  0.000837  0.001081  0.004682  0.000198
  3   -212.69484368  -0.0000846680  0.000313  0.000683  0.002315  0.000110
  4   -212.69485205  -0.0000083700  0.000262  0.000199  0.000754  0.000027
  5   -212.69485353  -0.0000014871  0.000076  0.000066  0.000253  0.000011
  6   -212.69485375  -0.0000002153  0.000007  0.000019  0.000070  0.000003
  7   -212.69485375  -0.0000000049  0.000004  0.000011  0.000031  0.000001
                  ***Gradient check signals convergence***
              ***Rediagonalizing the Fockian in SOSCF/NRSCF***

               *****************************************************
               *                     SUCCESS                       *
               *           SCF CONVERGED AFTER   8 CYCLES          *
               *****************************************************

Old exchange energy                            =    -10.299657230 Eh
New exchange energy                            =    -10.299662739 Eh
Exchange energy change after final integration =     -0.000005508 Eh
Total energy after final integration           =   -212.694859263 Eh
Final COS-X integration done in                =     3.130 sec
Total Energy       :         -212.69485926 Eh           -5787.72136 eV
  Last Energy change         ...   -2.1905e-09  Tolerance :   1.0000e-08
  Last MAX-Density change    ...    3.5527e-15  Tolerance :   1.0000e-07
             **** THE GBW FILE WAS UPDATED (file.gbw) ****
             **** DENSITY file.scfp WAS UPDATED ****
             **** ENERGY FILE WAS UPDATED (file.en.tmp) ****
             **** THE GBW FILE WAS UPDATED (file.gbw) ****
             **** DENSITY file.scfp WAS UPDATED ****
Total SCF time: 0 days 0 hours 0 min 17 sec 

Maximum memory used throughout the entire SCF-calculation: 52.0 MB


-------------------------------------------------------------------------------
                          DFT DISPERSION CORRECTION                            
                                                                               
                              DFTD3 V3.1  Rev 1                                
                          USING Becke-Johnson damping                          
-------------------------------------------------------------------------------
-------------------------   ----------------
Dispersion correction           -0.019031281
-------------------------   ----------------


-------------------------   --------------------
FINAL SINGLE POINT ENERGY      -212.713890544178
-------------------------   --------------------


           ************************************************************
           *        Program running with 6 parallel MPI-processes     *
           *              working on a common directory               *
           ************************************************************
------------------------------------------------------------------------------
                         ORCA SCF GRADIENT CALCULATION
------------------------------------------------------------------------------

 ... reading COSX grid (gridx3)
Gradient of the Kohn-Sham DFT energy:
Kohn-Sham wavefunction type      ... RKS
Hartree-Fock exchange scaling    ...    0.167
Number of operators              ...    1
Number of atoms                  ...   14
Basis set dimensions             ...  144
Integral neglect threshold       ... 2.5e-11
Integral primitive cutoff        ... 2.5e-12
SHARK Integral package           ... ON

Nuc. rep. gradient       (SHARK) ... done (  0.0 sec)
HCore & Overlap gradient (SHARK) ... done (  0.0 sec)
RI-J gradient            (SHARK) ... done (  0.2 sec)
COSX-gradient                    ... done (  3.5 sec)
Exchange-correlation gradient    ... done
Dispersion correction            ... done

------------------
CARTESIAN GRADIENT
------------------

   1   C   :   -0.000182833   -0.000262697   -0.000072650
   2   C   :    0.000066478    0.000138346    0.000100843
   3   C   :   -0.000004322   -0.000115268   -0.000179578
   4   N   :   -0.000116833    0.000002760    0.000123859
   5   C   :    0.000217524    0.000210178   -0.000044188
   6   H   :   -0.000053526   -0.000146032   -0.000090555
   7   H   :   -0.000005924   -0.000014911   -0.000023614
   8   H   :    0.000047724    0.000042596    0.000001336
   9   H   :   -0.000022298   -0.000039807    0.000098536
  10   H   :    0.000023724   -0.000015823   -0.000048848
  11   H   :   -0.000007956    0.000015805   -0.000047281
  12   H   :    0.000007290    0.000045811   -0.000005418
  13   H   :   -0.000045623    0.000056839    0.000015795
  14   H   :    0.000090984    0.000039582   -0.000026914

Difference to translation invariance:
           :    0.0000144081   -0.0000426201   -0.0001986796

Difference to rotation invariance:
           :   -0.0000576183    0.0000965863    0.0002521902

Norm of the cartesian gradient     ...    0.0006185394
RMS gradient                       ...    0.0000954427
MAX gradient                       ...    0.0002626975

-------
TIMINGS
-------

Total SCF gradient time            ...        5.258 sec

One electron gradient       ....       0.039 sec  (  0.7%)
RI-J Coulomb gradient       ....       0.243 sec  (  4.6%)
COSX gradient               ....       3.541 sec  ( 67.4%)
XC gradient                 ....       1.086 sec  ( 20.7%)

Maximum memory used throughout the entire SCFGRAD-calculation: 40.0 MB
------------------------------------------------------------------------------
                         ORCA GEOMETRY RELAXATION STEP
------------------------------------------------------------------------------

Reading the OPT-File                    .... done
Getting information on internals        .... done
Copying old internal coords+grads       .... done
Making the new internal coordinates     .... (new redundants).... done
Validating the new internal coordinates .... (new redundants).... done
Calculating the B-matrix                .... done
Calculating the G,G- and P matrices     .... done
Transforming gradient to internals      .... done
Projecting the internal gradient        .... done
Number of atoms                         ....  14
Number of internal coordinates          ....  80
Current Energy                          ....  -212.713890544 Eh
Current gradient norm                   ....     0.000618539 Eh/bohr
Maximum allowed component of the step   ....  0.300
Current trust radius                    ....  0.300
Updating the Hessian (BFGS)             .... done
Forming the augmented Hessian           .... done
Diagonalizing the augmented Hessian     .... done
Last element of RFO vector              ....  0.888113535
Lowest eigenvalues of augmented Hessian:
 -0.000088669  0.000285284  0.001651359  0.019064549  0.022553043
Length of the computed step             ....  0.517528583
Warning: the length of the step is outside the trust region - taking restricted step instead
The input lambda is                     ....    -0.000089
   iter:   1  x=   -0.000189  g= 1776.092005 f(x)=     0.177836
   iter:   2  x=   -0.000271  g=  744.818931 f(x)=     0.061497
   iter:   3  x=   -0.000307  g=  424.011998 f(x)=     0.014901
   iter:   4  x=   -0.000311  g=  343.545792 f(x)=     0.001481
   iter:   5  x=   -0.000311  g=  335.132858 f(x)=     0.000018
   iter:   6  x=   -0.000311  g=  335.028391 f(x)=     0.000000
   iter:   7  x=   -0.000311  g=  335.028373 f(x)=     0.000000
The output lambda is                    ....    -0.000311 (7 iterations)
The final length of the internal step   ....  0.300000000
Converting the step to cartesian space:
 Initial RMS(Int)=    0.0335410197
Transforming coordinates:
 Iter   0:  RMS(Cart)=    0.0436572024 RMS(Int)=    0.0335469508
 Iter   1:  RMS(Cart)=    0.0008308776 RMS(Int)=    0.0005049868
 Iter   2:  RMS(Cart)=    0.0000303149 RMS(Int)=    0.0000268156
 Iter   3:  RMS(Cart)=    0.0000012041 RMS(Int)=    0.0000008369
 Iter   4:  RMS(Cart)=    0.0000000480 RMS(Int)=    0.0000000467
done
Storing new coordinates                 .... done

                                .--------------------.
          ----------------------|Geometry convergence|-------------------------
          Item                value                   Tolerance       Converged
          ---------------------------------------------------------------------
          Energy change      -0.0000603253            0.0000050000      NO
          RMS gradient        0.0000578797            0.0001000000      YES
          MAX gradient        0.0003589107            0.0003000000      NO
          RMS step            0.0335410197            0.0020000000      NO
          MAX step            0.0702058916            0.0040000000      NO
          ........................................................
          Max(Bonds)      0.0020      Max(Angles)    0.33
          Max(Dihed)        4.02      Max(Improp)    0.00
          ---------------------------------------------------------------------

The optimization has not yet converged - more geometry cycles are needed


    ---------------------------------------------------------------------------
                         Redundant Internal Coordinates
                            (Angstroem and degrees)

        Definition                    Value    dE/dq     Step     New-Value
    ----------------------------------------------------------------------------
     1. B(C   1,C   0)                1.5462  0.000064  0.0019    1.5481   
     2. B(C   2,C   1)                1.5401 -0.000008  0.0015    1.5416   
     3. B(N   3,C   2)                1.4671  0.000045 -0.0003    1.4668   
     4. B(C   4,N   3)                1.4718 -0.000084 -0.0015    1.4703   
     5. B(C   4,C   0)                1.5598  0.000359 -0.0020    1.5578   
     6. B(H   5,C   0)                1.0949 -0.000029  0.0001    1.0950   
     7. B(H   6,C   0)                1.0955  0.000015 -0.0001    1.0954   
     8. B(H   7,C   1)                1.0972  0.000013 -0.0003    1.0969   
     9. B(H   8,C   1)                1.0953  0.000004 -0.0001    1.0952   
    10. B(H   9,C   2)                1.0946  0.000001 -0.0000    1.0945   
    11. B(H  10,C   2)                1.0987  0.000023 -0.0001    1.0986   
    12. B(H  11,N   3)                1.0160  0.000026  0.0002    1.0162   
    13. B(H  12,C   4)                1.0968 -0.000025  0.0003    1.0971   
    14. B(H  13,C   4)                1.0945 -0.000012 -0.0000    1.0945   
    15. A(C   1,C   0,H   6)          111.13  0.000053    0.33    111.46   
    16. A(H   5,C   0,H   6)          107.13 -0.000059   -0.01    107.13   
    17. A(C   4,C   0,H   5)          112.03  0.000067   -0.27    111.76   
    18. A(C   1,C   0,C   4)          104.33 -0.000111    0.02    104.35   
    19. A(C   1,C   0,H   5)          111.64 -0.000009   -0.23    111.42   
    20. A(C   4,C   0,H   6)          110.64  0.000063    0.16    110.80   
    21. A(C   2,C   1,H   8)          113.22 -0.000017   -0.25    112.97   
    22. A(C   2,C   1,H   7)          109.40 -0.000008    0.13    109.53   
    23. A(C   0,C   1,H   7)          110.53  0.000029   -0.05    110.47   
    24. A(C   0,C   1,C   2)          103.16  0.000047    0.27    103.43   
    25. A(H   7,C   1,H   8)          107.60 -0.000011   -0.07    107.53   
    26. A(C   0,C   1,H   8)          112.90 -0.000037   -0.02    112.88   
    27. A(C   1,C   2,N   3)          105.61 -0.000010    0.23    105.84   
    28. A(H   9,C   2,H  10)          107.77 -0.000008   -0.05    107.72   
    29. A(C   1,C   2,H  10)          110.33  0.000027   -0.02    110.32   
    30. A(N   3,C   2,H   9)          110.74 -0.000023    0.05    110.79   
    31. A(C   1,C   2,H   9)          113.90 -0.000011   -0.09    113.81   
    32. A(N   3,C   2,H  10)          108.37  0.000027   -0.13    108.25   
    33. A(C   4,N   3,H  11)          109.20  0.000020    0.16    109.36   
    34. A(C   2,N   3,H  11)          108.70  0.000016    0.24    108.94   
    35. A(C   2,N   3,C   4)          104.59  0.000031   -0.27    104.32   
    36. A(N   3,C   4,H  13)          110.07 -0.000052    0.22    110.28   
    37. A(C   0,C   4,H  13)          113.14  0.000078    0.07    113.20   
    38. A(N   3,C   4,H  12)          108.48  0.000006   -0.20    108.28   
    39. A(C   0,C   4,H  12)          110.15  0.000013   -0.06    110.08   
    40. A(H  12,C   4,H  13)          107.26 -0.000038    0.07    107.33   
    41. A(C   0,C   4,N   3)          107.67 -0.000010   -0.10    107.56   
    42. D(H   8,C   1,C   0,C   4)   -139.42 -0.000065    3.22   -136.20
[truncated: 217,502 more chars]
