# Supplementary material for: Novel Sulfonium Reagents for the Modular Synthesis of Spiro[2.3]Hexanes and Heteroatom‐Containing Analogues: Synthesis, Application, and Evaluation as Bioisosteres
Source: Angew Chem Int Ed Engl. 2025 Dec 9;65(5):e21633. doi: 10.1002/anie.202521633 (PMC12851011; doi:10.1002/anie.202521633)
Supplement: Supplementary file 2 — Supporting information [file ANIE-65-e21633-s001.zip › Bioisostere-Analysis/DFT/18912988401386289/file.wfn]

Name  ./data/DFT/18912988401386289/file    Run Type  GeometryOpt    Method  DFGTO    Basis Set  Gauss 
GTO                  20 MOL ORBITALS    232 PRIMITIVES       14 NUCLEI
  C 1       (CENTRE  1)  -2.21840809 -0.30417004 -0.13392359  CHARGE =  6.0
  C 2       (CENTRE  2)  -0.08653873 -2.10817569  0.75772917  CHARGE =  6.0
  C 3       (CENTRE  3)   2.37708418 -0.66803152  0.11616395  CHARGE =  6.0
  N 4       (CENTRE  4)   1.73149257  2.02801339  0.06954698  CHARGE =  7.0
  C 5       (CENTRE  5)  -0.79979948  2.08817244 -1.06444620  CHARGE =  6.0
  H 6       (CENTRE  6)  -3.49446487  0.15848139  1.42953557  CHARGE =  1.0
  H 7       (CENTRE  7)  -3.37083025 -1.13716377 -1.63762964  CHARGE =  1.0
  H 8       (CENTRE  8)  -0.21385028 -2.43647354  2.79888437  CHARGE =  1.0
  H 9       (CENTRE  9)  -0.17165567 -3.95644096 -0.16929157  CHARGE =  1.0
  H 10      (CENTRE 10)   3.91606188 -1.02818787  1.45000693  CHARGE =  1.0
  H 11      (CENTRE 11)   3.04764877 -1.19997849 -1.77408698  CHARGE =  1.0
  H 12      (CENTRE 12)   1.62907976  2.67873402  1.87435355  CHARGE =  1.0
  H 13      (CENTRE 13)  -0.57987838  2.03130488 -3.12616771  CHARGE =  1.0
  H 14      (CENTRE 14)  -1.76613038  3.85410473 -0.59048585  CHARGE =  1.0
CENTRE ASSIGNMENTS    1  1  1  1  1  1  1  1  1  1  1  1  1  1  1  1  1  1  1  1
CENTRE ASSIGNMENTS    1  1  1  1  1  1  1  1  1  1  1  1  2  2  2  2  2  2  2  2
CENTRE ASSIGNMENTS    2  2  2  2  2  2  2  2  2  2  2  2  2  2  2  2  2  2  2  2
CENTRE ASSIGNMENTS    2  2  2  2  3  3  3  3  3  3  3  3  3  3  3  3  3  3  3  3
CENTRE ASSIGNMENTS    3  3  3  3  3  3  3  3  3  3  3  3  3  3  3  3  4  4  4  4
CENTRE ASSIGNMENTS    4  4  4  4  4  4  4  4  4  4  4  4  4  4  4  4  4  4  4  4
CENTRE ASSIGNMENTS    4  4  4  4  4  4  4  4  5  5  5  5  5  5  5  5  5  5  5  5
CENTRE ASSIGNMENTS    5  5  5  5  5  5  5  5  5  5  5  5  5  5  5  5  5  5  5  5
CENTRE ASSIGNMENTS    6  6  6  6  6  6  6  6  7  7  7  7  7  7  7  7  8  8  8  8
CENTRE ASSIGNMENTS    8  8  8  8  9  9  9  9  9  9  9  9 10 10 10 10 10 10 10 10
CENTRE ASSIGNMENTS   11 11 11 11 11 11 11 11 12 12 12 12 12 12 12 12 13 13 13 13
CENTRE ASSIGNMENTS   13 13 13 13 14 14 14 14 14 14 14 14
TYPE ASSIGNMENTS      1  1  1  1  1  1  1  1  1  4  2  3  4  2  3  4  2  3  1  4
TYPE ASSIGNMENTS      2  3  1  4  2  3  5  6  7  8  9 10  1  1  1  1  1  1  1  1
TYPE ASSIGNMENTS      1  4  2  3  4  2  3  4  2  3  1  4  2  3  1  4  2  3  5  6
TYPE ASSIGNMENTS      7  8  9 10  1  1  1  1  1  1  1  1  1  4  2  3  4  2  3  4
TYPE ASSIGNMENTS      2  3  1  4  2  3  1  4  2  3  5  6  7  8  9 10  1  1  1  1
TYPE ASSIGNMENTS      1  1  1  1  1  4  2  3  4  2  3  4  2  3  1  4  2  3  1  4
TYPE ASSIGNMENTS      2  3  5  6  7  8  9 10  1  1  1  1  1  1  1  1  1  4  2  3
TYPE ASSIGNMENTS      4  2  3  4  2  3  1  4  2  3  1  4  2  3  5  6  7  8  9 10
TYPE ASSIGNMENTS      1  1  1  1  1  4  2  3  1  1  1  1  1  4  2  3  1  1  1  1
TYPE ASSIGNMENTS      1  4  2  3  1  1  1  1  1  4  2  3  1  1  1  1  1  4  2  3
TYPE ASSIGNMENTS      1  1  1  1  1  4  2  3  1  1  1  1  1  4  2  3  1  1  1  1
TYPE ASSIGNMENTS      1  4  2  3  1  1  1  1  1  4  2  3
EXPONENTS  3.0475249E+03 4.5736951E+02 1.0394869E+02 2.9210155E+01 9.2866630E+00
EXPONENTS  3.1639270E+00 7.8682724E+00 1.8812885E+00 5.4424930E-01 7.8682724E+00
EXPONENTS  7.8682724E+00 7.8682724E+00 1.8812885E+00 1.8812885E+00 1.8812885E+00
EXPONENTS  5.4424930E-01 5.4424930E-01 5.4424930E-01 1.6871440E-01 1.6871440E-01
EXPONENTS  1.6871440E-01 1.6871440E-01 4.3800000E-02 4.3800000E-02 4.3800000E-02
EXPONENTS  4.3800000E-02 8.0000000E-01 8.0000000E-01 8.0000000E-01 8.0000000E-01
EXPONENTS  8.0000000E-01 8.0000000E-01 3.0475249E+03 4.5736951E+02 1.0394869E+02
EXPONENTS  2.9210155E+01 9.2866630E+00 3.1639270E+00 7.8682724E+00 1.8812885E+00
EXPONENTS  5.4424930E-01 7.8682724E+00 7.8682724E+00 7.8682724E+00 1.8812885E+00
EXPONENTS  1.8812885E+00 1.8812885E+00 5.4424930E-01 5.4424930E-01 5.4424930E-01
EXPONENTS  1.6871440E-01 1.6871440E-01 1.6871440E-01 1.6871440E-01 4.3800000E-02
EXPONENTS  4.3800000E-02 4.3800000E-02 4.3800000E-02 8.0000000E-01 8.0000000E-01
EXPONENTS  8.0000000E-01 8.0000000E-01 8.0000000E-01 8.0000000E-01 3.0475249E+03
EXPONENTS  4.5736951E+02 1.0394869E+02 2.9210155E+01 9.2866630E+00 3.1639270E+00
EXPONENTS  7.8682724E+00 1.8812885E+00 5.4424930E-01 7.8682724E+00 7.8682724E+00
EXPONENTS  7.8682724E+00 1.8812885E+00 1.8812885E+00 1.8812885E+00 5.4424930E-01
EXPONENTS  5.4424930E-01 5.4424930E-01 1.6871440E-01 1.6871440E-01 1.6871440E-01
EXPONENTS  1.6871440E-01 4.3800000E-02 4.3800000E-02 4.3800000E-02 4.3800000E-02
EXPONENTS  8.0000000E-01 8.0000000E-01 8.0000000E-01 8.0000000E-01 8.0000000E-01
EXPONENTS  8.0000000E-01 4.1735110E+03 6.2745790E+02 1.4290210E+02 4.0234330E+01
EXPONENTS  1.2820210E+01 4.3904370E+00 1.1626358E+01 2.7162800E+00 7.7221800E-01
EXPONENTS  1.1626358E+01 1.1626358E+01 1.1626358E+01 2.7162800E+00 2.7162800E+00
EXPONENTS  2.7162800E+00 7.7221800E-01 7.7221800E-01 7.7221800E-01 2.1203130E-01
EXPONENTS  2.1203130E-01 2.1203130E-01 2.1203130E-01 6.3900000E-02 6.3900000E-02
EXPONENTS  6.3900000E-02 6.3900000E-02 8.0000000E-01 8.0000000E-01 8.0000000E-01
EXPONENTS  8.0000000E-01 8.0000000E-01 8.0000000E-01 3.0475249E+03 4.5736951E+02
EXPONENTS  1.0394869E+02 2.9210155E+01 9.2866630E+00 3.1639270E+00 7.8682724E+00
EXPONENTS  1.8812885E+00 5.4424930E-01 7.8682724E+00 7.8682724E+00 7.8682724E+00
EXPONENTS  1.8812885E+00 1.8812885E+00 1.8812885E+00 5.4424930E-01 5.4424930E-01
EXPONENTS  5.4424930E-01 1.6871440E-01 1.6871440E-01 1.6871440E-01 1.6871440E-01
EXPONENTS  4.3800000E-02 4.3800000E-02 4.3800000E-02 4.3800000E-02 8.0000000E-01
EXPONENTS  8.0000000E-01 8.0000000E-01 8.0000000E-01 8.0000000E-01 8.0000000E-01
EXPONENTS  1.8731137E+01 2.8253937E+00 6.4012170E-01 1.6127780E-01 3.6000000E-02
EXPONENTS  1.1000000E+00 1.1000000E+00 1.1000000E+00 1.8731137E+01 2.8253937E+00
EXPONENTS  6.4012170E-01 1.6127780E-01 3.6000000E-02 1.1000000E+00 1.1000000E+00
EXPONENTS  1.1000000E+00 1.8731137E+01 2.8253937E+00 6.4012170E-01 1.6127780E-01
EXPONENTS  3.6000000E-02 1.1000000E+00 1.1000000E+00 1.1000000E+00 1.8731137E+01
EXPONENTS  2.8253937E+00 6.4012170E-01 1.6127780E-01 3.6000000E-02 1.1000000E+00
EXPONENTS  1.1000000E+00 1.1000000E+00 1.8731137E+01 2.8253937E+00 6.4012170E-01
EXPONENTS  1.6127780E-01 3.6000000E-02 1.1000000E+00 1.1000000E+00 1.1000000E+00
EXPONENTS  1.8731137E+01 2.8253937E+00 6.4012170E-01 1.6127780E-01 3.6000000E-02
EXPONENTS  1.1000000E+00 1.1000000E+00 1.1000000E+00 1.8731137E+01 2.8253937E+00
EXPONENTS  6.4012170E-01 1.6127780E-01 3.6000000E-02 1.1000000E+00 1.1000000E+00
EXPONENTS  1.1000000E+00 1.8731137E+01 2.8253937E+00 6.4012170E-01 1.6127780E-01
EXPONENTS  3.6000000E-02 1.1000000E+00 1.1000000E+00 1.1000000E+00 1.8731137E+01
EXPONENTS  2.8253937E+00 6.4012170E-01 1.6127780E-01 3.6000000E-02 1.1000000E+00
EXPONENTS  1.1000000E+00 1.1000000E+00
MO  1                     OCC NO =   2.00000000 ORB. ENERGY = -14.41154216 
 -1.04555165E-05 -1.92887450E-05 -3.11380572E-05 -4.05325023E-05 -3.45864609E-05
 -1.19418756E-05 -5.22646323E-05 -2.40887320E-05  6.75473014E-05  8.26921535E-05
  2.50783187E-04  3.47322988E-04  6.34030733E-05  1.92284565E-04  2.66305132E-04
  3.16425776E-05  9.59634755E-05  1.32904927E-04  4.40298537E-04 -1.08025612E-04
  1.24386986E-04  3.23887131E-05 -1.78184310E-04  3.76753241E-06 -5.12473792E-05
  2.01677324E-05 -8.50553367E-05  4.67072346E-05  3.83481021E-05  1.17848893E-04
 -1.42311235E-04  2.64488347E-05  1.16894335E-05  2.15651234E-05  3.48128427E-05
  4.53159815E-05  3.86682128E-05  1.33512066E-05 -1.79363688E-04 -8.26685965E-05
  2.31811313E-04  7.96069264E-05  2.83970069E-04  3.69146120E-04  6.10375178E-05
  2.17730151E-04  2.83037719E-04  3.04619996E-05  1.08662606E-04  1.41255660E-04
  1.11689880E-04 -1.08206259E-04  8.23682158E-05 -6.65229140E-05  1.62280980E-04
  3.50207001E-06  2.30059464E-05  5.49835365E-06  4.50398821E-05 -1.14031081E-04
  6.89911994E-05  1.82832280E-04 -5.57800593E-05  6.15484694E-05  1.11756547E-05
  2.06172841E-05  3.32827342E-05  4.33242347E-05  3.69686515E-05  1.27643889E-05
 -1.36802289E-04 -6.30520778E-05  1.76804562E-04  1.63085370E-04  6.36269172E-05
 -6.50103773E-04  1.25043468E-04  4.87850651E-05 -4.98458142E-04  6.24054552E-05
  2.43471669E-05 -2.48765550E-04 -1.45734102E-03 -7.02043708E-05  2.10779140E-04
 -4.55680094E-04  1.94589553E-04 -4.62552464E-05 -2.03253012E-05  9.98125975E-05
 -2.97086928E-04  5.62438623E-04 -2.65351696E-04 -3.14996270E-05 -5.24454593E-05
 -9.79081705E-05 -6.75985436E-01 -1.24489804E+00 -2.01137571E+00 -2.63244259E+00
 -2.25492161E+00 -7.75718774E-01  1.66942537E-02  8.25285936E-03 -2.17704385E-02
 -2.64515385E-03  2.63069619E-03  1.91463913E-03 -2.05928586E-03  2.04803040E-03
  1.49057088E-03 -9.77821764E-04  9.72477269E-04  7.07775775E-04  5.95428992E-03
 -1.43211380E-04 -7.95411550E-04 -9.42309917E-04 -1.15252812E-03  1.66347312E-04
  2.74957929E-05  9.28293707E-05  5.97446762E-04  4.61418545E-04 -1.05886531E-03
 -5.83560719E-05  4.98281172E-04 -9.25738992E-04  2.05270820E-05  3.78691623E-05
  6.11326524E-05  7.95765566E-05  6.79028263E-05  2.34452177E-05 -1.82142832E-04
 -8.39495021E-05  2.35403106E-04 -1.17050742E-04 -6.44350381E-04  3.88702123E-06
 -8.97470495E-05 -4.94046807E-04  2.98032016E-06 -4.47900682E-05 -2.46563985E-04
  1.48738865E-06 -1.62039862E-03 -3.43742263E-04 -4.12574416E-04  1.31464371E-04
  4.40253816E-04  1.71768133E-05  1.19796404E-04 -4.68447673E-05  4.76204935E-04
 -2.97621756E-04 -1.78583179E-04  2.72171526E-04  4.55683950E-04  9.73886729E-05
 -2.04909084E-05 -3.47564568E-05 -3.95690057E-05  1.14594694E-04 -4.88077799E-05
  9.73691022E-06  9.81761413E-05  6.34450198E-05 -2.29680057E-05 -3.89580823E-05
 -4.43524088E-05 -9.53042838E-05  3.33476054E-05  1.68380613E-05 -1.55623583E-04
 -4.98250518E-05 -4.39950568E-06 -7.46239386E-06 -8.49567339E-06  1.39943732E-04
 -5.47402923E-06 -2.78183799E-05  6.15139663E-05  1.98039561E-04 -1.43322335E-05
 -2.43101792E-05 -2.76762854E-05 -1.16131132E-04  6.95859554E-05  4.03239432E-05
 -5.74330526E-05 -1.07590563E-04  9.73458905E-05  1.65117045E-04  1.87979958E-04
  2.11262949E-04  8.64769418E-05 -1.17842834E-04 -3.24908738E-04  2.62171118E-04
  8.24972782E-05  1.39930989E-04  1.59306518E-04  1.66265005E-04 -9.58277625E-05
  1.57051305E-04 -1.36207979E-04  1.58140973E-04  1.48403268E-04  2.51720016E-04
  2.86574400E-04 -5.04824048E-04 -1.60179704E-04 -2.72471873E-03  4.59396581E-04
 -6.29145419E-04  8.94105037E-05  1.51657127E-04  1.72656315E-04  1.50088502E-04
 -7.20039996E-05  2.41065661E-04  1.05831818E-04 -5.88494305E-05  1.02021255E-04
  1.73047346E-04  1.97008328E-04  2.16879598E-04  1.09560831E-04  1.34219739E-04
  3.09866593E-04 -3.00323535E-04
MO  2                     OCC NO =   2.00000000 ORB. ENERGY = -10.30035474 
  3.30446991E-05  6.09621510E-05  9.84119468E-05  1.28103126E-04  1.09310640E-04
  3.77423426E-05  2.63238324E-04  1.21326357E-04 -3.40211680E-04 -4.14464585E-05
  9.01098820E-05 -1.07395777E-04 -3.17785030E-05  6.90905148E-05 -8.23442376E-05
 -1.58597004E-05  3.44810095E-05 -4.10955462E-05  1.41211614E-03  9.88538953E-06
  5.00809293E-04  1.46038819E-04  2.46962456E-03  1.42137045E-04  2.35224559E-04
 -1.37644069E-05 -1.03012996E-04 -5.35339416E-05  1.56546938E-04 -2.22806098E-04
 -1.62052141E-05 -1.74773992E-05 -1.23493832E-03 -2.27826243E-03 -3.67782693E-03
 -4.78743833E-03 -4.08513018E-03 -1.41049749E-03 -5.37834454E-04 -2.47887519E-04
  6.95102297E-04 -2.43767597E-05  1.66648942E-04 -8.16107103E-05 -1.86905458E-05
  1.27775788E-04 -6.25738916E-05 -9.32789238E-06  6.37690744E-05 -3.12287578E-05
 -2.66602710E-03  3.07023136E-04 -5.59718023E-04 -5.41362560E-04 -4.14444261E-03
  1.04690448E-04 -2.73848453E-05 -2.82162799E-04  5.73449409E-04 -2.02195771E-04
 -3.71253638E-04  8.09378405E-04 -3.27294965E-04 -2.68153194E-04 -5.30308487E-01
 -9.78333801E-01 -1.57933623E+00 -2.05582670E+00 -1.75424082E+00 -6.05697288E-01
  1.52371543E-02  7.02279361E-03 -1.96926412E-02  3.61543831E-04 -1.54342465E-05
 -7.63984144E-04  2.77208768E-04 -1.18339966E-05 -5.85774353E-04  1.38346605E-04
 -5.90599376E-06 -2.92342460E-04  7.59782323E-03 -1.32167449E-04 -9.74394617E-04
  3.47562891E-04  4.03859502E-03 -1.51690481E-05 -3.11703407E-04  1.35476724E-04
  1.37043042E-04  5.31527311E-04 -6.68570352E-04  6.11397036E-04 -6.22209924E-04
 -1.89795631E-04 -1.25786298E-05 -2.31648654E-05 -3.74273604E-05 -4.89840745E-05
 -4.19592238E-05 -1.44344520E-05  3.44489149E-05  1.70299346E-05 -4.49237201E-05
  1.11872639E-04 -7.55566716E-05 -2.52143733E-04  8.70942700E-05 -5.88218284E-05
 -1.96297098E-04  4.13554399E-05 -2.79306846E-05 -9.32088052E-05 -7.30591172E-04
 -3.20156751E-04 -1.56041030E-04  4.93473901E-04 -2.02691809E-03 -4.84182635E-05
 -6.42440512E-05  4.04006732E-04 -3.49914750E-04  9.17313313E-04 -5.67398563E-04
 -4.90586380E-04  8.26795488E-05 -2.12053833E-04  6.32553287E-02  1.16695900E-01
  1.88383620E-01  2.45219522E-01  2.09246282E-01  7.22477237E-02 -2.25417209E-03
 -1.03894632E-03  2.91331317E-03 -1.82009178E-04  2.94889066E-04 -1.95259374E-04
 -1.39553038E-04  2.26102142E-04 -1.49712444E-04 -6.96467476E-05  1.12840817E-04
 -7.47170033E-05 -1.56309248E-03  1.29908747E-04 -2.35437579E-04  6.76868371E-04
 -1.36594845E-03 -4.30999614E-05 -8.76536331E-05  5.58807574E-05 -2.93082101E-05
 -1.85606345E-04  2.14914555E-04  2.94985482E-04  2.97301567E-05  3.60326013E-04
 -2.75005039E-05 -4.66460568E-05 -5.31048978E-05 -1.81293047E-04 -2.18076927E-04
  2.82506950E-05 -2.09392268E-04 -5.97843969E-05 -6.32729105E-05 -1.07322825E-04
 -1.22183268E-04  1.39488956E-04  1.67926933E-04  7.73860831E-05 -6.24716771E-05
  2.35932365E-05  1.00337582E-04  1.70191519E-04  1.93757068E-04  2.78699531E-04
  1.08667009E-04 -2.30192571E-04  5.53255013E-05  1.25365148E-04  1.05401033E-04
  1.78780090E-04  2.03534855E-04  3.53470455E-04  1.18012562E-04  8.87940792E-06
  8.42621507E-05  3.69086152E-04  1.89579204E-04  3.21562191E-04  3.66087264E-04
 -7.67751594E-04 -2.36437377E-05 -1.49546577E-03 -1.25123804E-03  2.92924356E-04
  1.07307132E-04  1.82013194E-04  2.07215630E-04 -1.24413989E-03 -1.82692103E-04
  1.74946007E-03 -1.06170367E-04  2.80523216E-04  7.50539070E-05  1.27305624E-04
  1.44932983E-04  3.97869656E-04 -1.48852485E-04 -2.45025982E-04 -1.68127044E-04
  1.22392379E-04  6.13015392E-05  1.03979006E-04  1.18376448E-04  6.01566900E-04
 -1.28764094E-05 -3.71895264E-05  2.78375016E-04 -4.01362090E-04 -2.94235833E-05
 -4.99079632E-05 -5.68184638E-05 -1.97383312E-04  9.22929404E-05  6.70735972E-05
 -1.44899883E-04  1.72202791E-04
MO  3                     OCC NO =   2.00000000 ORB. ENERGY = -10.30025515 
  1.18604464E-03  2.18806145E-03  3.53221439E-03  4.59789405E-03  3.92339169E-03
  1.35465307E-03  5.07142152E-04  2.33741459E-04 -6.55435278E-04  1.06676695E-04
  7.41972194E-05 -1.09687498E-04  8.17928914E-05  5.68896993E-05 -8.41013828E-05
  4.08203857E-05  2.83919474E-05 -4.19724848E-05  2.47308595E-03 -2.39625186E-04
  4.93408418E-04  5.14442117E-04  4.21412592E-03 -4.17399434E-06  3.03916465E-04
  8.61157122E-05  2.13502454E-04 -4.81756569E-04  2.68254115E-04 -6.81729266E-04
  3.24264142E-04  7.53624481E-04  3.05132624E-04  5.62920578E-04  9.08729582E-04
  1.18289602E-03  1.00936741E-03  3.48510362E-04 -1.95751327E-04 -9.02216481E-05
  2.52990853E-04  8.76090803E-05  5.38946973E-05 -8.59868309E-06  6.71730594E-05
  4.13230191E-05 -6.59292220E-06  3.35240649E-05  2.06230829E-05 -3.29033028E-06
 -9.23948307E-04  1.54201547E-04  3.63392984E-05 -4.14947414E-04 -1.96920537E-03
 -7.53241105E-06  9.21799810E-05 -2.48190212E-04 -1.26814423E-04  1.72725637E-04
 -4.59112138E-05  5.56550219E-05  1.41766078E-04  8.57675431E-06  6.31007115E-02
  1.16410656E-01  1.87923147E-01  2.44620124E-01  2.08734814E-01  7.20711260E-02
 -1.36724774E-03 -6.30163515E-04  1.76704381E-03  2.50024940E-04  1.42911117E-04
 -6.22929785E-06  1.91703190E-04  1.09575137E-04 -4.77622860E-06  9.56733284E-05
  5.46856736E-05 -2.38367284E-06 -2.33343214E-04 -3.86457661E-04 -3.93965800E-04
 -7.43312043E-05  5.82849752E-04 -2.16122253E-06 -1.49076734E-05  5.16064615E-05
  2.48402096E-04 -2.21445461E-04 -2.69566349E-05 -3.22168956E-04  2.96890229E-04
 -2.77007055E-04  1.24907097E-05  2.30029512E-05  3.71657565E-05  4.86416933E-05
  4.16659439E-05  1.43335603E-05 -1.90123006E-05 -9.39879345E-06  2.47933287E-05
 -8.28403113E-05  3.21515347E-04  1.74748388E-04 -6.44922344E-05  2.50303781E-04
  1.36043839E-04 -3.06231940E-05  1.18853088E-04  6.45984266E-05  9.65969619E-04
  1.27852070E-04 -5.96767340E-04  2.05044137E-05  2.76407421E-03 -1.07953249E-04
 -4.11473816E-04 -1.18974098E-04 -7.20422199E-04  1.88988749E-04  5.31433450E-04
  6.91374833E-05 -1.03977814E-03  1.35056568E-04  5.30297117E-01  9.78312825E-01
  1.57930237E+00  2.05578262E+00  1.75420320E+00  6.05684301E-01 -1.51601615E-02
 -6.98730769E-03  1.95931350E-02 -2.58923615E-06  7.80529310E-04  1.36822558E-04
 -1.98526127E-06  5.98460132E-04  1.04906818E-04 -9.90784521E-07  2.98673552E-04
  5.23558553E-05 -7.54999071E-03 -4.26755291E-04 -4.06076608E-04  7.24819328E-04
 -4.20317318E-03 -1.72231936E-04 -1.27951205E-04  2.87885402E-04 -3.56271925E-04
  3.79031669E-05  3.18368758E-04 -1.15243874E-03 -4.43906145E-04  6.41874808E-04
 -9.47460915E-05 -1.60707294E-04 -1.82959611E-04 -3.08447385E-04 -7.19655874E-05
  1.75460701E-04 -2.25021765E-04 -1.01982658E-05 -9.59614343E-05 -1.62768745E-04
 -1.85306501E-04 -3.94106075E-04 -1.20818768E-04 -1.60674655E-04 -2.84590852E-04
 -1.71151590E-04  1.24789279E-05  2.11666222E-05  2.40974562E-05  7.05034675E-05
  1.78988047E-04 -4.09143109E-05  4.37304937E-05  1.26780491E-04  3.53236318E-05
  5.99155615E-05  6.82117631E-05 -1.89684636E-04 -2.06103610E-04 -1.59734096E-04
 -1.83459581E-05 -3.23519026E-05 -1.29700766E-05 -2.19997034E-05 -2.50458899E-05
  3.64346079E-04 -1.05615146E-04  1.89714492E-04  1.73602866E-04  8.81450532E-06
 -9.28114170E-05 -1.57425720E-04 -1.79223654E-04 -3.02574722E-04  8.94625833E-05
 -1.35424591E-04  3.98357576E-04 -2.23767261E-04 -9.91018577E-05 -1.68095497E-04
 -1.91370821E-04 -5.58556840E-04  2.00908276E-04  1.78520866E-04 -1.62586449E-04
  2.12603042E-04 -1.26223234E-04 -2.14098481E-04 -2.43743603E-04  1.13693599E-03
  1.70215050E-04 -1.67755594E-03  3.79480653E-04 -4.02739530E-04 -1.83252749E-04
 -3.10831326E-04 -3.53870551E-04  8.66079094E-04  1.48867333E-05  7.47433786E-04
 -9.28882124E-04  1.55121620E-03
MO  4                     OCC NO =   2.00000000 ORB. ENERGY = -10.27788189 
  1.48903869E-01  2.74703670E-01  4.43457498E-01  5.77249953E-01  4.92568477E-01
  1.70072084E-01 -3.63664546E-03 -1.67612732E-03  4.70003473E-03  3.76249083E-06
 -1.30093978E-04  1.16709506E-04  2.88483819E-06 -9.97477715E-05  8.94854109E-05
  1.43973646E-06 -4.97811294E-05  4.46594922E-05  4.99302531E-04  1.80454119E-04
  4.63778014E-04 -4.53273863E-04  2.19010638E-03 -6.67133027E-05  1.33724556E-04
  2.47339138E-05 -1.19347152E-04 -3.38847897E-04  4.58195049E-04  1.04266157E-03
 -4.44625606E-04  9.71855739E-04  5.12822335E-01  9.46074665E-01  1.52725992E+00
  1.98803880E+00  1.69639727E+00  5.85725300E-01 -1.45025633E-02 -6.68422116E-03
  1.87432490E-02  2.85965790E-04 -2.66681478E-05 -2.19095494E-04  2.19260343E-04
 -2.04474362E-05 -1.67988462E-04  1.09426280E-04 -1.02047038E-05 -8.38380169E-05
 -6.80939556E-03  2.36564644E-04 -2.04571534E-04 -7.66423871E-04 -1.34893556E-03
  4.53815460E-05  8.94995981E-06 -1.04228824E-04 -9.67812304E-04  2.31262000E-04
  7.36550304E-04  4.34527422E-04 -2.00650330E-04  9.01551691E-04 -1.34827739E-03
 -2.48735476E-03 -4.01536724E-03 -5.22681556E-03 -4.46005161E-03 -1.53994887E-03
  4.41458081E-04  2.03467717E-04 -5.70544568E-04 -1.33579772E-05  2.28304551E-04
  1.31118311E-04 -1.02420456E-05  1.75049380E-04  1.00533165E-04 -5.11149863E-06
  8.73619099E-05  5.01730957E-05  1.68893576E-03  9.79657015E-06 -6.53973318E-04
 -5.23057664E-04  5.32262506E-04 -7.52611923E-05 -5.95256510E-05 -4.17782599E-05
 -2.77923498E-04 -1.03990700E-04  3.81914197E-04 -7.92690118E-04  4.48510348E-04
  1.39983419E-04 -3.15195863E-05 -5.80466220E-05 -9.37856452E-05 -1.22744510E-04
 -1.05141609E-04 -3.61699136E-05  2.87624788E-04  1.42188262E-04 -3.75082219E-04
 -3.06408347E-04  3.11114152E-04  3.97022473E-04 -2.38542789E-04  2.42206319E-04
  3.09087037E-04 -1.13268554E-04  1.15008127E-04  1.46765458E-04  2.71615865E-04
  2.63553686E-04 -3.33537560E-04 -9.36317278E-06  1.51050846E-03  6.42201410E-05
 -1.28017855E-04 -1.78371507E-04  1.36725640E-04 -6.59784735E-05 -7.07471668E-05
  2.99462642E-04 -1.03362405E-04 -1.17468965E-04 -4.22361259E-04 -7.79188539E-04
 -1.25785360E-03 -1.63735180E-03 -1.39715538E-03 -4.82404251E-04 -1.02830301E-04
 -4.73944130E-05  1.32898847E-04 -8.19308663E-05  1.91622460E-04  1.81017421E-04
 -6.28193668E-05  1.46923890E-04  1.38792622E-04 -3.13512671E-05  7.33253191E-05
  6.92672465E-05 -5.37658117E-04 -2.25770005E-04 -3.18371381E-04  9.46775891E-05
 -1.58055992E-03 -6.03254360E-05 -1.30160607E-06  1.69034399E-04 -5.93685430E-06
  6.31691784E-06 -3.80063536E-07 -5.16965243E-04 -6.53910154E-05  1.02438270E-04
 -1.48836676E-04 -2.52455158E-04 -2.87411333E-04  6.17271996E-05  2.37514912E-05
  5.58780834E-04 -4.99449310E-04  2.26807846E-04 -1.37083123E-04 -2.32518907E-04
 -2.64714611E-04 -1.00349329E-04 -1.99142477E-04 -6.44588834E-04 -5.49742830E-04
 -2.67603354E-04 -1.61969327E-04 -2.74730616E-04 -3.12771160E-04  1.06288385E-03
  3.58436657E-06  1.88911273E-03 -7.05338245E-05  1.07154734E-04 -1.80372617E-04
 -3.05946078E-04 -3.48308868E-04  8.29809279E-04 -5.76086812E-05 -1.19198841E-03
 -4.55770106E-05 -1.62821771E-03 -7.41262005E-05 -1.25732058E-04 -1.43141533E-04
 -1.62303603E-04  1.13414358E-04  5.70711817E-05  2.59496890E-04  4.87261997E-05
 -8.56288911E-05 -1.45242797E-04 -1.65353825E-04 -4.67116985E-04 -1.52178405E-04
 -1.64903426E-04  2.12150230E-04 -7.58253007E-05 -3.42011600E-05 -5.80116370E-05
 -6.60442119E-05 -7.62574588E-04  2.73120839E-05  1.21563846E-04  2.13875642E-04
  3.60865621E-04  2.28889900E-05  3.88240568E-05  4.41998255E-05 -2.58149898E-04
  6.31118286E-05 -6.57325196E-05  6.00953018E-05  6.11655314E-05 -1.52162075E-06
 -2.58095662E-06 -2.93832849E-06 -1.48415248E-04 -3.44751173E-05  1.33349104E-04
 -2.63546240E-05  7.45516440E-05
MO  5                     OCC NO =   2.00000000 ORB. ENERGY = -10.27769418 
 -5.12869869E-01 -9.46162357E-01 -1.52740148E+00 -1.98822308E+00 -1.69655451E+00
 -5.85779591E-01  1.48372393E-02  6.83847308E-03 -1.91757873E-02 -1.19683610E-04
  3.17901127E-04  1.02363039E-04 -9.17657648E-05  2.43746324E-04  7.84854547E-05
 -4.57975486E-05  1.21646500E-04  3.91697430E-05  8.29765110E-03  1.11653184E-04
  1.16140950E-03  4.11697421E-05  2.56229631E-03 -4.53116344E-05  1.66847963E-04
  1.28457207E-05 -1.34846897E-05  5.18520773E-04 -5.05036083E-04  3.42865860E-05
 -1.59872396E-05 -1.09940845E-03  1.49073044E-01  2.75015771E-01  4.43961327E-01
  5.77905789E-01  4.93128103E-01  1.70265309E-01 -4.86700497E-03 -2.24319914E-03
  6.29016291E-03  2.25252007E-05 -1.35703552E-04 -3.60304253E-05  1.72708884E-05
 -1.04048835E-04 -2.76258339E-05  8.61938383E-06 -5.19276618E-05 -1.37872275E-05
 -4.78250533E-03  3.99045385E-04  4.85107546E-04 -8.67893504E-04 -2.93304043E-03
  1.33391737E-04 -4.34375504E-05 -1.30859538E-04  1.22433301E-04  5.94586078E-06
 -1.28379162E-04 -8.60140394E-04  3.83831036E-04 -2.13668478E-04 -3.62747887E-04
 -6.69211463E-04 -1.08031626E-03 -1.40625091E-03 -1.19995656E-03 -4.14316226E-04
  3.23270968E-04  1.48995360E-04 -4.17798434E-04  4.88564001E-05 -1.07807699E-04
 -1.50054442E-04  3.74599740E-05 -8.26600733E-05 -1.15052183E-04  1.86951526E-05
 -4.12531703E-05 -5.74191037E-05  1.49190460E-03  1.08220075E-04 -5.51501294E-04
  3.24631338E-05  1.76245411E-03 -2.99704982E-05 -1.95123949E-04 -5.74011946E-05
 -1.74586604E-04  6.84175983E-05  1.06169006E-04 -3.90641056E-05 -8.36968165E-05
  2.29550249E-04  7.23257537E-06  1.33195457E-05  2.15203252E-05  2.81653102E-05
  2.41260974E-05  8.29965292E-06 -7.99985348E-05 -3.95475394E-05  1.04323512E-04
  9.23277125E-05 -2.97225729E-04 -2.06851933E-05  7.18782967E-05 -2.31394005E-04
 -1.61036857E-05  3.41303576E-05 -1.09874058E-04 -7.64659954E-06  6.92913922E-06
 -2.60551149E-04 -1.57248223E-04  1.68052783E-04 -6.78682387E-04 -1.63973180E-05
  1.39083319E-04  2.00529313E-05  1.47852183E-04 -1.74031882E-04  2.61796986E-05
 -6.71303773E-05  1.39383916E-04  1.59385532E-04  1.25912094E-03  2.32287547E-03
  3.74984631E-03  4.88118617E-03  4.16512539E-03  1.43811792E-03 -5.90261909E-04
 -2.72051296E-04  7.62860032E-04 -9.86715528E-06 -5.98829655E-05 -1.45394095E-04
 -7.56550583E-06 -4.59144416E-05 -1.11478926E-04 -3.77571769E-06 -2.29145245E-05
 -5.56357979E-05 -2.38692095E-03 -2.30431984E-04  3.03492843E-04  8.76189328E-04
 -1.38501582E-03  4.54086163E-05  1.72767443E-05  1.80177167E-04 -6.80125753E-07
  2.89631714E-04 -2.88951588E-04  7.63598562E-04 -1.47332108E-04 -5.14879106E-04
  1.06884408E-04  1.81296175E-04  2.06399329E-04 -1.18775126E-03 -2.24308113E-06
 -1.54364683E-03  6.96115957E-04 -5.40924706E-04  1.21245055E-04  2.05654548E-04
  2.34130482E-04 -1.09239715E-03 -8.45137492E-05  1.51549475E-03  6.20773205E-04
  8.04297612E-04  6.93689432E-05  1.17662850E-04  1.33955023E-04  5.94133577E-04
  5.52015449E-06  3.03836620E-04 -5.30440460E-05  1.99307947E-04  4.46647579E-05
  7.57598783E-05  8.62499614E-05  6.59720164E-04  1.95996749E-04 -3.47557870E-04
 -9.10808864E-05 -5.25606245E-05 -4.05093205E-05 -6.87114705E-05 -7.82255965E-05
  7.02739063E-06  6.43065816E-05 -1.32255156E-04  1.49628671E-04 -2.96371512E-06
 -6.83069749E-05 -1.15861551E-04 -1.31904307E-04  7.80730708E-05 -1.29562045E-04
 -3.72247505E-05 -2.59599190E-05 -7.07630004E-05  5.40334995E-06  9.16510362E-06
  1.04341487E-05  4.28024531E-04 -5.50924298E-06 -1.01078076E-04 -1.72333874E-04
 -1.17963802E-04  1.14532740E-04  1.94269193E-04  2.21168655E-04  3.80878704E-04
  2.29347541E-04  2.55689119E-04  4.29049004E-05 -1.16679218E-04  8.88336281E-05
  1.50678637E-04  1.71542338E-04  1.31717150E-04 -1.32871580E-04  1.21830566E-04
 -1.05120110E-05 -2.80153285E-04
MO  6                     OCC NO =   2.00000000 ORB. ENERGY =  -1.05229635 
 -2.50875254E-02 -4.62824463E-02 -7.47143198E-02 -9.72558537E-02 -8.29886040E-02
 -2.86539749E-02 -3.36830531E-02 -1.55244953E-02  4.35322939E-02 -1.28770300E-03
  4.93686882E-02  2.10608682E-02 -9.87328597E-04  3.78527638E-02  1.61481315E-02
 -4.92746173E-04  1.88911823E-02  8.05904947E-03  1.07115773E-02 -1.16292874E-04
  1.35589980E-03  1.37121601E-04 -4.36638373E-03  2.04619753E-04 -4.00805399E-04
 -1.33936828E-04  2.35350668E-03  1.06931704E-03 -3.42282372E-03  3.46399306E-03
 -2.12665224E-04 -4.18572350E-03 -2.53894639E-02 -4.68394742E-02 -7.56135367E-02
 -9.84263671E-02 -8.39874052E-02 -2.89988371E-02 -3.41775461E-02 -1.57524068E-02
  4.41713814E-02 -1.59865635E-02  1.76623678E-02  4.88789953E-02 -1.22574781E-02
  1.35423780E-02  3.74772985E-02 -6.11734070E-03  6.75859581E-03  1.87037988E-02
  1.06196049E-02 -5.48404922E-04  4.06367484E-05  1.08660776E-03 -1.12996639E-03
  1.33877150E-04 -8.73644117E-05  4.53606578E-05  1.69969542E-03  1.61483753E-03
 -3.31453294E-03  3.13674848E-03 -1.07581070E-03 -4.74633763E-03 -4.77257808E-02
 -8.80463836E-02 -1.42134355E-01 -1.85016716E-01 -1.57875113E-01 -5.45104909E-02
 -6.43905338E-02 -2.96775514E-02  8.32189303E-02  1.77878530E-03 -5.63332564E-02
  9.31042148E-02  1.36385920E-03 -4.31927509E-02  7.13863783E-02  6.80661337E-04
 -2.15562101E-02  3.56268063E-02  1.87058835E-02  2.73368067E-04 -1.30304639E-03
  2.26799747E-04  3.45780432E-03 -1.80128332E-04 -3.22729794E-04  2.80237008E-04
 -2.08866336E-03  1.09295423E-02 -8.84087892E-03 -1.09679771E-02 -1.72496241E-05
 -2.89038839E-04 -1.06490434E-01 -1.96113297E-01 -3.16859302E-01 -4.14698217E-01
 -3.55225969E-01 -1.22201788E-01 -1.62997743E-01 -8.05784715E-02  2.12560105E-01
  4.67168006E-02 -1.31864798E-01 -1.33515609E-01  3.63696225E-02 -1.02658420E-01
 -1.03943597E-01  1.72695831E-02 -4.87458487E-02 -4.93560963E-02  7.22027991E-02
  1.55566032E-03 -7.13292993E-03 -7.52448495E-03 -5.78321503E-03  8.84877136E-04
  5.23876034E-04  9.24855845E-04  1.47008632E-03  3.52707009E-03 -4.99715641E-03
 -1.53563466E-03  8.88208260E-03  2.65895563E-03 -4.73351246E-02 -8.73256858E-02
 -1.40970924E-01 -1.83502274E-01 -1.56582837E-01 -5.40642989E-02 -6.39417600E-02
 -2.94707119E-02  8.26389308E-02  5.45740459E-02  8.79422523E-02 -3.18097935E-02
  4.18439004E-02  6.74285145E-02 -2.43897224E-02  2.08830392E-02  3.36515549E-02
 -1.21721810E-02  1.83375777E-02  7.33278638E-04  1.55363028E-04 -9.80085793E-04
  5.74885445E-03  1.83405065E-04  3.67779362E-04 -5.56732122E-04  8.51675161E-03
 -4.31424430E-03 -4.20250731E-03 -2.52874916E-03  1.67548160E-02 -4.51453708E-03
  4.03418348E-03  6.84273831E-03  7.79021730E-03  8.25113559E-04 -2.15520929E-04
 -2.60975475E-03  2.85337053E-03 -4.41088044E-04  3.57592818E-03  6.06545063E-03
  6.90530258E-03  6.26581034E-04  4.48299804E-04  2.39791552E-03  2.11230981E-03
  1.42169170E-03  4.23161686E-03  7.17762267E-03  8.17147139E-03  7.43560051E-04
  2.03790828E-05 -3.74281285E-03  5.32652914E-04  1.40106708E-03  3.55307176E-03
  6.02668181E-03  6.86116563E-03  5.62823970E-04  5.56469381E-04  1.34583977E-03
  2.16819870E-04  3.18930759E-03  7.34497102E-03  1.24584602E-02  1.41835196E-02
  8.89765182E-04  3.08901199E-04 -4.00470856E-03 -5.13107895E-03  2.26364103E-03
  7.90325975E-03  1.34054235E-02  1.52616040E-02  1.19584312E-03 -4.90194517E-04
  6.40227914E-03 -2.74987490E-03  2.78462587E-03  2.12265319E-02  3.60042134E-02
  4.09895327E-02  1.41692601E-04 -1.05541157E-03 -1.80162622E-02 -6.04922975E-04
 -8.40762784E-03  7.81116874E-03  1.32492198E-02  1.50837715E-02  1.13029338E-03
 -4.12905496E-04  7.45607239E-03  2.04228109E-04 -6.73018834E-05  7.33409707E-03
  1.24400160E-02  1.41625214E-02  8.69204909E-04  4.43701807E-04 -7.83528864E-04
  4.01442470E-03 -5.54733041E-03
MO  7                     OCC NO =   2.00000000 ORB. ENERGY =  -0.88827484 
  6.98969105E-02  1.28948549E-01  2.08163222E-01  2.70966689E-01  2.31216389E-01
  7.98334746E-02  9.56546979E-02  4.40871825E-02 -1.23625029E-01 -1.50079353E-02
 -4.58325905E-02  4.19555266E-02 -1.15071283E-02 -3.51415095E-02  3.21688240E-02
 -5.74286359E-03 -1.75380763E-02  1.60544979E-02 -4.00674656E-02 -4.43095301E-04
 -1.78093923E-03  3.75358993E-04  7.34545877E-04 -8.66575279E-05 -4.22639262E-06
  9.01223640E-05 -2.73309081E-03 -1.14663091E-05  2.74455712E-03  8.83082757E-03
 -3.84091980E-03  4.63654220E-03  7.03302705E-02  1.29748029E-01  2.09453832E-01
  2.72646680E-01  2.32649928E-01  8.03284412E-02  9.61788936E-02  4.43287839E-02
 -1.24302505E-01  2.39697549E-02  4.56090435E-02 -3.66298684E-02  1.83784805E-02
  3.49701079E-02 -2.80854487E-02  9.17214992E-03  1.74525349E-02 -1.40166074E-02
 -4.05107930E-02  6.10479424E-04  6.26908543E-04 -1.80158770E-03  4.29947804E-04
 -7.28364964E-05  1.15484520E-04 -7.49765800E-05 -1.85487411E-03 -7.57205524E-04
  2.61207963E-03  8.85469027E-03 -3.58245244E-03  5.27082687E-03  1.01742290E-02
  1.87698149E-02  3.03003419E-02  3.94420458E-02  3.36559723E-02  1.16206002E-02
  1.33017468E-02  6.13076566E-03 -1.71913024E-02 -7.03007444E-03  6.23859118E-02
  1.18573899E-01 -5.39021306E-03  4.78335413E-02  9.09149092E-02 -2.69009412E-03
  2.38722898E-02  4.53729120E-02 -8.36148196E-03 -5.74025228E-05  1.86161421E-03
  1.07858516E-03 -1.74710878E-03 -2.02544534E-04  1.00506304E-04  1.23468689E-04
 -9.57721727E-03  1.00985327E-02 -5.21315409E-04 -1.36227103E-02  3.29515628E-03
  3.33741752E-03 -6.48430111E-02 -1.19415202E-01 -1.92938561E-01 -2.52513583E-01
 -2.16300380E-01 -7.44097999E-02 -1.03218650E-01 -5.10264799E-02  1.34604116E-01
  8.06497366E-02 -1.53987692E-02  2.02580424E-02  6.27868442E-02 -1.19881374E-02
  1.57711433E-02  2.98134144E-02 -5.69239163E-03  7.48869664E-03  5.19256666E-02
  3.77637937E-03 -2.67247180E-03 -1.34993819E-03  4.85767732E-03  4.80882701E-04
 -5.27935074E-04 -4.14168401E-04 -1.60670642E-03 -1.75486535E-03  3.36157177E-03
 -8.57745132E-03  2.73654193E-03  3.87522980E-03  9.06447502E-03  1.67224974E-02
  2.69953323E-02  3.51399049E-02  2.99849473E-02  1.03530833E-02  1.17324040E-02
  5.40745671E-03 -1.51630691E-02  1.21397559E-02  1.06866272E-01  7.91969142E-02
  9.30799116E-03  8.19382465E-02  6.07231466E-02  4.64533999E-03  4.08929282E-02
  3.03051063E-02 -7.79371768E-03 -3.81679557E-04  8.68095285E-04  1.97347685E-03
 -1.84369762E-03 -1.84511663E-04  1.84264409E-04  6.42187722E-05  8.01126488E-03
 -9.20026160E-03  1.18899672E-03 -6.86229163E-03  1.35470686E-02  7.59310393E-03
 -1.63986675E-02 -2.78152420E-02 -3.16666764E-02 -3.15761236E-03  7.34692508E-05
  8.07350434E-03 -7.09525387E-03  3.20637165E-03 -1.68385358E-02 -2.85613419E-02
 -3.25160849E-02 -3.89661305E-03 -1.74898630E-04 -8.50000942E-03 -6.95267025E-03
 -3.97536436E-03 -1.64469806E-02 -2.78971903E-02 -3.17599717E-02 -3.12455556E-03
  1.14286693E-04  1.11174223E-02  1.13084352E-04 -1.87295471E-03 -1.69232998E-02
 -2.87051178E-02 -3.26797687E-02 -3.99057735E-03 -2.18424548E-04 -4.82093153E-03
  1.80437580E-04 -1.06884142E-02 -1.43879038E-03 -2.44046065E-03 -2.77837876E-03
 -3.20363098E-04  4.53650499E-04  2.14679768E-04  1.29479875E-03  1.78764186E-03
 -2.93688369E-03 -4.98151029E-03 -5.67127456E-03 -8.39816964E-04 -1.95345565E-04
 -1.68607502E-03  1.62076656E-03  1.55074332E-03  1.85072561E-02  3.13918072E-02
  3.57384703E-02  5.38318028E-04 -1.13627305E-04 -1.26015577E-02  1.05862297E-03
 -4.09043766E-03 -2.58250828E-03 -4.38042255E-03 -4.98695727E-03 -7.84724240E-04
 -1.89938053E-04 -1.29669816E-03  1.95008930E-03  1.26843462E-03 -1.19429611E-03
 -2.02575212E-03 -2.30624766E-03 -3.22486186E-04  4.39793852E-04  3.04049205E-04
  1.50016805E-03  1.54394827E-03
MO  8                     OCC NO =   2.00000000 ORB. ENERGY =  -0.85076842 
  3.91130197E-02  7.21572258E-02  1.16484293E-01  1.51627953E-01  1.29384419E-01
  4.46733374E-02  5.43102892E-02  2.50315738E-02 -7.01911276E-02  3.87164227E-02
  1.73147186E-02 -9.51371475E-02  2.96852855E-02  1.32758228E-02 -7.29451016E-02
  1.48150381E-02  6.62556608E-03 -3.64047185E-02 -2.32324464E-02  1.21128519E-03
  8.10954266E-05 -1.47914327E-03  3.77577665E-03  5.04256118E-04  3.86179525E-04
  1.73315017E-04  3.21708953E-03 -3.58506757E-03  3.67978043E-04 -1.39219022E-02
  5.92849417E-03  2.78277265E-03 -3.80877464E-02 -7.02657615E-02 -1.13430879E-01
 -1.47653315E-01 -1.25992853E-01 -4.35023109E-02 -5.29180598E-02 -2.43898963E-02
  6.83917972E-02  7.52759778E-03  1.04655627E-01 -8.68612969E-03  5.77168224E-03
  8.02432648E-02 -6.65997068E-03  2.88047398E-03  4.00470135E-02 -3.32379217E-03
  2.25322058E-02 -4.33925990E-04  1.85713109E-03 -2.50779590E-04 -3.52648682E-03
 -2.90878944E-04  9.74602794E-05 -5.56077360E-04  2.95186774E-03 -1.85880460E-03
 -1.09306314E-03  1.46887721E-02 -6.51004869E-03  1.36920971E-03 -6.76750445E-02
 -1.24849564E-01 -2.01546180E-01 -2.62353266E-01 -2.23866538E-01 -7.72957475E-02
 -9.51976888E-02 -4.38765473E-02  1.23034387E-01  2.11742390E-02 -2.15339152E-03
 -2.02124787E-02  1.62350570E-02 -1.65108338E-03 -1.54976405E-02  8.10243140E-03
 -8.24006334E-04 -7.73440885E-03  4.15067716E-02  1.41683239E-03 -1.12609163E-03
 -9.53575124E-04  5.70841088E-03  4.30192708E-04 -6.06706975E-06  5.64530259E-04
  1.43017959E-04  1.37214897E-03 -1.51516693E-03  6.23736962E-03 -1.75054137E-03
  5.32347721E-04 -1.91867584E-04 -3.53344269E-04 -5.70896618E-04 -7.47176455E-04
 -6.40023200E-04 -2.20175287E-04 -3.28128756E-04 -1.62211532E-04  4.27902139E-04
  8.07918368E-02  2.13162771E-01 -1.84444721E-01  6.28974710E-02  1.65949924E-01
 -1.43592558E-01  2.98659439E-02  7.87988937E-02 -6.81828253E-02  9.20871848E-05
  3.06306608E-03  8.00214453E-03 -6.93164561E-03  2.50584368E-04 -3.97693832E-04
 -1.16380946E-03  9.46151590E-04 -1.29604858E-02  1.32556292E-02 -2.95143310E-04
 -4.10855479E-03 -5.81344856E-03 -4.93446881E-03  6.82605473E-02  1.25929723E-01
  2.03289893E-01  2.64623063E-01  2.25803360E-01  7.79644856E-02  9.60092390E-02
  4.42505902E-02 -1.24083242E-01 -9.60864251E-03  2.72600029E-02  4.53607338E-04
 -7.36729471E-03  2.09012329E-02  3.47797198E-04 -3.67679644E-03  1.04311802E-02
  1.73575179E-04 -4.19366643E-02 -1.26149560E-03  1.37835974E-03  8.00041225E-04
 -6.07173475E-03 -6.05139657E-04 -3.27640214E-04 -2.12737172E-04 -3.10029502E-04
 -9.14865975E-04  1.22489548E-03 -6.99626002E-03  2.59517823E-04  1.85250541E-05
 -1.07619572E-02 -1.82543151E-02 -2.07818968E-02 -3.26694094E-03 -6.51120938E-04
  5.92438274E-03 -3.98175866E-03 -1.89619725E-04 -1.05512291E-02 -1.78968804E-02
 -2.03749699E-02 -2.21174099E-03  4.28622105E-04 -4.21292588E-03 -3.13977472E-03
 -4.37216125E-03  1.04601395E-02  1.77423753E-02  2.01990714E-02  3.10422066E-03
  6.25114843E-04 -6.45755829E-03  2.34151961E-03  9.06222756E-04  1.03285611E-02
  1.75191934E-02  1.99449866E-02  2.14977420E-03 -3.81390169E-04  3.21293527E-03
  2.09771354E-03  5.48355772E-03  1.94037350E-02  3.29124050E-02  3.74696175E-02
  4.73764574E-03 -1.08825943E-03 -7.73113901E-03 -8.79040226E-03  1.39251474E-03
  1.69804616E-02  2.88020750E-02  3.27901511E-02  4.38323713E-03  4.48855335E-04
  1.06095070E-02 -3.06016496E-03  1.93262060E-03  1.52924756E-04  2.59389314E-04
  2.95305626E-04 -6.56082500E-05  1.33147020E-05  1.27531201E-03  3.62282263E-03
 -3.15669231E-03 -1.73064316E-02 -2.93549818E-02 -3.34196160E-02 -4.51723929E-03
 -4.71676012E-04 -1.11156687E-02  2.28382819E-03 -6.96300981E-04 -1.95008136E-02
 -3.30770686E-02 -3.76570813E-02 -4.78590798E-03  1.09348824E-03  3.06777530E-03
 -4.98941888E-03  1.02967845E-02
MO  9                     OCC NO =   2.00000000 ORB. ENERGY =  -0.72487951 
 -2.22593949E-02 -4.10650007E-02 -6.62917335E-02 -8.62921479E-02 -7.36332531E-02
 -2.54237966E-02 -3.14376224E-02 -1.44895779E-02  4.06302782E-02  9.23090930E-02
 -3.12993303E-02 -1.15948187E-01  7.07767297E-02 -2.39983317E-02 -8.89016803E-02
  3.53225489E-02 -1.19768496E-02 -4.43681697E-02  1.75867269E-02  3.24493233E-03
 -8.04386464E-04 -3.34197349E-03  3.23613458E-03 -1.48812791E-04  1.02963387E-04
  1.17586733E-04  1.38284059E-03 -2.83956564E-03  1.45672506E-03 -1.05861890E-02
  6.32526614E-03  5.21639980E-03 -2.50132892E-02 -4.61454925E-02 -7.44932336E-02
 -9.69680652E-02 -8.27430335E-02 -2.85691853E-02 -3.51665287E-02 -1.62082281E-02
  4.54495518E-02  5.44165217E-02 -1.39460459E-01 -2.44309659E-02  4.17231208E-02
 -1.06929392E-01 -1.87321076E-02  2.08227617E-02 -5.33652615E-02 -9.34863467E-03
  2.01169874E-02  1.98501838E-03 -4.28017200E-03 -1.58631855E-04  2.69981309E-03
 -4.42643048E-05  4.77176298E-05 -1.63839145E-05 -3.64770457E-03  1.68276639E-03
  1.96493818E-03 -1.08764487E-02  6.63406235E-03  3.04221874E-03  5.19795507E-02
  9.58939045E-02  1.54802704E-01  2.01507143E-01  1.71946427E-01  5.93689780E-02
  7.38165165E-02  3.40219801E-02 -9.54011588E-02  8.57525902E-02 -7.73605375E-02
  8.24522400E-02  6.57496212E-02 -5.93151300E-02  6.32191230E-02  3.28136694E-02
 -2.96024073E-02  3.15507735E-02 -4.33974644E-02  4.11541244E-03 -2.41561552E-04
  2.25544674E-03 -5.38059546E-03  1.80577816E-04  2.37866730E-04 -4.63001838E-05
 -1.24884362E-03  8.00020723E-03 -6.75136362E-03  3.03328668E-03 -5.23058403E-03
  5.91452153E-03 -4.58730312E-02 -8.44799953E-02 -1.36493918E-01 -1.78640122E-01
 -1.53021180E-01 -5.26410328E-02 -7.44514570E-02 -3.68053232E-02  9.70897465E-02
  3.45982089E-01  1.52138258E-02  1.77540608E-01  2.69351450E-01  1.18441566E-02
  1.38217618E-01  1.27897595E-01  5.62402448E-03  6.56306138E-02  4.51128217E-02
  1.53964832E-02 -1.93609861E-03  4.86450471E-03  9.02138270E-03 -2.94868212E-04
 -5.78111661E-04 -8.30213535E-04 -4.31409394E-03 -7.01876423E-03  1.13328582E-02
 -1.02993512E-03 -1.20680899E-02  9.86063196E-04  5.00204796E-02  9.22797336E-02
  1.48968304E-01  1.93912487E-01  1.65465892E-01  5.71314048E-02  7.09517401E-02
  3.27016067E-02 -9.16986949E-02  1.28115984E-01  5.05043556E-02 -2.05553517E-02
  9.82311718E-02  3.87235213E-02 -1.57605337E-02  4.90242398E-02  1.93257513E-02
 -7.86561098E-03 -4.18156793E-02  4.36731785E-03  5.55836972E-04  1.65455951E-03
 -6.10881366E-03  4.57151630E-05 -9.94473566E-05  3.93834326E-04  3.24322741E-03
 -2.14082962E-03 -1.10239779E-03  1.02216110E-02  1.20874863E-02 -2.07310731E-03
  1.20514868E-02  2.04416012E-02  2.32720453E-02  4.15989125E-03 -6.19633853E-07
 -3.00379648E-03  3.68825633E-03 -3.85666073E-03  6.80385555E-03  1.15406260E-02
  1.31385975E-02  2.27429692E-03 -2.76148154E-04  4.60143399E-03  1.21396515E-03
 -1.07027712E-03  1.31926091E-02  2.23771606E-02  2.54756116E-02  4.52603680E-03
 -1.73649077E-04 -6.00805224E-03 -2.39383895E-03  9.21571115E-04  8.18043849E-03
  1.38755711E-02  1.57968505E-02  2.84497144E-03 -3.09632149E-04  3.13894075E-03
 -2.83007280E-03  3.28882437E-03 -1.80906906E-02 -3.06852333E-02 -3.49340607E-02
 -7.79794706E-03  4.38854165E-05  7.82418524E-03  5.62518539E-03 -7.72644215E-05
 -2.59636035E-02 -4.40391829E-02 -5.01370635E-02 -9.05403931E-03  7.27423791E-04
 -1.10556433E-02  2.96618996E-03 -1.51124993E-03  3.34407987E-02  5.67219204E-02
  6.45759148E-02  8.91362320E-03  7.65964848E-04 -1.60674931E-02  1.26373405E-03
 -5.20401904E-03 -2.51103384E-02 -4.25918839E-02 -4.84893643E-02 -8.63163490E-03
  7.48835111E-04 -1.07252831E-02  2.85994951E-03 -7.01054296E-04 -1.70856254E-02
 -2.89804526E-02 -3.29932277E-02 -7.31719512E-03 -7.46794914E-05  4.53726989E-03
 -3.25841318E-03  7.29502611E-03
MO 10                     OCC NO =   2.00000000 ORB. ENERGY =  -0.69900257 
  5.68286799E-02  1.04839767E-01  1.69244120E-01  2.20305578E-01  1.87987166E-01
  6.49074607E-02  8.05074380E-02  3.71058211E-02 -1.04048569E-01  2.38469010E-02
  1.48367427E-01 -2.54259536E-02  1.82842839E-02  1.13758688E-01 -1.94950008E-02
  9.12513924E-03  5.67735587E-02 -9.72937184E-03 -4.53969519E-02  3.51869898E-04
  5.24082984E-03 -1.89365345E-03 -9.04942014E-03 -7.08542404E-04 -4.82847672E-04
 -1.27156850E-04 -2.21552153E-04  5.51285013E-03 -5.29129797E-03 -7.02757814E-03
  3.59644684E-03 -1.14705448E-02 -5.56336403E-02 -1.02635112E-01 -1.65685117E-01
 -2.15672813E-01 -1.84034020E-01 -6.35425340E-02 -7.88505257E-02 -3.63421514E-02
  1.01907160E-01  6.30551911E-02  5.17235840E-02 -1.30420001E-01  4.83467020E-02
  3.96583478E-02 -9.99977449E-02  2.41283930E-02  1.97922953E-02 -4.99058836E-02
  4.44523255E-02  3.08905013E-03  2.52152497E-03 -4.16273659E-03  8.81297769E-03
  4.06058651E-04 -2.21251603E-04  7.22810201E-04 -8.16396089E-03  2.10318363E-03
  6.06077727E-03  6.45680570E-03 -4.05761374E-03  6.04623060E-03  2.86886740E-02
  5.29259858E-02  8.54390669E-02  1.11216289E-01  9.49010699E-02  3.27670638E-02
  4.22541095E-02  1.94748891E-02 -5.46096078E-02  2.84600520E-02 -1.26909526E-01
 -1.20020127E-01  2.18213541E-02 -9.73061362E-02 -9.20237846E-02  1.08903852E-02
 -4.85625823E-02 -4.59263186E-02 -2.23346541E-02 -4.34866285E-04 -4.10579767E-03
 -3.25036902E-03 -4.73039904E-03 -6.89284480E-04 -1.36510658E-04 -3.86491126E-04
  4.96673192E-03 -3.08440328E-03 -1.88232864E-03  1.18983254E-02 -7.04004397E-03
 -6.48935648E-03  1.85847790E-03  3.42258187E-03  5.52984889E-03  7.23733993E-03
  6.19942643E-03  2.13267346E-03  3.13861191E-03  1.55158314E-03 -4.09296267E-03
 -9.71797035E-02 -2.49677962E-01  2.11267668E-01 -7.56556334E-02 -1.94377464E-01
  1.64474563E-01 -3.59239706E-02 -9.22972951E-02  7.80983397E-02 -1.67307911E-03
 -4.27495147E-03 -1.09797014E-02  9.29107109E-03 -8.57988006E-05  2.68573039E-04
  7.80637087E-04 -6.60460161E-04  9.15641234E-03 -9.22668412E-03  7.02717731E-05
  2.99040336E-03  4.41383361E-03  2.70490883E-03 -3.19067008E-02 -5.88627274E-02
 -9.50228215E-02 -1.23691491E-01 -1.05546183E-01 -3.64425662E-02 -4.69229015E-02
 -2.16267320E-02  6.06435983E-02 -3.09713316E-02  1.04076822E-01  1.39011702E-01
 -2.37468432E-02  7.97994741E-02  1.06585314E-01 -1.18513392E-02  3.98255308E-02
  5.31935422E-02  2.48060784E-02 -4.40698868E-05  2.13824743E-03  4.83512152E-03
  5.04759774E-03  6.94564200E-04  3.84736541E-05  3.92685785E-04  9.91662640E-04
 -3.66527750E-03  2.67361486E-03 -1.06176482E-02  8.23141973E-03  8.19562851E-03
 -2.48850001E-02 -4.22096675E-02 -4.80542243E-02 -8.56422840E-03  1.07060271E-03
  1.04744016E-02 -4.98523471E-03  2.51172167E-03 -2.58501830E-02 -4.38468003E-02
 -4.99180426E-02 -1.00566621E-02 -4.84951704E-04 -9.54401685E-03 -4.80096326E-03
 -6.09232167E-03  2.45239264E-02  4.15972183E-02  4.73569724E-02  8.37142267E-03
 -1.06560461E-03 -1.15237202E-02  1.79521015E-03 -6.92991547E-04  2.52075886E-02
  4.27568386E-02  4.86771595E-02  9.86692703E-03  4.50764693E-04  7.23504634E-03
  1.64109162E-03  9.47245308E-03 -1.38192697E-02 -2.34400954E-02 -2.66857256E-02
 -5.06638017E-03  1.43143011E-03  5.49590045E-03  2.48753982E-03 -3.38641515E-03
 -1.20191111E-02 -2.03866860E-02 -2.32095262E-02 -5.78656528E-03 -8.87672428E-04
 -5.84424665E-03 -1.59046585E-04 -3.63241122E-03 -8.40716693E-04 -1.42601454E-03
 -1.62346749E-03 -2.74166472E-04 -1.50282307E-05 -1.19321472E-03 -4.64013690E-03
  4.06808533E-03  1.31870468E-02  2.23677259E-02  2.54648706E-02  6.20178664E-03
  9.05024462E-04  6.80713384E-03  7.74942539E-04  2.83146096E-03  1.55174335E-02
  2.63205026E-02  2.99649680E-02  5.69363603E-03 -1.42344101E-03 -2.90530414E-03
  5.73598993E-03 -3.96627077E-03
MO 11                     OCC NO =   2.00000000 ORB. ENERGY =  -0.62080011 
 -1.17003848E-03 -2.15853267E-03 -3.48454572E-03 -4.53584359E-03 -3.87044392E-03
 -1.33637147E-03 -1.49065353E-03 -6.87041156E-04  1.92653462E-03 -6.41987787E-02
  1.43487983E-01 -1.01297765E-01 -4.92235321E-02  1.10017441E-01 -7.76686701E-02
 -2.45659926E-02  5.49064141E-02 -3.87621103E-02  9.58330313E-04 -2.91371408E-03
  6.80053239E-03 -4.37363572E-03 -3.39908368E-03  2.56620288E-04 -1.90412898E-04
 -2.29134362E-04  7.54272629E-03 -3.62048662E-03 -3.92223967E-03 -4.82594872E-04
  2.85231118E-03 -1.12653582E-03 -2.56356600E-03 -4.72936664E-03 -7.63467447E-03
 -9.93807861E-03 -8.48018128E-03 -2.92800325E-03 -3.47314787E-03 -1.60077139E-03
  4.48872890E-03 -1.46867701E-01 -7.29281699E-02  7.58332588E-02 -1.12608793E-01
 -5.59166729E-02  5.81441100E-02 -5.61996808E-02 -2.79063391E-02  2.90179863E-02
  2.14135357E-03 -6.51082186E-03 -3.03085205E-03  3.82345695E-03 -3.75345643E-04
  8.20438673E-05 -1.06107063E-04  2.03607733E-04 -3.56486356E-03  6.13229313E-03
 -2.56742957E-03 -2.30803847E-03  9.22150861E-04 -8.58338093E-03  1.47180032E-02
  2.71523469E-02  4.38323661E-02  5.70567222E-02  4.86866090E-02  1.68103186E-02
  2.18937784E-02  1.00908269E-02 -2.82957247E-02 -2.04012725E-01 -2.06533009E-01
  1.41320353E-01 -1.56423955E-01 -1.58356349E-01  1.08355440E-01 -7.80665177E-02
 -7.90309177E-02  5.40769595E-02 -1.14330337E-02 -1.17905116E-02 -1.04339072E-02
  5.94190165E-03  1.33798201E-03 -4.26593769E-04 -3.04940726E-04  1.64304537E-05
 -5.02227855E-04  7.69303059E-03 -7.19080273E-03 -1.02092718E-02 -4.98540306E-03
 -7.35854384E-03 -1.43812193E-02 -2.64845227E-02 -4.27909147E-02 -5.60037718E-02
 -4.79722200E-02 -1.65029913E-02 -2.53422755E-02 -1.25280374E-02  3.30480451E-02
 -4.02734129E-01 -1.18006999E-01 -2.90514016E-01 -3.13533634E-01 -9.18699475E-02
 -2.26168851E-01 -1.48876859E-01 -4.36231004E-02 -1.07392970E-01  1.43486797E-02
 -1.90444564E-02 -5.41704860E-03 -1.36153345E-02 -4.07310009E-03  4.13933038E-04
  7.73967149E-04  1.00350350E-03  2.24249328E-03  8.64683332E-03 -1.08893266E-02
  2.12694334E-02  1.12497030E-02  8.08763866E-03  1.41180433E-02  2.60455175E-02
  4.20455977E-02  5.47308804E-02  4.67019638E-02  1.61250682E-02  2.09738205E-02
  9.66681899E-03 -2.71067624E-02 -4.41549737E-02  2.30689454E-01 -2.19826959E-01
 -3.38552198E-02  1.76877972E-01 -1.68549303E-01 -1.68961276E-02  8.82745054E-02
 -8.41179159E-02 -1.08280780E-02 -3.74849003E-03  1.09007133E-02 -1.16990656E-02
  3.92431180E-03 -1.22277122E-04  1.68249031E-04 -6.34353179E-04  8.53692674E-03
 -4.79753866E-03 -3.73938808E-03 -3.75121834E-03  9.20018922E-03 -1.08910309E-02
 -1.44427876E-02 -2.44976998E-02 -2.78897711E-02 -7.75634370E-03 -3.00925110E-04
  3.83598609E-03 -2.12607068E-03 -1.10611510E-03  1.07653007E-03  1.82599864E-03
  2.07883534E-03  1.05832222E-03  2.71297720E-04 -8.05044698E-04  3.35527692E-03
 -2.10206986E-03 -1.33638490E-02 -2.26676158E-02 -2.58062847E-02 -7.39914684E-03
 -2.66256269E-05  3.31534919E-03 -2.32489157E-03 -4.29287189E-04  1.00029048E-03
  1.69668188E-03  1.93161274E-03  1.07898750E-03  3.11520348E-04 -2.82949224E-03
 -1.79306735E-03  2.02070189E-03 -3.36923204E-02 -5.71485487E-02 -6.50616161E-02
 -1.52779200E-02  2.28108825E-04  6.59667058E-03  8.95757733E-03 -3.12417660E-04
  1.78357138E-03  3.02527444E-03  3.44416873E-03 -5.10188593E-05 -5.54800237E-04
 -3.15079448E-03 -4.00559042E-03  2.24558891E-03 -2.54981296E-02 -4.32496511E-02
 -4.92382092E-02 -1.16520709E-02 -9.53229094E-04  7.48981744E-03 -2.02336906E-03
  1.21276265E-03  1.24112981E-03  2.10519094E-03  2.39668597E-03 -2.60401022E-04
 -5.56089538E-04 -5.80561129E-04  3.73819125E-03 -4.13604044E-03 -3.31139366E-02
 -5.61675005E-02 -6.39447271E-02 -1.53343737E-02  2.90748638E-04  2.39900722E-03
 -3.29544909E-03  1.01557839E-02
MO 12                     OCC NO =   2.00000000 ORB. ENERGY =  -0.58259213 
  2.54502384E-03  4.69515933E-03  7.57945320E-03  9.86619692E-03  8.41884450E-03
  2.90682513E-03  3.78459255E-03  1.74431602E-03 -4.89124293E-03  1.97808590E-01
  1.83508559E-01  2.00472023E-01  1.51667021E-01  1.40702668E-01  1.53709171E-01
  7.56924738E-02  7.02204932E-02  7.67116500E-02 -2.74177527E-03  1.08658588E-02
  9.40818838E-03  1.03733183E-02 -2.05659701E-03  2.27312865E-04  7.93458855E-05
 -5.59781156E-05  6.33572211E-03 -1.49097200E-03 -4.84475012E-03  3.06442604E-03
 -7.52478891E-03 -8.77665364E-03  3.25009387E-03  5.99590006E-03  9.67925488E-03
  1.25995151E-02  1.07511900E-02  3.71212811E-03  4.99576727E-03  2.30254559E-03
 -6.45657651E-03  1.54478136E-01  8.51502572E-02  2.95192804E-01  1.18443990E-01
  6.52877906E-02  2.26335030E-01  5.91118527E-02  3.25831836E-02  1.12957044E-01
 -3.14983580E-03  8.97350259E-03  4.01783848E-03  1.58447203E-02 -1.29573293E-03
  3.61206688E-04 -1.67981089E-04  3.67140892E-04  1.07085610E-03  4.78614804E-04
 -1.54947090E-03  2.74242518E-03 -5.07474824E-03 -1.44221841E-02 -6.83607359E-03
 -1.26114554E-02 -2.03588269E-02 -2.65011460E-02 -2.26134780E-02 -7.80789170E-03
 -1.01113991E-02 -4.66033670E-03  1.30680672E-02  1.47946583E-01 -1.67480671E-01
  2.66284064E-02  1.13436011E-01 -1.28413505E-01  2.04169650E-02  5.66125205E-02
 -6.40873395E-02  1.01894966E-02  3.96008671E-03  7.52016262E-03 -8.00356580E-03
  1.10520202E-03  8.87296310E-04  3.11798268E-04 -2.15416863E-04 -3.38090170E-04
  1.00578499E-02 -4.37866758E-03 -5.67918231E-03 -9.79667219E-03 -4.25143893E-03
 -5.16130933E-03  2.47741283E-02  4.56241541E-02  7.37147242E-02  9.64761474E-02
  8.26404154E-02  2.84292463E-02  4.32243575E-02  2.13681036E-02 -5.63674920E-02
  3.47053412E-02 -2.10899325E-01 -2.56180640E-01  2.70185489E-02 -1.64187803E-01
 -1.99439882E-01  1.28293626E-02 -7.79621760E-02 -9.47011098E-02 -2.45872423E-02
  2.56632938E-03 -1.24377269E-02 -1.45527853E-02  4.07788743E-04 -4.14920608E-04
  6.98922702E-05 -1.55299240E-04  5.35298913E-03  4.70831752E-03 -1.00613066E-02
  2.22518348E-02 -8.79675946E-03 -1.42849331E-02 -6.63280218E-03 -1.22364524E-02
 -1.97534550E-02 -2.57131315E-02 -2.19410637E-02 -7.57572317E-03 -9.93483920E-03
 -4.57896035E-03  1.28398794E-02  1.95930662E-01 -4.07595456E-02 -1.07350470E-01
  1.50227145E-01 -3.12518219E-02 -8.23094993E-02  7.49738749E-02 -1.55968496E-02
 -4.10782093E-02  3.84571629E-03  9.91202860E-03 -2.26721296E-03 -4.72895063E-03
  8.57327429E-04  3.44460595E-04 -4.87803192E-04 -4.01795312E-05 -2.37369176E-03
  4.79436821E-03 -2.42067645E-03 -8.77020185E-03  5.22216574E-04 -1.74799831E-02
  7.06958535E-03  1.19913540E-02  1.36517355E-02  3.41521104E-03 -6.89657103E-05
  1.91569794E-03  5.79899504E-03  3.55840406E-03 -3.28646796E-02 -5.57447134E-02
 -6.34633990E-02 -1.76383580E-02 -8.77689670E-05 -6.86834255E-03 -5.64959751E-03
 -1.71222304E-03  8.61191004E-03  1.46074285E-02  1.66300444E-02  3.77124503E-03
 -4.15142865E-04 -4.52741095E-04  2.02721524E-03  6.83906820E-03 -3.40701304E-02
 -5.77893860E-02 -6.57911869E-02 -1.79209353E-02  2.47278080E-04 -3.35685145E-03
  1.38516299E-03 -8.73637481E-03 -3.03374953E-04 -5.14581307E-04 -5.85832751E-04
 -5.46187985E-04 -4.48685118E-04  3.62240824E-03 -2.78301696E-03 -3.19506028E-05
 -1.63432104E-02 -2.77211764E-02 -3.15595860E-02 -9.33971051E-03  4.88321720E-04
 -3.43384596E-03  6.38401527E-04 -1.37726389E-03 -1.09387476E-02 -1.85541852E-02
 -2.11232884E-02 -5.52610031E-03  1.29979523E-06  5.95141337E-03 -5.17902262E-03
 -4.03596654E-03 -1.63435660E-02 -2.77217795E-02 -3.15602726E-02 -9.07636271E-03
  6.42099471E-04 -3.68784158E-03 -1.74592725E-04 -8.99406613E-04  2.31200390E-04
  3.92159596E-04  4.46459931E-04 -4.62181764E-04 -7.13369867E-04  4.08589045E-03
 -1.55599921E-03 -1.79948215E-03
MO 13                     OCC NO =   2.00000000 ORB. ENERGY =  -0.54009037 
 -1.61448895E-03 -2.97847224E-03 -4.80818421E-03 -6.25882778E-03 -5.34066959E-03
 -1.84400514E-03 -3.41824986E-03 -1.57546894E-03  4.41777821E-03 -2.55101206E-01
  1.89559200E-01  4.43820304E-02 -1.95595347E-01  1.45341914E-01  3.40293124E-02
 -9.76157876E-02  7.25358024E-02  1.69830121E-02  6.56885196E-04 -1.47981228E-02
  9.72683584E-03  1.63331541E-03 -3.18429639E-04 -6.28289788E-04  1.40978015E-04
 -1.51972656E-04  3.91915721E-03  5.03291087E-03 -8.95206808E-03  8.04744805E-03
  9.06274309E-03  1.37376374E-03 -5.81480693E-04 -1.07273828E-03 -1.73173455E-03
 -2.25420405E-03 -1.92351658E-03 -6.64144149E-04 -1.59673036E-03 -7.35931892E-04
  2.06362931E-03 -3.13647069E-01  1.48776825E-01  7.78958145E-02 -2.40484584E-01
  1.14072588E-01  5.97255463E-02 -1.20018663E-01  5.69302169E-02  2.98072338E-02
  2.47561164E-04 -1.75950386E-02  7.60046018E-03  3.59697424E-03  4.11816001E-04
 -4.38200700E-04  3.27786184E-05  1.30541525E-05  3.07651097E-03  7.29283744E-03
 -1.03693484E-02  6.99306756E-03  4.23049548E-03 -1.90437049E-03 -3.11902862E-03
 -5.75410576E-03 -9.28892339E-03 -1.20914194E-02 -1.03176310E-02 -3.56243058E-03
 -4.01058297E-03 -1.84847485E-03  5.18331508E-03  4.87609174E-02 -1.42316865E-01
 -1.81786868E-01  3.73867639E-02 -1.09119502E-01 -1.39382585E-01  1.86586157E-02
 -5.44582799E-02 -6.95616796E-02  8.67666047E-04  3.03512023E-03 -6.54258962E-03
 -8.51488172E-03 -1.87483179E-03  3.83149667E-04  1.44208353E-04 -4.37934290E-04
  9.91921263E-03 -7.39151690E-03 -2.52769573E-03  1.02898707E-02  1.45201709E-03
  1.78360105E-02  1.73865473E-02  3.20191493E-02  5.17331840E-02  6.77072096E-02
  5.79972571E-02  1.99517185E-02  3.27320126E-02  1.61811783E-02 -4.26847632E-02
  5.00704946E-01 -1.10000730E-01  1.74886427E-01  3.89805159E-01 -8.56369657E-02
  1.36151305E-01  1.85093277E-01 -4.06634602E-02  6.46494550E-02 -1.78759107E-02
  2.79645028E-02 -8.11100736E-03  6.97455420E-03  6.11617252E-03 -8.30891052E-05
 -7.07586912E-04 -9.01474843E-04 -2.01813574E-03 -6.90645431E-03  8.92459005E-03
  1.07900974E-02 -1.96483945E-02 -1.91886895E-03 -1.71027283E-03 -3.15517809E-03
 -5.09344262E-03 -6.63014951E-03 -5.65751912E-03 -1.95340569E-03 -1.92616190E-03
 -8.87766656E-04  2.48938972E-03  1.02007512E-01 -1.50822913E-01 -1.14103412E-01
  7.82128592E-02 -1.15641398E-01 -8.74872246E-02  3.90336988E-02 -5.77131628E-02
 -4.36622571E-02 -4.12300852E-04  6.52448527E-03 -7.64164270E-03 -4.69628683E-03
 -2.14461747E-03  4.23732445E-04 -5.89135157E-04  4.12748923E-04 -1.13426651E-02
  1.16552259E-02 -3.12560754E-04  8.11721659E-03  8.15738485E-03  4.33612986E-04
 -3.04371058E-02 -5.16270890E-02 -5.87756281E-02 -1.83709679E-02  4.13291462E-04
  4.23822856E-03 -4.81838846E-03  5.01795486E-03  7.41879170E-03  1.25836741E-02
  1.43260711E-02  3.76280492E-03 -6.69857315E-04 -3.48512016E-03  5.71350821E-03
  1.86347727E-03 -3.40984735E-02 -5.78374612E-02 -6.58459188E-02 -2.09069809E-02
 -1.79339283E-05  8.40682608E-03  3.23212299E-03 -1.24953441E-03  7.34608647E-03
  1.24603523E-02  1.41856735E-02  3.99772334E-03 -4.03844222E-04 -5.70185189E-03
  3.46028050E-03  4.08177558E-03 -2.86002829E-03 -4.85114898E-03 -5.52286279E-03
 -3.14763631E-03 -8.02588768E-04  2.18649333E-03 -9.58682920E-04 -3.40611823E-03
 -2.53204410E-03 -4.29482577E-03 -4.88950834E-03 -1.52252129E-03  6.88653672E-04
  6.36562317E-05 -3.39540491E-03 -4.72818687E-03  2.96157950E-02  5.02339905E-02
  5.71896344E-02  1.36489492E-02  1.34860204E-03 -7.99564489E-03 -1.48944292E-03
 -2.97313008E-03 -1.02354826E-02 -1.73613147E-02 -1.97652472E-02 -5.28013848E-03
  1.10699260E-03 -2.22539175E-03 -3.08140368E-03 -3.24332102E-03  5.64608437E-04
  9.57682712E-04  1.09028814E-03 -1.27977640E-03 -1.26539291E-03  2.15137842E-03
 -2.78624185E-03 -1.34113420E-03
MO 14                     OCC NO =   2.00000000 ORB. ENERGY =  -0.53765618 
 -3.51741486E-03 -6.48906425E-03 -1.04753759E-02 -1.36358281E-02 -1.16354779E-02
 -4.01745152E-03 -6.19794106E-03 -2.85662664E-03  8.01027721E-03  2.16645638E-01
 -5.60912929E-02  3.62533170E-02  1.66110068E-01 -4.30072287E-02  2.77967330E-02
  8.29005668E-02 -2.14636215E-02  1.38725181E-02  1.72099326E-03  1.21817696E-02
 -4.08577772E-03  2.31695797E-03 -2.86518703E-03  2.99704696E-04 -4.40058454E-04
  2.67621983E-04  1.78138100E-03  1.58921313E-03 -3.37059413E-03 -7.09649907E-03
 -1.23653237E-02  1.22858629E-02  3.88761672E-03  7.17202709E-03  1.15778912E-02
  1.50709756E-02  1.28600920E-02  4.44028138E-03  6.83737959E-03  3.15134341E-03
 -8.83669357E-03 -1.51897784E-01  2.67861144E-03 -4.53535482E-02 -1.16465540E-01
  2.05378855E-03 -3.47742104E-02 -5.81244677E-02  1.02498444E-03 -1.73547683E-02
 -2.00282583E-03 -8.99561258E-03  6.96604960E-05 -1.73671889E-03  2.23690037E-03
 -4.11835060E-04 -2.27558221E-04  1.61397979E-04  3.46819452E-03  2.29598014E-03
 -5.76417466E-03 -6.36320691E-03 -1.33140048E-02  5.90154775E-03 -6.11532397E-03
 -1.12817884E-02 -1.82123292E-02 -2.37070434E-02 -2.02292650E-02 -6.98468011E-03
 -8.63613950E-03 -3.98039057E-03  1.11614278E-02 -3.07087366E-01  2.38604019E-02
 -1.79466964E-01 -2.35455022E-01  1.82946356E-02 -1.37603830E-01 -1.17508559E-01
  9.13030543E-03 -6.86739562E-02  6.64287542E-03 -1.86758024E-02  1.35736404E-03
 -8.90220129E-03  1.08234485E-03 -8.46429127E-04 -1.93013828E-04 -3.39330557E-04
 -6.93726996E-04 -8.74859285E-03  9.44231984E-03 -7.07423372E-05 -1.09939919E-02
  6.84052139E-03 -1.48287848E-03 -2.73087615E-03 -4.41226333E-03 -5.77466948E-03
 -4.94651888E-03 -1.70165896E-03 -2.84769855E-03 -1.40776916E-03  3.71359193E-03
 -1.59486486E-01 -2.89479242E-01  2.39589808E-01 -1.24162255E-01 -2.25363266E-01
  1.86523708E-01 -5.89566301E-02 -1.07010450E-01  8.85680540E-02  1.39042268E-03
 -8.40249459E-03 -1.45694176E-02  1.25424331E-02 -9.57318306E-04 -1.33668128E-05
  1.30301182E-04  9.61015157E-05  1.21368074E-02 -5.65838620E-03 -6.47842118E-03
 -3.93318869E-03 -8.42044130E-03  1.54395862E-02  6.14449364E-03  1.13356018E-02
  1.82992007E-02  2.38201244E-02  2.03257572E-02  7.01799655E-03  8.73792300E-03
  4.02730252E-03 -1.12929737E-02  3.27501617E-01  7.45250117E-02  1.48051615E-01
  2.51107368E-01  5.71410295E-02  1.13516543E-01  1.25320177E-01  2.85173788E-02
  5.66527114E-02 -5.88958163E-03  1.90950599E-02  2.48138936E-03  7.92821589E-03
  1.20411975E-04  7.73423363E-04  6.56318978E-05  3.68936607E-04  1.11630993E-02
  7.52841004E-04 -1.19159403E-02 -2.83273223E-03  7.03283916E-03  1.65667412E-03
  2.31975984E-02  3.93475151E-02  4.47957643E-02  1.36590138E-02 -3.78716106E-04
 -3.16817342E-03  5.18771776E-03 -3.64135077E-04 -1.34229210E-02 -2.27678132E-02
 -2.59203559E-02 -7.95068622E-03  3.87529818E-04  1.09705257E-03 -4.20775101E-03
 -2.70638489E-03 -1.67061557E-02 -2.83368002E-02 -3.22604521E-02 -9.57823524E-03
  3.41700208E-04  3.71511230E-03 -1.81609611E-03 -2.29564531E-03  9.83465035E-03
  1.66814273E-02  1.89912193E-02  5.77963151E-03 -3.54349934E-04 -1.36014565E-03
  1.44841091E-03  2.68486375E-03 -1.29837690E-02 -2.20229283E-02 -2.50723306E-02
 -7.20411615E-03  8.64655373E-04 -3.27621099E-03  4.51121818E-03 -4.15416505E-03
  3.61337390E-02  6.12896565E-02  6.97761220E-02  1.91560211E-02 -9.63958713E-04
  8.53235610E-03 -4.79887969E-03 -3.41864907E-04 -3.07163070E-03 -5.21006670E-03
 -5.93147801E-03 -1.29299799E-03 -1.41289531E-04 -2.01669628E-03 -7.50811620E-03
  6.83898477E-03 -3.51709782E-02 -5.96566321E-02 -6.79169810E-02 -1.88523029E-02
  7.71609791E-04 -8.72461072E-03  4.05974921E-03  3.12404015E-03  1.47635469E-02
  2.50417682E-02  2.85091739E-02  8.80258323E-03 -6.08244666E-04  5.55904582E-03
  3.75919824E-03 -2.46244605E-03
MO 15                     OCC NO =   2.00000000 ORB. ENERGY =  -0.47573408 
 -8.28321101E-03 -1.52811911E-02 -2.46686138E-02 -3.21112085E-02 -2.74005549E-02
 -9.46075457E-03 -1.25594663E-02 -5.78864912E-03  1.62319721E-02 -6.93804162E-02
 -6.41687796E-02 -1.03549921E-01 -5.31964815E-02 -4.92005307E-02 -7.93954799E-02
 -2.65487729E-02 -2.45545133E-02 -3.96239094E-02  7.94894088E-03 -5.42807908E-03
 -3.94664356E-03 -8.13926034E-03 -4.25355440E-03 -1.18652238E-03 -6.83529950E-04
 -9.12207330E-04  5.04527503E-03 -9.38160263E-03  4.33632759E-03  1.06728928E-02
  7.96257947E-03  8.36946617E-03  8.38128761E-03  1.54621266E-02  2.49607003E-02
  3.24914183E-02  2.77249887E-02  9.57277377E-03  1.29738468E-02  5.97963682E-03
 -1.67675215E-02  7.78124719E-02  7.33535963E-02  1.03078102E-01  5.96616444E-02
  5.62428628E-02  7.90337198E-02  2.97753423E-02  2.80691306E-02  3.94433657E-02
 -7.67673738E-03  6.38252388E-03  5.66483276E-03  7.34989354E-03  4.51240459E-03
  1.00048064E-03  3.20410550E-04  1.30368304E-03  1.01184074E-02 -1.05464297E-02
  4.28022306E-04 -1.52976316E-03  5.81533526E-03 -6.13479263E-03 -4.11633814E-04
 -7.59398131E-04 -1.22590570E-03 -1.59576512E-03 -1.36166940E-03 -4.70151791E-04
  5.66160379E-04  2.60942918E-04 -7.31710989E-04  1.77941315E-01  1.29588774E-01
 -3.21177849E-01  1.36434060E-01  9.93604131E-02 -2.46258706E-01  6.80901589E-02
  4.95878104E-02 -1.22900355E-01 -1.02961384E-04  9.01046416E-03  8.51061437E-03
 -1.62696459E-02 -2.73959348E-03 -5.70554421E-04  2.66264847E-04 -5.99080161E-04
  1.33584998E-02 -2.15305754E-02  8.17207557E-03 -5.62583014E-03  1.44153669E-02
 -1.26308887E-02 -9.59357847E-05 -1.76675804E-04 -2.85454237E-04 -3.73595986E-04
 -3.20018246E-04 -1.10089930E-04 -2.70015887E-04 -1.33483244E-04  3.52119020E-04
 -2.14723774E-01 -5.56279450E-01  4.68914856E-01 -1.67165185E-01 -4.33070616E-01
  3.65056171E-01 -7.93759424E-02 -2.05637246E-01  1.73341582E-01  1.85314995E-04
 -1.16542322E-02 -2.99755443E-02  2.52955601E-02 -3.08267545E-04 -1.34697605E-04
 -2.20497523E-04  2.85875980E-04  1.70914141E-02 -1.72350749E-02  1.43660852E-04
  5.66920505E-03  8.19055366E-03  5.50741928E-03  3.76556812E-04  6.94686709E-04
  1.12144126E-03  1.45978344E-03  1.24563598E-03  4.30088233E-04 -7.48305951E-04
 -3.44893683E-04  9.67117635E-04  1.91496932E-02  3.77255251E-01 -1.07223863E-01
  1.46827643E-02  2.89255284E-01 -8.22124250E-02  7.32772854E-03  1.44358661E-01
 -4.10297625E-02 -1.50167310E-05  1.81313421E-03  1.92081483E-02 -7.09195831E-03
  2.73515364E-03  8.43626285E-04  3.21372363E-04  4.51173378E-05  1.22218724E-02
 -1.38288032E-02  1.60693072E-03  2.41115460E-02  2.33898238E-02  2.43713862E-03
 -6.48433259E-04 -1.09986547E-03 -1.25215822E-03  4.48437157E-04  1.60758418E-03
 -1.38979439E-03 -1.23028213E-03 -3.20067190E-03  1.87736919E-02  3.18437327E-02
  3.62529716E-02  1.17131301E-02 -1.42986006E-03  3.76099615E-03  1.95054836E-03
  9.69535702E-04  2.87119291E-03  4.87008629E-03  5.54442224E-03  8.97657461E-04
 -1.63809928E-03  1.10280605E-03  2.50874472E-03  2.37298147E-03 -1.91647669E-02
 -3.25070700E-02 -3.70081578E-02 -1.21021853E-02  1.37591633E-03 -2.03150978E-03
  1.05785608E-03 -3.84185474E-03  3.23381213E-02  5.48515708E-02  6.24465875E-02
  2.34296698E-02  1.45161031E-03 -3.50361481E-03 -7.59816721E-03 -4.67015183E-03
 -3.65893788E-03 -6.20625078E-03 -7.06559860E-03 -3.41606392E-03 -1.48248444E-03
  2.10497784E-03  3.25270112E-03 -5.99970902E-03 -9.11492146E-04 -1.54606310E-03
 -1.76013855E-03 -5.03850713E-04 -5.73414909E-05 -3.52740856E-03 -1.04049388E-02
  8.82762594E-03  2.08915214E-03  3.54359721E-03  4.03426100E-03  2.46009117E-03
  1.54210240E-03  1.09412864E-03  6.72198595E-03 -2.42936247E-03 -3.18858150E-02
 -5.40843738E-02 -6.15731606E-02 -2.30896712E-02 -1.45290201E-03  2.21353959E-03
  2.43507264E-03  8.91445803E-03
MO 16                     OCC NO =   2.00000000 ORB. ENERGY =  -0.45747825 
  5.50608197E-03  1.01578350E-02  1.63979174E-02  2.13452181E-02  1.82139150E-02
  6.28882810E-03  9.64167805E-03  4.44384258E-03 -1.24609952E-02 -1.84335758E-01
 -2.24279825E-01  9.44677402E-02 -1.41336912E-01 -1.71963477E-01  7.24318427E-02
 -7.05370255E-02 -8.58218280E-02  3.61485663E-02 -5.01583107E-03 -1.09175292E-02
 -1.29038224E-02  4.64280471E-03 -1.06732928E-03 -4.26886406E-04 -6.70273959E-04
 -1.07718168E-04 -1.69778110E-03  3.53484026E-03 -1.83705916E-03  1.81185603E-02
  4.70260238E-03  1.79698038E-02  5.71453478E-03  1.05423969E-02  1.70187203E-02
  2.21533192E-02  1.89034692E-02  6.52691462E-03  9.97598060E-03  4.59792239E-03
 -1.28930510E-02 -3.94478671E-02  1.76803362E-01 -2.64803250E-01 -3.02461105E-02
  1.35561551E-01 -2.03034256E-01 -1.50949291E-02  6.76547154E-02 -1.01328325E-01
 -5.21517176E-03 -2.97974476E-03  9.80550826E-03 -1.55583169E-02 -1.01802136E-03
 -2.67353641E-04  2.32946752E-04 -8.55368472E-04 -4.86347888E-03  7.63256561E-03
 -2.76908673E-03  1.90918744E-02  6.52411833E-03  1.45831561E-02 -3.66697040E-03
 -6.76497015E-03 -1.09207741E-02 -1.42156044E-02 -1.21302021E-02 -4.18826792E-03
 -7.57812097E-03 -3.49275058E-03  9.79403467E-03  2.30681460E-01 -7.56490999E-02
  1.43883307E-01  1.76871842E-01 -5.80029087E-02  1.10320550E-01  8.82714465E-02
 -2.89475169E-02  5.50576870E-02  1.47668274E-03  1.56307613E-02 -4.13344667E-03
  5.82543406E-03  3.33566393E-04  1.01524923E-03 -1.78820438E-04  2.18592702E-04
 -1.57367651E-03  1.44919905E-02 -1.29183140E-02 -9.14914444E-03  1.60597684E-02
 -1.77402462E-02 -7.17856987E-03 -1.32200889E-02 -2.13596334E-02 -2.79550003E-02
 -2.39459483E-02 -8.23767957E-03 -1.42471604E-02 -7.04313073E-03  1.85792629E-02
 -2.98952441E-01 -2.36744925E-01 -4.17611980E-01 -2.32738272E-01 -1.84308930E-01
 -3.25116230E-01 -1.10512363E-01 -8.75163991E-02 -1.54376685E-01  1.23730704E-02
 -1.81540717E-02 -1.39303871E-02 -2.48773633E-02  9.03158649E-04 -6.46634061E-04
 -1.53476582E-05 -2.85737456E-04  1.01240922E-02  9.49503955E-03 -1.96191318E-02
  8.69772533E-03  6.53481995E-03 -1.58508195E-02 -4.03313477E-03 -7.44048448E-03
 -1.20112652E-02 -1.56350999E-02 -1.33414603E-02 -4.60648632E-03 -7.88560524E-03
 -3.63446987E-03  1.01914302E-02  2.73016602E-01  3.78705994E-02  2.96110974E-02
  2.09331731E-01  2.90367622E-02  2.27039024E-02  1.04471206E-01  1.44913795E-02
  1.13308386E-02  2.22383298E-03  1.69262379E-02 -9.48745555E-04  2.01604947E-03
  1.17589986E-03  1.01674263E-03 -2.06444014E-04  6.41870526E-05  1.67217695E-02
  1.60811631E-04 -1.68825811E-02 -9.58523202E-03  1.05722230E-02  4.80596118E-05
 -9.07955773E-04 -1.54006474E-03 -1.75330964E-03 -9.01669464E-04  5.80174261E-05
 -5.18777839E-03 -5.24335296E-03  2.89659622E-03  2.36473374E-02  4.01103575E-02
  4.56642336E-02  1.74443412E-02 -2.09302505E-04  3.77915253E-03  1.52009041E-04
  4.73348230E-03 -4.44202303E-03 -7.53451133E-03 -8.57777660E-03 -3.37109881E-03
  3.91282281E-04 -9.66775135E-05  4.95838073E-03 -6.55611184E-03  2.68563382E-02
  4.55534298E-02  5.18609804E-02  1.98377850E-02 -4.04592990E-04  4.33387253E-03
  3.04542884E-03  3.63432916E-03  1.01032990E-02  1.71371062E-02  1.95099937E-02
  6.52416468E-03 -7.09766491E-04  2.73749926E-03 -4.89750526E-03  2.60650561E-03
 -3.14618222E-02 -5.33652019E-02 -6.07544086E-02 -2.18344024E-02  1.04277143E-03
 -5.35948629E-03  2.69533609E-03 -7.47466949E-04 -3.01629282E-02 -5.11620319E-02
 -5.82461770E-02 -2.08878600E-02 -1.41028462E-03  7.25696506E-03 -5.58347847E-03
 -3.66222864E-03 -3.08130892E-02 -5.22648280E-02 -5.95016716E-02 -2.13617312E-02
  9.16250781E-04 -5.70067599E-03  1.13895918E-03  7.99376001E-04  1.06246540E-02
  1.80214230E-02  2.05167573E-02  6.86841847E-03 -5.22111892E-04  4.91600498E-03
  1.53776806E-03 -3.30134637E-03
MO 17                     OCC NO =   2.00000000 ORB. ENERGY =  -0.44469339 
  6.94861763E-03  1.28190811E-02  2.06939996E-02  2.69374412E-02  2.29857695E-02
  7.93643503E-03  1.13988841E-02  5.25373758E-03 -1.47320248E-02 -6.03195497E-02
 -2.99212474E-01  2.86722739E-01 -4.62491866E-02 -2.29417056E-01  2.19840723E-01
 -2.30815857E-02 -1.14495191E-01  1.09715930E-01 -8.13805969E-03 -3.33145055E-03
 -1.82264158E-02  1.72191138E-02  6.19808333E-04 -2.89684263E-04 -7.41318289E-04
  6.20839497E-04 -5.60969811E-04 -9.01821299E-03  9.57918280E-03  1.70043987E-02
 -1.53995665E-02  5.82144577E-03  4.32431016E-03  7.97765620E-03  1.28784281E-02
  1.67638884E-02  1.43046577E-02  4.93905528E-03  7.34356447E-03  3.38464366E-03
 -9.49089165E-03  1.80537059E-01  3.81033414E-01 -1.17403162E-01  1.38424311E-01
  2.92152139E-01 -9.00172627E-02  6.90834335E-02  1.45804395E-01 -4.49249235E-02
 -4.32188860E-03  1.14009505E-02  2.19614490E-02 -6.52322802E-03  1.89746014E-03
  5.17433670E-04  7.95694831E-04 -1.08627566E-04 -4.18178139E-03 -4.57483851E-03
  8.75661990E-03  2.05143442E-02 -2.12243002E-02 -1.48160176E-04 -7.91368659E-04
 -1.45994780E-03 -2.35681161E-03 -3.06786872E-03 -2.61781819E-03 -9.03869846E-04
 -1.97882468E-03 -9.12038891E-04  2.55745159E-03 -1.65735160E-01 -2.56126086E-01
 -1.29419286E-01 -1.27075158E-01 -1.96381160E-01 -9.92304607E-02 -6.34194108E-02
 -9.80079632E-02 -4.95229551E-02 -7.88778556E-04 -1.08352240E-02 -1.48769315E-02
 -8.28553171E-03 -1.19429066E-03 -7.37371685E-04 -5.94079579E-04  1.28081620E-06
 -8.91662338E-03  5.51760548E-03  3.39901790E-03  1.27055943E-02 -2.77325806E-02
  3.09005894E-03 -5.32869645E-03 -9.81335307E-03 -1.58553869E-02 -2.07511682E-02
 -1.77752243E-02 -6.11488008E-03 -9.01220217E-03 -4.45521185E-03  1.17525225E-02
  1.67666912E-01 -9.60473984E-03  6.26132614E-02  1.30530820E-01 -7.47741194E-03
  4.87452192E-02  6.19806503E-02 -3.55053966E-03  2.31459542E-02  7.77298005E-03
  9.93629319E-03 -1.20944175E-03  3.26677994E-03  3.70950096E-03  4.63136277E-04
 -5.62698648E-04 -4.77206243E-04 -8.11811546E-03 -1.64556232E-03  9.76367778E-03
  1.20093282E-02 -6.96745870E-03  1.14009659E-02  5.22393226E-03  9.63731418E-03
  1.55576343E-02  2.02514191E-02  1.72805742E-02  5.96656791E-03  7.75768580E-03
  3.57551189E-03 -1.00261059E-02 -1.18420742E-01 -2.75515997E-02 -1.76350087E-01
 -9.07974783E-02 -2.11248108E-02 -1.35214008E-01 -4.53143058E-02 -1.05427612E-02
 -6.74812673E-02 -7.35461503E-03 -7.89116891E-03 -2.14291787E-03 -1.09739857E-02
 -2.34559801E-03 -2.89822654E-04  1.96056867E-04 -2.60604050E-04  3.12392141E-03
 -1.10281385E-02  7.90421709E-03  1.66672233E-02 -2.06801734E-03 -1.52206996E-04
  2.17725539E-02  3.69303700E-02  4.20439296E-02  1.65852792E-02  5.34841387E-04
 -7.56402526E-03 -1.43296136E-03  3.96713566E-03  8.11946798E-03  1.37721536E-02
  1.56791133E-02  5.94187328E-03 -2.33759285E-04  8.00900508E-04 -4.91915277E-03
  9.07608210E-03  1.94061174E-02  3.29164461E-02  3.74742181E-02  1.43965289E-02
 -3.84167727E-05 -3.24743470E-03  8.15849087E-03 -1.44971182E-03 -1.30940699E-03
 -2.22100195E-03 -2.52853274E-03 -9.86926803E-04  1.64992410E-04  3.93397970E-03
  9.49176748E-03 -2.81850516E-03 -3.36221859E-02 -5.70295874E-02 -6.49261828E-02
 -2.56196518E-02 -1.27650922E-05  5.09676875E-03  3.40319699E-03 -5.74981221E-03
  1.37777053E-02  2.33695944E-02  2.66054627E-02  9.83450155E-03 -2.85669050E-04
  1.08908856E-04 -7.64927475E-03 -1.55500347E-03  1.60778408E-02  2.72710593E-02
  3.10471435E-02  9.19411266E-03  8.34179872E-04 -3.40164869E-03  7.48047476E-06
 -1.21453069E-03  1.29473833E-02  2.19612112E-02  2.50020679E-02  9.83900787E-03
  1.24210409E-04  1.94317088E-03 -9.75356497E-04 -4.53011068E-03 -2.29659317E-02
 -3.89545644E-02 -4.43484038E-02 -1.72137027E-02 -3.84359133E-04 -2.68789526E-04
 -5.42278689E-03  3.06590750E-03
MO 18                     OCC NO =   2.00000000 ORB. ENERGY =  -0.44435716 
 -5.84872124E-03 -1.07899493E-02 -1.74183473E-02 -2.26735148E-02 -1.93473530E-02
 -6.68017707E-03 -9.51408026E-03 -4.38503285E-03  1.22960866E-02  8.87522684E-03
  1.97548090E-01  3.25826850E-01  6.80495832E-03  1.51467286E-01  2.49823263E-01
  3.39615117E-03  7.55927920E-02  1.24679319E-01  8.19308484E-03  2.37917639E-03
  1.28389311E-02  1.87285572E-02  7.69819276E-03  5.31959817E-04  1.35464132E-03
  1.44226860E-03 -6.99346610E-03  1.13795564E-02 -4.38609034E-03  1.38005904E-02
 -1.97153888E-02 -1.68723768E-02  7.42297039E-03  1.36941856E-02  2.21066915E-02
  2.87763464E-02  2.45549109E-02  8.47822191E-03  1.21180623E-02  5.58520634E-03
 -1.56614975E-02  3.27957729E-02 -1.53018782E-01 -3.06289123E-01  2.51457086E-02
 -1.17325050E-01 -2.34842980E-01  1.25494711E-02 -5.85534233E-02 -1.17203107E-01
 -9.90775590E-03  1.49537233E-03 -7.80995932E-03 -1.96607326E-02 -7.51571790E-03
 -1.22009979E-04 -7.49799193E-04 -1.89496951E-03 -1.54491371E-02  1.12895198E-02
  4.15961729E-03 -1.52056673E-02  1.62916773E-03  9.59375751E-03  1.55194434E-02
  2.86308751E-02  4.62191723E-02  6.01636349E-02  5.13377435E-02  1.77256918E-02
  2.57371691E-02  1.18622430E-02 -3.32629590E-02 -2.94163775E-02  3.30782535E-01
  3.41215488E-02 -2.25546035E-02  2.53622967E-01  2.61622290E-02 -1.12563280E-02
  1.26575637E-01  1.30567860E-02 -1.62809025E-02 -1.42418348E-03  1.83652341E-02
  1.12667124E-03  2.60737633E-03  5.88602756E-04  4.63958748E-04 -2.73361434E-04
 -4.05638613E-03 -1.00182666E-03  5.05821279E-03 -1.18981390E-02  1.53068423E-02
  1.98640347E-03 -9.71684457E-04 -1.78945878E-03 -2.89121986E-03 -3.78396251E-03
 -3.24130101E-03 -1.11504455E-03 -1.48627339E-03 -7.34744147E-04  1.93820124E-03
  3.36366730E-02 -2.05631674E-02  4.00309678E-02  2.61865771E-02 -1.60086870E-02
  3.11646168E-02  1.24343130E-02 -7.60149078E-03  1.47980623E-02  1.51951806E-03
  2.20559899E-03 -8.73104031E-04  1.73623569E-03  7.22554437E-04  9.92183307E-05
 -1.18484642E-04 -6.96377472E-05  7.87947613E-03 -9.49682734E-03  1.61735121E-03
  4.45606825E-03  3.99576047E-04  8.11781996E-03 -1.47046425E-02 -2.71276987E-02
 -4.37925761E-02 -5.70049274E-02 -4.86424124E-02 -1.67950586E-02 -2.44840647E-02
 -1.12846881E-02  3.16434350E-02  9.26158269E-02 -4.13878308E-02 -4.06641999E-01
  7.10119136E-02 -3.17335510E-02 -3.11787169E-01  3.54399222E-02 -1.58372662E-02
 -1.55603651E-01  1.50614374E-02  4.63096570E-03 -1.65432578E-03 -2.30999213E-02
 -2.93756878E-03 -3.64069681E-04  5.86760311E-04 -7.68694696E-04  2.39119376E-04
 -2.99415778E-03  2.75503841E-03  2.50479684E-02 -3.84292382E-03 -1.46028174E-02
 -2.25779205E-03 -3.82964240E-03 -4.35991341E-03 -2.77403009E-03 -7.75827980E-04
  1.50902790E-03  3.68115361E-03  7.02764410E-03 -2.75432619E-02 -4.67185823E-02
 -5.31874656E-02 -2.00506916E-02  1.01247913E-03 -7.88472706E-03 -1.16820128E-03
  2.03800812E-03  7.50312948E-03  1.27267269E-02  1.44889317E-02  6.57745910E-03
  7.47059067E-04 -2.63365937E-03 -2.98897875E-03 -6.36795805E-03  2.89536182E-02
  4.91108134E-02  5.59109366E-02  2.12882497E-02 -9.31498548E-04  6.53952028E-03
 -1.64028979E-03  3.27185966E-03  1.95018907E-02  3.30788956E-02  3.76591612E-02
  1.50467774E-02 -7.36236149E-04 -5.71570530E-03  1.43107864E-03  2.08097451E-03
  7.55318975E-03  1.28116386E-02  1.45856007E-02  6.46836834E-03  8.83048407E-04
  2.78538258E-03  5.75423120E-03  1.37906111E-03  3.95494586E-03  6.70833630E-03
  7.63720534E-03  2.37406944E-03  2.29411626E-04 -9.09842185E-04  9.75824018E-05
 -1.43742018E-04 -2.73080566E-03 -4.63196296E-03 -5.27332720E-03 -2.97571930E-03
 -9.47789908E-04 -9.48270699E-05 -2.31892049E-04 -8.88346522E-03 -3.04394724E-02
 -5.16311033E-02 -5.87801982E-02 -2.33853174E-02  5.65241078E-04  5.00512390E-03
 -6.77647608E-03  1.25848161E-03
MO 19                     OCC NO =   2.00000000 ORB. ENERGY =  -0.42315493 
  9.18346527E-04  1.69420153E-03  2.73497027E-03  3.56011898E-03  3.03785626E-03
  1.04889892E-03  2.54706322E-03  1.17393963E-03 -3.29184841E-03  3.40160543E-01
 -8.74840424E-02  3.87248540E-02  2.60813426E-01 -6.70771884E-02  2.96917501E-02
  1.30164180E-01 -3.34762185E-02  1.48182644E-02  4.35402112E-05  2.36040113E-02
 -4.87984883E-03  3.50491308E-03  9.00574537E-04  1.39265901E-03 -2.19136397E-04
  1.08165113E-04  5.15337949E-03 -6.17088607E-03  1.01750658E-03 -1.88618410E-02
 -3.61704541E-02  4.75627680E-03 -1.72868262E-03 -3.18914118E-03 -5.14826966E-03
 -6.70151803E-03 -5.71841801E-03 -1.97443262E-03 -4.08257497E-03 -1.88165591E-03
  5.27635821E-03 -3.32714312E-01  9.65311689E-02 -4.23626111E-02 -2.55104131E-01
  7.40139483E-02 -3.24809504E-02 -1.27314842E-01  3.69381479E-02 -1.62102709E-02
  8.27869098E-04 -2.25607157E-02  5.93914620E-03 -4.56425387E-03 -1.81156318E-03
 -1.18456136E-03  3.66900978E-04 -3.79740504E-04  8.50513420E-03  1.19181005E-02
 -2.04232347E-02  2.69461241E-03 -2.98667118E-03  2.20249431E-02 -2.45446531E-03
 -4.52809344E-03 -7.30975668E-03 -9.51513215E-03 -8.11928026E-03 -2.80339278E-03
 -4.91206983E-03 -2.26396950E-03  6.34840516E-03  2.25837786E-01 -9.80185021E-02
 -3.33603998E-02  1.73158021E-01 -7.51543407E-02 -2.55786285E-02  8.64179895E-02
 -3.75072837E-02 -1.27655285E-02  1.52161254E-03  1.48161941E-02 -5.33687983E-03
 -2.61611878E-03  4.25269507E-04  4.79900231E-04 -4.44206784E-04  6.63448609E-05
  5.98326602E-03  4.57649956E-03 -1.05597656E-02  9.26770290E-03  1.90129765E-02
 -1.06688968E-03 -1.27488159E-04 -2.34782808E-04 -3.79337441E-04 -4.96468180E-04
 -4.25269227E-04 -1.46297469E-04 -3.22610460E-05 -1.59483544E-05  4.20705907E-05
  1.95725561E-02  2.99974801E-02 -1.27763521E-02  1.52374835E-02  2.33534192E-02
 -9.94655237E-03  7.23529611E-03  1.10890294E-02 -4.72297487E-03  3.24179943E-04
  1.75233897E-03  3.26886949E-03 -2.15003644E-03 -3.10944305E-04  6.53839431E-05
  2.78457503E-04 -1.10540683E-04 -5.20920647E-03  5.77301677E-04  4.63190480E-03
  3.76301904E-03  9.33628562E-03 -9.89031448E-03  1.99119435E-03  3.67343307E-03
  5.93006798E-03  7.71918724E-03  6.58679707E-03  2.27426308E-03  4.36777148E-03
  2.01310278E-03 -5.64494886E-03 -2.29927573E-01  1.06257318E-01  5.92904395E-03
 -1.76293810E-01  8.14713394E-02  4.54601304E-03 -8.79829678E-02  4.06599088E-02
  2.26877914E-03 -5.00209615E-04 -1.46651080E-02  7.58126905E-03 -5.45428010E-04
  7.15058551E-04 -6.35052738E-04  3.93450056E-05  8.16241204E-05 -2.78533983E-03
 -1.17663442E-02  1.45516840E-02 -1.85403526E-03 -8.55528338E-03 -7.54175726E-03
  4.05225487E-02  6.87339079E-02  7.82511408E-02  3.10125878E-02  5.43849883E-04
 -4.47321807E-03  6.09640489E-03 -2.06880437E-03 -2.83320717E-02 -4.80565529E-02
 -5.47106981E-02 -2.09252397E-02 -2.95618218E-04  2.43175803E-04 -7.15582075E-03
 -3.50542405E-03 -4.11102793E-02 -6.97308102E-02 -7.93860791E-02 -3.17562153E-02
 -6.67331390E-04  7.48280361E-03  3.99855700E-04 -2.09628273E-03  2.47683897E-02
  4.20118741E-02  4.78290436E-02  1.80509439E-02  2.83608811E-04 -3.21515135E-03
  2.97101949E-03  6.64851125E-03  1.16384524E-02  1.97410169E-02  2.24744546E-02
  8.53438985E-03  8.20601202E-04  2.31446187E-03 -4.93148127E-03  7.73693224E-04
 -2.69243249E-02 -4.56687480E-02 -5.19922661E-02 -2.06771569E-02 -8.30431440E-04
 -4.95350384E-03  2.53331255E-04 -3.57288920E-03  8.74115267E-04  1.48266484E-03
  1.68796186E-03  6.33187307E-04  1.05627456E-04  9.39716501E-05  1.49169282E-03
 -9.62559271E-04  2.83379430E-02  4.80665118E-02  5.47220360E-02  2.13775429E-02
  7.71821205E-04  5.96142256E-03  1.15046157E-03  1.68165957E-03 -1.38341657E-02
 -2.34653619E-02 -2.67144907E-02 -1.01982108E-02 -9.09141410E-04 -4.09626989E-03
 -7.05702911E-04  3.91083148E-03
MO 20                     OCC NO =   2.00000000 ORB. ENERGY =  -0.33236434 
  1.39554491E-02  2.57455573E-02  4.15613684E-02  5.41005577E-02  4.61641082E-02
  1.59393596E-02  2.03506912E-02  9.37961913E-03 -2.63014243E-02  5.69148080E-02
 -1.13780811E-01 -1.60810472E-01  4.36386476E-02 -8.72398750E-02 -1.23299222E-01
  2.17787438E-02 -4.35388124E-02 -6.15349538E-02 -2.76608421E-02  5.60138875E-03
 -7.31977473E-03 -1.46675832E-02  4.79526535E-03 -3.60402809E-04  4.06250026E-04
 -2.38708882E-04 -1.49471664E-03 -2.42406042E-03  3.91877706E-03  3.60619826E-03
  2.02372781E-03  4.54883532E-03  1.40806842E-02  2.59765960E-02  4.19343370E-02
  5.45860520E-02  4.65783815E-02  1.60823982E-02  2.10727901E-02  9.71243401E-03
 -2.72346717E-02  4.22363262E-02 -1.65045562E-01 -1.17811350E-01  3.23841232E-02
 -1.26546419E-01 -9.03302350E-02  1.61619473E-02 -6.31555328E-02 -4.50811186E-02
 -2.67570224E-02  3.81875994E-03 -1.55217872E-02 -6.67788843E-03  4.96759806E-03
  1.08930488E-04 -8.03424605E-05  4.02574687E-04 -3.40351157E-03  1.59527205E-03
  1.80823952E-03  1.52860439E-03 -1.43051402E-03  7.15088341E-03 -6.67814098E-03
 -1.23200952E-02 -1.98884805E-02 -2.58888946E-02 -2.20910428E-02 -7.62750734E-03
 -1.28506683E-02 -5.92286393E-03  1.66083244E-02 -9.05794248E-02  6.76135053E-02
  1.20949177E-01 -6.94505303E-02  5.18417268E-02  9.27361211E-02 -3.46606825E-02
  2.58726553E-02  4.62818244E-02 -3.32121832E-03 -3.26456003E-03  2.21389804E-03
 -2.33946111E-04 -1.46735640E-02 -6.93936269E-04  1.79108720E-03 -4.88463706E-04
 -2.11312683E-03 -4.99419248E-03  7.10731931E-03 -4.00177187E-02 -5.74948326E-03
  2.89599339E-02  3.66963896E-02  6.75802480E-02  1.09189078E-01  1.42904172E-01
  1.22410155E-01  4.21104906E-02  6.49936958E-02  3.21298478E-02 -8.47561849E-02
  5.87846919E-01 -7.09951267E-01 -5.69012863E-01  4.57646292E-01 -5.52706077E-01
 -4.42983741E-01  2.17306646E-01 -2.62444394E-01 -2.10344348E-01 -4.54436430E-02
  4.44668039E-02 -5.50295058E-02 -4.48939842E-02  2.34435048E-02  2.51545988E-03
 -6.23667391E-03 -6.23067842E-03  1.23473767E-03 -3.57013388E-03  2.33539621E-03
  2.07596328E-02 -2.40613497E-02 -1.57562430E-02 -6.84230130E-03 -1.26229446E-02
 -2.03773740E-02 -2.65252887E-02 -2.26340790E-02 -7.81500474E-03 -1.28771627E-02
 -5.93507515E-03  1.66425659E-02 -6.42799130E-02  1.43416542E-01  5.37161026E-02
 -4.92857408E-02  1.09962664E-01  4.11860841E-02 -2.45970391E-02  5.48790769E-02
  2.05547428E-02 -2.30257384E-03 -3.44784816E-03  1.13660824E-03  7.11636966E-04
 -1.48712187E-02 -1.18100298E-03 -4.31113401E-04  1.65557899E-03 -1.16145133E-02
 -8.90141871E-03  2.05159320E-02 -2.74923964E-02  2.47364714E-02 -1.15064027E-03
  4.15210958E-03  7.04276328E-03  8.01793871E-03  4.86359246E-03  1.65416071E-03
  3.29566812E-04 -1.38988258E-03 -4.90665057E-03  6.24542465E-03  1.05934216E-02
  1.20602386E-02  8.39539605E-03 -2.76348735E-04  2.94029024E-03 -1.63742365E-03
 -3.28106280E-03  3.32926932E-03  5.64707053E-03  6.42899153E-03  3.10546986E-03
  4.74901039E-04 -1.35070057E-04 -4.40477606E-03 -2.43865669E-03  7.04348434E-03
  1.19470818E-02  1.36013332E-02  9.96357879E-03  5.27368162E-04  2.09910375E-03
 -4.24132726E-03 -6.15425352E-04 -4.50320689E-05 -7.63829073E-05 -8.69592580E-05
 -2.09029573E-03 -1.24704073E-04 -2.71186701E-03  2.33448810E-03  2.68420597E-03
  1.84809788E-02  3.13472359E-02  3.56877274E-02  1.94658769E-02  1.74380679E-03
  3.16178916E-03  3.80186172E-05  1.99223828E-03  1.68251593E-02  2.85386528E-02
  3.24902542E-02  6.29489098E-03  2.81974693E-03  4.71365870E-03 -1.75688818E-02
 -1.82954236E-02  1.91530663E-02  3.24872236E-02  3.69855633E-02  2.04702383E-02
  2.14609707E-03  3.60664255E-03  4.31149518E-04  1.19699104E-03 -1.06648396E-03
 -1.80895854E-03 -2.05943578E-03 -3.44717487E-03 -9.00137707E-04 -2.26329790E-03
  3.23443165E-03  2.15654996E-03
END DATA
 THE SCF ENERGY =   -212.714001869226 THE VIRIAL(-V/T)=   2.00850953
