# Supplementary material for: Novel Sulfonium Reagents for the Modular Synthesis of Spiro[2.3]Hexanes and Heteroatom‐Containing Analogues: Synthesis, Application, and Evaluation as Bioisosteres
Source: Angew Chem Int Ed Engl. 2025 Dec 9;65(5):e21633. doi: 10.1002/anie.202521633 (PMC12851011; doi:10.1002/anie.202521633)
Supplement: Supplementary file 2 — Supporting information [file ANIE-65-e21633-s001.zip › Bioisostere-Analysis/DFT/18912988401386289/file.wfx]

   ########################################
   #                                      #
   #   WFX format file produced by ORCA   #
   #                                      #
   ########################################


Warning: this subroutine still in the testing stage. 
<Title> 
Name  ./data/DFT/18912988401386289/file    Run Type  GeometryOpt    Method  DFGTO    Basis Set  Gauss 
</Title> 
 
<Keywords> 
  GTO 
</Keywords> 
 
<Number of Nuclei> 
14 
</Number of Nuclei> 
 
<Number of Primitives> 
232 
</Number of Primitives> 
 
<Number of Occupied Molecular Orbitals> 
20 
</Number of Occupied Molecular Orbitals> 
 
<Number of Perturbations> 
0 
</Number of Perturbations> 
 
<Nuclear Names> 
C1 
C2 
C3 
N4 
C5 
H6 
H7 
H8 
H9 
H10 
H11 
H12 
H13 
H14 
</Nuclear Names> 
 
<Atomic Numbers> 
6 
6 
6 
7 
6 
1 
1 
1 
1 
1 
1 
1 
1 
1 
</Atomic Numbers> 
 
<Nuclear Charges> 
 6.00000000000000E+00 
 6.00000000000000E+00 
 6.00000000000000E+00 
 7.00000000000000E+00 
 6.00000000000000E+00 
 1.00000000000000E+00 
 1.00000000000000E+00 
 1.00000000000000E+00 
 1.00000000000000E+00 
 1.00000000000000E+00 
 1.00000000000000E+00 
 1.00000000000000E+00 
 1.00000000000000E+00 
 1.00000000000000E+00 
</Nuclear Charges> 
 
<Nuclear Cartesian Coordinates> 
-2.21840808864615E+00 -3.04170038231138E-01 -1.33923589910686E-01 
-8.65387317302404E-02 -2.10817568835184E+00  7.57729169708986E-01 
 2.37708417501058E+00 -6.68031520657062E-01  1.16163952259119E-01 
 1.73149257445528E+00  2.02801339082717E+00  6.95469836655548E-02 
-7.99799481572456E-01  2.08817244063791E+00 -1.06444620150120E+00 
-3.49446487491012E+00  1.58481386595566E-01  1.42953556991050E+00 
-3.37083024919284E+00 -1.13716376502834E+00 -1.63762964287838E+00 
-2.13850276764821E-01 -2.43647354479100E+00  2.79888436631972E+00 
-1.71655665280780E-01 -3.95644095598198E+00 -1.69291572443896E-01 
 3.91606187569269E+00 -1.02818787315453E+00  1.45000692521776E+00 
 3.04764876537876E+00 -1.19997849160333E+00 -1.77408698292165E+00 
 1.62907976019716E+00  2.67873402489788E+00  1.87435355018039E+00 
-5.79878379156291E-01  2.03130487884098E+00 -3.12616770704206E+00 
-1.76613037609417E+00  3.85410472861313E+00 -5.90485847950769E-01 
</Nuclear Cartesian Coordinates> 
 
<Net Charge> 
0.0 
</Net Charge> 
 
<Number of Electrons> 
40 
</Number of Electrons> 
 
<Number of Alpha Electrons> 
20 
</Number of Alpha Electrons> 
 
<Number of Beta Electrons> 
20 
</Number of Beta Electrons> 
 
<Electronic Spin Multiplicity> 
1 
</Electronic Spin Multiplicity> 
 
<Primitive Centers> 
1  1  1  1  1  1  1  1  1  1   
1  1  1  1  1  1  1  1  1  1   
1  1  1  1  1  1  1  1  1  1   
1  1  2  2  2  2  2  2  2  2   
2  2  2  2  2  2  2  2  2  2   
2  2  2  2  2  2  2  2  2  2   
2  2  2  2  3  3  3  3  3  3   
3  3  3  3  3  3  3  3  3  3   
3  3  3  3  3  3  3  3  3  3   
3  3  3  3  3  3  4  4  4  4   
4  4  4  4  4  4  4  4  4  4   
4  4  4  4  4  4  4  4  4  4   
4  4  4  4  4  4  4  4  5  5   
5  5  5  5  5  5  5  5  5  5   
5  5  5  5  5  5  5  5  5  5   
5  5  5  5  5  5  5  5  5  5   
6  6  6  6  6  6  6  6  7  7   
7  7  7  7  7  7  8  8  8  8   
8  8  8  8  9  9  9  9  9  9   
9  9  10 10 10 10 10 10 10 10  
11 11 11 11 11 11 11 11 12 12  
12 12 12 12 12 12 13 13 13 13  
13 13 13 13 14 14 14 14 14 14  
14 14 
</Primitive Centers> 
 
<Primitive Types> 
1  1  1  1  1  1  1  1  1  4   
2  3  4  2  3  4  2  3  1  4   
2  3  1  4  2  3  5  6  7  8   
9  10 1  1  1  1  1  1  1  1   
1  4  2  3  4  2  3  4  2  3   
1  4  2  3  1  4  2  3  5  6   
7  8  9  10 1  1  1  1  1  1   
1  1  1  4  2  3  4  2  3  4   
2  3  1  4  2  3  1  4  2  3   
5  6  7  8  9  10 1  1  1  1   
1  1  1  1  1  4  2  3  4  2   
3  4  2  3  1  4  2  3  1  4   
2  3  5  6  7  8  9  10 1  1   
1  1  1  1  1  1  1  4  2  3   
4  2  3  4  2  3  1  4  2  3   
1  4  2  3  5  6  7  8  9  10  
1  1  1  1  1  4  2  3  1  1   
1  1  1  4  2  3  1  1  1  1   
1  4  2  3  1  1  1  1  1  4   
2  3  1  1  1  1  1  4  2  3   
1  1  1  1  1  4  2  3  1  1   
1  1  1  4  2  3  1  1  1  1   
1  4  2  3  1  1  1  1  1  4   
2  3  
</Primitive Types> 
 
<Primitive Exponents> 
 3.04752490000000E+03  4.57369510000000E+02  1.03948690000000E+02  2.92101550000000E+01  
 9.28666300000000E+00  3.16392700000000E+00  7.86827240000000E+00  1.88128850000000E+00  
 5.44249300000000E-01  7.86827240000000E+00  7.86827240000000E+00  7.86827240000000E+00  
 1.88128850000000E+00  1.88128850000000E+00  1.88128850000000E+00  5.44249300000000E-01  
 5.44249300000000E-01  5.44249300000000E-01  1.68714400000000E-01  1.68714400000000E-01  
 1.68714400000000E-01  1.68714400000000E-01  4.38000000000000E-02  4.38000000000000E-02  
 4.38000000000000E-02  4.38000000000000E-02  8.00000000000000E-01  8.00000000000000E-01  
 8.00000000000000E-01  8.00000000000000E-01  8.00000000000000E-01  8.00000000000000E-01  
 3.04752490000000E+03  4.57369510000000E+02  1.03948690000000E+02  2.92101550000000E+01  
 9.28666300000000E+00  3.16392700000000E+00  7.86827240000000E+00  1.88128850000000E+00  
 5.44249300000000E-01  7.86827240000000E+00  7.86827240000000E+00  7.86827240000000E+00  
 1.88128850000000E+00  1.88128850000000E+00  1.88128850000000E+00  5.44249300000000E-01  
 5.44249300000000E-01  5.44249300000000E-01  1.68714400000000E-01  1.68714400000000E-01  
 1.68714400000000E-01  1.68714400000000E-01  4.38000000000000E-02  4.38000000000000E-02  
 4.38000000000000E-02  4.38000000000000E-02  8.00000000000000E-01  8.00000000000000E-01  
 8.00000000000000E-01  8.00000000000000E-01  8.00000000000000E-01  8.00000000000000E-01  
 3.04752490000000E+03  4.57369510000000E+02  1.03948690000000E+02  2.92101550000000E+01  
 9.28666300000000E+00  3.16392700000000E+00  7.86827240000000E+00  1.88128850000000E+00  
 5.44249300000000E-01  7.86827240000000E+00  7.86827240000000E+00  7.86827240000000E+00  
 1.88128850000000E+00  1.88128850000000E+00  1.88128850000000E+00  5.44249300000000E-01  
 5.44249300000000E-01  5.44249300000000E-01  1.68714400000000E-01  1.68714400000000E-01  
 1.68714400000000E-01  1.68714400000000E-01  4.38000000000000E-02  4.38000000000000E-02  
 4.38000000000000E-02  4.38000000000000E-02  8.00000000000000E-01  8.00000000000000E-01  
 8.00000000000000E-01  8.00000000000000E-01  8.00000000000000E-01  8.00000000000000E-01  
 4.17351100000000E+03  6.27457900000000E+02  1.42902100000000E+02  4.02343300000000E+01  
 1.28202100000000E+01  4.39043700000000E+00  1.16263580000000E+01  2.71628000000000E+00  
 7.72218000000000E-01  1.16263580000000E+01  1.16263580000000E+01  1.16263580000000E+01  
 2.71628000000000E+00  2.71628000000000E+00  2.71628000000000E+00  7.72218000000000E-01  
 7.72218000000000E-01  7.72218000000000E-01  2.12031300000000E-01  2.12031300000000E-01  
 2.12031300000000E-01  2.12031300000000E-01  6.39000000000000E-02  6.39000000000000E-02  
 6.39000000000000E-02  6.39000000000000E-02  8.00000000000000E-01  8.00000000000000E-01  
 8.00000000000000E-01  8.00000000000000E-01  8.00000000000000E-01  8.00000000000000E-01  
 3.04752490000000E+03  4.57369510000000E+02  1.03948690000000E+02  2.92101550000000E+01  
 9.28666300000000E+00  3.16392700000000E+00  7.86827240000000E+00  1.88128850000000E+00  
 5.44249300000000E-01  7.86827240000000E+00  7.86827240000000E+00  7.86827240000000E+00  
 1.88128850000000E+00  1.88128850000000E+00  1.88128850000000E+00  5.44249300000000E-01  
 5.44249300000000E-01  5.44249300000000E-01  1.68714400000000E-01  1.68714400000000E-01  
 1.68714400000000E-01  1.68714400000000E-01  4.38000000000000E-02  4.38000000000000E-02  
 4.38000000000000E-02  4.38000000000000E-02  8.00000000000000E-01  8.00000000000000E-01  
 8.00000000000000E-01  8.00000000000000E-01  8.00000000000000E-01  8.00000000000000E-01  
 1.87311370000000E+01  2.82539370000000E+00  6.40121700000000E-01  1.61277800000000E-01  
 3.60000000000000E-02  1.10000000000000E+00  1.10000000000000E+00  1.10000000000000E+00  
 1.87311370000000E+01  2.82539370000000E+00  6.40121700000000E-01  1.61277800000000E-01  
 3.60000000000000E-02  1.10000000000000E+00  1.10000000000000E+00  1.10000000000000E+00  
 1.87311370000000E+01  2.82539370000000E+00  6.40121700000000E-01  1.61277800000000E-01  
 3.60000000000000E-02  1.10000000000000E+00  1.10000000000000E+00  1.10000000000000E+00  
 1.87311370000000E+01  2.82539370000000E+00  6.40121700000000E-01  1.61277800000000E-01  
 3.60000000000000E-02  1.10000000000000E+00  1.10000000000000E+00  1.10000000000000E+00  
 1.87311370000000E+01  2.82539370000000E+00  6.40121700000000E-01  1.61277800000000E-01  
 3.60000000000000E-02  1.10000000000000E+00  1.10000000000000E+00  1.10000000000000E+00  
 1.87311370000000E+01  2.82539370000000E+00  6.40121700000000E-01  1.61277800000000E-01  
 3.60000000000000E-02  1.10000000000000E+00  1.10000000000000E+00  1.10000000000000E+00  
 1.87311370000000E+01  2.82539370000000E+00  6.40121700000000E-01  1.61277800000000E-01  
 3.60000000000000E-02  1.10000000000000E+00  1.10000000000000E+00  1.10000000000000E+00  
 1.87311370000000E+01  2.82539370000000E+00  6.40121700000000E-01  1.61277800000000E-01  
 3.60000000000000E-02  1.10000000000000E+00  1.10000000000000E+00  1.10000000000000E+00  
 1.87311370000000E+01  2.82539370000000E+00  6.40121700000000E-01  1.61277800000000E-01  
 3.60000000000000E-02  1.10000000000000E+00  1.10000000000000E+00  1.10000000000000E+00  
</Primitive Exponents> 
 
<Molecular Orbital Occupation Numbers> 
 2.00000000000000E+00 
 2.00000000000000E+00 
 2.00000000000000E+00 
 2.00000000000000E+00 
 2.00000000000000E+00 
 2.00000000000000E+00 
 2.00000000000000E+00 
 2.00000000000000E+00 
 2.00000000000000E+00 
 2.00000000000000E+00 
 2.00000000000000E+00 
 2.00000000000000E+00 
 2.00000000000000E+00 
 2.00000000000000E+00 
 2.00000000000000E+00 
 2.00000000000000E+00 
 2.00000000000000E+00 
 2.00000000000000E+00 
 2.00000000000000E+00 
 2.00000000000000E+00 
</Molecular Orbital Occupation Numbers> 
 
<Molecular Orbital Energies> 
-1.44115421563002E+01 
-1.03003547425883E+01 
-1.03002551523612E+01 
-1.02778818851633E+01 
-1.02776941798268E+01 
-1.05229634933494E+00 
-8.88274837862570E-01 
-8.50768416455103E-01 
-7.24879509785996E-01 
-6.99002572069771E-01 
-6.20800110454020E-01 
-5.82592127472072E-01 
-5.40090367068025E-01 
-5.37656176716060E-01 
-4.75734075794332E-01 
-4.57478248080511E-01 
-4.44693390825761E-01 
-4.44357158749679E-01 
-4.23154926780692E-01 
-3.32364341478758E-01 
</Molecular Orbital Energies> 
 
<Molecular Orbital Spin Types> 
Alpha and Beta 
Alpha and Beta 
Alpha and Beta 
Alpha and Beta 
Alpha and Beta 
Alpha and Beta 
Alpha and Beta 
Alpha and Beta 
Alpha and Beta 
Alpha and Beta 
Alpha and Beta 
Alpha and Beta 
Alpha and Beta 
Alpha and Beta 
Alpha and Beta 
Alpha and Beta 
Alpha and Beta 
Alpha and Beta 
Alpha and Beta 
Alpha and Beta 
</Molecular Orbital Spin Types> 
 
<Molecular Orbital Primitive Coefficients>
<MO Number>
1
</MO Number>
 -1.04555165E-05  -1.92887450E-05  -3.11380572E-05  -4.05325023E-05  -3.45864609E-05 
 -1.19418756E-05  -5.22646323E-05  -2.40887320E-05   6.75473014E-05   8.26921535E-05 
  2.50783187E-04   3.47322988E-04   6.34030733E-05   1.92284565E-04   2.66305132E-04 
  3.16425776E-05   9.59634755E-05   1.32904927E-04   4.40298537E-04  -1.08025612E-04 
  1.24386986E-04   3.23887131E-05  -1.78184310E-04   3.76753241E-06  -5.12473792E-05 
  2.01677324E-05  -8.50553367E-05   4.67072346E-05   3.83481021E-05   1.17848893E-04 
 -1.42311235E-04   2.64488347E-05   1.16894335E-05   2.15651234E-05   3.48128427E-05 
  4.53159815E-05   3.86682128E-05   1.33512066E-05  -1.79363688E-04  -8.26685965E-05 
  2.31811313E-04   7.96069264E-05   2.83970069E-04   3.69146120E-04   6.10375178E-05 
  2.17730151E-04   2.83037719E-04   3.04619996E-05   1.08662606E-04   1.41255660E-04 
  1.11689880E-04  -1.08206259E-04   8.23682158E-05  -6.65229140E-05   1.62280980E-04 
  3.50207001E-06   2.30059464E-05   5.49835365E-06   4.50398821E-05  -1.14031081E-04 
  6.89911994E-05   1.82832280E-04  -5.57800593E-05   6.15484694E-05   1.11756547E-05 
  2.06172841E-05   3.32827342E-05   4.33242347E-05   3.69686515E-05   1.27643889E-05 
 -1.36802289E-04  -6.30520778E-05   1.76804562E-04   1.63085370E-04   6.36269172E-05 
 -6.50103773E-04   1.25043468E-04   4.87850651E-05  -4.98458142E-04   6.24054552E-05 
  2.43471669E-05  -2.48765550E-04  -1.45734102E-03  -7.02043708E-05   2.10779140E-04 
 -4.55680094E-04   1.94589553E-04  -4.62552464E-05  -2.03253012E-05   9.98125975E-05 
 -2.97086928E-04   5.62438623E-04  -2.65351696E-04  -3.14996270E-05  -5.24454593E-05 
 -9.79081705E-05  -6.75985436E-01  -1.24489804E+00  -2.01137571E+00  -2.63244259E+00 
 -2.25492161E+00  -7.75718774E-01   1.66942537E-02   8.25285936E-03  -2.17704385E-02 
 -2.64515385E-03   2.63069619E-03   1.91463913E-03  -2.05928586E-03   2.04803040E-03 
  1.49057088E-03  -9.77821764E-04   9.72477269E-04   7.07775775E-04   5.95428992E-03 
 -1.43211380E-04  -7.95411550E-04  -9.42309917E-04  -1.15252812E-03   1.66347312E-04 
  2.74957929E-05   9.28293707E-05   5.97446762E-04   4.61418545E-04  -1.05886531E-03 
 -5.83560719E-05   4.98281172E-04  -9.25738992E-04   2.05270820E-05   3.78691623E-05 
  6.11326524E-05   7.95765566E-05   6.79028263E-05   2.34452177E-05  -1.82142832E-04 
 -8.39495021E-05   2.35403106E-04  -1.17050742E-04  -6.44350381E-04   3.88702123E-06 
 -8.97470495E-05  -4.94046807E-04   2.98032016E-06  -4.47900682E-05  -2.46563985E-04 
  1.48738865E-06  -1.62039862E-03  -3.43742263E-04  -4.12574416E-04   1.31464371E-04 
  4.40253816E-04   1.71768133E-05   1.19796404E-04  -4.68447673E-05   4.76204935E-04 
 -2.97621756E-04  -1.78583179E-04   2.72171526E-04   4.55683950E-04   9.73886729E-05 
 -2.04909084E-05  -3.47564568E-05  -3.95690057E-05   1.14594694E-04  -4.88077799E-05 
  9.73691022E-06   9.81761413E-05   6.34450198E-05  -2.29680057E-05  -3.89580823E-05 
 -4.43524088E-05  -9.53042838E-05   3.33476054E-05   1.68380613E-05  -1.55623583E-04 
 -4.98250518E-05  -4.39950568E-06  -7.46239386E-06  -8.49567339E-06   1.39943732E-04 
 -5.47402923E-06  -2.78183799E-05   6.15139663E-05   1.98039561E-04  -1.43322335E-05 
 -2.43101792E-05  -2.76762854E-05  -1.16131132E-04   6.95859554E-05   4.03239432E-05 
 -5.74330526E-05  -1.07590563E-04   9.73458905E-05   1.65117045E-04   1.87979958E-04 
  2.11262949E-04   8.64769418E-05  -1.17842834E-04  -3.24908738E-04   2.62171118E-04 
  8.24972782E-05   1.39930989E-04   1.59306518E-04   1.66265005E-04  -9.58277625E-05 
  1.57051305E-04  -1.36207979E-04   1.58140973E-04   1.48403268E-04   2.51720016E-04 
  2.86574400E-04  -5.04824048E-04  -1.60179704E-04  -2.72471873E-03   4.59396581E-04 
 -6.29145419E-04   8.94105037E-05   1.51657127E-04   1.72656315E-04   1.50088502E-04 
 -7.20039996E-05   2.41065661E-04   1.05831818E-04  -5.88494305E-05   1.02021255E-04 
  1.73047346E-04   1.97008328E-04   2.16879598E-04   1.09560831E-04   1.34219739E-04 
  3.09866593E-04  -3.00323535E-04 
<MO Number>
2
</MO Number>
  3.30446991E-05   6.09621510E-05   9.84119468E-05   1.28103126E-04   1.09310640E-04 
  3.77423426E-05   2.63238324E-04   1.21326357E-04  -3.40211680E-04  -4.14464585E-05 
  9.01098820E-05  -1.07395777E-04  -3.17785030E-05   6.90905148E-05  -8.23442376E-05 
 -1.58597004E-05   3.44810095E-05  -4.10955462E-05   1.41211614E-03   9.88538953E-06 
  5.00809293E-04   1.46038819E-04   2.46962456E-03   1.42137045E-04   2.35224559E-04 
 -1.37644069E-05  -1.03012996E-04  -5.35339416E-05   1.56546938E-04  -2.22806098E-04 
 -1.62052141E-05  -1.74773992E-05  -1.23493832E-03  -2.27826243E-03  -3.67782693E-03 
 -4.78743833E-03  -4.08513018E-03  -1.41049749E-03  -5.37834454E-04  -2.47887519E-04 
  6.95102297E-04  -2.43767597E-05   1.66648942E-04  -8.16107103E-05  -1.86905458E-05 
  1.27775788E-04  -6.25738916E-05  -9.32789238E-06   6.37690744E-05  -3.12287578E-05 
 -2.66602710E-03   3.07023136E-04  -5.59718023E-04  -5.41362560E-04  -4.14444261E-03 
  1.04690448E-04  -2.73848453E-05  -2.82162799E-04   5.73449409E-04  -2.02195771E-04 
 -3.71253638E-04   8.09378405E-04  -3.27294965E-04  -2.68153194E-04  -5.30308487E-01 
 -9.78333801E-01  -1.57933623E+00  -2.05582670E+00  -1.75424082E+00  -6.05697288E-01 
  1.52371543E-02   7.02279361E-03  -1.96926412E-02   3.61543831E-04  -1.54342465E-05 
 -7.63984144E-04   2.77208768E-04  -1.18339966E-05  -5.85774353E-04   1.38346605E-04 
 -5.90599376E-06  -2.92342460E-04   7.59782323E-03  -1.32167449E-04  -9.74394617E-04 
  3.47562891E-04   4.03859502E-03  -1.51690481E-05  -3.11703407E-04   1.35476724E-04 
  1.37043042E-04   5.31527311E-04  -6.68570352E-04   6.11397036E-04  -6.22209924E-04 
 -1.89795631E-04  -1.25786298E-05  -2.31648654E-05  -3.74273604E-05  -4.89840745E-05 
 -4.19592238E-05  -1.44344520E-05   3.44489149E-05   1.70299346E-05  -4.49237201E-05 
  1.11872639E-04  -7.55566716E-05  -2.52143733E-04   8.70942700E-05  -5.88218284E-05 
 -1.96297098E-04   4.13554399E-05  -2.79306846E-05  -9.32088052E-05  -7.30591172E-04 
 -3.20156751E-04  -1.56041030E-04   4.93473901E-04  -2.02691809E-03  -4.84182635E-05 
 -6.42440512E-05   4.04006732E-04  -3.49914750E-04   9.17313313E-04  -5.67398563E-04 
 -4.90586380E-04   8.26795488E-05  -2.12053833E-04   6.32553287E-02   1.16695900E-01 
  1.88383620E-01   2.45219522E-01   2.09246282E-01   7.22477237E-02  -2.25417209E-03 
 -1.03894632E-03   2.91331317E-03  -1.82009178E-04   2.94889066E-04  -1.95259374E-04 
 -1.39553038E-04   2.26102142E-04  -1.49712444E-04  -6.96467476E-05   1.12840817E-04 
 -7.47170033E-05  -1.56309248E-03   1.29908747E-04  -2.35437579E-04   6.76868371E-04 
 -1.36594845E-03  -4.30999614E-05  -8.76536331E-05   5.58807574E-05  -2.93082101E-05 
 -1.85606345E-04   2.14914555E-04   2.94985482E-04   2.97301567E-05   3.60326013E-04 
 -2.75005039E-05  -4.66460568E-05  -5.31048978E-05  -1.81293047E-04  -2.18076927E-04 
  2.82506950E-05  -2.09392268E-04  -5.97843969E-05  -6.32729105E-05  -1.07322825E-04 
 -1.22183268E-04   1.39488956E-04   1.67926933E-04   7.73860831E-05  -6.24716771E-05 
  2.35932365E-05   1.00337582E-04   1.70191519E-04   1.93757068E-04   2.78699531E-04 
  1.08667009E-04  -2.30192571E-04   5.53255013E-05   1.25365148E-04   1.05401033E-04 
  1.78780090E-04   2.03534855E-04   3.53470455E-04   1.18012562E-04   8.87940792E-06 
  8.42621507E-05   3.69086152E-04   1.89579204E-04   3.21562191E-04   3.66087264E-04 
 -7.67751594E-04  -2.36437377E-05  -1.49546577E-03  -1.25123804E-03   2.92924356E-04 
  1.07307132E-04   1.82013194E-04   2.07215630E-04  -1.24413989E-03  -1.82692103E-04 
  1.74946007E-03  -1.06170367E-04   2.80523216E-04   7.50539070E-05   1.27305624E-04 
  1.44932983E-04   3.97869656E-04  -1.48852485E-04  -2.45025982E-04  -1.68127044E-04 
  1.22392379E-04   6.13015392E-05   1.03979006E-04   1.18376448E-04   6.01566900E-04 
 -1.28764094E-05  -3.71895264E-05   2.78375016E-04  -4.01362090E-04  -2.94235833E-05 
 -4.99079632E-05  -5.68184638E-05  -1.97383312E-04   9.22929404E-05   6.70735972E-05 
 -1.44899883E-04   1.72202791E-04 
<MO Number>
3
</MO Number>
  1.18604464E-03   2.18806145E-03   3.53221439E-03   4.59789405E-03   3.92339169E-03 
  1.35465307E-03   5.07142152E-04   2.33741459E-04  -6.55435278E-04   1.06676695E-04 
  7.41972194E-05  -1.09687498E-04   8.17928914E-05   5.68896993E-05  -8.41013828E-05 
  4.08203857E-05   2.83919474E-05  -4.19724848E-05   2.47308595E-03  -2.39625186E-04 
  4.93408418E-04   5.14442117E-04   4.21412592E-03  -4.17399434E-06   3.03916465E-04 
  8.61157122E-05   2.13502454E-04  -4.81756569E-04   2.68254115E-04  -6.81729266E-04 
  3.24264142E-04   7.53624481E-04   3.05132624E-04   5.62920578E-04   9.08729582E-04 
  1.18289602E-03   1.00936741E-03   3.48510362E-04  -1.95751327E-04  -9.02216481E-05 
  2.52990853E-04   8.76090803E-05   5.38946973E-05  -8.59868309E-06   6.71730594E-05 
  4.13230191E-05  -6.59292220E-06   3.35240649E-05   2.06230829E-05  -3.29033028E-06 
 -9.23948307E-04   1.54201547E-04   3.63392984E-05  -4.14947414E-04  -1.96920537E-03 
 -7.53241105E-06   9.21799810E-05  -2.48190212E-04  -1.26814423E-04   1.72725637E-04 
 -4.59112138E-05   5.56550219E-05   1.41766078E-04   8.57675431E-06   6.31007115E-02 
  1.16410656E-01   1.87923147E-01   2.44620124E-01   2.08734814E-01   7.20711260E-02 
 -1.36724774E-03  -6.30163515E-04   1.76704381E-03   2.50024940E-04   1.42911117E-04 
 -6.22929785E-06   1.91703190E-04   1.09575137E-04  -4.77622860E-06   9.56733284E-05 
  5.46856736E-05  -2.38367284E-06  -2.33343214E-04  -3.86457661E-04  -3.93965800E-04 
 -7.43312043E-05   5.82849752E-04  -2.16122253E-06  -1.49076734E-05   5.16064615E-05 
  2.48402096E-04  -2.21445461E-04  -2.69566349E-05  -3.22168956E-04   2.96890229E-04 
 -2.77007055E-04   1.24907097E-05   2.30029512E-05   3.71657565E-05   4.86416933E-05 
  4.16659439E-05   1.43335603E-05  -1.90123006E-05  -9.39879345E-06   2.47933287E-05 
 -8.28403113E-05   3.21515347E-04   1.74748388E-04  -6.44922344E-05   2.50303781E-04 
  1.36043839E-04  -3.06231940E-05   1.18853088E-04   6.45984266E-05   9.65969619E-04 
  1.27852070E-04  -5.96767340E-04   2.05044137E-05   2.76407421E-03  -1.07953249E-04 
 -4.11473816E-04  -1.18974098E-04  -7.20422199E-04   1.88988749E-04   5.31433450E-04 
  6.91374833E-05  -1.03977814E-03   1.35056568E-04   5.30297117E-01   9.78312825E-01 
  1.57930237E+00   2.05578262E+00   1.75420320E+00   6.05684301E-01  -1.51601615E-02 
 -6.98730769E-03   1.95931350E-02  -2.58923615E-06   7.80529310E-04   1.36822558E-04 
 -1.98526127E-06   5.98460132E-04   1.04906818E-04  -9.90784521E-07   2.98673552E-04 
  5.23558553E-05  -7.54999071E-03  -4.26755291E-04  -4.06076608E-04   7.24819328E-04 
 -4.20317318E-03  -1.72231936E-04  -1.27951205E-04   2.87885402E-04  -3.56271925E-04 
  3.79031669E-05   3.18368758E-04  -1.15243874E-03  -4.43906145E-04   6.41874808E-04 
 -9.47460915E-05  -1.60707294E-04  -1.82959611E-04  -3.08447385E-04  -7.19655874E-05 
  1.75460701E-04  -2.25021765E-04  -1.01982658E-05  -9.59614343E-05  -1.62768745E-04 
 -1.85306501E-04  -3.94106075E-04  -1.20818768E-04  -1.60674655E-04  -2.84590852E-04 
 -1.71151590E-04   1.24789279E-05   2.11666222E-05   2.40974562E-05   7.05034675E-05 
  1.78988047E-04  -4.09143109E-05   4.37304937E-05   1.26780491E-04   3.53236318E-05 
  5.99155615E-05   6.82117631E-05  -1.89684636E-04  -2.06103610E-04  -1.59734096E-04 
 -1.83459581E-05  -3.23519026E-05  -1.29700766E-05  -2.19997034E-05  -2.50458899E-05 
  3.64346079E-04  -1.05615146E-04   1.89714492E-04   1.73602866E-04   8.81450532E-06 
 -9.28114170E-05  -1.57425720E-04  -1.79223654E-04  -3.02574722E-04   8.94625833E-05 
 -1.35424591E-04   3.98357576E-04  -2.23767261E-04  -9.91018577E-05  -1.68095497E-04 
 -1.91370821E-04  -5.58556840E-04   2.00908276E-04   1.78520866E-04  -1.62586449E-04 
  2.12603042E-04  -1.26223234E-04  -2.14098481E-04  -2.43743603E-04   1.13693599E-03 
  1.70215050E-04  -1.67755594E-03   3.79480653E-04  -4.02739530E-04  -1.83252749E-04 
 -3.10831326E-04  -3.53870551E-04   8.66079094E-04   1.48867333E-05   7.47433786E-04 
 -9.28882124E-04   1.55121620E-03 
<MO Number>
4
</MO Number>
  1.48903869E-01   2.74703670E-01   4.43457498E-01   5.77249953E-01   4.92568477E-01 
  1.70072084E-01  -3.63664546E-03  -1.67612732E-03   4.70003473E-03   3.76249083E-06 
 -1.30093978E-04   1.16709506E-04   2.88483819E-06  -9.97477715E-05   8.94854109E-05 
  1.43973646E-06  -4.97811294E-05   4.46594922E-05   4.99302531E-04   1.80454119E-04 
  4.63778014E-04  -4.53273863E-04   2.19010638E-03  -6.67133027E-05   1.33724556E-04 
  2.47339138E-05  -1.19347152E-04  -3.38847897E-04   4.58195049E-04   1.04266157E-03 
 -4.44625606E-04   9.71855739E-04   5.12822335E-01   9.46074665E-01   1.52725992E+00 
  1.98803880E+00   1.69639727E+00   5.85725300E-01  -1.45025633E-02  -6.68422116E-03 
  1.87432490E-02   2.85965790E-04  -2.66681478E-05  -2.19095494E-04   2.19260343E-04 
 -2.04474362E-05  -1.67988462E-04   1.09426280E-04  -1.02047038E-05  -8.38380169E-05 
 -6.80939556E-03   2.36564644E-04  -2.04571534E-04  -7.66423871E-04  -1.34893556E-03 
  4.53815460E-05   8.94995981E-06  -1.04228824E-04  -9.67812304E-04   2.31262000E-04 
  7.36550304E-04   4.34527422E-04  -2.00650330E-04   9.01551691E-04  -1.34827739E-03 
 -2.48735476E-03  -4.01536724E-03  -5.22681556E-03  -4.46005161E-03  -1.53994887E-03 
  4.41458081E-04   2.03467717E-04  -5.70544568E-04  -1.33579772E-05   2.28304551E-04 
  1.31118311E-04  -1.02420456E-05   1.75049380E-04   1.00533165E-04  -5.11149863E-06 
  8.73619099E-05   5.01730957E-05   1.68893576E-03   9.79657015E-06  -6.53973318E-04 
 -5.23057664E-04   5.32262506E-04  -7.52611923E-05  -5.95256510E-05  -4.17782599E-05 
 -2.77923498E-04  -1.03990700E-04   3.81914197E-04  -7.92690118E-04   4.48510348E-04 
  1.39983419E-04  -3.15195863E-05  -5.80466220E-05  -9.37856452E-05  -1.22744510E-04 
 -1.05141609E-04  -3.61699136E-05   2.87624788E-04   1.42188262E-04  -3.75082219E-04 
 -3.06408347E-04   3.11114152E-04   3.97022473E-04  -2.38542789E-04   2.42206319E-04 
  3.09087037E-04  -1.13268554E-04   1.15008127E-04   1.46765458E-04   2.71615865E-04 
  2.63553686E-04  -3.33537560E-04  -9.36317278E-06   1.51050846E-03   6.42201410E-05 
 -1.28017855E-04  -1.78371507E-04   1.36725640E-04  -6.59784735E-05  -7.07471668E-05 
  2.99462642E-04  -1.03362405E-04  -1.17468965E-04  -4.22361259E-04  -7.79188539E-04 
 -1.25785360E-03  -1.63735180E-03  -1.39715538E-03  -4.82404251E-04  -1.02830301E-04 
 -4.73944130E-05   1.32898847E-04  -8.19308663E-05   1.91622460E-04   1.81017421E-04 
 -6.28193668E-05   1.46923890E-04   1.38792622E-04  -3.13512671E-05   7.33253191E-05 
  6.92672465E-05  -5.37658117E-04  -2.25770005E-04  -3.18371381E-04   9.46775891E-05 
 -1.58055992E-03  -6.03254360E-05  -1.30160607E-06   1.69034399E-04  -5.93685430E-06 
  6.31691784E-06  -3.80063536E-07  -5.16965243E-04  -6.53910154E-05   1.02438270E-04 
 -1.48836676E-04  -2.52455158E-04  -2.87411333E-04   6.17271996E-05   2.37514912E-05 
  5.58780834E-04  -4.99449310E-04   2.26807846E-04  -1.37083123E-04  -2.32518907E-04 
 -2.64714611E-04  -1.00349329E-04  -1.99142477E-04  -6.44588834E-04  -5.49742830E-04 
 -2.67603354E-04  -1.61969327E-04  -2.74730616E-04  -3.12771160E-04   1.06288385E-03 
  3.58436657E-06   1.88911273E-03  -7.05338245E-05   1.07154734E-04  -1.80372617E-04 
 -3.05946078E-04  -3.48308868E-04   8.29809279E-04  -5.76086812E-05  -1.19198841E-03 
 -4.55770106E-05  -1.62821771E-03  -7.41262005E-05  -1.25732058E-04  -1.43141533E-04 
 -1.62303603E-04   1.13414358E-04   5.70711817E-05   2.59496890E-04   4.87261997E-05 
 -8.56288911E-05  -1.45242797E-04  -1.65353825E-04  -4.67116985E-04  -1.52178405E-04 
 -1.64903426E-04   2.12150230E-04  -7.58253007E-05  -3.42011600E-05  -5.80116370E-05 
 -6.60442119E-05  -7.62574588E-04   2.73120839E-05   1.21563846E-04   2.13875642E-04 
  3.60865621E-04   2.28889900E-05   3.88240568E-05   4.41998255E-05  -2.58149898E-04 
  6.31118286E-05  -6.57325196E-05   6.00953018E-05   6.11655314E-05  -1.52162075E-06 
 -2.58095662E-06  -2.93832849E-06  -1.48415248E-04  -3.44751173E-05   1.33349104E-04 
 -2.63546240E-05   7.45516440E-05 
<MO Number>
5
</MO Number>
 -5.12869869E-01  -9.46162357E-01  -1.52740148E+00  -1.98822308E+00  -1.69655451E+00 
 -5.85779591E-01   1.48372393E-02   6.83847308E-03  -1.91757873E-02  -1.19683610E-04 
  3.17901127E-04   1.02363039E-04  -9.17657648E-05   2.43746324E-04   7.84854547E-05 
 -4.57975486E-05   1.21646500E-04   3.91697430E-05   8.29765110E-03   1.11653184E-04 
  1.16140950E-03   4.11697421E-05   2.56229631E-03  -4.53116344E-05   1.66847963E-04 
  1.28457207E-05  -1.34846897E-05   5.18520773E-04  -5.05036083E-04   3.42865860E-05 
 -1.59872396E-05  -1.09940845E-03   1.49073044E-01   2.75015771E-01   4.43961327E-01 
  5.77905789E-01   4.93128103E-01   1.70265309E-01  -4.86700497E-03  -2.24319914E-03 
  6.29016291E-03   2.25252007E-05  -1.35703552E-04  -3.60304253E-05   1.72708884E-05 
 -1.04048835E-04  -2.76258339E-05   8.61938383E-06  -5.19276618E-05  -1.37872275E-05 
 -4.78250533E-03   3.99045385E-04   4.85107546E-04  -8.67893504E-04  -2.93304043E-03 
  1.33391737E-04  -4.34375504E-05  -1.30859538E-04   1.22433301E-04   5.94586078E-06 
 -1.28379162E-04  -8.60140394E-04   3.83831036E-04  -2.13668478E-04  -3.62747887E-04 
 -6.69211463E-04  -1.08031626E-03  -1.40625091E-03  -1.19995656E-03  -4.14316226E-04 
  3.23270968E-04   1.48995360E-04  -4.17798434E-04   4.88564001E-05  -1.07807699E-04 
 -1.50054442E-04   3.74599740E-05  -8.26600733E-05  -1.15052183E-04   1.86951526E-05 
 -4.12531703E-05  -5.74191037E-05   1.49190460E-03   1.08220075E-04  -5.51501294E-04 
  3.24631338E-05   1.76245411E-03  -2.99704982E-05  -1.95123949E-04  -5.74011946E-05 
 -1.74586604E-04   6.84175983E-05   1.06169006E-04  -3.90641056E-05  -8.36968165E-05 
  2.29550249E-04   7.23257537E-06   1.33195457E-05   2.15203252E-05   2.81653102E-05 
  2.41260974E-05   8.29965292E-06  -7.99985348E-05  -3.95475394E-05   1.04323512E-04 
  9.23277125E-05  -2.97225729E-04  -2.06851933E-05   7.18782967E-05  -2.31394005E-04 
 -1.61036857E-05   3.41303576E-05  -1.09874058E-04  -7.64659954E-06   6.92913922E-06 
 -2.60551149E-04  -1.57248223E-04   1.68052783E-04  -6.78682387E-04  -1.63973180E-05 
  1.39083319E-04   2.00529313E-05   1.47852183E-04  -1.74031882E-04   2.61796986E-05 
 -6.71303773E-05   1.39383916E-04   1.59385532E-04   1.25912094E-03   2.32287547E-03 
  3.74984631E-03   4.88118617E-03   4.16512539E-03   1.43811792E-03  -5.90261909E-04 
 -2.72051296E-04   7.62860032E-04  -9.86715528E-06  -5.98829655E-05  -1.45394095E-04 
 -7.56550583E-06  -4.59144416E-05  -1.11478926E-04  -3.77571769E-06  -2.29145245E-05 
 -5.56357979E-05  -2.38692095E-03  -2.30431984E-04   3.03492843E-04   8.76189328E-04 
 -1.38501582E-03   4.54086163E-05   1.72767443E-05   1.80177167E-04  -6.80125753E-07 
  2.89631714E-04  -2.88951588E-04   7.63598562E-04  -1.47332108E-04  -5.14879106E-04 
  1.06884408E-04   1.81296175E-04   2.06399329E-04  -1.18775126E-03  -2.24308113E-06 
 -1.54364683E-03   6.96115957E-04  -5.40924706E-04   1.21245055E-04   2.05654548E-04 
  2.34130482E-04  -1.09239715E-03  -8.45137492E-05   1.51549475E-03   6.20773205E-04 
  8.04297612E-04   6.93689432E-05   1.17662850E-04   1.33955023E-04   5.94133577E-04 
  5.52015449E-06   3.03836620E-04  -5.30440460E-05   1.99307947E-04   4.46647579E-05 
  7.57598783E-05   8.62499614E-05   6.59720164E-04   1.95996749E-04  -3.47557870E-04 
 -9.10808864E-05  -5.25606245E-05  -4.05093205E-05  -6.87114705E-05  -7.82255965E-05 
  7.02739063E-06   6.43065816E-05  -1.32255156E-04   1.49628671E-04  -2.96371512E-06 
 -6.83069749E-05  -1.15861551E-04  -1.31904307E-04   7.80730708E-05  -1.29562045E-04 
 -3.72247505E-05  -2.59599190E-05  -7.07630004E-05   5.40334995E-06   9.16510362E-06 
  1.04341487E-05   4.28024531E-04  -5.50924298E-06  -1.01078076E-04  -1.72333874E-04 
 -1.17963802E-04   1.14532740E-04   1.94269193E-04   2.21168655E-04   3.80878704E-04 
  2.29347541E-04   2.55689119E-04   4.29049004E-05  -1.16679218E-04   8.88336281E-05 
  1.50678637E-04   1.71542338E-04   1.31717150E-04  -1.32871580E-04   1.21830566E-04 
 -1.05120110E-05  -2.80153285E-04 
<MO Number>
6
</MO Number>
 -2.50875254E-02  -4.62824463E-02  -7.47143198E-02  -9.72558537E-02  -8.29886040E-02 
 -2.86539749E-02  -3.36830531E-02  -1.55244953E-02   4.35322939E-02  -1.28770300E-03 
  4.93686882E-02   2.10608682E-02  -9.87328597E-04   3.78527638E-02   1.61481315E-02 
 -4.92746173E-04   1.88911823E-02   8.05904947E-03   1.07115773E-02  -1.16292874E-04 
  1.35589980E-03   1.37121601E-04  -4.36638373E-03   2.04619753E-04  -4.00805399E-04 
 -1.33936828E-04   2.35350668E-03   1.06931704E-03  -3.42282372E-03   3.46399306E-03 
 -2.12665224E-04  -4.18572350E-03  -2.53894639E-02  -4.68394742E-02  -7.56135367E-02 
 -9.84263671E-02  -8.39874052E-02  -2.89988371E-02  -3.41775461E-02  -1.57524068E-02 
  4.41713814E-02  -1.59865635E-02   1.76623678E-02   4.88789953E-02  -1.22574781E-02 
  1.35423780E-02   3.74772985E-02  -6.11734070E-03   6.75859581E-03   1.87037988E-02 
  1.06196049E-02  -5.48404922E-04   4.06367484E-05   1.08660776E-03  -1.12996639E-03 
  1.33877150E-04  -8.73644117E-05   4.53606578E-05   1.69969542E-03   1.61483753E-03 
 -3.31453294E-03   3.13674848E-03  -1.07581070E-03  -4.74633763E-03  -4.77257808E-02 
 -8.80463836E-02  -1.42134355E-01  -1.85016716E-01  -1.57875113E-01  -5.45104909E-02 
 -6.43905338E-02  -2.96775514E-02   8.32189303E-02   1.77878530E-03  -5.63332564E-02 
  9.31042148E-02   1.36385920E-03  -4.31927509E-02   7.13863783E-02   6.80661337E-04 
 -2.15562101E-02   3.56268063E-02   1.87058835E-02   2.73368067E-04  -1.30304639E-03 
  2.26799747E-04   3.45780432E-03  -1.80128332E-04  -3.22729794E-04   2.80237008E-04 
 -2.08866336E-03   1.09295423E-02  -8.84087892E-03  -1.09679771E-02  -1.72496241E-05 
 -2.89038839E-04  -1.06490434E-01  -1.96113297E-01  -3.16859302E-01  -4.14698217E-01 
 -3.55225969E-01  -1.22201788E-01  -1.62997743E-01  -8.05784715E-02   2.12560105E-01 
  4.67168006E-02  -1.31864798E-01  -1.33515609E-01   3.63696225E-02  -1.02658420E-01 
 -1.03943597E-01   1.72695831E-02  -4.87458487E-02  -4.93560963E-02   7.22027991E-02 
  1.55566032E-03  -7.13292993E-03  -7.52448495E-03  -5.78321503E-03   8.84877136E-04 
  5.23876034E-04   9.24855845E-04   1.47008632E-03   3.52707009E-03  -4.99715641E-03 
 -1.53563466E-03   8.88208260E-03   2.65895563E-03  -4.73351246E-02  -8.73256858E-02 
 -1.40970924E-01  -1.83502274E-01  -1.56582837E-01  -5.40642989E-02  -6.39417600E-02 
 -2.94707119E-02   8.26389308E-02   5.45740459E-02   8.79422523E-02  -3.18097935E-02 
  4.18439004E-02   6.74285145E-02  -2.43897224E-02   2.08830392E-02   3.36515549E-02 
 -1.21721810E-02   1.83375777E-02   7.33278638E-04   1.55363028E-04  -9.80085793E-04 
  5.74885445E-03   1.83405065E-04   3.67779362E-04  -5.56732122E-04   8.51675161E-03 
 -4.31424430E-03  -4.20250731E-03  -2.52874916E-03   1.67548160E-02  -4.51453708E-03 
  4.03418348E-03   6.84273831E-03   7.79021730E-03   8.25113559E-04  -2.15520929E-04 
 -2.60975475E-03   2.85337053E-03  -4.41088044E-04   3.57592818E-03   6.06545063E-03 
  6.90530258E-03   6.26581034E-04   4.48299804E-04   2.39791552E-03   2.11230981E-03 
  1.42169170E-03   4.23161686E-03   7.17762267E-03   8.17147139E-03   7.43560051E-04 
  2.03790828E-05  -3.74281285E-03   5.32652914E-04   1.40106708E-03   3.55307176E-03 
  6.02668181E-03   6.86116563E-03   5.62823970E-04   5.56469381E-04   1.34583977E-03 
  2.16819870E-04   3.18930759E-03   7.34497102E-03   1.24584602E-02   1.41835196E-02 
  8.89765182E-04   3.08901199E-04  -4.00470856E-03  -5.13107895E-03   2.26364103E-03 
  7.90325975E-03   1.34054235E-02   1.52616040E-02   1.19584312E-03  -4.90194517E-04 
  6.40227914E-03  -2.74987490E-03   2.78462587E-03   2.12265319E-02   3.60042134E-02 
  4.09895327E-02   1.41692601E-04  -1.05541157E-03  -1.80162622E-02  -6.04922975E-04 
 -8.40762784E-03   7.81116874E-03   1.32492198E-02   1.50837715E-02   1.13029338E-03 
 -4.12905496E-04   7.45607239E-03   2.04228109E-04  -6.73018834E-05   7.33409707E-03 
  1.24400160E-02   1.41625214E-02   8.69204909E-04   4.43701807E-04  -7.83528864E-04 
  4.01442470E-03  -5.54733041E-03 
<MO Number>
7
</MO Number>
  6.98969105E-02   1.28948549E-01   2.08163222E-01   2.70966689E-01   2.31216389E-01 
  7.98334746E-02   9.56546979E-02   4.40871825E-02  -1.23625029E-01  -1.50079353E-02 
 -4.58325905E-02   4.19555266E-02  -1.15071283E-02  -3.51415095E-02   3.21688240E-02 
 -5.74286359E-03  -1.75380763E-02   1.60544979E-02  -4.00674656E-02  -4.43095301E-04 
 -1.78093923E-03   3.75358993E-04   7.34545877E-04  -8.66575279E-05  -4.22639262E-06 
  9.01223640E-05  -2.73309081E-03  -1.14663091E-05   2.74455712E-03   8.83082757E-03 
 -3.84091980E-03   4.63654220E-03   7.03302705E-02   1.29748029E-01   2.09453832E-01 
  2.72646680E-01   2.32649928E-01   8.03284412E-02   9.61788936E-02   4.43287839E-02 
 -1.24302505E-01   2.39697549E-02   4.56090435E-02  -3.66298684E-02   1.83784805E-02 
  3.49701079E-02  -2.80854487E-02   9.17214992E-03   1.74525349E-02  -1.40166074E-02 
 -4.05107930E-02   6.10479424E-04   6.26908543E-04  -1.80158770E-03   4.29947804E-04 
 -7.28364964E-05   1.15484520E-04  -7.49765800E-05  -1.85487411E-03  -7.57205524E-04 
  2.61207963E-03   8.85469027E-03  -3.58245244E-03   5.27082687E-03   1.01742290E-02 
  1.87698149E-02   3.03003419E-02   3.94420458E-02   3.36559723E-02   1.16206002E-02 
  1.33017468E-02   6.13076566E-03  -1.71913024E-02  -7.03007444E-03   6.23859118E-02 
  1.18573899E-01  -5.39021306E-03   4.78335413E-02   9.09149092E-02  -2.69009412E-03 
  2.38722898E-02   4.53729120E-02  -8.36148196E-03  -5.74025228E-05   1.86161421E-03 
  1.07858516E-03  -1.74710878E-03  -2.02544534E-04   1.00506304E-04   1.23468689E-04 
 -9.57721727E-03   1.00985327E-02  -5.21315409E-04  -1.36227103E-02   3.29515628E-03 
  3.33741752E-03  -6.48430111E-02  -1.19415202E-01  -1.92938561E-01  -2.52513583E-01 
 -2.16300380E-01  -7.44097999E-02  -1.03218650E-01  -5.10264799E-02   1.34604116E-01 
  8.06497366E-02  -1.53987692E-02   2.02580424E-02   6.27868442E-02  -1.19881374E-02 
  1.57711433E-02   2.98134144E-02  -5.69239163E-03   7.48869664E-03   5.19256666E-02 
  3.77637937E-03  -2.67247180E-03  -1.34993819E-03   4.85767732E-03   4.80882701E-04 
 -5.27935074E-04  -4.14168401E-04  -1.60670642E-03  -1.75486535E-03   3.36157177E-03 
 -8.57745132E-03   2.73654193E-03   3.87522980E-03   9.06447502E-03   1.67224974E-02 
  2.69953323E-02   3.51399049E-02   2.99849473E-02   1.03530833E-02   1.17324040E-02 
  5.40745671E-03  -1.51630691E-02   1.21397559E-02   1.06866272E-01   7.91969142E-02 
  9.30799116E-03   8.19382465E-02   6.07231466E-02   4.64533999E-03   4.08929282E-02 
  3.03051063E-02  -7.79371768E-03  -3.81679557E-04   8.68095285E-04   1.97347685E-03 
 -1.84369762E-03  -1.84511663E-04   1.84264409E-04   6.42187722E-05   8.01126488E-03 
 -9.20026160E-03   1.18899672E-03  -6.86229163E-03   1.35470686E-02   7.59310393E-03 
 -1.63986675E-02  -2.78152420E-02  -3.16666764E-02  -3.15761236E-03   7.34692508E-05 
  8.07350434E-03  -7.09525387E-03   3.20637165E-03  -1.68385358E-02  -2.85613419E-02 
 -3.25160849E-02  -3.89661305E-03  -1.74898630E-04  -8.50000942E-03  -6.95267025E-03 
 -3.97536436E-03  -1.64469806E-02  -2.78971903E-02  -3.17599717E-02  -3.12455556E-03 
  1.14286693E-04   1.11174223E-02   1.13084352E-04  -1.87295471E-03  -1.69232998E-02 
 -2.87051178E-02  -3.26797687E-02  -3.99057735E-03  -2.18424548E-04  -4.82093153E-03 
  1.80437580E-04  -1.06884142E-02  -1.43879038E-03  -2.44046065E-03  -2.77837876E-03 
 -3.20363098E-04   4.53650499E-04   2.14679768E-04   1.29479875E-03   1.78764186E-03 
 -2.93688369E-03  -4.98151029E-03  -5.67127456E-03  -8.39816964E-04  -1.95345565E-04 
 -1.68607502E-03   1.62076656E-03   1.55074332E-03   1.85072561E-02   3.13918072E-02 
  3.57384703E-02   5.38318028E-04  -1.13627305E-04  -1.26015577E-02   1.05862297E-03 
 -4.09043766E-03  -2.58250828E-03  -4.38042255E-03  -4.98695727E-03  -7.84724240E-04 
 -1.89938053E-04  -1.29669816E-03   1.95008930E-03   1.26843462E-03  -1.19429611E-03 
 -2.02575212E-03  -2.30624766E-03  -3.22486186E-04   4.39793852E-04   3.04049205E-04 
  1.50016805E-03   1.54394827E-03 
<MO Number>
8
</MO Number>
  3.91130197E-02   7.21572258E-02   1.16484293E-01   1.51627953E-01   1.29384419E-01 
  4.46733374E-02   5.43102892E-02   2.50315738E-02  -7.01911276E-02   3.87164227E-02 
  1.73147186E-02  -9.51371475E-02   2.96852855E-02   1.32758228E-02  -7.29451016E-02 
  1.48150381E-02   6.62556608E-03  -3.64047185E-02  -2.32324464E-02   1.21128519E-03 
  8.10954266E-05  -1.47914327E-03   3.77577665E-03   5.04256118E-04   3.86179525E-04 
  1.73315017E-04   3.21708953E-03  -3.58506757E-03   3.67978043E-04  -1.39219022E-02 
  5.92849417E-03   2.78277265E-03  -3.80877464E-02  -7.02657615E-02  -1.13430879E-01 
 -1.47653315E-01  -1.25992853E-01  -4.35023109E-02  -5.29180598E-02  -2.43898963E-02 
  6.83917972E-02   7.52759778E-03   1.04655627E-01  -8.68612969E-03   5.77168224E-03 
  8.02432648E-02  -6.65997068E-03   2.88047398E-03   4.00470135E-02  -3.32379217E-03 
  2.25322058E-02  -4.33925990E-04   1.85713109E-03  -2.50779590E-04  -3.52648682E-03 
 -2.90878944E-04   9.74602794E-05  -5.56077360E-04   2.95186774E-03  -1.85880460E-03 
 -1.09306314E-03   1.46887721E-02  -6.51004869E-03   1.36920971E-03  -6.76750445E-02 
 -1.24849564E-01  -2.01546180E-01  -2.62353266E-01  -2.23866538E-01  -7.72957475E-02 
 -9.51976888E-02  -4.38765473E-02   1.23034387E-01   2.11742390E-02  -2.15339152E-03 
 -2.02124787E-02   1.62350570E-02  -1.65108338E-03  -1.54976405E-02   8.10243140E-03 
 -8.24006334E-04  -7.73440885E-03   4.15067716E-02   1.41683239E-03  -1.12609163E-03 
 -9.53575124E-04   5.70841088E-03   4.30192708E-04  -6.06706975E-06   5.64530259E-04 
  1.43017959E-04   1.37214897E-03  -1.51516693E-03   6.23736962E-03  -1.75054137E-03 
  5.32347721E-04  -1.91867584E-04  -3.53344269E-04  -5.70896618E-04  -7.47176455E-04 
 -6.40023200E-04  -2.20175287E-04  -3.28128756E-04  -1.62211532E-04   4.27902139E-04 
  8.07918368E-02   2.13162771E-01  -1.84444721E-01   6.28974710E-02   1.65949924E-01 
 -1.43592558E-01   2.98659439E-02   7.87988937E-02  -6.81828253E-02   9.20871848E-05 
  3.06306608E-03   8.00214453E-03  -6.93164561E-03   2.50584368E-04  -3.97693832E-04 
 -1.16380946E-03   9.46151590E-04  -1.29604858E-02   1.32556292E-02  -2.95143310E-04 
 -4.10855479E-03  -5.81344856E-03  -4.93446881E-03   6.82605473E-02   1.25929723E-01 
  2.03289893E-01   2.64623063E-01   2.25803360E-01   7.79644856E-02   9.60092390E-02 
  4.42505902E-02  -1.24083242E-01  -9.60864251E-03   2.72600029E-02   4.53607338E-04 
 -7.36729471E-03   2.09012329E-02   3.47797198E-04  -3.67679644E-03   1.04311802E-02 
  1.73575179E-04  -4.19366643E-02  -1.26149560E-03   1.37835974E-03   8.00041225E-04 
 -6.07173475E-03  -6.05139657E-04  -3.27640214E-04  -2.12737172E-04  -3.10029502E-04 
 -9.14865975E-04   1.22489548E-03  -6.99626002E-03   2.59517823E-04   1.85250541E-05 
 -1.07619572E-02  -1.82543151E-02  -2.07818968E-02  -3.26694094E-03  -6.51120938E-04 
  5.92438274E-03  -3.98175866E-03  -1.89619725E-04  -1.05512291E-02  -1.78968804E-02 
 -2.03749699E-02  -2.21174099E-03   4.28622105E-04  -4.21292588E-03  -3.13977472E-03 
 -4.37216125E-03   1.04601395E-02   1.77423753E-02   2.01990714E-02   3.10422066E-03 
  6.25114843E-04  -6.45755829E-03   2.34151961E-03   9.06222756E-04   1.03285611E-02 
  1.75191934E-02   1.99449866E-02   2.14977420E-03  -3.81390169E-04   3.21293527E-03 
  2.09771354E-03   5.48355772E-03   1.94037350E-02   3.29124050E-02   3.74696175E-02 
  4.73764574E-03  -1.08825943E-03  -7.73113901E-03  -8.79040226E-03   1.39251474E-03 
  1.69804616E-02   2.88020750E-02   3.27901511E-02   4.38323713E-03   4.48855335E-04 
  1.06095070E-02  -3.06016496E-03   1.93262060E-03   1.52924756E-04   2.59389314E-04 
  2.95305626E-04  -6.56082500E-05   1.33147020E-05   1.27531201E-03   3.62282263E-03 
 -3.15669231E-03  -1.73064316E-02  -2.93549818E-02  -3.34196160E-02  -4.51723929E-03 
 -4.71676012E-04  -1.11156687E-02   2.28382819E-03  -6.96300981E-04  -1.95008136E-02 
 -3.30770686E-02  -3.76570813E-02  -4.78590798E-03   1.09348824E-03   3.06777530E-03 
 -4.98941888E-03   1.02967845E-02 
<MO Number>
9
</MO Number>
 -2.22593949E-02  -4.10650007E-02  -6.62917335E-02  -8.62921479E-02  -7.36332531E-02 
 -2.54237966E-02  -3.14376224E-02  -1.44895779E-02   4.06302782E-02   9.23090930E-02 
 -3.12993303E-02  -1.15948187E-01   7.07767297E-02  -2.39983317E-02  -8.89016803E-02 
  3.53225489E-02  -1.19768496E-02  -4.43681697E-02   1.75867269E-02   3.24493233E-03 
 -8.04386464E-04  -3.34197349E-03   3.23613458E-03  -1.48812791E-04   1.02963387E-04 
  1.17586733E-04   1.38284059E-03  -2.83956564E-03   1.45672506E-03  -1.05861890E-02 
  6.32526614E-03   5.21639980E-03  -2.50132892E-02  -4.61454925E-02  -7.44932336E-02 
 -9.69680652E-02  -8.27430335E-02  -2.85691853E-02  -3.51665287E-02  -1.62082281E-02 
  4.54495518E-02   5.44165217E-02  -1.39460459E-01  -2.44309659E-02   4.17231208E-02 
 -1.06929392E-01  -1.87321076E-02   2.08227617E-02  -5.33652615E-02  -9.34863467E-03 
  2.01169874E-02   1.98501838E-03  -4.28017200E-03  -1.58631855E-04   2.69981309E-03 
 -4.42643048E-05   4.77176298E-05  -1.63839145E-05  -3.64770457E-03   1.68276639E-03 
  1.96493818E-03  -1.08764487E-02   6.63406235E-03   3.04221874E-03   5.19795507E-02 
  9.58939045E-02   1.54802704E-01   2.01507143E-01   1.71946427E-01   5.93689780E-02 
  7.38165165E-02   3.40219801E-02  -9.54011588E-02   8.57525902E-02  -7.73605375E-02 
  8.24522400E-02   6.57496212E-02  -5.93151300E-02   6.32191230E-02   3.28136694E-02 
 -2.96024073E-02   3.15507735E-02  -4.33974644E-02   4.11541244E-03  -2.41561552E-04 
  2.25544674E-03  -5.38059546E-03   1.80577816E-04   2.37866730E-04  -4.63001838E-05 
 -1.24884362E-03   8.00020723E-03  -6.75136362E-03   3.03328668E-03  -5.23058403E-03 
  5.91452153E-03  -4.58730312E-02  -8.44799953E-02  -1.36493918E-01  -1.78640122E-01 
 -1.53021180E-01  -5.26410328E-02  -7.44514570E-02  -3.68053232E-02   9.70897465E-02 
  3.45982089E-01   1.52138258E-02   1.77540608E-01   2.69351450E-01   1.18441566E-02 
  1.38217618E-01   1.27897595E-01   5.62402448E-03   6.56306138E-02   4.51128217E-02 
  1.53964832E-02  -1.93609861E-03   4.86450471E-03   9.02138270E-03  -2.94868212E-04 
 -5.78111661E-04  -8.30213535E-04  -4.31409394E-03  -7.01876423E-03   1.13328582E-02 
 -1.02993512E-03  -1.20680899E-02   9.86063196E-04   5.00204796E-02   9.22797336E-02 
  1.48968304E-01   1.93912487E-01   1.65465892E-01   5.71314048E-02   7.09517401E-02 
  3.27016067E-02  -9.16986949E-02   1.28115984E-01   5.05043556E-02  -2.05553517E-02 
  9.82311718E-02   3.87235213E-02  -1.57605337E-02   4.90242398E-02   1.93257513E-02 
 -7.86561098E-03  -4.18156793E-02   4.36731785E-03   5.55836972E-04   1.65455951E-03 
 -6.10881366E-03   4.57151630E-05  -9.94473566E-05   3.93834326E-04   3.24322741E-03 
 -2.14082962E-03  -1.10239779E-03   1.02216110E-02   1.20874863E-02  -2.07310731E-03 
  1.20514868E-02   2.04416012E-02   2.32720453E-02   4.15989125E-03  -6.19633853E-07 
 -3.00379648E-03   3.68825633E-03  -3.85666073E-03   6.80385555E-03   1.15406260E-02 
  1.31385975E-02   2.27429692E-03  -2.76148154E-04   4.60143399E-03   1.21396515E-03 
 -1.07027712E-03   1.31926091E-02   2.23771606E-02   2.54756116E-02   4.52603680E-03 
 -1.73649077E-04  -6.00805224E-03  -2.39383895E-03   9.21571115E-04   8.18043849E-03 
  1.38755711E-02   1.57968505E-02   2.84497144E-03  -3.09632149E-04   3.13894075E-03 
 -2.83007280E-03   3.28882437E-03  -1.80906906E-02  -3.06852333E-02  -3.49340607E-02 
 -7.79794706E-03   4.38854165E-05   7.82418524E-03   5.62518539E-03  -7.72644215E-05 
 -2.59636035E-02  -4.40391829E-02  -5.01370635E-02  -9.05403931E-03   7.27423791E-04 
 -1.10556433E-02   2.96618996E-03  -1.51124993E-03   3.34407987E-02   5.67219204E-02 
  6.45759148E-02   8.91362320E-03   7.65964848E-04  -1.60674931E-02   1.26373405E-03 
 -5.20401904E-03  -2.51103384E-02  -4.25918839E-02  -4.84893643E-02  -8.63163490E-03 
  7.48835111E-04  -1.07252831E-02   2.85994951E-03  -7.01054296E-04  -1.70856254E-02 
 -2.89804526E-02  -3.29932277E-02  -7.31719512E-03  -7.46794914E-05   4.53726989E-03 
 -3.25841318E-03   7.29502611E-03 
<MO Number>
10
</MO Number>
  5.68286799E-02   1.04839767E-01   1.69244120E-01   2.20305578E-01   1.87987166E-01 
  6.49074607E-02   8.05074380E-02   3.71058211E-02  -1.04048569E-01   2.38469010E-02 
  1.48367427E-01  -2.54259536E-02   1.82842839E-02   1.13758688E-01  -1.94950008E-02 
  9.12513924E-03   5.67735587E-02  -9.72937184E-03  -4.53969519E-02   3.51869898E-04 
  5.24082984E-03  -1.89365345E-03  -9.04942014E-03  -7.08542404E-04  -4.82847672E-04 
 -1.27156850E-04  -2.21552153E-04   5.51285013E-03  -5.29129797E-03  -7.02757814E-03 
  3.59644684E-03  -1.14705448E-02  -5.56336403E-02  -1.02635112E-01  -1.65685117E-01 
 -2.15672813E-01  -1.84034020E-01  -6.35425340E-02  -7.88505257E-02  -3.63421514E-02 
  1.01907160E-01   6.30551911E-02   5.17235840E-02  -1.30420001E-01   4.83467020E-02 
  3.96583478E-02  -9.99977449E-02   2.41283930E-02   1.97922953E-02  -4.99058836E-02 
  4.44523255E-02   3.08905013E-03   2.52152497E-03  -4.16273659E-03   8.81297769E-03 
  4.06058651E-04  -2.21251603E-04   7.22810201E-04  -8.16396089E-03   2.10318363E-03 
  6.06077727E-03   6.45680570E-03  -4.05761374E-03   6.04623060E-03   2.86886740E-02 
  5.29259858E-02   8.54390669E-02   1.11216289E-01   9.49010699E-02   3.27670638E-02 
  4.22541095E-02   1.94748891E-02  -5.46096078E-02   2.84600520E-02  -1.26909526E-01 
 -1.20020127E-01   2.18213541E-02  -9.73061362E-02  -9.20237846E-02   1.08903852E-02 
 -4.85625823E-02  -4.59263186E-02  -2.23346541E-02  -4.34866285E-04  -4.10579767E-03 
 -3.25036902E-03  -4.73039904E-03  -6.89284480E-04  -1.36510658E-04  -3.86491126E-04 
  4.96673192E-03  -3.08440328E-03  -1.88232864E-03   1.18983254E-02  -7.04004397E-03 
 -6.48935648E-03   1.85847790E-03   3.42258187E-03   5.52984889E-03   7.23733993E-03 
  6.19942643E-03   2.13267346E-03   3.13861191E-03   1.55158314E-03  -4.09296267E-03 
 -9.71797035E-02  -2.49677962E-01   2.11267668E-01  -7.56556334E-02  -1.94377464E-01 
  1.64474563E-01  -3.59239706E-02  -9.22972951E-02   7.80983397E-02  -1.67307911E-03 
 -4.27495147E-03  -1.09797014E-02   9.29107109E-03  -8.57988006E-05   2.68573039E-04 
  7.80637087E-04  -6.60460161E-04   9.15641234E-03  -9.22668412E-03   7.02717731E-05 
  2.99040336E-03   4.41383361E-03   2.70490883E-03  -3.19067008E-02  -5.88627274E-02 
 -9.50228215E-02  -1.23691491E-01  -1.05546183E-01  -3.64425662E-02  -4.69229015E-02 
 -2.16267320E-02   6.06435983E-02  -3.09713316E-02   1.04076822E-01   1.39011702E-01 
 -2.37468432E-02   7.97994741E-02   1.06585314E-01  -1.18513392E-02   3.98255308E-02 
  5.31935422E-02   2.48060784E-02  -4.40698868E-05   2.13824743E-03   4.83512152E-03 
  5.04759774E-03   6.94564200E-04   3.84736541E-05   3.92685785E-04   9.91662640E-04 
 -3.66527750E-03   2.67361486E-03  -1.06176482E-02   8.23141973E-03   8.19562851E-03 
 -2.48850001E-02  -4.22096675E-02  -4.80542243E-02  -8.56422840E-03   1.07060271E-03 
  1.04744016E-02  -4.98523471E-03   2.51172167E-03  -2.58501830E-02  -4.38468003E-02 
 -4.99180426E-02  -1.00566621E-02  -4.84951704E-04  -9.54401685E-03  -4.80096326E-03 
 -6.09232167E-03   2.45239264E-02   4.15972183E-02   4.73569724E-02   8.37142267E-03 
 -1.06560461E-03  -1.15237202E-02   1.79521015E-03  -6.92991547E-04   2.52075886E-02 
  4.27568386E-02   4.86771595E-02   9.86692703E-03   4.50764693E-04   7.23504634E-03 
  1.64109162E-03   9.47245308E-03  -1.38192697E-02  -2.34400954E-02  -2.66857256E-02 
 -5.06638017E-03   1.43143011E-03   5.49590045E-03   2.48753982E-03  -3.38641515E-03 
 -1.20191111E-02  -2.03866860E-02  -2.32095262E-02  -5.78656528E-03  -8.87672428E-04 
 -5.84424665E-03  -1.59046585E-04  -3.63241122E-03  -8.40716693E-04  -1.42601454E-03 
 -1.62346749E-03  -2.74166472E-04  -1.50282307E-05  -1.19321472E-03  -4.64013690E-03 
  4.06808533E-03   1.31870468E-02   2.23677259E-02   2.54648706E-02   6.20178664E-03 
  9.05024462E-04   6.80713384E-03   7.74942539E-04   2.83146096E-03   1.55174335E-02 
  2.63205026E-02   2.99649680E-02   5.69363603E-03  -1.42344101E-03  -2.90530414E-03 
  5.73598993E-03  -3.96627077E-03 
<MO Number>
11
</MO Number>
 -1.17003848E-03  -2.15853267E-03  -3.48454572E-03  -4.53584359E-03  -3.87044392E-03 
 -1.33637147E-03  -1.49065353E-03  -6.87041156E-04   1.92653462E-03  -6.41987787E-02 
  1.43487983E-01  -1.01297765E-01  -4.92235321E-02   1.10017441E-01  -7.76686701E-02 
 -2.45659926E-02   5.49064141E-02  -3.87621103E-02   9.58330313E-04  -2.91371408E-03 
  6.80053239E-03  -4.37363572E-03  -3.39908368E-03   2.56620288E-04  -1.90412898E-04 
 -2.29134362E-04   7.54272629E-03  -3.62048662E-03  -3.92223967E-03  -4.82594872E-04 
  2.85231118E-03  -1.12653582E-03  -2.56356600E-03  -4.72936664E-03  -7.63467447E-03 
 -9.93807861E-03  -8.48018128E-03  -2.92800325E-03  -3.47314787E-03  -1.60077139E-03 
  4.48872890E-03  -1.46867701E-01  -7.29281699E-02   7.58332588E-02  -1.12608793E-01 
 -5.59166729E-02   5.81441100E-02  -5.61996808E-02  -2.79063391E-02   2.90179863E-02 
  2.14135357E-03  -6.51082186E-03  -3.03085205E-03   3.82345695E-03  -3.75345643E-04 
  8.20438673E-05  -1.06107063E-04   2.03607733E-04  -3.56486356E-03   6.13229313E-03 
 -2.56742957E-03  -2.30803847E-03   9.22150861E-04  -8.58338093E-03   1.47180032E-02 
  2.71523469E-02   4.38323661E-02   5.70567222E-02   4.86866090E-02   1.68103186E-02 
  2.18937784E-02   1.00908269E-02  -2.82957247E-02  -2.04012725E-01  -2.06533009E-01 
  1.41320353E-01  -1.56423955E-01  -1.58356349E-01   1.08355440E-01  -7.80665177E-02 
 -7.90309177E-02   5.40769595E-02  -1.14330337E-02  -1.17905116E-02  -1.04339072E-02 
  5.94190165E-03   1.33798201E-03  -4.26593769E-04  -3.04940726E-04   1.64304537E-05 
 -5.02227855E-04   7.69303059E-03  -7.19080273E-03  -1.02092718E-02  -4.98540306E-03 
 -7.35854384E-03  -1.43812193E-02  -2.64845227E-02  -4.27909147E-02  -5.60037718E-02 
 -4.79722200E-02  -1.65029913E-02  -2.53422755E-02  -1.25280374E-02   3.30480451E-02 
 -4.02734129E-01  -1.18006999E-01  -2.90514016E-01  -3.13533634E-01  -9.18699475E-02 
 -2.26168851E-01  -1.48876859E-01  -4.36231004E-02  -1.07392970E-01   1.43486797E-02 
 -1.90444564E-02  -5.41704860E-03  -1.36153345E-02  -4.07310009E-03   4.13933038E-04 
  7.73967149E-04   1.00350350E-03   2.24249328E-03   8.64683332E-03  -1.08893266E-02 
  2.12694334E-02   1.12497030E-02   8.08763866E-03   1.41180433E-02   2.60455175E-02 
  4.20455977E-02   5.47308804E-02   4.67019638E-02   1.61250682E-02   2.09738205E-02 
  9.66681899E-03  -2.71067624E-02  -4.41549737E-02   2.30689454E-01  -2.19826959E-01 
 -3.38552198E-02   1.76877972E-01  -1.68549303E-01  -1.68961276E-02   8.82745054E-02 
 -8.41179159E-02  -1.08280780E-02  -3.74849003E-03   1.09007133E-02  -1.16990656E-02 
  3.92431180E-03  -1.22277122E-04   1.68249031E-04  -6.34353179E-04   8.53692674E-03 
 -4.79753866E-03  -3.73938808E-03  -3.75121834E-03   9.20018922E-03  -1.08910309E-02 
 -1.44427876E-02  -2.44976998E-02  -2.78897711E-02  -7.75634370E-03  -3.00925110E-04 
  3.83598609E-03  -2.12607068E-03  -1.10611510E-03   1.07653007E-03   1.82599864E-03 
  2.07883534E-03   1.05832222E-03   2.71297720E-04  -8.05044698E-04   3.35527692E-03 
 -2.10206986E-03  -1.33638490E-02  -2.26676158E-02  -2.58062847E-02  -7.39914684E-03 
 -2.66256269E-05   3.31534919E-03  -2.32489157E-03  -4.29287189E-04   1.00029048E-03 
  1.69668188E-03   1.93161274E-03   1.07898750E-03   3.11520348E-04  -2.82949224E-03 
 -1.79306735E-03   2.02070189E-03  -3.36923204E-02  -5.71485487E-02  -6.50616161E-02 
 -1.52779200E-02   2.28108825E-04   6.59667058E-03   8.95757733E-03  -3.12417660E-04 
  1.78357138E-03   3.02527444E-03   3.44416873E-03  -5.10188593E-05  -5.54800237E-04 
 -3.15079448E-03  -4.00559042E-03   2.24558891E-03  -2.54981296E-02  -4.32496511E-02 
 -4.92382092E-02  -1.16520709E-02  -9.53229094E-04   7.48981744E-03  -2.02336906E-03 
  1.21276265E-03   1.24112981E-03   2.10519094E-03   2.39668597E-03  -2.60401022E-04 
 -5.56089538E-04  -5.80561129E-04   3.73819125E-03  -4.13604044E-03  -3.31139366E-02 
 -5.61675005E-02  -6.39447271E-02  -1.53343737E-02   2.90748638E-04   2.39900722E-03 
 -3.29544909E-03   1.01557839E-02 
<MO Number>
12
</MO Number>
  2.54502384E-03   4.69515933E-03   7.57945320E-03   9.86619692E-03   8.41884450E-03 
  2.90682513E-03   3.78459255E-03   1.74431602E-03  -4.89124293E-03   1.97808590E-01 
  1.83508559E-01   2.00472023E-01   1.51667021E-01   1.40702668E-01   1.53709171E-01 
  7.56924738E-02   7.02204932E-02   7.67116500E-02  -2.74177527E-03   1.08658588E-02 
  9.40818838E-03   1.03733183E-02  -2.05659701E-03   2.27312865E-04   7.93458855E-05 
 -5.59781156E-05   6.33572211E-03  -1.49097200E-03  -4.84475012E-03   3.06442604E-03 
 -7.52478891E-03  -8.77665364E-03   3.25009387E-03   5.99590006E-03   9.67925488E-03 
  1.25995151E-02   1.07511900E-02   3.71212811E-03   4.99576727E-03   2.30254559E-03 
 -6.45657651E-03   1.54478136E-01   8.51502572E-02   2.95192804E-01   1.18443990E-01 
  6.52877906E-02   2.26335030E-01   5.91118527E-02   3.25831836E-02   1.12957044E-01 
 -3.14983580E-03   8.97350259E-03   4.01783848E-03   1.58447203E-02  -1.29573293E-03 
  3.61206688E-04  -1.67981089E-04   3.67140892E-04   1.07085610E-03   4.78614804E-04 
 -1.54947090E-03   2.74242518E-03  -5.07474824E-03  -1.44221841E-02  -6.83607359E-03 
 -1.26114554E-02  -2.03588269E-02  -2.65011460E-02  -2.26134780E-02  -7.80789170E-03 
 -1.01113991E-02  -4.66033670E-03   1.30680672E-02   1.47946583E-01  -1.67480671E-01 
  2.66284064E-02   1.13436011E-01  -1.28413505E-01   2.04169650E-02   5.66125205E-02 
 -6.40873395E-02   1.01894966E-02   3.96008671E-03   7.52016262E-03  -8.00356580E-03 
  1.10520202E-03   8.87296310E-04   3.11798268E-04  -2.15416863E-04  -3.38090170E-04 
  1.00578499E-02  -4.37866758E-03  -5.67918231E-03  -9.79667219E-03  -4.25143893E-03 
 -5.16130933E-03   2.47741283E-02   4.56241541E-02   7.37147242E-02   9.64761474E-02 
  8.26404154E-02   2.84292463E-02   4.32243575E-02   2.13681036E-02  -5.63674920E-02 
  3.47053412E-02  -2.10899325E-01  -2.56180640E-01   2.70185489E-02  -1.64187803E-01 
 -1.99439882E-01   1.28293626E-02  -7.79621760E-02  -9.47011098E-02  -2.45872423E-02 
  2.56632938E-03  -1.24377269E-02  -1.45527853E-02   4.07788743E-04  -4.14920608E-04 
  6.98922702E-05  -1.55299240E-04   5.35298913E-03   4.70831752E-03  -1.00613066E-02 
  2.22518348E-02  -8.79675946E-03  -1.42849331E-02  -6.63280218E-03  -1.22364524E-02 
 -1.97534550E-02  -2.57131315E-02  -2.19410637E-02  -7.57572317E-03  -9.93483920E-03 
 -4.57896035E-03   1.28398794E-02   1.95930662E-01  -4.07595456E-02  -1.07350470E-01 
  1.50227145E-01  -3.12518219E-02  -8.23094993E-02   7.49738749E-02  -1.55968496E-02 
 -4.10782093E-02   3.84571629E-03   9.91202860E-03  -2.26721296E-03  -4.72895063E-03 
  8.57327429E-04   3.44460595E-04  -4.87803192E-04  -4.01795312E-05  -2.37369176E-03 
  4.79436821E-03  -2.42067645E-03  -8.77020185E-03   5.22216574E-04  -1.74799831E-02 
  7.06958535E-03   1.19913540E-02   1.36517355E-02   3.41521104E-03  -6.89657103E-05 
  1.91569794E-03   5.79899504E-03   3.55840406E-03  -3.28646796E-02  -5.57447134E-02 
 -6.34633990E-02  -1.76383580E-02  -8.77689670E-05  -6.86834255E-03  -5.64959751E-03 
 -1.71222304E-03   8.61191004E-03   1.46074285E-02   1.66300444E-02   3.77124503E-03 
 -4.15142865E-04  -4.52741095E-04   2.02721524E-03   6.83906820E-03  -3.40701304E-02 
 -5.77893860E-02  -6.57911869E-02  -1.79209353E-02   2.47278080E-04  -3.35685145E-03 
  1.38516299E-03  -8.73637481E-03  -3.03374953E-04  -5.14581307E-04  -5.85832751E-04 
 -5.46187985E-04  -4.48685118E-04   3.62240824E-03  -2.78301696E-03  -3.19506028E-05 
 -1.63432104E-02  -2.77211764E-02  -3.15595860E-02  -9.33971051E-03   4.88321720E-04 
 -3.43384596E-03   6.38401527E-04  -1.37726389E-03  -1.09387476E-02  -1.85541852E-02 
 -2.11232884E-02  -5.52610031E-03   1.29979523E-06   5.95141337E-03  -5.17902262E-03 
 -4.03596654E-03  -1.63435660E-02  -2.77217795E-02  -3.15602726E-02  -9.07636271E-03 
  6.42099471E-04  -3.68784158E-03  -1.74592725E-04  -8.99406613E-04   2.31200390E-04 
  3.92159596E-04   4.46459931E-04  -4.62181764E-04  -7.13369867E-04   4.08589045E-03 
 -1.55599921E-03  -1.79948215E-03 
<MO Number>
13
</MO Number>
 -1.61448895E-03  -2.97847224E-03  -4.80818421E-03  -6.25882778E-03  -5.34066959E-03 
 -1.84400514E-03  -3.41824986E-03  -1.57546894E-03   4.41777821E-03  -2.55101206E-01 
  1.89559200E-01   4.43820304E-02  -1.95595347E-01   1.45341914E-01   3.40293124E-02 
 -9.76157876E-02   7.25358024E-02   1.69830121E-02   6.56885196E-04  -1.47981228E-02 
  9.72683584E-03   1.63331541E-03  -3.18429639E-04  -6.28289788E-04   1.40978015E-04 
 -1.51972656E-04   3.91915721E-03   5.03291087E-03  -8.95206808E-03   8.04744805E-03 
  9.06274309E-03   1.37376374E-03  -5.81480693E-04  -1.07273828E-03  -1.73173455E-03 
 -2.25420405E-03  -1.92351658E-03  -6.64144149E-04  -1.59673036E-03  -7.35931892E-04 
  2.06362931E-03  -3.13647069E-01   1.48776825E-01   7.78958145E-02  -2.40484584E-01 
  1.14072588E-01   5.97255463E-02  -1.20018663E-01   5.69302169E-02   2.98072338E-02 
  2.47561164E-04  -1.75950386E-02   7.60046018E-03   3.59697424E-03   4.11816001E-04 
 -4.38200700E-04   3.27786184E-05   1.30541525E-05   3.07651097E-03   7.29283744E-03 
 -1.03693484E-02   6.99306756E-03   4.23049548E-03  -1.90437049E-03  -3.11902862E-03 
 -5.75410576E-03  -9.28892339E-03  -1.20914194E-02  -1.03176310E-02  -3.56243058E-03 
 -4.01058297E-03  -1.84847485E-03   5.18331508E-03   4.87609174E-02  -1.42316865E-01 
 -1.81786868E-01   3.73867639E-02  -1.09119502E-01  -1.39382585E-01   1.86586157E-02 
 -5.44582799E-02  -6.95616796E-02   8.67666047E-04   3.03512023E-03  -6.54258962E-03 
 -8.51488172E-03  -1.87483179E-03   3.83149667E-04   1.44208353E-04  -4.37934290E-04 
  9.91921263E-03  -7.39151690E-03  -2.52769573E-03   1.02898707E-02   1.45201709E-03 
  1.78360105E-02   1.73865473E-02   3.20191493E-02   5.17331840E-02   6.77072096E-02 
  5.79972571E-02   1.99517185E-02   3.27320126E-02   1.61811783E-02  -4.26847632E-02 
  5.00704946E-01  -1.10000730E-01   1.74886427E-01   3.89805159E-01  -8.56369657E-02 
  1.36151305E-01   1.85093277E-01  -4.06634602E-02   6.46494550E-02  -1.78759107E-02 
  2.79645028E-02  -8.11100736E-03   6.97455420E-03   6.11617252E-03  -8.30891052E-05 
 -7.07586912E-04  -9.01474843E-04  -2.01813574E-03  -6.90645431E-03   8.92459005E-03 
  1.07900974E-02  -1.96483945E-02  -1.91886895E-03  -1.71027283E-03  -3.15517809E-03 
 -5.09344262E-03  -6.63014951E-03  -5.65751912E-03  -1.95340569E-03  -1.92616190E-03 
 -8.87766656E-04   2.48938972E-03   1.02007512E-01  -1.50822913E-01  -1.14103412E-01 
  7.82128592E-02  -1.15641398E-01  -8.74872246E-02   3.90336988E-02  -5.77131628E-02 
 -4.36622571E-02  -4.12300852E-04   6.52448527E-03  -7.64164270E-03  -4.69628683E-03 
 -2.14461747E-03   4.23732445E-04  -5.89135157E-04   4.12748923E-04  -1.13426651E-02 
  1.16552259E-02  -3.12560754E-04   8.11721659E-03   8.15738485E-03   4.33612986E-04 
 -3.04371058E-02  -5.16270890E-02  -5.87756281E-02  -1.83709679E-02   4.13291462E-04 
  4.23822856E-03  -4.81838846E-03   5.01795486E-03   7.41879170E-03   1.25836741E-02 
  1.43260711E-02   3.76280492E-03  -6.69857315E-04  -3.48512016E-03   5.71350821E-03 
  1.86347727E-03  -3.40984735E-02  -5.78374612E-02  -6.58459188E-02  -2.09069809E-02 
 -1.79339283E-05   8.40682608E-03   3.23212299E-03  -1.24953441E-03   7.34608647E-03 
  1.24603523E-02   1.41856735E-02   3.99772334E-03  -4.03844222E-04  -5.70185189E-03 
  3.46028050E-03   4.08177558E-03  -2.86002829E-03  -4.85114898E-03  -5.52286279E-03 
 -3.14763631E-03  -8.02588768E-04   2.18649333E-03  -9.58682920E-04  -3.40611823E-03 
 -2.53204410E-03  -4.29482577E-03  -4.88950834E-03  -1.52252129E-03   6.88653672E-04 
  6.36562317E-05  -3.39540491E-03  -4.72818687E-03   2.96157950E-02   5.02339905E-02 
  5.71896344E-02   1.36489492E-02   1.34860204E-03  -7.99564489E-03  -1.48944292E-03 
 -2.97313008E-03  -1.02354826E-02  -1.73613147E-02  -1.97652472E-02  -5.28013848E-03 
  1.10699260E-03  -2.22539175E-03  -3.08140368E-03  -3.24332102E-03   5.64608437E-04 
  9.57682712E-04   1.09028814E-03  -1.27977640E-03  -1.26539291E-03   2.15137842E-03 
 -2.78624185E-03  -1.34113420E-03 
<MO Number>
14
</MO Number>
 -3.51741486E-03  -6.48906425E-03  -1.04753759E-02  -1.36358281E-02  -1.16354779E-02 
 -4.01745152E-03  -6.19794106E-03  -2.85662664E-03   8.01027721E-03   2.16645638E-01 
 -5.60912929E-02   3.62533170E-02   1.66110068E-01  -4.30072287E-02   2.77967330E-02 
  8.29005668E-02  -2.14636215E-02   1.38725181E-02   1.72099326E-03   1.21817696E-02 
 -4.08577772E-03   2.31695797E-03  -2.86518703E-03   2.99704696E-04  -4.40058454E-04 
  2.67621983E-04   1.78138100E-03   1.58921313E-03  -3.37059413E-03  -7.09649907E-03 
 -1.23653237E-02   1.22858629E-02   3.88761672E-03   7.17202709E-03   1.15778912E-02 
  1.50709756E-02   1.28600920E-02   4.44028138E-03   6.83737959E-03   3.15134341E-03 
 -8.83669357E-03  -1.51897784E-01   2.67861144E-03  -4.53535482E-02  -1.16465540E-01 
  2.05378855E-03  -3.47742104E-02  -5.81244677E-02   1.02498444E-03  -1.73547683E-02 
 -2.00282583E-03  -8.99561258E-03   6.96604960E-05  -1.73671889E-03   2.23690037E-03 
 -4.11835060E-04  -2.27558221E-04   1.61397979E-04   3.46819452E-03   2.29598014E-03 
 -5.76417466E-03  -6.36320691E-03  -1.33140048E-02   5.90154775E-03  -6.11532397E-03 
 -1.12817884E-02  -1.82123292E-02  -2.37070434E-02  -2.02292650E-02  -6.98468011E-03 
 -8.63613950E-03  -3.98039057E-03   1.11614278E-02  -3.07087366E-01   2.38604019E-02 
 -1.79466964E-01  -2.35455022E-01   1.82946356E-02  -1.37603830E-01  -1.17508559E-01 
  9.13030543E-03  -6.86739562E-02   6.64287542E-03  -1.86758024E-02   1.35736404E-03 
 -8.90220129E-03   1.08234485E-03  -8.46429127E-04  -1.93013828E-04  -3.39330557E-04 
 -6.93726996E-04  -8.74859285E-03   9.44231984E-03  -7.07423372E-05  -1.09939919E-02 
  6.84052139E-03  -1.48287848E-03  -2.73087615E-03  -4.41226333E-03  -5.77466948E-03 
 -4.94651888E-03  -1.70165896E-03  -2.84769855E-03  -1.40776916E-03   3.71359193E-03 
 -1.59486486E-01  -2.89479242E-01   2.39589808E-01  -1.24162255E-01  -2.25363266E-01 
  1.86523708E-01  -5.89566301E-02  -1.07010450E-01   8.85680540E-02   1.39042268E-03 
 -8.40249459E-03  -1.45694176E-02   1.25424331E-02  -9.57318306E-04  -1.33668128E-05 
  1.30301182E-04   9.61015157E-05   1.21368074E-02  -5.65838620E-03  -6.47842118E-03 
 -3.93318869E-03  -8.42044130E-03   1.54395862E-02   6.14449364E-03   1.13356018E-02 
  1.82992007E-02   2.38201244E-02   2.03257572E-02   7.01799655E-03   8.73792300E-03 
  4.02730252E-03  -1.12929737E-02   3.27501617E-01   7.45250117E-02   1.48051615E-01 
  2.51107368E-01   5.71410295E-02   1.13516543E-01   1.25320177E-01   2.85173788E-02 
  5.66527114E-02  -5.88958163E-03   1.90950599E-02   2.48138936E-03   7.92821589E-03 
  1.20411975E-04   7.73423363E-04   6.56318978E-05   3.68936607E-04   1.11630993E-02 
  7.52841004E-04  -1.19159403E-02  -2.83273223E-03   7.03283916E-03   1.65667412E-03 
  2.31975984E-02   3.93475151E-02   4.47957643E-02   1.36590138E-02  -3.78716106E-04 
 -3.16817342E-03   5.18771776E-03  -3.64135077E-04  -1.34229210E-02  -2.27678132E-02 
 -2.59203559E-02  -7.95068622E-03   3.87529818E-04   1.09705257E-03  -4.20775101E-03 
 -2.70638489E-03  -1.67061557E-02  -2.83368002E-02  -3.22604521E-02  -9.57823524E-03 
  3.41700208E-04   3.71511230E-03  -1.81609611E-03  -2.29564531E-03   9.83465035E-03 
  1.66814273E-02   1.89912193E-02   5.77963151E-03  -3.54349934E-04  -1.36014565E-03 
  1.44841091E-03   2.68486375E-03  -1.29837690E-02  -2.20229283E-02  -2.50723306E-02 
 -7.20411615E-03   8.64655373E-04  -3.27621099E-03   4.51121818E-03  -4.15416505E-03 
  3.61337390E-02   6.12896565E-02   6.97761220E-02   1.91560211E-02  -9.63958713E-04 
  8.53235610E-03  -4.79887969E-03  -3.41864907E-04  -3.07163070E-03  -5.21006670E-03 
 -5.93147801E-03  -1.29299799E-03  -1.41289531E-04  -2.01669628E-03  -7.50811620E-03 
  6.83898477E-03  -3.51709782E-02  -5.96566321E-02  -6.79169810E-02  -1.88523029E-02 
  7.71609791E-04  -8.72461072E-03   4.05974921E-03   3.12404015E-03   1.47635469E-02 
  2.50417682E-02   2.85091739E-02   8.80258323E-03  -6.08244666E-04   5.55904582E-03 
  3.75919824E-03  -2.46244605E-03 
<MO Number>
15
</MO Number>
 -8.28321101E-03  -1.52811911E-02  -2.46686138E-02  -3.21112085E-02  -2.74005549E-02 
 -9.46075457E-03  -1.25594663E-02  -5.78864912E-03   1.62319721E-02  -6.93804162E-02 
 -6.41687796E-02  -1.03549921E-01  -5.31964815E-02  -4.92005307E-02  -7.93954799E-02 
 -2.65487729E-02  -2.45545133E-02  -3.96239094E-02   7.94894088E-03  -5.42807908E-03 
 -3.94664356E-03  -8.13926034E-03  -4.25355440E-03  -1.18652238E-03  -6.83529950E-04 
 -9.12207330E-04   5.04527503E-03  -9.38160263E-03   4.33632759E-03   1.06728928E-02 
  7.96257947E-03   8.36946617E-03   8.38128761E-03   1.54621266E-02   2.49607003E-02 
  3.24914183E-02   2.77249887E-02   9.57277377E-03   1.29738468E-02   5.97963682E-03 
 -1.67675215E-02   7.78124719E-02   7.33535963E-02   1.03078102E-01   5.96616444E-02 
  5.62428628E-02   7.90337198E-02   2.97753423E-02   2.80691306E-02   3.94433657E-02 
 -7.67673738E-03   6.38252388E-03   5.66483276E-03   7.34989354E-03   4.51240459E-03 
  1.00048064E-03   3.20410550E-04   1.30368304E-03   1.01184074E-02  -1.05464297E-02 
  4.28022306E-04  -1.52976316E-03   5.81533526E-03  -6.13479263E-03  -4.11633814E-04 
 -7.59398131E-04  -1.22590570E-03  -1.59576512E-03  -1.36166940E-03  -4.70151791E-04 
  5.66160379E-04   2.60942918E-04  -7.31710989E-04   1.77941315E-01   1.29588774E-01 
 -3.21177849E-01   1.36434060E-01   9.93604131E-02  -2.46258706E-01   6.80901589E-02 
  4.95878104E-02  -1.22900355E-01  -1.02961384E-04   9.01046416E-03   8.51061437E-03 
 -1.62696459E-02  -2.73959348E-03  -5.70554421E-04   2.66264847E-04  -5.99080161E-04 
  1.33584998E-02  -2.15305754E-02   8.17207557E-03  -5.62583014E-03   1.44153669E-02 
 -1.26308887E-02  -9.59357847E-05  -1.76675804E-04  -2.85454237E-04  -3.73595986E-04 
 -3.20018246E-04  -1.10089930E-04  -2.70015887E-04  -1.33483244E-04   3.52119020E-04 
 -2.14723774E-01  -5.56279450E-01   4.68914856E-01  -1.67165185E-01  -4.33070616E-01 
  3.65056171E-01  -7.93759424E-02  -2.05637246E-01   1.73341582E-01   1.85314995E-04 
 -1.16542322E-02  -2.99755443E-02   2.52955601E-02  -3.08267545E-04  -1.34697605E-04 
 -2.20497523E-04   2.85875980E-04   1.70914141E-02  -1.72350749E-02   1.43660852E-04 
  5.66920505E-03   8.19055366E-03   5.50741928E-03   3.76556812E-04   6.94686709E-04 
  1.12144126E-03   1.45978344E-03   1.24563598E-03   4.30088233E-04  -7.48305951E-04 
 -3.44893683E-04   9.67117635E-04   1.91496932E-02   3.77255251E-01  -1.07223863E-01 
  1.46827643E-02   2.89255284E-01  -8.22124250E-02   7.32772854E-03   1.44358661E-01 
 -4.10297625E-02  -1.50167310E-05   1.81313421E-03   1.92081483E-02  -7.09195831E-03 
  2.73515364E-03   8.43626285E-04   3.21372363E-04   4.51173378E-05   1.22218724E-02 
 -1.38288032E-02   1.60693072E-03   2.41115460E-02   2.33898238E-02   2.43713862E-03 
 -6.48433259E-04  -1.09986547E-03  -1.25215822E-03   4.48437157E-04   1.60758418E-03 
 -1.38979439E-03  -1.23028213E-03  -3.20067190E-03   1.87736919E-02   3.18437327E-02 
  3.62529716E-02   1.17131301E-02  -1.42986006E-03   3.76099615E-03   1.95054836E-03 
  9.69535702E-04   2.87119291E-03   4.87008629E-03   5.54442224E-03   8.97657461E-04 
 -1.63809928E-03   1.10280605E-03   2.50874472E-03   2.37298147E-03  -1.91647669E-02 
 -3.25070700E-02  -3.70081578E-02  -1.21021853E-02   1.37591633E-03  -2.03150978E-03 
  1.05785608E-03  -3.84185474E-03   3.23381213E-02   5.48515708E-02   6.24465875E-02 
  2.34296698E-02   1.45161031E-03  -3.50361481E-03  -7.59816721E-03  -4.67015183E-03 
 -3.65893788E-03  -6.20625078E-03  -7.06559860E-03  -3.41606392E-03  -1.48248444E-03 
  2.10497784E-03   3.25270112E-03  -5.99970902E-03  -9.11492146E-04  -1.54606310E-03 
 -1.76013855E-03  -5.03850713E-04  -5.73414909E-05  -3.52740856E-03  -1.04049388E-02 
  8.82762594E-03   2.08915214E-03   3.54359721E-03   4.03426100E-03   2.46009117E-03 
  1.54210240E-03   1.09412864E-03   6.72198595E-03  -2.42936247E-03  -3.18858150E-02 
 -5.40843738E-02  -6.15731606E-02  -2.30896712E-02  -1.45290201E-03   2.21353959E-03 
  2.43507264E-03   8.91445803E-03 
<MO Number>
16
</MO Number>
  5.50608197E-03   1.01578350E-02   1.63979174E-02   2.13452181E-02   1.82139150E-02 
  6.28882810E-03   9.64167805E-03   4.44384258E-03  -1.24609952E-02  -1.84335758E-01 
 -2.24279825E-01   9.44677402E-02  -1.41336912E-01  -1.71963477E-01   7.24318427E-02 
 -7.05370255E-02  -8.58218280E-02   3.61485663E-02  -5.01583107E-03  -1.09175292E-02 
 -1.29038224E-02   4.64280471E-03  -1.06732928E-03  -4.26886406E-04  -6.70273959E-04 
 -1.07718168E-04  -1.69778110E-03   3.53484026E-03  -1.83705916E-03   1.81185603E-02 
  4.70260238E-03   1.79698038E-02   5.71453478E-03   1.05423969E-02   1.70187203E-02 
  2.21533192E-02   1.89034692E-02   6.52691462E-03   9.97598060E-03   4.59792239E-03 
 -1.28930510E-02  -3.94478671E-02   1.76803362E-01  -2.64803250E-01  -3.02461105E-02 
  1.35561551E-01  -2.03034256E-01  -1.50949291E-02   6.76547154E-02  -1.01328325E-01 
 -5.21517176E-03  -2.97974476E-03   9.80550826E-03  -1.55583169E-02  -1.01802136E-03 
 -2.67353641E-04   2.32946752E-04  -8.55368472E-04  -4.86347888E-03   7.63256561E-03 
 -2.76908673E-03   1.90918744E-02   6.52411833E-03   1.45831561E-02  -3.66697040E-03 
 -6.76497015E-03  -1.09207741E-02  -1.42156044E-02  -1.21302021E-02  -4.18826792E-03 
 -7.57812097E-03  -3.49275058E-03   9.79403467E-03   2.30681460E-01  -7.56490999E-02 
  1.43883307E-01   1.76871842E-01  -5.80029087E-02   1.10320550E-01   8.82714465E-02 
 -2.89475169E-02   5.50576870E-02   1.47668274E-03   1.56307613E-02  -4.13344667E-03 
  5.82543406E-03   3.33566393E-04   1.01524923E-03  -1.78820438E-04   2.18592702E-04 
 -1.57367651E-03   1.44919905E-02  -1.29183140E-02  -9.14914444E-03   1.60597684E-02 
 -1.77402462E-02  -7.17856987E-03  -1.32200889E-02  -2.13596334E-02  -2.79550003E-02 
 -2.39459483E-02  -8.23767957E-03  -1.42471604E-02  -7.04313073E-03   1.85792629E-02 
 -2.98952441E-01  -2.36744925E-01  -4.17611980E-01  -2.32738272E-01  -1.84308930E-01 
 -3.25116230E-01  -1.10512363E-01  -8.75163991E-02  -1.54376685E-01   1.23730704E-02 
 -1.81540717E-02  -1.39303871E-02  -2.48773633E-02   9.03158649E-04  -6.46634061E-04 
 -1.53476582E-05  -2.85737456E-04   1.01240922E-02   9.49503955E-03  -1.96191318E-02 
  8.69772533E-03   6.53481995E-03  -1.58508195E-02  -4.03313477E-03  -7.44048448E-03 
 -1.20112652E-02  -1.56350999E-02  -1.33414603E-02  -4.60648632E-03  -7.88560524E-03 
 -3.63446987E-03   1.01914302E-02   2.73016602E-01   3.78705994E-02   2.96110974E-02 
  2.09331731E-01   2.90367622E-02   2.27039024E-02   1.04471206E-01   1.44913795E-02 
  1.13308386E-02   2.22383298E-03   1.69262379E-02  -9.48745555E-04   2.01604947E-03 
  1.17589986E-03   1.01674263E-03  -2.06444014E-04   6.41870526E-05   1.67217695E-02 
  1.60811631E-04  -1.68825811E-02  -9.58523202E-03   1.05722230E-02   4.80596118E-05 
 -9.07955773E-04  -1.54006474E-03  -1.75330964E-03  -9.01669464E-04   5.80174261E-05 
 -5.18777839E-03  -5.24335296E-03   2.89659622E-03   2.36473374E-02   4.01103575E-02 
  4.56642336E-02   1.74443412E-02  -2.09302505E-04   3.77915253E-03   1.52009041E-04 
  4.73348230E-03  -4.44202303E-03  -7.53451133E-03  -8.57777660E-03  -3.37109881E-03 
  3.91282281E-04  -9.66775135E-05   4.95838073E-03  -6.55611184E-03   2.68563382E-02 
  4.55534298E-02   5.18609804E-02   1.98377850E-02  -4.04592990E-04   4.33387253E-03 
  3.04542884E-03   3.63432916E-03   1.01032990E-02   1.71371062E-02   1.95099937E-02 
  6.52416468E-03  -7.09766491E-04   2.73749926E-03  -4.89750526E-03   2.60650561E-03 
 -3.14618222E-02  -5.33652019E-02  -6.07544086E-02  -2.18344024E-02   1.04277143E-03 
 -5.35948629E-03   2.69533609E-03  -7.47466949E-04  -3.01629282E-02  -5.11620319E-02 
 -5.82461770E-02  -2.08878600E-02  -1.41028462E-03   7.25696506E-03  -5.58347847E-03 
 -3.66222864E-03  -3.08130892E-02  -5.22648280E-02  -5.95016716E-02  -2.13617312E-02 
  9.16250781E-04  -5.70067599E-03   1.13895918E-03   7.99376001E-04   1.06246540E-02 
  1.80214230E-02   2.05167573E-02   6.86841847E-03  -5.22111892E-04   4.91600498E-03 
  1.53776806E-03  -3.30134637E-03 
<MO Number>
17
</MO Number>
  6.94861763E-03   1.28190811E-02   2.06939996E-02   2.69374412E-02   2.29857695E-02 
  7.93643503E-03   1.13988841E-02   5.25373758E-03  -1.47320248E-02  -6.03195497E-02 
 -2.99212474E-01   2.86722739E-01  -4.62491866E-02  -2.29417056E-01   2.19840723E-01 
 -2.30815857E-02  -1.14495191E-01   1.09715930E-01  -8.13805969E-03  -3.33145055E-03 
 -1.82264158E-02   1.72191138E-02   6.19808333E-04  -2.89684263E-04  -7.41318289E-04 
  6.20839497E-04  -5.60969811E-04  -9.01821299E-03   9.57918280E-03   1.70043987E-02 
 -1.53995665E-02   5.82144577E-03   4.32431016E-03   7.97765620E-03   1.28784281E-02 
  1.67638884E-02   1.43046577E-02   4.93905528E-03   7.34356447E-03   3.38464366E-03 
 -9.49089165E-03   1.80537059E-01   3.81033414E-01  -1.17403162E-01   1.38424311E-01 
  2.92152139E-01  -9.00172627E-02   6.90834335E-02   1.45804395E-01  -4.49249235E-02 
 -4.32188860E-03   1.14009505E-02   2.19614490E-02  -6.52322802E-03   1.89746014E-03 
  5.17433670E-04   7.95694831E-04  -1.08627566E-04  -4.18178139E-03  -4.57483851E-03 
  8.75661990E-03   2.05143442E-02  -2.12243002E-02  -1.48160176E-04  -7.91368659E-04 
 -1.45994780E-03  -2.35681161E-03  -3.06786872E-03  -2.61781819E-03  -9.03869846E-04 
 -1.97882468E-03  -9.12038891E-04   2.55745159E-03  -1.65735160E-01  -2.56126086E-01 
 -1.29419286E-01  -1.27075158E-01  -1.96381160E-01  -9.92304607E-02  -6.34194108E-02 
 -9.80079632E-02  -4.95229551E-02  -7.88778556E-04  -1.08352240E-02  -1.48769315E-02 
 -8.28553171E-03  -1.19429066E-03  -7.37371685E-04  -5.94079579E-04   1.28081620E-06 
 -8.91662338E-03   5.51760548E-03   3.39901790E-03   1.27055943E-02  -2.77325806E-02 
  3.09005894E-03  -5.32869645E-03  -9.81335307E-03  -1.58553869E-02  -2.07511682E-02 
 -1.77752243E-02  -6.11488008E-03  -9.01220217E-03  -4.45521185E-03   1.17525225E-02 
  1.67666912E-01  -9.60473984E-03   6.26132614E-02   1.30530820E-01  -7.47741194E-03 
  4.87452192E-02   6.19806503E-02  -3.55053966E-03   2.31459542E-02   7.77298005E-03 
  9.93629319E-03  -1.20944175E-03   3.26677994E-03   3.70950096E-03   4.63136277E-04 
 -5.62698648E-04  -4.77206243E-04  -8.11811546E-03  -1.64556232E-03   9.76367778E-03 
  1.20093282E-02  -6.96745870E-03   1.14009659E-02   5.22393226E-03   9.63731418E-03 
  1.55576343E-02   2.02514191E-02   1.72805742E-02   5.96656791E-03   7.75768580E-03 
  3.57551189E-03  -1.00261059E-02  -1.18420742E-01  -2.75515997E-02  -1.76350087E-01 
 -9.07974783E-02  -2.11248108E-02  -1.35214008E-01  -4.53143058E-02  -1.05427612E-02 
 -6.74812673E-02  -7.35461503E-03  -7.89116891E-03  -2.14291787E-03  -1.09739857E-02 
 -2.34559801E-03  -2.89822654E-04   1.96056867E-04  -2.60604050E-04   3.12392141E-03 
 -1.10281385E-02   7.90421709E-03   1.66672233E-02  -2.06801734E-03  -1.52206996E-04 
  2.17725539E-02   3.69303700E-02   4.20439296E-02   1.65852792E-02   5.34841387E-04 
 -7.56402526E-03  -1.43296136E-03   3.96713566E-03   8.11946798E-03   1.37721536E-02 
  1.56791133E-02   5.94187328E-03  -2.33759285E-04   8.00900508E-04  -4.91915277E-03 
  9.07608210E-03   1.94061174E-02   3.29164461E-02   3.74742181E-02   1.43965289E-02 
 -3.84167727E-05  -3.24743470E-03   8.15849087E-03  -1.44971182E-03  -1.30940699E-03 
 -2.22100195E-03  -2.52853274E-03  -9.86926803E-04   1.64992410E-04   3.93397970E-03 
  9.49176748E-03  -2.81850516E-03  -3.36221859E-02  -5.70295874E-02  -6.49261828E-02 
 -2.56196518E-02  -1.27650922E-05   5.09676875E-03   3.40319699E-03  -5.74981221E-03 
  1.37777053E-02   2.33695944E-02   2.66054627E-02   9.83450155E-03  -2.85669050E-04 
  1.08908856E-04  -7.64927475E-03  -1.55500347E-03   1.60778408E-02   2.72710593E-02 
  3.10471435E-02   9.19411266E-03   8.34179872E-04  -3.40164869E-03   7.48047476E-06 
 -1.21453069E-03   1.29473833E-02   2.19612112E-02   2.50020679E-02   9.83900787E-03 
  1.24210409E-04   1.94317088E-03  -9.75356497E-04  -4.53011068E-03  -2.29659317E-02 
 -3.89545644E-02  -4.43484038E-02  -1.72137027E-02  -3.84359133E-04  -2.68789526E-04 
 -5.42278689E-03   3.06590750E-03 
<MO Number>
18
</MO Number>
 -5.84872124E-03  -1.07899493E-02  -1.74183473E-02  -2.26735148E-02  -1.93473530E-02 
 -6.68017707E-03  -9.51408026E-03  -4.38503285E-03   1.22960866E-02   8.87522684E-03 
  1.97548090E-01   3.25826850E-01   6.80495832E-03   1.51467286E-01   2.49823263E-01 
  3.39615117E-03   7.55927920E-02   1.24679319E-01   8.19308484E-03   2.37917639E-03 
  1.28389311E-02   1.87285572E-02   7.69819276E-03   5.31959817E-04   1.35464132E-03 
  1.44226860E-03  -6.99346610E-03   1.13795564E-02  -4.38609034E-03   1.38005904E-02 
 -1.97153888E-02  -1.68723768E-02   7.42297039E-03   1.36941856E-02   2.21066915E-02 
  2.87763464E-02   2.45549109E-02   8.47822191E-03   1.21180623E-02   5.58520634E-03 
 -1.56614975E-02   3.27957729E-02  -1.53018782E-01  -3.06289123E-01   2.51457086E-02 
 -1.17325050E-01  -2.34842980E-01   1.25494711E-02  -5.85534233E-02  -1.17203107E-01 
 -9.90775590E-03   1.49537233E-03  -7.80995932E-03  -1.96607326E-02  -7.51571790E-03 
 -1.22009979E-04  -7.49799193E-04  -1.89496951E-03  -1.54491371E-02   1.12895198E-02 
  4.15961729E-03  -1.52056673E-02   1.62916773E-03   9.59375751E-03   1.55194434E-02 
  2.86308751E-02   4.62191723E-02   6.01636349E-02   5.13377435E-02   1.77256918E-02 
  2.57371691E-02   1.18622430E-02  -3.32629590E-02  -2.94163775E-02   3.30782535E-01 
  3.41215488E-02  -2.25546035E-02   2.53622967E-01   2.61622290E-02  -1.12563280E-02 
  1.26575637E-01   1.30567860E-02  -1.62809025E-02  -1.42418348E-03   1.83652341E-02 
  1.12667124E-03   2.60737633E-03   5.88602756E-04   4.63958748E-04  -2.73361434E-04 
 -4.05638613E-03  -1.00182666E-03   5.05821279E-03  -1.18981390E-02   1.53068423E-02 
  1.98640347E-03  -9.71684457E-04  -1.78945878E-03  -2.89121986E-03  -3.78396251E-03 
 -3.24130101E-03  -1.11504455E-03  -1.48627339E-03  -7.34744147E-04   1.93820124E-03 
  3.36366730E-02  -2.05631674E-02   4.00309678E-02   2.61865771E-02  -1.60086870E-02 
  3.11646168E-02   1.24343130E-02  -7.60149078E-03   1.47980623E-02   1.51951806E-03 
  2.20559899E-03  -8.73104031E-04   1.73623569E-03   7.22554437E-04   9.92183307E-05 
 -1.18484642E-04  -6.96377472E-05   7.87947613E-03  -9.49682734E-03   1.61735121E-03 
  4.45606825E-03   3.99576047E-04   8.11781996E-03  -1.47046425E-02  -2.71276987E-02 
 -4.37925761E-02  -5.70049274E-02  -4.86424124E-02  -1.67950586E-02  -2.44840647E-02 
 -1.12846881E-02   3.16434350E-02   9.26158269E-02  -4.13878308E-02  -4.06641999E-01 
  7.10119136E-02  -3.17335510E-02  -3.11787169E-01   3.54399222E-02  -1.58372662E-02 
 -1.55603651E-01   1.50614374E-02   4.63096570E-03  -1.65432578E-03  -2.30999213E-02 
 -2.93756878E-03  -3.64069681E-04   5.86760311E-04  -7.68694696E-04   2.39119376E-04 
 -2.99415778E-03   2.75503841E-03   2.50479684E-02  -3.84292382E-03  -1.46028174E-02 
 -2.25779205E-03  -3.82964240E-03  -4.35991341E-03  -2.77403009E-03  -7.75827980E-04 
  1.50902790E-03   3.68115361E-03   7.02764410E-03  -2.75432619E-02  -4.67185823E-02 
 -5.31874656E-02  -2.00506916E-02   1.01247913E-03  -7.88472706E-03  -1.16820128E-03 
  2.03800812E-03   7.50312948E-03   1.27267269E-02   1.44889317E-02   6.57745910E-03 
  7.47059067E-04  -2.63365937E-03  -2.98897875E-03  -6.36795805E-03   2.89536182E-02 
  4.91108134E-02   5.59109366E-02   2.12882497E-02  -9.31498548E-04   6.53952028E-03 
 -1.64028979E-03   3.27185966E-03   1.95018907E-02   3.30788956E-02   3.76591612E-02 
  1.50467774E-02  -7.36236149E-04  -5.71570530E-03   1.43107864E-03   2.08097451E-03 
  7.55318975E-03   1.28116386E-02   1.45856007E-02   6.46836834E-03   8.83048407E-04 
  2.78538258E-03   5.75423120E-03   1.37906111E-03   3.95494586E-03   6.70833630E-03 
  7.63720534E-03   2.37406944E-03   2.29411626E-04  -9.09842185E-04   9.75824018E-05 
 -1.43742018E-04  -2.73080566E-03  -4.63196296E-03  -5.27332720E-03  -2.97571930E-03 
 -9.47789908E-04  -9.48270699E-05  -2.31892049E-04  -8.88346522E-03  -3.04394724E-02 
 -5.16311033E-02  -5.87801982E-02  -2.33853174E-02   5.65241078E-04   5.00512390E-03 
 -6.77647608E-03   1.25848161E-03 
<MO Number>
19
</MO Number>
  9.18346527E-04   1.69420153E-03   2.73497027E-03   3.56011898E-03   3.03785626E-03 
  1.04889892E-03   2.54706322E-03   1.17393963E-03  -3.29184841E-03   3.40160543E-01 
 -8.74840424E-02   3.87248540E-02   2.60813426E-01  -6.70771884E-02   2.96917501E-02 
  1.30164180E-01  -3.34762185E-02   1.48182644E-02   4.35402112E-05   2.36040113E-02 
 -4.87984883E-03   3.50491308E-03   9.00574537E-04   1.39265901E-03  -2.19136397E-04 
  1.08165113E-04   5.15337949E-03  -6.17088607E-03   1.01750658E-03  -1.88618410E-02 
 -3.61704541E-02   4.75627680E-03  -1.72868262E-03  -3.18914118E-03  -5.14826966E-03 
 -6.70151803E-03  -5.71841801E-03  -1.97443262E-03  -4.08257497E-03  -1.88165591E-03 
  5.27635821E-03  -3.32714312E-01   9.65311689E-02  -4.23626111E-02  -2.55104131E-01 
  7.40139483E-02  -3.24809504E-02  -1.27314842E-01   3.69381479E-02  -1.62102709E-02 
  8.27869098E-04  -2.25607157E-02   5.93914620E-03  -4.56425387E-03  -1.81156318E-03 
 -1.18456136E-03   3.66900978E-04  -3.79740504E-04   8.50513420E-03   1.19181005E-02 
 -2.04232347E-02   2.69461241E-03  -2.98667118E-03   2.20249431E-02  -2.45446531E-03 
 -4.52809344E-03  -7.30975668E-03  -9.51513215E-03  -8.11928026E-03  -2.80339278E-03 
 -4.91206983E-03  -2.26396950E-03   6.34840516E-03   2.25837786E-01  -9.80185021E-02 
 -3.33603998E-02   1.73158021E-01  -7.51543407E-02  -2.55786285E-02   8.64179895E-02 
 -3.75072837E-02  -1.27655285E-02   1.52161254E-03   1.48161941E-02  -5.33687983E-03 
 -2.61611878E-03   4.25269507E-04   4.79900231E-04  -4.44206784E-04   6.63448609E-05 
  5.98326602E-03   4.57649956E-03  -1.05597656E-02   9.26770290E-03   1.90129765E-02 
 -1.06688968E-03  -1.27488159E-04  -2.34782808E-04  -3.79337441E-04  -4.96468180E-04 
 -4.25269227E-04  -1.46297469E-04  -3.22610460E-05  -1.59483544E-05   4.20705907E-05 
  1.95725561E-02   2.99974801E-02  -1.27763521E-02   1.52374835E-02   2.33534192E-02 
 -9.94655237E-03   7.23529611E-03   1.10890294E-02  -4.72297487E-03   3.24179943E-04 
  1.75233897E-03   3.26886949E-03  -2.15003644E-03  -3.10944305E-04   6.53839431E-05 
  2.78457503E-04  -1.10540683E-04  -5.20920647E-03   5.77301677E-04   4.63190480E-03 
  3.76301904E-03   9.33628562E-03  -9.89031448E-03   1.99119435E-03   3.67343307E-03 
  5.93006798E-03   7.71918724E-03   6.58679707E-03   2.27426308E-03   4.36777148E-03 
  2.01310278E-03  -5.64494886E-03  -2.29927573E-01   1.06257318E-01   5.92904395E-03 
 -1.76293810E-01   8.14713394E-02   4.54601304E-03  -8.79829678E-02   4.06599088E-02 
  2.26877914E-03  -5.00209615E-04  -1.46651080E-02   7.58126905E-03  -5.45428010E-04 
  7.15058551E-04  -6.35052738E-04   3.93450056E-05   8.16241204E-05  -2.78533983E-03 
 -1.17663442E-02   1.45516840E-02  -1.85403526E-03  -8.55528338E-03  -7.54175726E-03 
  4.05225487E-02   6.87339079E-02   7.82511408E-02   3.10125878E-02   5.43849883E-04 
 -4.47321807E-03   6.09640489E-03  -2.06880437E-03  -2.83320717E-02  -4.80565529E-02 
 -5.47106981E-02  -2.09252397E-02  -2.95618218E-04   2.43175803E-04  -7.15582075E-03 
 -3.50542405E-03  -4.11102793E-02  -6.97308102E-02  -7.93860791E-02  -3.17562153E-02 
 -6.67331390E-04   7.48280361E-03   3.99855700E-04  -2.09628273E-03   2.47683897E-02 
  4.20118741E-02   4.78290436E-02   1.80509439E-02   2.83608811E-04  -3.21515135E-03 
  2.97101949E-03   6.64851125E-03   1.16384524E-02   1.97410169E-02   2.24744546E-02 
  8.53438985E-03   8.20601202E-04   2.31446187E-03  -4.93148127E-03   7.73693224E-04 
 -2.69243249E-02  -4.56687480E-02  -5.19922661E-02  -2.06771569E-02  -8.30431440E-04 
 -4.95350384E-03   2.53331255E-04  -3.57288920E-03   8.74115267E-04   1.48266484E-03 
  1.68796186E-03   6.33187307E-04   1.05627456E-04   9.39716501E-05   1.49169282E-03 
 -9.62559271E-04   2.83379430E-02   4.80665118E-02   5.47220360E-02   2.13775429E-02 
  7.71821205E-04   5.96142256E-03   1.15046157E-03   1.68165957E-03  -1.38341657E-02 
 -2.34653619E-02  -2.67144907E-02  -1.01982108E-02  -9.09141410E-04  -4.09626989E-03 
 -7.05702911E-04   3.91083148E-03 
<MO Number>
20
</MO Number>
  1.39554491E-02   2.57455573E-02   4.15613684E-02   5.41005577E-02   4.61641082E-02 
  1.59393596E-02   2.03506912E-02   9.37961913E-03  -2.63014243E-02   5.69148080E-02 
 -1.13780811E-01  -1.60810472E-01   4.36386476E-02  -8.72398750E-02  -1.23299222E-01 
  2.17787438E-02  -4.35388124E-02  -6.15349538E-02  -2.76608421E-02   5.60138875E-03 
 -7.31977473E-03  -1.46675832E-02   4.79526535E-03  -3.60402809E-04   4.06250026E-04 
 -2.38708882E-04  -1.49471664E-03  -2.42406042E-03   3.91877706E-03   3.60619826E-03 
  2.02372781E-03   4.54883532E-03   1.40806842E-02   2.59765960E-02   4.19343370E-02 
  5.45860520E-02   4.65783815E-02   1.60823982E-02   2.10727901E-02   9.71243401E-03 
 -2.72346717E-02   4.22363262E-02  -1.65045562E-01  -1.17811350E-01   3.23841232E-02 
 -1.26546419E-01  -9.03302350E-02   1.61619473E-02  -6.31555328E-02  -4.50811186E-02 
 -2.67570224E-02   3.81875994E-03  -1.55217872E-02  -6.67788843E-03   4.96759806E-03 
  1.08930488E-04  -8.03424605E-05   4.02574687E-04  -3.40351157E-03   1.59527205E-03 
  1.80823952E-03   1.52860439E-03  -1.43051402E-03   7.15088341E-03  -6.67814098E-03 
 -1.23200952E-02  -1.98884805E-02  -2.58888946E-02  -2.20910428E-02  -7.62750734E-03 
 -1.28506683E-02  -5.92286393E-03   1.66083244E-02  -9.05794248E-02   6.76135053E-02 
  1.20949177E-01  -6.94505303E-02   5.18417268E-02   9.27361211E-02  -3.46606825E-02 
  2.58726553E-02   4.62818244E-02  -3.32121832E-03  -3.26456003E-03   2.21389804E-03 
 -2.33946111E-04  -1.46735640E-02  -6.93936269E-04   1.79108720E-03  -4.88463706E-04 
 -2.11312683E-03  -4.99419248E-03   7.10731931E-03  -4.00177187E-02  -5.74948326E-03 
  2.89599339E-02   3.66963896E-02   6.75802480E-02   1.09189078E-01   1.42904172E-01 
  1.22410155E-01   4.21104906E-02   6.49936958E-02   3.21298478E-02  -8.47561849E-02 
  5.87846919E-01  -7.09951267E-01  -5.69012863E-01   4.57646292E-01  -5.52706077E-01 
 -4.42983741E-01   2.17306646E-01  -2.62444394E-01  -2.10344348E-01  -4.54436430E-02 
  4.44668039E-02  -5.50295058E-02  -4.48939842E-02   2.34435048E-02   2.51545988E-03 
 -6.23667391E-03  -6.23067842E-03   1.23473767E-03  -3.57013388E-03   2.33539621E-03 
  2.07596328E-02  -2.40613497E-02  -1.57562430E-02  -6.84230130E-03  -1.26229446E-02 
 -2.03773740E-02  -2.65252887E-02  -2.26340790E-02  -7.81500474E-03  -1.28771627E-02 
 -5.93507515E-03   1.66425659E-02  -6.42799130E-02   1.43416542E-01   5.37161026E-02 
 -4.92857408E-02   1.09962664E-01   4.11860841E-02  -2.45970391E-02   5.48790769E-02 
  2.05547428E-02  -2.30257384E-03  -3.44784816E-03   1.13660824E-03   7.11636966E-04 
 -1.48712187E-02  -1.18100298E-03  -4.31113401E-04   1.65557899E-03  -1.16145133E-02 
 -8.90141871E-03   2.05159320E-02  -2.74923964E-02   2.47364714E-02  -1.15064027E-03 
  4.15210958E-03   7.04276328E-03   8.01793871E-03   4.86359246E-03   1.65416071E-03 
  3.29566812E-04  -1.38988258E-03  -4.90665057E-03   6.24542465E-03   1.05934216E-02 
  1.20602386E-02   8.39539605E-03  -2.76348735E-04   2.94029024E-03  -1.63742365E-03 
 -3.28106280E-03   3.32926932E-03   5.64707053E-03   6.42899153E-03   3.10546986E-03 
  4.74901039E-04  -1.35070057E-04  -4.40477606E-03  -2.43865669E-03   7.04348434E-03 
  1.19470818E-02   1.36013332E-02   9.96357879E-03   5.27368162E-04   2.09910375E-03 
 -4.24132726E-03  -6.15425352E-04  -4.50320689E-05  -7.63829073E-05  -8.69592580E-05 
 -2.09029573E-03  -1.24704073E-04  -2.71186701E-03   2.33448810E-03   2.68420597E-03 
  1.84809788E-02   3.13472359E-02   3.56877274E-02   1.94658769E-02   1.74380679E-03 
  3.16178916E-03   3.80186172E-05   1.99223828E-03   1.68251593E-02   2.85386528E-02 
  3.24902542E-02   6.29489098E-03   2.81974693E-03   4.71365870E-03  -1.75688818E-02 
 -1.82954236E-02   1.91530663E-02   3.24872236E-02   3.69855633E-02   2.04702383E-02 
  2.14609707E-03   3.60664255E-03   4.31149518E-04   1.19699104E-03  -1.06648396E-03 
 -1.80895854E-03  -2.05943578E-03  -3.44717487E-03  -9.00137707E-04  -2.26329790E-03 
  3.23443165E-03   2.15654996E-03 
</Molecular Orbital Primitive Coefficients>
<Energy = T + Vne + Vee + Vnn> 
-2.12714001869226E+02 
</Energy = T + Vne + Vee + Vnn> 

<Virial Ratio (-V/T)> 
 2.00850953064216E+00 
</Virial Ratio (-V/T)> 
