# Supplementary material for: Novel Sulfonium Reagents for the Modular Synthesis of Spiro[2.3]Hexanes and Heteroatom‐Containing Analogues: Synthesis, Application, and Evaluation as Bioisosteres
Source: Angew Chem Int Ed Engl. 2025 Dec 9;65(5):e21633. doi: 10.1002/anie.202521633 (PMC12851011; doi:10.1002/anie.202521633)
Supplement: Supplementary file 2 — Supporting information [file ANIE-65-e21633-s001.zip › Bioisostere-Analysis/DFT/18912988401386289/file.xyz]

14
Coordinates from ORCA-job file
  C   -1.17393099921991     -0.16095985167966     -0.07086931143445
  C   -0.04579432446683     -1.11559852536796      0.40097300667408
  C   1.25789876762621     -0.35350705515771      0.06147131596157
  N   0.91626640674243      1.07317846455294      0.03680267866182
  C   -0.42323565685830      1.10501326258576     -0.56328066929594
  H   -1.84919116700734      0.08386473772615      0.75647764205079
  H   -1.78376654092106     -0.60176114655762     -0.86659628264770
  H   -0.11316469245259     -1.28932626852931      1.48110581532358
  H   -0.09083626574216     -2.09365837989033     -0.08958524169458
  H   2.07229069090912     -0.54409358832383      0.76731061670240
  H   1.61274626554208     -0.63500126820670     -0.93880639690385
  H   0.86207187959917      1.41752499307368      0.99186517905165
  H   -0.30685842183546      1.07492024499124     -1.65429669989013
  H   -0.93459594191534      2.03950438078333     -0.31247165255925
