# Supplementary material for: Novel Sulfonium Reagents for the Modular Synthesis of Spiro[2.3]Hexanes and Heteroatom‐Containing Analogues: Synthesis, Application, and Evaluation as Bioisosteres
Source: Angew Chem Int Ed Engl. 2025 Dec 9;65(5):e21633. doi: 10.1002/anie.202521633 (PMC12851011; doi:10.1002/anie.202521633)
Supplement: Supplementary file 2 — Supporting information [file ANIE-65-e21633-s001.zip › Bioisostere-Analysis/DFT/18912988401386289/file_property.txt]

-------------------------------------------------------------
----------------------- !PROPERTIES! ------------------------
-------------------------------------------------------------
# -----------------------------------------------------------
$ PAL_Flags
   description: The PAL Flags
   geom. index: 1
   prop. index: 1
        Diskflag:     2
# -----------------------------------------------------------
$ SCF_Energy
   description: The SCF energy
   geom. index: 1
   prop. index: 1
        SCF Energy:     -212.6881807636
# -----------------------------------------------------------
$ DFT_Energy
   description: The DFT energy
   geom. index: 1
   prop. index: 1
   Number of Alpha Electrons                 20.0000201853 
   Number of Beta  Electrons                 20.0000201853 
   Total number of  Electrons                40.0000403706 
   Exchange energy                          -20.1961515355 
   Correlation energy                        -1.6126323127 
   Correlation energy NL                      0.0000000000 
   Exchange-Correlation energy              -21.8087838482 
   Embedding correction                       0.0000000000 
   Total DFT Energy (No VdW correction)    -212.6881807636 
# -----------------------------------------------------------
$ Mayer_Pop
   description: The Mayer population analysis
   geom. index: 1
   prop. index: 1
     Number of atoms                     : 14
     Threshold for printing              : 0.1000000
     Number of bond orders printed       : 14
  NA   - Mulliken gross atomic population
  ZA   - Total nuclear charge
  QA   - Mulliken gross atomic charge
  VA   - Mayer's total valence
  BVA  - Mayer's bonded valence
  FA   - Mayer's free valence
  ATOM       NA         ZA         QA         VA         BVA        FA
  0   0     6.2333     6.0000    -0.2333     3.5120     3.5120     0.0000
  1   0     6.3297     6.0000    -0.3297     3.6843     3.6843     0.0000
  2   0     6.3112     6.0000    -0.3112     3.7803     3.7803    -0.0000
  3   0     7.3349     7.0000    -0.3349     2.5145     2.5145    -0.0000
  4   0     6.3066     6.0000    -0.3066     3.7408     3.7408     0.0000
  5   0     0.8466     1.0000     0.1534     0.9565     0.9565     0.0000
  6   0     0.8379     1.0000     0.1621     0.9478     0.9478     0.0000
  7   0     0.8531     1.0000     0.1469     0.9627     0.9627     0.0000
  8   0     0.8451     1.0000     0.1549     0.9633     0.9633     0.0000
  9   0     0.8606     1.0000     0.1394     0.9573     0.9573    -0.0000
 10   0     0.8288     1.0000     0.1712     0.9163     0.9163    -0.0000
 11   0     0.7053     1.0000     0.2947     0.8628     0.8628    -0.0000
 12   0     0.8403     1.0000     0.1597     0.9309     0.9309     0.0000
 13   0     0.8667     1.0000     0.1333     0.9565     0.9565     0.0000
      Bond orders larger than 0.1000000
           Atom A     A.N. of A          Atom B    A.N. of B              Bond order
                0             6               1            6                0.886980
                0             6               4            6                0.879404
                0             6               5            1                0.967284
                0             6               6            1                0.987182
                1             6               2            6                0.926076
                1             6               7            1                0.997488
                1             6               8            1                0.967329
                2             6               3            7                0.949456
                2             6               9            1                0.998975
                2             6              10            1                0.955638
                3             7               4            6                0.897382
                3             7              11            1                0.905611
                4             6              12            1                1.008395
                4             6              13            1                0.975630
# -----------------------------------------------------------
$ VdW_Correction
   description: The Van der Waals Correction
   geom. index: 1
   prop. index: 1
        Van der Waals Correction:       -0.0190140777
# -----------------------------------------------------------
$ Hessian
   description: Details about the Hessian
   geom. index: 1
   prop. index: 1
Normal modes:
Number of Rows: 42 Number of Columns: 42
                  0          1          2          3          4          5    
      0       0.000000   0.000000   0.000000   0.000000   0.000000   0.000000
      1       0.000000   0.000000   0.000000   0.000000   0.000000   0.000000
      2       0.000000   0.000000   0.000000   0.000000   0.000000   0.000000
      3       0.000000   0.000000   0.000000   0.000000   0.000000   0.000000
      4       0.000000   0.000000   0.000000   0.000000   0.000000   0.000000
      5       0.000000   0.000000   0.000000   0.000000   0.000000   0.000000
      6       0.000000   0.000000   0.000000   0.000000   0.000000   0.000000
      7       0.000000   0.000000   0.000000   0.000000   0.000000   0.000000
      8       0.000000   0.000000   0.000000   0.000000   0.000000   0.000000
      9       0.000000   0.000000   0.000000   0.000000   0.000000   0.000000
     10       0.000000   0.000000   0.000000   0.000000   0.000000   0.000000
     11       0.000000   0.000000   0.000000   0.000000   0.000000   0.000000
     12       0.000000   0.000000   0.000000   0.000000   0.000000   0.000000
     13       0.000000   0.000000   0.000000   0.000000   0.000000   0.000000
     14       0.000000   0.000000   0.000000   0.000000   0.000000   0.000000
     15       0.000000   0.000000   0.000000   0.000000   0.000000   0.000000
     16       0.000000   0.000000   0.000000   0.000000   0.000000   0.000000
     17       0.000000   0.000000   0.000000   0.000000   0.000000   0.000000
     18       0.000000   0.000000   0.000000   0.000000   0.000000   0.000000
     19       0.000000   0.000000   0.000000   0.000000   0.000000   0.000000
     20       0.000000   0.000000   0.000000   0.000000   0.000000   0.000000
     21       0.000000   0.000000   0.000000   0.000000   0.000000   0.000000
     22       0.000000   0.000000   0.000000   0.000000   0.000000   0.000000
     23       0.000000   0.000000   0.000000   0.000000   0.000000   0.000000
     24       0.000000   0.000000   0.000000   0.000000   0.000000   0.000000
     25       0.000000   0.000000   0.000000   0.000000   0.000000   0.000000
     26       0.000000   0.000000   0.000000   0.000000   0.000000   0.000000
     27       0.000000   0.000000   0.000000   0.000000   0.000000   0.000000
     28       0.000000   0.000000   0.000000   0.000000   0.000000   0.000000
     29       0.000000   0.000000   0.000000   0.000000   0.000000   0.000000
     30       0.000000   0.000000   0.000000   0.000000   0.000000   0.000000
     31       0.000000   0.000000   0.000000   0.000000   0.000000   0.000000
     32       0.000000   0.000000   0.000000   0.000000   0.000000   0.000000
     33       0.000000   0.000000   0.000000   0.000000   0.000000   0.000000
     34       0.000000   0.000000   0.000000   0.000000   0.000000   0.000000
     35       0.000000   0.000000   0.000000   0.000000   0.000000   0.000000
     36       0.000000   0.000000   0.000000   0.000000   0.000000   0.000000
     37       0.000000   0.000000   0.000000   0.000000   0.000000   0.000000
     38       0.000000   0.000000   0.000000   0.000000   0.000000   0.000000
     39       0.000000   0.000000   0.000000   0.000000   0.000000   0.000000
     40       0.000000   0.000000   0.000000   0.000000   0.000000   0.000000
     41       0.000000   0.000000   0.000000   0.000000   0.000000   0.000000
                  6          7          8          9         10         11    
      0      -0.042274   0.043796   0.150174  -0.187895   0.056596   0.081677
      1       0.027327  -0.046363   0.005898  -0.164515   0.007114  -0.044743
      2       0.112110  -0.079464   0.042813  -0.018958  -0.081346   0.012534
      3       0.024676   0.001594  -0.039154  -0.128572   0.037101  -0.028505
      4      -0.034659   0.085309  -0.171253   0.013235  -0.030741  -0.133862
      5      -0.040779   0.116117   0.113248  -0.012737   0.028892  -0.036686
      6       0.000599  -0.042241  -0.152452  -0.097279  -0.033817  -0.068068
      7       0.010193  -0.034867   0.035755   0.155669   0.017453  -0.047719
      8      -0.056411  -0.140345   0.013826   0.003861   0.041781  -0.038215
      9      -0.007271  -0.002728   0.006936   0.281673  -0.059838   0.025634
     10       0.034521   0.012333   0.080954   0.209917  -0.034116   0.104432
     11       0.151409   0.102674  -0.057461  -0.062454   0.023613  -0.023031
     12       0.035531   0.003875   0.035525   0.140217   0.032135   0.002817
     13      -0.028426  -0.010793   0.072765  -0.216987   0.012533   0.080397
     14      -0.158370   0.007276  -0.030057   0.065873  -0.066898   0.004213
     15       0.079371  -0.061158  -0.010768  -0.081884   0.317830   0.190269
     16       0.137030  -0.094415   0.000545   0.087205   0.311954  -0.040217
     17       0.288942  -0.238085  -0.211431   0.120492   0.292686   0.187839
     18      -0.283348   0.256952   0.391643  -0.407128  -0.467051  -0.143420
     19      -0.021861  -0.101485  -0.007294  -0.165811  -0.084826   0.053722
     20       0.193972  -0.107008  -0.010831   0.037497   0.093039   0.021666
     21       0.102752   0.061236  -0.099909  -0.232092  -0.101920   0.071406
     22      -0.138600   0.389394  -0.569686  -0.014382   0.012790   0.451464
     23      -0.023641   0.097943   0.138129  -0.020894   0.009216  -0.071657
     24       0.013433  -0.042965   0.036185   0.188505   0.133502  -0.164197
     25      -0.010791   0.017219  -0.069088  -0.009909  -0.043176  -0.264836
     26      -0.130551   0.383309  -0.299373   0.005305   0.060304   0.505433
     27       0.053000   0.148932   0.049483  -0.048732   0.126013  -0.318424
     28      -0.075646  -0.183040   0.007342  -0.115089   0.031456   0.036727
     29      -0.122069  -0.352923  -0.194599  -0.084628  -0.117120   0.224698
     30      -0.063459  -0.341642  -0.396684  -0.296493  -0.213179   0.293963
     31       0.120841   0.032944   0.036466   0.158808   0.025582  -0.001337
     32      -0.143266  -0.298774  -0.082633  -0.075136  -0.038136   0.091732
     33      -0.180560  -0.069479   0.027922   0.067811  -0.031313  -0.044887
     34      -0.072608  -0.120218   0.082039   0.116853   0.050663  -0.043480
     35       0.285801   0.218418  -0.059991   0.103257  -0.053405   0.113315
     36       0.216800   0.058861  -0.024566   0.050566  -0.045872  -0.038393
     37      -0.309139   0.019238  -0.037838  -0.081655   0.404895   0.002409
     38      -0.304115   0.007537  -0.062485   0.147395   0.096896  -0.018061
     39      -0.057776  -0.056520   0.000686   0.104652   0.017051  -0.058592
     40       0.195705  -0.051016   0.109813  -0.359734  -0.311037   0.093203
     41      -0.439727   0.011698  -0.084501   0.181306   0.252707  -0.041984
                 12         13         14         15         16         17    
      0       0.015849  -0.113377  -0.168734   0.091271  -0.015454   0.044428
      1      -0.040990  -0.075183   0.010774   0.064528  -0.038346  -0.117665
      2      -0.006961  -0.052427  -0.045127  -0.014128   0.034521   0.026197
      3       0.021565   0.059598  -0.042102  -0.091987  -0.018581  -0.111426
      4       0.010967  -0.032224  -0.192945  -0.022805   0.022382   0.044065
      5      -0.063421   0.018701   0.108566  -0.016202   0.009436  -0.005563
      6      -0.095728   0.070469   0.144164   0.131032  -0.007330   0.054988
      7       0.073194  -0.103403   0.076234  -0.056753  -0.028184   0.065580
      8       0.008096   0.100410  -0.065626   0.034792  -0.047568  -0.033996
      9      -0.065214   0.108790  -0.057365  -0.025823   0.014480  -0.008239
     10      -0.072264   0.043315  -0.012185   0.085293   0.022846  -0.042901
     11       0.047051  -0.004242   0.023243   0.007036   0.065613   0.011880
     12       0.077607  -0.138158   0.084505  -0.048596  -0.003663   0.040473
     13      -0.000194   0.190300   0.044163  -0.105159   0.030277   0.074619
     14       0.069614  -0.026384   0.002809   0.036951  -0.074893  -0.010945
     15       0.062010  -0.023325  -0.312788   0.142309  -0.085511   0.162939
     16      -0.118302  -0.352953   0.255517   0.190476   0.064787  -0.456837
     17       0.071337   0.138279  -0.287923   0.045276  -0.085790   0.256742
     18      -0.040141  -0.232621  -0.060791  -0.048205   0.123310  -0.030696
     19       0.115309  -0.028770   0.089307   0.126313  -0.372954  -0.228160
     20      -0.063555  -0.048179  -0.114062  -0.004043   0.151949   0.095694
     21      -0.026593  -0.133433   0.049158  -0.219884   0.304460  -0.363591
     22       0.207679  -0.034922  -0.032989   0.077814  -0.117811  -0.039180
     23      -0.085665  -0.000127   0.110821  -0.038016   0.053514  -0.027192
     24       0.221684   0.234516  -0.045784  -0.482231  -0.189690  -0.461659
     25      -0.039599  -0.058379  -0.251508  -0.012576   0.062653   0.099645
     26       0.104174   0.054577   0.300922   0.025069  -0.113892  -0.141289
     27      -0.083222   0.294773   0.258344   0.288945  -0.238079   0.163367
     28      -0.031503  -0.353031   0.362387  -0.200215  -0.197302   0.325593
     29      -0.023668  -0.151398  -0.129634  -0.139541   0.158759  -0.105078
     30      -0.161256  -0.316240   0.258860  -0.087530   0.204947   0.048204
     31       0.089162  -0.070684   0.144461   0.096862   0.064052  -0.020252
     32      -0.038852  -0.074442  -0.063778  -0.136543  -0.013133   0.004091
     33       0.490392   0.245324   0.118041   0.145928   0.354069   0.033662
     34       0.332345   0.140795   0.121743   0.364474   0.311238  -0.101735
     35      -0.454283  -0.103480  -0.148056  -0.246332  -0.267058   0.029195
     36       0.211182   0.050566   0.159997  -0.107541  -0.004885   0.085838
     37      -0.272587   0.113451   0.117427  -0.290427   0.269311   0.119774
     38      -0.069800  -0.094303   0.005360  -0.022240   0.012871  -0.004244
     39       0.002253  -0.183915   0.159611  -0.246708  -0.133298   0.137269
     40       0.209583   0.286985   0.099043  -0.105811  -0.236162   0.103716
     41      -0.180819  -0.142183  -0.004051  -0.074864   0.126469   0.016640
                 18         19         20         21         22         23    
      0       0.027053  -0.066328  -0.040696   0.031736  -0.004071   0.017842
      1      -0.009351  -0.102184   0.051659  -0.066923   0.004325   0.033070
      2      -0.104372  -0.040028  -0.045712  -0.026135  -0.091642   0.029428
      3      -0.001462   0.027837   0.079539  -0.040534   0.026236  -0.039786
      4       0.029677   0.102188  -0.023793   0.008195   0.004221  -0.005750
      5       0.100311   0.032694  -0.007443  -0.035375   0.095457   0.046525
      6      -0.005173   0.041239  -0.066157   0.023027  -0.012751   0.039431
      7      -0.012622  -0.250162   0.005283   0.046631   0.022185   0.038673
      8      -0.103028   0.024064   0.067133   0.055294  -0.018739  -0.028849
      9       0.026717  -0.265887   0.011760  -0.003647   0.016187  -0.017058
     10       0.008934   0.224270  -0.000807  -0.051849  -0.014905  -0.029271
     11       0.007050  -0.084359  -0.042040  -0.049760   0.016740  -0.050732
     12      -0.057690   0.287812   0.006610  -0.018993  -0.017681  -0.014468
     13       0.005578   0.032635  -0.029893   0.056495  -0.025198  -0.018205
     14       0.093652   0.080600   0.037263   0.073619  -0.008890   0.000395
     15       0.168616  -0.000129   0.015008   0.018353   0.138494   0.047013
     16       0.285591  -0.109503  -0.232526   0.491244  -0.240762  -0.210488
     17       0.082475   0.069148   0.079575  -0.119306   0.166929   0.104051
     18      -0.285635  -0.126005  -0.025101  -0.031908  -0.208469   0.043718
     19      -0.090090  -0.151555  -0.061969  -0.458320   0.248528   0.157657
     20       0.014275  -0.005189   0.000449   0.169863  -0.155020  -0.028700
     21      -0.068016   0.047687   0.464491   0.222189   0.191770  -0.243167
     22      -0.266729  -0.213170   0.006965   0.026578  -0.182628  -0.061213
     23       0.112965   0.054658   0.032971  -0.009028   0.131140   0.034646
     24       0.096480   0.114481  -0.549392  -0.055223  -0.245010   0.209084
     25       0.096262   0.157480   0.015728   0.001117   0.065740  -0.025116
     26      -0.183979  -0.206993  -0.015872   0.002011  -0.090689   0.056197
     27      -0.157581  -0.043473   0.119193   0.029946  -0.197160  -0.176327
     28       0.249644  -0.287876   0.201910  -0.289755  -0.238474  -0.408099
     29       0.088766   0.104875  -0.094002   0.003720   0.127250   0.126515
     30       0.214335   0.031501  -0.117040  -0.011678   0.135377   0.155572
     31      -0.283424  -0.226055   0.107167   0.387195   0.290546   0.337000
     32       0.131611   0.027518  -0.002523  -0.139011  -0.097796  -0.140635
     33       0.243332  -0.360662  -0.049023  -0.175093  -0.057290  -0.125957
     34      -0.144509   0.162120  -0.048091  -0.139796   0.107196  -0.047142
     35       0.038213  -0.009109   0.024585   0.080448  -0.045675   0.005506
     36       0.236166   0.320818   0.468472   0.034216  -0.316351   0.526283
     37      -0.221485  -0.016236   0.075976  -0.112789  -0.116435   0.224887
     38      -0.051113   0.038598  -0.010151  -0.003192   0.013447  -0.010565
     39      -0.374838   0.248293  -0.243316   0.076632   0.432217  -0.235172
     40       0.092317   0.160303  -0.092736   0.285977   0.207481  -0.130161
     41      -0.171072  -0.061027  -0.041414  -0.097198   0.001566  -0.008028
                 24         25         26         27         28         29    
      0      -0.000140   0.034469  -0.033741   0.030454  -0.044215  -0.060580
      1       0.078226  -0.148951  -0.030375  -0.026916  -0.021854  -0.009577
      2      -0.039586   0.051433   0.025746   0.017977  -0.012290  -0.020153
      3      -0.121336  -0.075819   0.121255  -0.031436   0.013875   0.006199
      4       0.011734   0.050992   0.021932   0.023932   0.052675  -0.035919
      5       0.002084   0.000459   0.022324  -0.004458  -0.046142   0.029548
      6      -0.009759   0.012812  -0.070210  -0.057905   0.002922  -0.035519
      7      -0.059972  -0.001407  -0.075618  -0.106465  -0.012763   0.039222
      8       0.017786   0.026880   0.008727   0.012388   0.001270   0.006423
      9       0.016489   0.002681   0.018809   0.024969   0.002106  -0.008914
     10      -0.018293  -0.021109  -0.019629   0.035612  -0.000518   0.000747
     11      -0.000486  -0.009381  -0.010522   0.013997   0.002519  -0.003580
     12       0.051424   0.022217   0.052299  -0.107239   0.003227   0.026582
     13       0.023644   0.050237   0.043378  -0.077137  -0.007318  -0.011805
     14       0.009941  -0.029652  -0.000205  -0.007360  -0.001185   0.000492
     15       0.102498  -0.018461  -0.125464   0.057875   0.196909   0.201901
     16      -0.337524   0.205902   0.134839   0.163972   0.201600   0.151377
     17       0.171835  -0.076189  -0.128635   0.023575   0.315519   0.357216
     18       0.034317  -0.142705  -0.045348   0.088122   0.400551   0.414255
     19      -0.204388   0.685013   0.054088   0.070182   0.042064   0.007710
     20       0.085008  -0.287576  -0.015164  -0.032067  -0.140071  -0.133285
     21       0.318816   0.440170  -0.520471   0.004900  -0.056562  -0.002636
     22      -0.056132  -0.032182   0.056632   0.091770  -0.528511   0.282323
     23       0.056104   0.059001  -0.054018  -0.015545   0.005418  -0.003108
     24       0.449299  -0.008349  -0.190900   0.194509  -0.079121  -0.012049
     25      -0.032711   0.077529   0.075731   0.045315  -0.102757   0.050755
     26       0.045610  -0.098165  -0.098037  -0.111571   0.525701  -0.282166
     27       0.181346   0.099872   0.008948   0.179915  -0.049397   0.196283
     28       0.249056   0.053641   0.182374   0.360657   0.104320  -0.295622
     29      -0.121977  -0.048460  -0.037236  -0.153821   0.061302  -0.252695
     30       0.202505  -0.008559   0.259398   0.250534  -0.088757   0.315354
     31       0.306937   0.041438   0.539243   0.261284   0.055402  -0.116594
     32      -0.095743  -0.004141  -0.178761  -0.063947  -0.068830   0.218390
     33      -0.056410  -0.020808   0.015273   0.044617   0.038452   0.043339
     34       0.036023  -0.058313  -0.031026   0.161059  -0.017001  -0.067234
     35      -0.010712   0.025755   0.001973  -0.073171   0.000335   0.024819
     36      -0.272655  -0.019176  -0.220507   0.368295  -0.059575  -0.146676
     37      -0.209628   0.047426  -0.127720   0.314535   0.076164   0.126029
     38      -0.012138  -0.025591  -0.012693   0.044015   0.038316   0.080933
     39      -0.237843  -0.283923  -0.271660   0.443775  -0.043519  -0.131419
     40      -0.136504  -0.141719  -0.126643   0.259670   0.047934   0.066314
     41       0.005248   0.000421  -0.005545  -0.032966  -0.077435  -0.154705
                 30         31         32         33         34         35    
      0       0.015043   0.015647   0.041638   0.017931   0.004714  -0.037704
      1       0.004970  -0.009476   0.016556   0.001968   0.001564  -0.016284
      2       0.002087   0.006235   0.013481   0.001172  -0.001109  -0.019464
      3       0.003135   0.014044  -0.000549  -0.000332  -0.004517   0.007051
      4       0.025528   0.022266   0.023046  -0.001545  -0.027161   0.021023
      5      -0.017309  -0.016726  -0.016409   0.000393   0.028587  -0.030309
      6      -0.042588  -0.053090  -0.021363  -0.007048  -0.047803  -0.026215
      7       0.018655   0.017281   0.014080   0.003486   0.024837   0.016332
      8       0.030639  -0.031349   0.010531   0.002204   0.005827   0.016715
      9      -0.038994   0.046862  -0.011507  -0.001679   0.000750   0.000102
     10       0.036466  -0.042622   0.007400  -0.002066   0.001278   0.000128
     11      -0.010012   0.016363  -0.002738  -0.001682  -0.000022  -0.001225
     12      -0.025894  -0.003278   0.033229  -0.030799   0.004951  -0.002805
     13       0.016664   0.032590  -0.070022   0.059248  -0.008575   0.007988
     14      -0.028316   0.025708   0.007944   0.013531  -0.004697   0.012297
     15      -0.045181  -0.045955  -0.140489  -0.180647  -0.054791   0.337387
     16      -0.044901   0.003108  -0.160800   0.020867   0.001978  -0.029943
     17      -0.083496  -0.088829  -0.245571   0.118050   0.035986  -0.228940
     18      -0.094096  -0.107510  -0.290454  -0.026151  -0.005168   0.102051
     19       0.017897  -0.003172  -0.009952  -0.057466  -0.011974   0.210182
     20       0.021893   0.031672   0.100252  -0.127467  -0.026813   0.462139
     21      -0.004679  -0.058413   0.003304   0.000673   0.046406  -0.047353
     22      -0.202800  -0.191674  -0.174857  -0.001631  -0.045880   0.043645
     23       0.006384  -0.003924   0.003650  -0.010160  -0.438151   0.444628
     24      -0.025307  -0.049507  -0.017893   0.001506   0.015719  -0.021019
     25      -0.033510  -0.026665  -0.026552   0.020696   0.360812  -0.288546
     26       0.213794   0.181575   0.182017   0.005094   0.103995  -0.084135
     27       0.232299   0.154025   0.101733   0.053759   0.383563   0.156558
     28      -0.246168  -0.135395  -0.112293  -0.005865  -0.052067  -0.017451
     29      -0.259737  -0.256002  -0.124136   0.057422   0.406692   0.169264
     30       0.333983   0.286837   0.145350   0.032075   0.176418   0.140171
     31       0.018746  -0.211736  -0.008887  -0.043672  -0.247562  -0.190720
     32       0.172417   0.215879   0.088079  -0.083934  -0.474743  -0.363006
     33       0.381780  -0.561891   0.158598   0.007157  -0.008504  -0.000312
     34      -0.333232   0.502231  -0.132962   0.024242  -0.008304   0.006365
     35       0.095364  -0.144084   0.032905   0.020930  -0.006797   0.009520
     36       0.136162   0.088397  -0.246672   0.074217  -0.006362  -0.012037
     37      -0.278242  -0.075959   0.444327  -0.134480   0.009056   0.018616
     38      -0.161975  -0.029729   0.246346   0.410138  -0.031586  -0.042864
     39       0.226309  -0.039287  -0.184573   0.302015  -0.049425   0.054172
     40      -0.188776  -0.015120   0.273851  -0.546530   0.087420  -0.100200
     41       0.288180   0.058287  -0.430748  -0.572849   0.090855  -0.102209
                 36         37         38         39         40         41    
      0       0.028729   0.029125  -0.013218   0.035138  -0.023792   0.000542
      1       0.019678  -0.001249  -0.000938  -0.015039   0.017130   0.000019
      2       0.035996  -0.016519   0.002655  -0.051541   0.051944  -0.000375
      3       0.005356   0.000252  -0.002175   0.000197  -0.001641  -0.000048
      4       0.009977  -0.000652  -0.036417   0.043362   0.046384   0.000234
      5      -0.042775  -0.007676  -0.009063   0.031289   0.049012  -0.000484
      6      -0.015467   0.002226   0.031054   0.004171   0.003122  -0.001001
      7       0.012005   0.005072   0.010471   0.007270   0.006659   0.001054
      8       0.019358   0.018624   0.075776   0.029669   0.024243  -0.006353
      9      -0.000105   0.000462  -0.001440  -0.000780  -0.000330  -0.023626
     10       0.001221  -0.001632  -0.000303   0.000424  -0.000954  -0.041705
     11       0.000218  -0.003424  -0.003309  -0.000259  -0.002154  -0.053599
     12       0.005619   0.002108  -0.001269   0.003133  -0.001340   0.003476
     13      -0.011968  -0.008485   0.003807  -0.005234   0.002196  -0.001785
     14      -0.023893   0.080768  -0.010629  -0.029957   0.019008  -0.005177
     15      -0.190039  -0.337219   0.133103  -0.487633   0.381152  -0.002759
     16       0.022007   0.028126  -0.011793   0.039478  -0.031760   0.000174
     17       0.132374   0.218284  -0.086388   0.310987  -0.242341   0.001522
     18      -0.130279   0.000106   0.009601   0.078067  -0.095894   0.000848
     19      -0.254698  -0.007031   0.021952   0.144189  -0.172127   0.001741
     20      -0.558900  -0.013532   0.048182   0.309580  -0.377323   0.002235
     21      -0.059325  -0.009450  -0.000126   0.029878   0.048134  -0.001080
     22       0.049554   0.007152  -0.001783  -0.019514  -0.034660  -0.000445
     23       0.551487   0.084931   0.013799  -0.254135  -0.450776   0.002839
     24      -0.006816   0.001304   0.023732  -0.029186  -0.029608   0.000571
     25      -0.151513   0.010074   0.424817  -0.493361  -0.520232   0.001133
     26      -0.048263   0.001873   0.112805  -0.128520  -0.134797   0.000625
     27       0.056266  -0.084308  -0.510657  -0.142131  -0.111072   0.027745
     28      -0.003963   0.011669   0.068170   0.019380   0.013744  -0.001899
     29       0.061648  -0.084607  -0.514194  -0.142666  -0.111165   0.031016
     30       0.113980   0.054237   0.162735   0.084937   0.072660  -0.008319
     31      -0.151392  -0.071994  -0.207843  -0.109069  -0.090393   0.010225
     32      -0.288114  -0.133194  -0.389521  -0.207358  -0.172961   0.025589
     33      -0.002537   0.007984   0.014454   0.001235   0.006598   0.288873
     34      -0.006583   0.020706   0.019451  -0.003827   0.012794   0.550192
     35      -0.006115   0.034782   0.035940   0.000886   0.023599   0.776735
     36       0.025396  -0.149390   0.021422   0.042723  -0.027988   0.000033
     37      -0.046270   0.289694  -0.044110  -0.085547   0.055323  -0.007273
     38       0.115169  -0.764050   0.116426   0.221337  -0.143975   0.018044
     39      -0.093995   0.108621  -0.005739  -0.075127   0.042415  -0.012988
     40       0.172092  -0.202401   0.010323   0.140634  -0.081756   0.031366
     41       0.172506  -0.192951   0.009013   0.138248  -0.078647   0.033814
# -----------------------------------------------------------
$ THERMOCHEMISTRY_Energies
   description: The Thermochemistry energies
   geom. index: 1
   prop. index: 1
        Temperature (Kelvin)           :        298.1500000000
        Pressure (atm)                 :          1.0000000000
        Total Mass (AMU)               :         71.1230000000
        Spin Degeneracy                :          1.0000000000
        Electronic Energy (Hartree)    :       -212.7071948413
        Translational Energy (Hartree) :          0.0014162714
        Rotational Energy (Hartree)    :          0.0014162714
        Vibrational Energy (Hartree)   :          0.0019357060
        Number of frequencies          :     42      
        Scaling Factor for frequencies :          1.0000000000
        Vibrational frequencies        :     
                  0    
      0       0.000000
      1       0.000000
      2       0.000000
      3       0.000000
      4       0.000000
      5       0.000000
      6      88.927956
      7     242.251056
      8     643.608905
      9     705.651634
     10     902.709657
     11     933.345267
     12     957.519486
     13     974.813850
     14     998.793436
     15     1013.812917
     16     1072.725763
     17     1139.634238
     18     1171.912637
     19     1211.046528
     20     1270.914689
     21     1293.970966
     22     1313.078849
     23     1332.383854
     24     1376.605014
     25     1413.371097
     26     1421.693032
     27     1450.012777
     28     1514.750689
     29     1532.659172
     30     1538.758761
     31     1554.810491
     32     1562.773051
     33     2922.699316
     34     2932.089389
     35     2936.638451
     36     2943.153846
     37     2967.721717
     38     2975.033797
     39     2990.938845
     40     3007.399227
     41     3217.026231
        Zero Point Energy (Hartree)    :          0.1310521319
        Inner Energy (Hartree)         :       -212.5713744606
        Enthalpy (Hartree)             :       -212.5704302516
        Electronic entropy             :          0.0000000000
        Rotational entropy             :          0.0118653136
        Vibrational entropy            :          0.0032358858
        Translational entropy          :          0.0118653136
        Entropy                        :          0.0334898337
        Gibbs Energy (Hartree)         :       -212.6039200853
        Is Linear                      :                 false
# -----------------------------------------------------------
$ PAL_Flags
   description: The PAL Flags
   geom. index: 2
   prop. index: 1
        Diskflag:     2
# -----------------------------------------------------------
$ SCF_Energy
   description: The SCF energy
   geom. index: 2
   prop. index: 1
        SCF Energy:     -212.6935764221
# -----------------------------------------------------------
$ DFT_Energy
   description: The DFT energy
   geom. index: 2
   prop. index: 1
   Number of Alpha Electrons                 20.0000031552 
   Number of Beta  Electrons                 20.0000031552 
   Total number of  Electrons                40.0000063104 
   Exchange energy                          -20.2107197403 
   Correlation energy                        -1.6125192813 
   Correlation energy NL                      0.0000000000 
   Exchange-Correlation energy              -21.8232390216 
   Embedding correction                       0.0000000000 
   Total DFT Energy (No VdW correction)    -212.6935764221 
# -----------------------------------------------------------
$ VdW_Correction
   description: The Van der Waals Correction
   geom. index: 2
   prop. index: 1
        Van der Waals Correction:       -0.0188947210
# -----------------------------------------------------------
$ PAL_Flags
   description: The PAL Flags
   geom. index: 3
   prop. index: 1
        Diskflag:     2
# -----------------------------------------------------------
$ SCF_Energy
   description: The SCF energy
   geom. index: 3
   prop. index: 1
        SCF Energy:     -212.6940732227
# -----------------------------------------------------------
$ DFT_Energy
   description: The DFT energy
   geom. index: 3
   prop. index: 1
   Number of Alpha Electrons                 19.9999891120 
   Number of Beta  Electrons                 19.9999891120 
   Total number of  Electrons                39.9999782241 
   Exchange energy                          -20.2063378254 
   Correlation energy                        -1.6122706960 
   Correlation energy NL                      0.0000000000 
   Exchange-Correlation energy              -21.8186085214 
   Embedding correction                       0.0000000000 
   Total DFT Energy (No VdW correction)    -212.6940732227 
# -----------------------------------------------------------
$ VdW_Correction
   description: The Van der Waals Correction
   geom. index: 3
   prop. index: 1
        Van der Waals Correction:       -0.0189322577
# -----------------------------------------------------------
$ PAL_Flags
   description: The PAL Flags
   geom. index: 4
   prop. index: 1
        Diskflag:     2
# -----------------------------------------------------------
$ SCF_Energy
   description: The SCF energy
   geom. index: 4
   prop. index: 1
        SCF Energy:     -212.6942578153
# -----------------------------------------------------------
$ DFT_Energy
   description: The DFT energy
   geom. index: 4
   prop. index: 1
   Number of Alpha Electrons                 20.0000036828 
   Number of Beta  Electrons                 20.0000036828 
   Total number of  Electrons                40.0000073656 
   Exchange energy                          -20.2051873532 
   Correlation energy                        -1.6122918536 
   Correlation energy NL                      0.0000000000 
   Exchange-Correlation energy              -21.8174792067 
   Embedding correction                       0.0000000000 
   Total DFT Energy (No VdW correction)    -212.6942578153 
# -----------------------------------------------------------
$ VdW_Correction
   description: The Van der Waals Correction
   geom. index: 4
   prop. index: 1
        Van der Waals Correction:       -0.0189907610
# -----------------------------------------------------------
$ PAL_Flags
   description: The PAL Flags
   geom. index: 5
   prop. index: 1
        Diskflag:     2
# -----------------------------------------------------------
$ SCF_Energy
   description: The SCF energy
   geom. index: 5
   prop. index: 1
        SCF Energy:     -212.6943251804
# -----------------------------------------------------------
$ DFT_Energy
   description: The DFT energy
   geom. index: 5
   prop. index: 1
   Number of Alpha Electrons                 20.0000241503 
   Number of Beta  Electrons                 20.0000241503 
   Total number of  Electrons                40.0000483007 
   Exchange energy                          -20.2049123274 
   Correlation energy                        -1.6123257679 
   Correlation energy NL                      0.0000000000 
   Exchange-Correlation energy              -21.8172380953 
   Embedding correction                       0.0000000000 
   Total DFT Energy (No VdW correction)    -212.6943251804 
# -----------------------------------------------------------
$ VdW_Correction
   description: The Van der Waals Correction
   geom. index: 5
   prop. index: 1
        Van der Waals Correction:       -0.0190195617
# -----------------------------------------------------------
$ PAL_Flags
   description: The PAL Flags
   geom. index: 6
   prop. index: 1
        Diskflag:     2
# -----------------------------------------------------------
$ SCF_Energy
   description: The SCF energy
   geom. index: 6
   prop. index: 1
        SCF Energy:     -212.6944042636
# -----------------------------------------------------------
$ DFT_Energy
   description: The DFT energy
   geom. index: 6
   prop. index: 1
   Number of Alpha Electrons                 20.0000271858 
   Number of Beta  Electrons                 20.0000271858 
   Total number of  Electrons                40.0000543715 
   Exchange energy                          -20.2045331004 
   Correlation energy                        -1.6123225133 
   Correlation energy NL                      0.0000000000 
   Exchange-Correlation energy              -21.8168556137 
   Embedding correction                       0.0000000000 
   Total DFT Energy (No VdW correction)    -212.6944042636 
# -----------------------------------------------------------
$ VdW_Correction
   description: The Van der Waals Correction
   geom. index: 6
   prop. index: 1
        Van der Waals Correction:       -0.0190471250
# -----------------------------------------------------------
$ PAL_Flags
   description: The PAL Flags
   geom. index: 7
   prop. index: 1
        Diskflag:     2
# -----------------------------------------------------------
$ SCF_Energy
   description: The SCF energy
   geom. index: 7
   prop. index: 1
        SCF Energy:     -212.6945005808
# -----------------------------------------------------------
$ DFT_Energy
   description: The DFT energy
   geom. index: 7
   prop. index: 1
   Number of Alpha Electrons                 20.0000135858 
   Number of Beta  Electrons                 20.0000135858 
   Total number of  Electrons                40.0000271716 
   Exchange energy                          -20.2045193947 
   Correlation energy                        -1.6123215449 
   Correlation energy NL                      0.0000000000 
   Exchange-Correlation energy              -21.8168409395 
   Embedding correction                       0.0000000000 
   Total DFT Energy (No VdW correction)    -212.6945005808 
# -----------------------------------------------------------
$ VdW_Correction
   description: The Van der Waals Correction
   geom. index: 7
   prop. index: 1
        Van der Waals Correction:       -0.0190542724
# -----------------------------------------------------------
$ PAL_Flags
   description: The PAL Flags
   geom. index: 8
   prop. index: 1
        Diskflag:     2
# -----------------------------------------------------------
$ SCF_Energy
   description: The SCF energy
   geom. index: 8
   prop. index: 1
        SCF Energy:     -212.6946257881
# -----------------------------------------------------------
$ DFT_Energy
   description: The DFT energy
   geom. index: 8
   prop. index: 1
   Number of Alpha Electrons                 20.0000077017 
   Number of Beta  Electrons                 20.0000077017 
   Total number of  Electrons                40.0000154034 
   Exchange energy                          -20.2045299165 
   Correlation energy                        -1.6122757690 
   Correlation energy NL                      0.0000000000 
   Exchange-Correlation energy              -21.8168056855 
   Embedding correction                       0.0000000000 
   Total DFT Energy (No VdW correction)    -212.6946257881 
# -----------------------------------------------------------
$ VdW_Correction
   description: The Van der Waals Correction
   geom. index: 8
   prop. index: 1
        Van der Waals Correction:       -0.0190386334
# -----------------------------------------------------------
$ PAL_Flags
   description: The PAL Flags
   geom. index: 9
   prop. index: 1
        Diskflag:     2
# -----------------------------------------------------------
$ SCF_Energy
   description: The SCF energy
   geom. index: 9
   prop. index: 1
        SCF Energy:     -212.6947097652
# -----------------------------------------------------------
$ DFT_Energy
   description: The DFT energy
   geom. index: 9
   prop. index: 1
   Number of Alpha Electrons                 20.0000092555 
   Number of Beta  Electrons                 20.0000092555 
   Total number of  Electrons                40.0000185109 
   Exchange energy                          -20.2044141582 
   Correlation energy                        -1.6122864925 
   Correlation energy NL                      0.0000000000 
   Exchange-Correlation energy              -21.8167006507 
   Embedding correction                       0.0000000000 
   Total DFT Energy (No VdW correction)    -212.6947097652 
# -----------------------------------------------------------
$ VdW_Correction
   description: The Van der Waals Correction
   geom. index: 9
   prop. index: 1
        Van der Waals Correction:       -0.0190425744
# -----------------------------------------------------------
$ PAL_Flags
   description: The PAL Flags
   geom. index: 10
   prop. index: 1
        Diskflag:     2
# -----------------------------------------------------------
$ SCF_Energy
   description: The SCF energy
   geom. index: 10
   prop. index: 1
        SCF Energy:     -212.6947978127
# -----------------------------------------------------------
$ DFT_Energy
   description: The DFT energy
   geom. index: 10
   prop. index: 1
   Number of Alpha Electrons                 19.9999987273 
   Number of Beta  Electrons                 19.9999987273 
   Total number of  Electrons                39.9999974546 
   Exchange energy                          -20.2038155686 
   Correlation energy                        -1.6122203460 
   Correlation energy NL                      0.0000000000 
   Exchange-Correlation energy              -21.8160359146 
   Embedding correction                       0.0000000000 
   Total DFT Energy (No VdW correction)    -212.6947978127 
# -----------------------------------------------------------
$ VdW_Correction
   description: The Van der Waals Correction
   geom. index: 10
   prop. index: 1
        Van der Waals Correction:       -0.0190324061
# -----------------------------------------------------------
$ PAL_Flags
   description: The PAL Flags
   geom. index: 11
   prop. index: 1
        Diskflag:     2
# -----------------------------------------------------------
$ SCF_Energy
   description: The SCF energy
   geom. index: 11
   prop. index: 1
        SCF Energy:     -212.6948592630
# -----------------------------------------------------------
$ DFT_Energy
   description: The DFT energy
   geom. index: 11
   prop. index: 1
   Number of Alpha Electrons                 19.9999876426 
   Number of Beta  Electrons                 19.9999876426 
   Total number of  Electrons                39.9999752851 
   Exchange energy                          -20.2038014929 
   Correlation energy                        -1.6122169260 
   Correlation energy NL                      0.0000000000 
   Exchange-Correlation energy              -21.8160184188 
   Embedding correction                       0.0000000000 
   Total DFT Energy (No VdW correction)    -212.6948592630 
# -----------------------------------------------------------
$ VdW_Correction
   description: The Van der Waals Correction
   geom. index: 11
   prop. index: 1
        Van der Waals Correction:       -0.0190312812
# -----------------------------------------------------------
$ PAL_Flags
   description: The PAL Flags
   geom. index: 12
   prop. index: 1
        Diskflag:     2
# -----------------------------------------------------------
$ SCF_Energy
   description: The SCF energy
   geom. index: 12
   prop. index: 1
        SCF Energy:     -212.6949128372
# -----------------------------------------------------------
$ DFT_Energy
   description: The DFT energy
   geom. index: 12
   prop. index: 1
   Number of Alpha Electrons                 19.9999947871 
   Number of Beta  Electrons                 19.9999947871 
   Total number of  Electrons                39.9999895743 
   Exchange energy                          -20.2039387714 
   Correlation energy                        -1.6122159791 
   Correlation energy NL                      0.0000000000 
   Exchange-Correlation energy              -21.8161547505 
   Embedding correction                       0.0000000000 
   Total DFT Energy (No VdW correction)    -212.6949128372 
# -----------------------------------------------------------
$ VdW_Correction
   description: The Van der Waals Correction
   geom. index: 12
   prop. index: 1
        Van der Waals Correction:       -0.0190220597
# -----------------------------------------------------------
$ PAL_Flags
   description: The PAL Flags
   geom. index: 13
   prop. index: 1
        Diskflag:     2
# -----------------------------------------------------------
$ SCF_Energy
   description: The SCF energy
   geom. index: 13
   prop. index: 1
        SCF Energy:     -212.6949260397
# -----------------------------------------------------------
$ DFT_Energy
   description: The DFT energy
   geom. index: 13
   prop. index: 1
   Number of Alpha Electrons                 20.0000258044 
   Number of Beta  Electrons                 20.0000258044 
   Total number of  Electrons                40.0000516088 
   Exchange energy                          -20.2038941540 
   Correlation energy                        -1.6122340533 
   Correlation energy NL                      0.0000000000 
   Exchange-Correlation energy              -21.8161282073 
   Embedding correction                       0.0000000000 
   Total DFT Energy (No VdW correction)    -212.6949260397 
# -----------------------------------------------------------
$ VdW_Correction
   description: The Van der Waals Correction
   geom. index: 13
   prop. index: 1
        Van der Waals Correction:       -0.0190341572
# -----------------------------------------------------------
$ PAL_Flags
   description: The PAL Flags
   geom. index: 14
   prop. index: 1
        Diskflag:     2
# -----------------------------------------------------------
$ SCF_Energy
   description: The SCF energy
   geom. index: 14
   prop. index: 1
        SCF Energy:     -212.6949632021
# -----------------------------------------------------------
$ DFT_Energy
   description: The DFT energy
   geom. index: 14
   prop. index: 1
   Number of Alpha Electrons                 20.0000489552 
   Number of Beta  Electrons                 20.0000489552 
   Total number of  Electrons                40.0000979104 
   Exchange energy                          -20.2037428564 
   Correlation energy                        -1.6121984668 
   Correlation energy NL                      0.0000000000 
   Exchange-Correlation energy              -21.8159413231 
   Embedding correction                       0.0000000000 
   Total DFT Energy (No VdW correction)    -212.6949632021 
# -----------------------------------------------------------
$ VdW_Correction
   description: The Van der Waals Correction
   geom. index: 14
   prop. index: 1
        Van der Waals Correction:       -0.0190234562
# -----------------------------------------------------------
$ PAL_Flags
   description: The PAL Flags
   geom. index: 15
   prop. index: 1
        Diskflag:     2
# -----------------------------------------------------------
$ SCF_Energy
   description: The SCF energy
   geom. index: 15
   prop. index: 1
        SCF Energy:     -212.6949793135
# -----------------------------------------------------------
$ DFT_Energy
   description: The DFT energy
   geom. index: 15
   prop. index: 1
   Number of Alpha Electrons                 20.0000490770 
   Number of Beta  Electrons                 20.0000490770 
   Total number of  Electrons                40.0000981540 
   Exchange energy                          -20.2037601927 
   Correlation energy                        -1.6121925360 
   Correlation energy NL                      0.0000000000 
   Exchange-Correlation energy              -21.8159527287 
   Embedding correction                       0.0000000000 
   Total DFT Energy (No VdW correction)    -212.6949793135 
# -----------------------------------------------------------
$ VdW_Correction
   description: The Van der Waals Correction
   geom. index: 15
   prop. index: 1
        Van der Waals Correction:       -0.0190186903
# -----------------------------------------------------------
$ PAL_Flags
   description: The PAL Flags
   geom. index: 16
   prop. index: 1
        Diskflag:     2
# -----------------------------------------------------------
$ SCF_Energy
   description: The SCF energy
   geom. index: 16
   prop. index: 1
        SCF Energy:     -212.6949870157
# -----------------------------------------------------------
$ DFT_Energy
   description: The DFT energy
   geom. index: 16
   prop. index: 1
   Number of Alpha Electrons                 20.0000428840 
   Number of Beta  Electrons                 20.0000428840 
   Total number of  Electrons                40.0000857680 
   Exchange energy                          -20.2037941445 
   Correlation energy                        -1.6121827809 
   Correlation energy NL                      0.0000000000 
   Exchange-Correlation energy              -21.8159769254 
   Embedding correction                       0.0000000000 
   Total DFT Energy (No VdW correction)    -212.6949870157 
# -----------------------------------------------------------
$ VdW_Correction
   description: The Van der Waals Correction
   geom. index: 16
   prop. index: 1
        Van der Waals Correction:       -0.0190136093
# -----------------------------------------------------------
$ PAL_Flags
   description: The PAL Flags
   geom. index: 17
   prop. index: 1
        Diskflag:     2
# -----------------------------------------------------------
$ SCF_Energy
   description: The SCF energy
   geom. index: 17
   prop. index: 1
        SCF Energy:     -212.6949856949
# -----------------------------------------------------------
$ DFT_Energy
   description: The DFT energy
   geom. index: 17
   prop. index: 1
   Number of Alpha Electrons                 20.0000376453 
   Number of Beta  Electrons                 20.0000376453 
   Total number of  Electrons                40.0000752906 
   Exchange energy                          -20.2038197079 
   Correlation energy                        -1.6121912090 
   Correlation energy NL                      0.0000000000 
   Exchange-Correlation energy              -21.8160109168 
   Embedding correction                       0.0000000000 
   Total DFT Energy (No VdW correction)    -212.6949856949 
# -----------------------------------------------------------
$ VdW_Correction
   description: The Van der Waals Correction
   geom. index: 17
   prop. index: 1
        Van der Waals Correction:       -0.0190164777
# -----------------------------------------------------------
$ PAL_Flags
   description: The PAL Flags
   geom. index: 18
   prop. index: 1
        Diskflag:     2
# -----------------------------------------------------------
$ SCF_Energy
   description: The SCF energy
   geom. index: 18
   prop. index: 1
        SCF Energy:     -212.6949868345
# -----------------------------------------------------------
$ DFT_Energy
   description: The DFT energy
   geom. index: 18
   prop. index: 1
   Number of Alpha Electrons                 20.0000394080 
   Number of Beta  Electrons                 20.0000394080 
   Total number of  Electrons                40.0000788159 
   Exchange energy                          -20.2038372752 
   Correlation energy                        -1.6121899667 
   Correlation energy NL                      0.0000000000 
   Exchange-Correlation energy              -21.8160272419 
   Embedding correction                       0.0000000000 
   Total DFT Energy (No VdW correction)    -212.6949868345 
# -----------------------------------------------------------
$ Mayer_Pop
   description: The Mayer population analysis
   geom. index: 18
   prop. index: 1
     Number of atoms                     : 14
     Threshold for printing              : 0.1000000
     Number of bond orders printed       : 14
  NA   - Mulliken gross atomic population
  ZA   - Total nuclear charge
  QA   - Mulliken gross atomic charge
  VA   - Mayer's total valence
  BVA  - Mayer's bonded valence
  FA   - Mayer's free valence
  ATOM       NA         ZA         QA         VA         BVA        FA
  0   0     6.2575     6.0000    -0.2575     3.5884     3.5884     0.0000
  1   0     6.3044     6.0000    -0.3044     3.6611     3.6611    -0.0000
  2   0     6.3065     6.0000    -0.3065     3.7678     3.7678     0.0000
  3   0     7.3409     7.0000    -0.3409     2.5118     2.5118     0.0000
  4   0     6.3379     6.0000    -0.3379     3.7879     3.7879     0.0000
  5   0     0.8508     1.0000     0.1492     0.9547     0.9547    -0.0000
  6   0     0.8496     1.0000     0.1504     0.9652     0.9652     0.0000
  7   0     0.8491     1.0000     0.1509     0.9522     0.9522     0.0000
  8   0     0.8509     1.0000     0.1491     0.9688     0.9688     0.0000
  9   0     0.8460     1.0000     0.1540     0.9485     0.9485    -0.0000
 10   0     0.8321     1.0000     0.1679     0.9236     0.9236     0.0000
 11   0     0.6930     1.0000     0.3070     0.8517     0.8517    -0.0000
 12   0     0.8316     1.0000     0.1684     0.9201     0.9201     0.0000
 13   0     0.8499     1.0000     0.1501     0.9532     0.9532     0.0000
      Bond orders larger than 0.1000000
           Atom A     A.N. of A          Atom B    A.N. of B              Bond order
                0             6               1            6                0.877198
                0             6               4            6                0.907044
                0             6               5            1                0.980080
                0             6               6            1                0.971091
                1             6               2            6                0.928283
                1             6               7            1                0.980804
                1             6               8            1                0.967643
                2             6               3            7                0.901073
                2             6               9            1                0.987185
                2             6              10            1                0.976764
                3             7               4            6                0.914973
                3             7              11            1                0.896498
                4             6              12            1                0.979958
                4             6              13            1                0.991616
# -----------------------------------------------------------
$ VdW_Correction
   description: The Van der Waals Correction
   geom. index: 18
   prop. index: 1
        Van der Waals Correction:       -0.0190150347
# -----------------------------------------------------------
$ SCF_Electric_Properties
   description: The SCF Calculated Electric Properties
   geom. index: 18
   prop. index: 1
       Filename                          : file.scfp 
       Do Dipole Moment Calculation      : true 
       Do Quadrupole Moment Calculation  : false 
       Do Polarizability Calculation     : false 
** Dipole moment part of electric properties **
        Magnitude of dipole moment (Debye) :        1.5018958857
        Electronic Contribution:
                  0    
      0       1.020242
      1       1.169594
      2       0.029981
        Nuclear Contribution:
                  0    
      0      -1.405002
      1      -1.479175
      2       0.294453
        Total Dipole moment:
                  0    
      0      -0.384760
      1      -0.309581
      2       0.324434
# -------------------------------------------------------------
----------------------- !GEOMETRIES! ------------------------
# -------------------------------------------------------------
------------------------ !GEOMETRY! -------------------------
    Number of atoms:    14 
    Geometry Index:     1 
    Coordinates:
               0 C     -1.131100000000   -0.222700000000   -0.225300000000
               1 C     -0.086600000000   -1.048900000000    0.480800000000
               2 C      1.224200000000   -0.425400000000    0.049300000000
               3 N      0.971900000000    0.984800000000   -0.246300000000
               4 C     -0.476200000000    1.136000000000   -0.422600000000
               5 H     -2.063300000000   -0.146600000000    0.375700000000
               6 H     -1.363600000000   -0.677400000000   -1.213800000000
               7 H     -0.206300000000   -0.946300000000    1.582100000000
               8 H     -0.146400000000   -2.121400000000    0.194500000000
               9 H      1.997700000000   -0.540400000000    0.841400000000
              10 H      1.588900000000   -0.924500000000   -0.874800000000
              11 H      1.263600000000    1.549700000000    0.586500000000
              12 H     -0.687000000000    1.520700000000   -1.443400000000
              13 H     -0.885900000000    1.862500000000    0.316000000000
------------------------ !GEOMETRY! -------------------------
    Number of atoms:    14 
    Geometry Index:     2 
    Coordinates:
               0 C     -1.141429337227   -0.229252456450   -0.236568638965
               1 C     -0.085965490514   -1.060191366796    0.505745015969
               2 C      1.237474012333   -0.436413717894    0.040192971860
               3 N      0.966482172959    0.988180703009   -0.203113950453
               4 C     -0.485058999230    1.158258758918   -0.423219651060
               5 H     -2.080431483511   -0.160959716049    0.320857144755
               6 H     -1.362915761113   -0.681728958185   -1.209479295698
               7 H     -0.198789808944   -0.952291370795    1.591607438804
               8 H     -0.151042209774   -2.124973041032    0.259759839781
               9 H      2.034792719325   -0.546545029393    0.781990174556
              10 H      1.581085473487   -0.915113151406   -0.887109901513
              11 H      1.254469609296    1.528435659480    0.598255000582
              12 H     -0.676108236790    1.548704332130   -1.429673191882
              13 H     -0.892662660297    1.883989354464    0.290857043265
------------------------ !GEOMETRY! -------------------------
    Number of atoms:    14 
    Geometry Index:     3 
    Coordinates:
               0 C     -1.136050782158   -0.235713122745   -0.244877547313
               1 C     -0.084627789718   -1.052146808562    0.522398678843
               2 C      1.232607190751   -0.439613801018    0.024959702073
               3 N      0.964344037405    0.991561817586   -0.171245515992
               4 C     -0.483652542979    1.159212490843   -0.420344765295
               5 H     -2.091952031300   -0.177603572916    0.285003562898
               6 H     -1.329662577858   -0.692820673892   -1.222301018487
               7 H     -0.189719054509   -0.906114419304    1.605205635201
               8 H     -0.155717252135   -2.125432161070    0.316446385733
               9 H      2.061115594561   -0.573091416484    0.728005427401
              10 H      1.531847289481   -0.898133121827   -0.928049617908
              11 H      1.243044165474    1.514727157669    0.649932391132
              12 H     -0.657077670269    1.549475747209   -1.430155163322
              13 H     -0.904598576746    1.885791884509    0.285121845038
------------------------ !GEOMETRY! -------------------------
    Number of atoms:    14 
    Geometry Index:     4 
    Coordinates:
               0 C     -1.130919567518   -0.239920366519   -0.248094843752
               1 C     -0.082382123944   -1.045904597594    0.534522720738
               2 C      1.228136797162   -0.439989944186    0.012837390331
               3 N      0.963794791559    0.996659307448   -0.141643074852
               4 C     -0.480173654861    1.158614344779   -0.419060464776
               5 H     -2.099686672550   -0.189504007228    0.259499812611
               6 H     -1.298348387669   -0.701118709218   -1.228861215704
               7 H     -0.177930054547   -0.862201269034    1.612932599674
               8 H     -0.159674059323   -2.125462744676    0.364684893761
               9 H      2.084700731818   -0.598823556709    0.676187901434
              10 H      1.481600284155   -0.874563696199   -0.964581801589
              11 H      1.219803613716    1.490921095045    0.703957327650
              12 H     -0.633509078848    1.541633473634   -1.434994182872
              13 H     -0.915512619151    1.889760670458    0.272712937344
------------------------ !GEOMETRY! -------------------------
    Number of atoms:    14 
    Geometry Index:     5 
    Coordinates:
               0 C     -1.132652319270   -0.237243741049   -0.236020427429
               1 C     -0.076919429714   -1.047830134763    0.533729557809
               2 C      1.227976247037   -0.433927233302    0.006249375633
               3 N      0.962709755423    1.005024470845   -0.107629170393
               4 C     -0.472062727359    1.156186285688   -0.431480978479
               5 H     -2.095021919840   -0.178835554815    0.282915610595
               6 H     -1.314953165910   -0.703210620062   -1.211621079911
               7 H     -0.161926674511   -0.862927826989    1.612753269813
               8 H     -0.155434549151   -2.127611549883    0.365420546549
               9 H      2.098489157678   -0.611003243661    0.646124137119
              10 H      1.458155800320   -0.841170603748   -0.988516980951
              11 H      1.177459430047    1.464610849187    0.769743900154
              12 H     -0.593591362804    1.506173040804   -1.463587721005
              13 H     -0.922328241946    1.911865861748    0.222019960495
------------------------ !GEOMETRY! -------------------------
    Number of atoms:    14 
    Geometry Index:     6 
    Coordinates:
               0 C     -1.134336624434   -0.233421351322   -0.223954878616
               1 C     -0.071430040585   -1.049366285361    0.530788584910
               2 C      1.229541764497   -0.426787428969    0.001883145870
               3 N      0.963654182247    1.014825596798   -0.082055685670
               4 C     -0.463845325848    1.153836923278   -0.442950432153
               5 H     -2.085894359173   -0.163789001262    0.313045557402
               6 H     -1.339194360225   -0.704200848857   -1.192508618674
               7 H     -0.146947969084   -0.871216203371    1.611615604699
               8 H     -0.150952805802   -2.128088311600    0.357110741978
               9 H      2.109107486901   -0.619394575549    0.624505653695
              10 H      1.443392683736   -0.808920059835   -1.006049612624
              11 H      1.127997841569    1.434067451667    0.827031596117
              12 H     -0.554930655006    1.468262526028   -1.489268876265
              13 H     -0.926261818794    1.934291568355    0.170907219332
------------------------ !GEOMETRY! -------------------------
    Number of atoms:    14 
    Geometry Index:     7 
    Coordinates:
               0 C     -1.138669185723   -0.227272551148   -0.208662678451
               1 C     -0.066109291445   -1.053737342281    0.522326398557
               2 C      1.232594834400   -0.418408910354    0.001266794764
               3 N      0.961895803581    1.023279412870   -0.059451986045
               4 C     -0.456060603367    1.150894745922   -0.457104099255
               5 H     -2.071547310805   -0.141596425604    0.357958807152
               6 H     -1.381272191575   -0.701117728625   -1.166676724604
               7 H     -0.134884047836   -0.899122208143    1.607143328519
               8 H     -0.143844230282   -2.128974186330    0.327844605692
               9 H      2.112752404089   -0.618914238760    0.620515918873
              10 H      1.447035107156   -0.781272006010   -1.013582516769
              11 H      1.083476200454    1.412584998245    0.869880637565
              12 H     -0.517882061914    1.427026449533   -1.516281680538
              13 H     -0.927585426732    1.956729990686    0.114923194539
------------------------ !GEOMETRY! -------------------------
    Number of atoms:    14 
    Geometry Index:     8 
    Coordinates:
               0 C     -1.144346589098   -0.220339140723   -0.194284920666
               1 C     -0.061766031769   -1.059623905297    0.509288818751
               2 C      1.237468095379   -0.411000281884    0.005414555068
               3 N      0.959322456913    1.030175460745   -0.047387708719
               4 C     -0.451120359616    1.148132121029   -0.470094975059
               5 H     -2.050533744355   -0.115581905500    0.410909727838
               6 H     -1.435758760616   -0.694308762987   -1.138327827452
               7 H     -0.128177901659   -0.941459300261    1.598742256611
               8 H     -0.135563747136   -2.128500498495    0.282050778991
               9 H      2.109007034822   -0.612572167356    0.636387664524
              10 H      1.469146675747   -0.763047730923   -1.009413415085
              11 H      1.050183504085    1.404625322898    0.891594635949
              12 H     -0.488714101151    1.387907952531   -1.539173686613
              13 H     -0.929246531546    1.975692836223    0.064394095862
------------------------ !GEOMETRY! -------------------------
    Number of atoms:    14 
    Geometry Index:     9 
    Coordinates:
               0 C     -1.149248707714   -0.213771678921   -0.178307349441
               1 C     -0.057514051016   -1.065893781706    0.499538647427
               2 C      1.239203885456   -0.402335628409    0.006451621878
               3 N      0.952485747957    1.036283119050   -0.020684723149
               4 C     -0.443668643710    1.143802659115   -0.484277352647
               5 H     -2.032834172546   -0.091902302760    0.456526819916
               6 H     -1.481728245823   -0.687651564191   -1.108567023313
               7 H     -0.119061376174   -0.976575410834    1.591872262780
               8 H     -0.128173460101   -2.129276916601    0.246483070967
               9 H      2.110882602608   -0.608813625046    0.635526044004
              10 H      1.474990460144   -0.735550824613   -1.013890295335
              11 H      1.014879623477    1.394012202363    0.927275570733
              12 H     -0.450446787584    1.343744609491   -1.562396785168
              13 H     -0.929866874976    1.994029143062    0.004549491348
------------------------ !GEOMETRY! -------------------------
    Number of atoms:    14 
    Geometry Index:     10 
    Coordinates:
               0 C     -1.154832533731   -0.206323013878   -0.162036278541
               1 C     -0.054221562509   -1.074515299552    0.485965865575
               2 C      1.242475930930   -0.394187681450    0.012535956113
               3 N      0.946241397511    1.042509626248   -0.003196451666
               4 C     -0.438392284693    1.139138709145   -0.496965178785
               5 H     -2.010786839757   -0.065455078039    0.505950043665
               6 H     -1.533148195753   -0.676798378314   -1.076259979451
               7 H     -0.114488115446   -1.020516818706    1.580429197962
               8 H     -0.120665753786   -2.130036494869    0.200911680132
               9 H      2.110230396129   -0.601982510131    0.646488922897
              10 H      1.489844802203   -0.712470985477   -1.009684643024
              11 H      0.986964771537    1.393125963101    0.949304189778
              12 H     -0.417384996274    1.298986853050   -1.581722222656
              13 H     -0.931937016359    2.008625108873   -0.051621102000
------------------------ !GEOMETRY! -------------------------
    Number of atoms:    14 
    Geometry Index:     11 
    Coordinates:
               0 C     -1.159546094924   -0.198309868414   -0.145668196035
               1 C     -0.051391049209   -1.082211146464    0.471835925091
               2 C      1.245513723644   -0.385674389662    0.019365905020
               3 N      0.940812482058    1.049368771893    0.011032055074
               4 C     -0.433516359208    1.133579391469   -0.508975965618
               5 H     -1.985526482748   -0.037943196089    0.554948364215
               6 H     -1.582763092561   -0.664404277243   -1.042216442089
               7 H     -0.111289575247   -1.064956812692    1.567294838891
               8 H     -0.113509530504   -2.128291086284    0.153220146894
               9 H      2.108078838309   -0.595102977482    0.659821073823
              10 H      1.505627036243   -0.690445126913   -1.003692542301
              11 H      0.957686953978    1.391526739671    0.967584503593
              12 H     -0.386455812120    1.253190219294   -1.598219109897
              13 H     -0.933821037711    2.019773758917   -0.106230556662
------------------------ !GEOMETRY! -------------------------
    Number of atoms:    14 
    Geometry Index:     12 
    Coordinates:
               0 C     -1.163997625717   -0.189743584599   -0.128771540158
               1 C     -0.049475313908   -1.090930924033    0.455844416399
               2 C      1.248598740274   -0.377909436504    0.028399692328
               3 N      0.934890992005    1.054977608131    0.020292394073
               4 C     -0.430409431574    1.127419849766   -0.521123526277
               5 H     -1.957661507780   -0.009526016020    0.603859166076
               6 H     -1.632622983629   -0.649813854777   -1.005538886775
               7 H     -0.110855283069   -1.115558198263    1.550776805598
               8 H     -0.106720806166   -2.124781394480    0.098912407280
               9 H      2.102021640196   -0.584930820270    0.681715825864
              10 H      1.528623024482   -0.674495279390   -0.991690358323
              11 H      0.936560183982    1.398224353794    0.976766587807
              12 H     -0.363321612786    1.210076853617   -1.613001154616
              13 H     -0.935730016311    2.027090843029   -0.156341829274
------------------------ !GEOMETRY! -------------------------
    Number of atoms:    14 
    Geometry Index:     13 
    Coordinates:
               0 C     -1.167407066186   -0.180937647898   -0.111288699608
               1 C     -0.047231334898   -1.097048229239    0.441683291188
               2 C      1.251049863361   -0.369052248023    0.034428834716
               3 N      0.928740623021    1.062077605221    0.033983973543
               4 C     -0.425394596130    1.120900188283   -0.534134544801
               5 H     -1.929208889368    0.018144014197    0.649878862164
               6 H     -1.678030467990   -0.636444042997   -0.966478793214
               7 H     -0.106858425514   -1.159560485418    1.534989758148
               8 H     -0.101741762944   -2.118761564682    0.051250508063
               9 H      2.098666350709   -0.577000348270    0.694883996474
              10 H      1.544208073597   -0.653274420626   -0.985330565789
              11 H      0.902205887977    1.392079989271    0.995154384881
              12 H     -0.335042404971    1.164269992708   -1.626686697317
              13 H     -0.934055850664    2.034707197473   -0.212234308448
------------------------ !GEOMETRY! -------------------------
    Number of atoms:    14 
    Geometry Index:     14 
    Coordinates:
               0 C     -1.170668031651   -0.172405723998   -0.094560661540
               1 C     -0.046334669316   -1.105297962295    0.424758799946
               2 C      1.254142009137   -0.362270917890    0.045401342612
               3 N      0.923585553234    1.067129452026    0.036374778529
               4 C     -0.424251330328    1.114442843238   -0.546323988072
               5 H     -1.896955511573    0.046272293219    0.695700207282
               6 H     -1.724252141258   -0.621409183627   -0.926043213442
               7 H     -0.108826363010   -1.213655884249    1.514049745189
               8 H     -0.096470632809   -2.110426311370   -0.007045331220
               9 H      2.088745448493   -0.563828458480    0.724087510048
              10 H      1.572487673044   -0.644057303858   -0.967245277289
              11 H      0.884841113264    1.402096926850    0.995520439989
              12 H     -0.321240391665    1.125838066770   -1.638706552433
              13 H     -0.934902725561    2.037672163665   -0.255867799600
------------------------ !GEOMETRY! -------------------------
    Number of atoms:    14 
    Geometry Index:     15 
    Coordinates:
               0 C     -1.172841778333   -0.165436531231   -0.080340088840
               1 C     -0.045841128730   -1.111651101539    0.410637971511
               2 C      1.256326257077   -0.356791663483    0.054714989646
               3 N      0.918827402298    1.070868297857    0.037937399528
               4 C     -0.423320484830    1.108700145961   -0.556625319901
               5 H     -1.868498397217    0.069220862622    0.732770757825
               6 H     -1.761032230404   -0.609202915612   -0.890605330867
               7 H     -0.111081131942   -1.258910739486    1.494965772031
               8 H     -0.092643495053   -2.101153897974   -0.056235690047
               9 H      2.079481026875   -0.552401173205    0.748935541242
              10 H      1.595928709295   -0.637419283838   -0.951219530023
              11 H      0.870478440312    1.410920746830    0.994827594992
              12 H     -0.310916328624    1.094318318508   -1.648277126598
              13 H     -0.934966860721    2.039038934590   -0.291386940498
------------------------ !GEOMETRY! -------------------------
    Number of atoms:    14 
    Geometry Index:     16 
    Coordinates:
               0 C     -1.173393211687   -0.162820960927   -0.074803215635
               1 C     -0.045919406463   -1.114211305135    0.404809381528
               2 C      1.257436179557   -0.355045086500    0.059277689534
               3 N      0.917735275331    1.072118279510    0.035701431744
               4 C     -0.423691341801    1.106689265768   -0.560568008357
               5 H     -1.856949231944    0.078061247059    0.746820306839
               6 H     -1.774327443278   -0.605082916038   -0.876484513464
               7 H     -0.112914420981   -1.278054858611    1.486567357408
               8 H     -0.091573805915   -2.096541807985   -0.077095582000
               9 H      2.074682434499   -0.546700290410    0.761517907814
              10 H      1.607202705680   -0.637486910488   -0.942555849370
              11 H      0.866877261330    1.415920521052    0.991154067000
              12 H     -0.310387922454    1.084049537211   -1.652036806279
              13 H     -0.934877071875    2.039205285494   -0.302204166761
------------------------ !GEOMETRY! -------------------------
    Number of atoms:    14 
    Geometry Index:     17 
    Coordinates:
               0 C     -1.174182950846   -0.159899155580   -0.068722399708
               1 C     -0.045687607439   -1.116333452903    0.398977749257
               2 C      1.258119751806   -0.352605615044    0.062580113506
               3 N      0.915453453526    1.073869026685    0.037683334658
               4 C     -0.422901669895    1.104085059722   -0.564805015160
               5 H     -1.844903661243    0.087118241277    0.761681758665
               6 H     -1.788926693768   -0.599835873998   -0.861123740277
               7 H     -0.113214706003   -1.295281381336    1.478220113670
               8 H     -0.090361664922   -2.092133356394   -0.096073035961
               9 H      2.071230432491   -0.542855127766    0.769980981161
              10 H      1.615326547955   -0.633287092428   -0.937060677360
              11 H      0.858897853658    1.417880168681    0.992769776019
              12 H     -0.304480284888    1.069733927161   -1.655488132836
              13 H     -0.934468800433    2.039644631924   -0.318520825634
------------------------ !GEOMETRY! -------------------------
    Number of atoms:    14 
    Geometry Index:     18 
    Coordinates:
               0 C     -1.173930999220   -0.160959851680   -0.070869311434
               1 C     -0.045794324467   -1.115598525368    0.400973006674
               2 C      1.257898767626   -0.353507055158    0.061471315962
               3 N      0.916266406742    1.073178464553    0.036802678662
               4 C     -0.423235656858    1.105013262586   -0.563280669296
               5 H     -1.849191167007    0.083864737726    0.756477642051
               6 H     -1.783766540921   -0.601761146558   -0.866596282648
               7 H     -0.113164692453   -1.289326268529    1.481105815324
               8 H     -0.090836265742   -2.093658379890   -0.089585241695
               9 H      2.072290690909   -0.544093588324    0.767310616702
              10 H      1.612746265542   -0.635001268207   -0.938806396904
              11 H      0.862071879599    1.417524993074    0.991865179052
              12 H     -0.306858421835    1.074920244991   -1.654296699890
              13 H     -0.934595941915    2.039504380783   -0.312471652559
