# Supplementary material for: Novel Sulfonium Reagents for the Modular Synthesis of Spiro[2.3]Hexanes and Heteroatom‐Containing Analogues: Synthesis, Application, and Evaluation as Bioisosteres
Source: Angew Chem Int Ed Engl. 2025 Dec 9;65(5):e21633. doi: 10.1002/anie.202521633 (PMC12851011; doi:10.1002/anie.202521633)
Supplement: Supplementary file 2 — Supporting information [file ANIE-65-e21633-s001.zip › Bioisostere-Analysis/DFT/18912988401386289/file_trj.xyz]

14
Coordinates from ORCA-job file E -212.707194841278
  C      -1.131100     -0.222700     -0.225300
  C      -0.086600     -1.048900      0.480800
  C       1.224200     -0.425400      0.049300
  N       0.971900      0.984800     -0.246300
  C      -0.476200      1.136000     -0.422600
  H      -2.063300     -0.146600      0.375700
  H      -1.363600     -0.677400     -1.213800
  H      -0.206300     -0.946300      1.582100
  H      -0.146400     -2.121400      0.194500
  H       1.997700     -0.540400      0.841400
  H       1.588900     -0.924500     -0.874800
  H       1.263600      1.549700      0.586500
  H      -0.687000      1.520700     -1.443400
  H      -0.885900      1.862500      0.316000
14
Coordinates from ORCA-job file E -212.712471143090
  C      -1.141429     -0.229252     -0.236569
  C      -0.085965     -1.060191      0.505745
  C       1.237474     -0.436414      0.040193
  N       0.966482      0.988181     -0.203114
  C      -0.485059      1.158259     -0.423220
  H      -2.080431     -0.160960      0.320857
  H      -1.362916     -0.681729     -1.209479
  H      -0.198790     -0.952291      1.591607
  H      -0.151042     -2.124973      0.259760
  H       2.034793     -0.546545      0.781990
  H       1.581085     -0.915113     -0.887110
  H       1.254470      1.528436      0.598255
  H      -0.676108      1.548704     -1.429673
  H      -0.892663      1.883989      0.290857
14
Coordinates from ORCA-job file E -212.713005480368
  C      -1.136051     -0.235713     -0.244878
  C      -0.084628     -1.052147      0.522399
  C       1.232607     -0.439614      0.024960
  N       0.964344      0.991562     -0.171246
  C      -0.483653      1.159212     -0.420345
  H      -2.091952     -0.177604      0.285004
  H      -1.329663     -0.692821     -1.222301
  H      -0.189719     -0.906114      1.605206
  H      -0.155717     -2.125432      0.316446
  H       2.061116     -0.573091      0.728005
  H       1.531847     -0.898133     -0.928050
  H       1.243044      1.514727      0.649932
  H      -0.657078      1.549476     -1.430155
  H      -0.904599      1.885792      0.285122
14
Coordinates from ORCA-job file E -212.713248576377
  C      -1.130920     -0.239920     -0.248095
  C      -0.082382     -1.045905      0.534523
  C       1.228137     -0.439990      0.012837
  N       0.963795      0.996659     -0.141643
  C      -0.480174      1.158614     -0.419060
  H      -2.099687     -0.189504      0.259500
  H      -1.298348     -0.701119     -1.228861
  H      -0.177930     -0.862201      1.612933
  H      -0.159674     -2.125463      0.364685
  H       2.084701     -0.598824      0.676188
  H       1.481600     -0.874564     -0.964582
  H       1.219804      1.490921      0.703957
  H      -0.633509      1.541633     -1.434994
  H      -0.915513      1.889761      0.272713
14
Coordinates from ORCA-job file E -212.713344742129
  C      -1.132652     -0.237244     -0.236020
  C      -0.076919     -1.047830      0.533730
  C       1.227976     -0.433927      0.006249
  N       0.962710      1.005024     -0.107629
  C      -0.472063      1.156186     -0.431481
  H      -2.095022     -0.178836      0.282916
  H      -1.314953     -0.703211     -1.211621
  H      -0.161927     -0.862928      1.612753
  H      -0.155435     -2.127612      0.365421
  H       2.098489     -0.611003      0.646124
  H       1.458156     -0.841171     -0.988517
  H       1.177459      1.464611      0.769744
  H      -0.593591      1.506173     -1.463588
  H      -0.922328      1.911866      0.222020
14
Coordinates from ORCA-job file E -212.713451388621
  C      -1.134337     -0.233421     -0.223955
  C      -0.071430     -1.049366      0.530789
  C       1.229542     -0.426787      0.001883
  N       0.963654      1.014826     -0.082056
  C      -0.463845      1.153837     -0.442950
  H      -2.085894     -0.163789      0.313046
  H      -1.339194     -0.704201     -1.192509
  H      -0.146948     -0.871216      1.611616
  H      -0.150953     -2.128088      0.357111
  H       2.109107     -0.619395      0.624506
  H       1.443393     -0.808920     -1.006050
  H       1.127998      1.434067      0.827032
  H      -0.554931      1.468263     -1.489269
  H      -0.926262      1.934292      0.170907
14
Coordinates from ORCA-job file E -212.713554853162
  C      -1.138669     -0.227273     -0.208663
  C      -0.066109     -1.053737      0.522326
  C       1.232595     -0.418409      0.001267
  N       0.961896      1.023279     -0.059452
  C      -0.456061      1.150895     -0.457104
  H      -2.071547     -0.141596      0.357959
  H      -1.381272     -0.701118     -1.166677
  H      -0.134884     -0.899122      1.607143
  H      -0.143844     -2.128974      0.327845
  H       2.112752     -0.618914      0.620516
  H       1.447035     -0.781272     -1.013583
  H       1.083476      1.412585      0.869881
  H      -0.517882      1.427026     -1.516282
  H      -0.927585      1.956730      0.114923
14
Coordinates from ORCA-job file E -212.713664421558
  C      -1.144347     -0.220339     -0.194285
  C      -0.061766     -1.059624      0.509289
  C       1.237468     -0.411000      0.005415
  N       0.959322      1.030175     -0.047388
  C      -0.451120      1.148132     -0.470095
  H      -2.050534     -0.115582      0.410910
  H      -1.435759     -0.694309     -1.138328
  H      -0.128178     -0.941459      1.598742
  H      -0.135564     -2.128500      0.282051
  H       2.109007     -0.612572      0.636388
  H       1.469147     -0.763048     -1.009413
  H       1.050184      1.404625      0.891595
  H      -0.488714      1.387908     -1.539174
  H      -0.929247      1.975693      0.064394
14
Coordinates from ORCA-job file E -212.713752339647
  C      -1.149249     -0.213772     -0.178307
  C      -0.057514     -1.065894      0.499539
  C       1.239204     -0.402336      0.006452
  N       0.952486      1.036283     -0.020685
  C      -0.443669      1.143803     -0.484277
  H      -2.032834     -0.091902      0.456527
  H      -1.481728     -0.687652     -1.108567
  H      -0.119061     -0.976575      1.591872
  H      -0.128173     -2.129277      0.246483
  H       2.110883     -0.608814      0.635526
  H       1.474990     -0.735551     -1.013890
  H       1.014880      1.394012      0.927276
  H      -0.450447      1.343745     -1.562397
  H      -0.929867      1.994029      0.004549
14
Coordinates from ORCA-job file E -212.713830218856
  C      -1.154833     -0.206323     -0.162036
  C      -0.054222     -1.074515      0.485966
  C       1.242476     -0.394188      0.012536
  N       0.946241      1.042510     -0.003196
  C      -0.438392      1.139139     -0.496965
  H      -2.010787     -0.065455      0.505950
  H      -1.533148     -0.676798     -1.076260
  H      -0.114488     -1.020517      1.580429
  H      -0.120666     -2.130036      0.200912
  H       2.110230     -0.601983      0.646489
  H       1.489845     -0.712471     -1.009685
  H       0.986965      1.393126      0.949304
  H      -0.417385      1.298987     -1.581722
  H      -0.931937      2.008625     -0.051621
14
Coordinates from ORCA-job file E -212.713890544178
  C      -1.159546     -0.198310     -0.145668
  C      -0.051391     -1.082211      0.471836
  C       1.245514     -0.385674      0.019366
  N       0.940812      1.049369      0.011032
  C      -0.433516      1.133579     -0.508976
  H      -1.985526     -0.037943      0.554948
  H      -1.582763     -0.664404     -1.042216
  H      -0.111290     -1.064957      1.567295
  H      -0.113510     -2.128291      0.153220
  H       2.108079     -0.595103      0.659821
  H       1.505627     -0.690445     -1.003693
  H       0.957687      1.391527      0.967585
  H      -0.386456      1.253190     -1.598219
  H      -0.933821      2.019774     -0.106231
14
Coordinates from ORCA-job file E -212.713934896813
  C      -1.163998     -0.189744     -0.128772
  C      -0.049475     -1.090931      0.455844
  C       1.248599     -0.377909      0.028400
  N       0.934891      1.054978      0.020292
  C      -0.430409      1.127420     -0.521124
  H      -1.957662     -0.009526      0.603859
  H      -1.632623     -0.649814     -1.005539
  H      -0.110855     -1.115558      1.550777
  H      -0.106721     -2.124781      0.098912
  H       2.102022     -0.584931      0.681716
  H       1.528623     -0.674495     -0.991690
  H       0.936560      1.398224      0.976767
  H      -0.363322      1.210077     -1.613001
  H      -0.935730      2.027091     -0.156342
14
Coordinates from ORCA-job file E -212.713960196901
  C      -1.167407     -0.180938     -0.111289
  C      -0.047231     -1.097048      0.441683
  C       1.251050     -0.369052      0.034429
  N       0.928741      1.062078      0.033984
  C      -0.425395      1.120900     -0.534135
  H      -1.929209      0.018144      0.649879
  H      -1.678030     -0.636444     -0.966479
  H      -0.106858     -1.159560      1.534990
  H      -0.101742     -2.118762      0.051251
  H       2.098666     -0.577000      0.694884
  H       1.544208     -0.653274     -0.985331
  H       0.902206      1.392080      0.995154
  H      -0.335042      1.164270     -1.626687
  H      -0.934056      2.034707     -0.212234
14
Coordinates from ORCA-job file E -212.713986658231
  C      -1.170668     -0.172406     -0.094561
  C      -0.046335     -1.105298      0.424759
  C       1.254142     -0.362271      0.045401
  N       0.923586      1.067129      0.036375
  C      -0.424251      1.114443     -0.546324
  H      -1.896956      0.046272      0.695700
  H      -1.724252     -0.621409     -0.926043
  H      -0.108826     -1.213656      1.514050
  H      -0.096471     -2.110426     -0.007045
  H       2.088745     -0.563828      0.724088
  H       1.572488     -0.644057     -0.967245
  H       0.884841      1.402097      0.995520
  H      -0.321240      1.125838     -1.638707
  H      -0.934903      2.037672     -0.255868
14
Coordinates from ORCA-job file E -212.713998003854
  C      -1.172842     -0.165437     -0.080340
  C      -0.045841     -1.111651      0.410638
  C       1.256326     -0.356792      0.054715
  N       0.918827      1.070868      0.037937
  C      -0.423320      1.108700     -0.556625
  H      -1.868498      0.069221      0.732771
  H      -1.761032     -0.609203     -0.890605
  H      -0.111081     -1.258911      1.494966
  H      -0.092643     -2.101154     -0.056236
  H       2.079481     -0.552401      0.748936
  H       1.595929     -0.637419     -0.951220
  H       0.870478      1.410921      0.994828
  H      -0.310916      1.094318     -1.648277
  H      -0.934967      2.039039     -0.291387
14
Coordinates from ORCA-job file E -212.714000624940
  C      -1.173393     -0.162821     -0.074803
  C      -0.045919     -1.114211      0.404809
  C       1.257436     -0.355045      0.059278
  N       0.917735      1.072118      0.035701
  C      -0.423691      1.106689     -0.560568
  H      -1.856949      0.078061      0.746820
  H      -1.774327     -0.605083     -0.876485
  H      -0.112914     -1.278055      1.486567
  H      -0.091574     -2.096542     -0.077096
  H       2.074682     -0.546700      0.761518
  H       1.607203     -0.637487     -0.942556
  H       0.866877      1.415921      0.991154
  H      -0.310388      1.084050     -1.652037
  H      -0.934877      2.039205     -0.302204
14
Coordinates from ORCA-job file E -212.714002172557
  C      -1.174183     -0.159899     -0.068722
  C      -0.045688     -1.116333      0.398978
  C       1.258120     -0.352606      0.062580
  N       0.915453      1.073869      0.037683
  C      -0.422902      1.104085     -0.564805
  H      -1.844904      0.087118      0.761682
  H      -1.788927     -0.599836     -0.861124
  H      -0.113215     -1.295281      1.478220
  H      -0.090362     -2.092133     -0.096073
  H       2.071230     -0.542855      0.769981
  H       1.615327     -0.633287     -0.937061
  H       0.858898      1.417880      0.992770
  H      -0.304480      1.069734     -1.655488
  H      -0.934469      2.039645     -0.318521
14
Coordinates from ORCA-job file E -212.714001869226
  C      -1.173931     -0.160960     -0.070869
  C      -0.045794     -1.115599      0.400973
  C       1.257899     -0.353507      0.061471
  N       0.916266      1.073178      0.036803
  C      -0.423236      1.105013     -0.563281
  H      -1.849191      0.083865      0.756478
  H      -1.783767     -0.601761     -0.866596
  H      -0.113165     -1.289326      1.481106
  H      -0.090836     -2.093658     -0.089585
  H       2.072291     -0.544094      0.767311
  H       1.612746     -0.635001     -0.938806
  H       0.862072      1.417525      0.991865
  H      -0.306858      1.074920     -1.654297
  H      -0.934596      2.039504     -0.312472
