# Supplementary material for: Novel Sulfonium Reagents for the Modular Synthesis of Spiro[2.3]Hexanes and Heteroatom‐Containing Analogues: Synthesis, Application, and Evaluation as Bioisosteres
Source: Angew Chem Int Ed Engl. 2025 Dec 9;65(5):e21633. doi: 10.1002/anie.202521633 (PMC12851011; doi:10.1002/anie.202521633)
Supplement: Supplementary file 2 — Supporting information [file ANIE-65-e21633-s001.zip › Bioisostere-Analysis/DFT/18912988401451825/CPs.txt]

    27
     1    1.102042   -4.040405   -0.781106      1
     2   -2.063599   -1.838487   -0.495870      1
     3    0.513277   -2.156739   -1.260593      1
     4   -2.562474    0.088418    2.843583      1
     5    2.598458   -0.749139    1.949284      1
     6    0.633940   -1.935551   -3.284172      1
     7   -2.350182    0.487468    0.853802      1
     8    2.027729   -0.103673    0.107366      1
     9   -4.037487    1.404260    0.195130      1
    10    3.688655    0.451718   -0.916631      1
    11    0.057839    2.007925    0.351023      1
    12    0.469994    3.332689    1.831152      1
    13   -0.102391    3.030130   -1.399477      1
    14    0.888917   -3.357980   -0.951414      2
    15   -0.362762   -2.011558   -0.976013      2
    16    0.589156   -2.010952   -2.547163      2
    17    1.288870   -1.122293   -0.570033      2
    18   -2.211232   -0.301920    0.381808      2
    19   -2.479892    0.232250    2.119090      2
    20    2.381882   -0.511814    1.269685      2
    21   -0.365949   -0.325798   -0.089707      3
    22   -3.425901    1.073262    0.430653      2
    23    3.073333    0.247172   -0.542883      2
    24   -1.136494    1.266884    0.602898      2
    25    1.054187    0.963023    0.231608      2
    26    0.317263    2.840486    1.288293      2
    27   -0.044408    2.647524   -0.755321      2
