# Supplementary material for: Novel Sulfonium Reagents for the Modular Synthesis of Spiro[2.3]Hexanes and Heteroatom‐Containing Analogues: Synthesis, Application, and Evaluation as Bioisosteres
Source: Angew Chem Int Ed Engl. 2025 Dec 9;65(5):e21633. doi: 10.1002/anie.202521633 (PMC12851011; doi:10.1002/anie.202521633)
Supplement: Supplementary file 2 — Supporting information [file ANIE-65-e21633-s001.zip › Bioisostere-Analysis/DFT/18912988401451825/file.001.hess]

$orca_hessian_file

$act_atom
  0

$act_coord
  0

$act_energy
        0.000000

$hessian
39
                    0                  1                  2                  3                  4        
    0      4.8765116125E-01   1.2130955024E-04   1.2911661195E-02  -1.5426683013E-01   8.8899269890E-02
    1      9.4770180968E-05   5.9501773064E-01   1.5271788868E-02   8.8913700796E-02  -1.6347102468E-01
    2      1.2941971165E-02   1.5236695146E-02   5.8518771428E-01   1.5524223844E-02  -1.8787401499E-02
    3     -1.5427316385E-01   8.8903989220E-02   1.5542736516E-02   6.0138566007E-01  -1.4869977573E-03
    4      8.8907605979E-02  -1.6347737770E-01  -1.8807439189E-02  -1.5017921725E-03   4.9836271218E-01
    5      1.9915759925E-02  -1.4798663380E-02  -8.0960166881E-02  -1.2727491398E-02  -3.1171515334E-02
    6      1.1489239823E-02   5.2372517286E-03   6.9407001255E-03  -1.0886757335E-01  -5.7933608016E-02
    7     -9.7440983161E-04  -3.6406255417E-02  -2.0195454407E-02  -4.9940313618E-02  -1.5594060621E-01
    8      2.4536789676E-03  -1.1247570481E-02  -9.4668019366E-04  -3.2906894772E-02  -4.4230364249E-02
    9     -3.4472920327E-03  -1.5460295804E-02  -1.0272962974E-02  -3.8526403141E-02  -1.2429128519E-02
   10     -1.1850040471E-02  -3.2630506980E-02  -1.7940319885E-02  -1.4323815605E-02  -3.2230920359E-03
   11     -5.9297027436E-03  -7.4423463643E-03   1.4760906488E-04  -4.8053894467E-03   1.2658227223E-03
   12     -1.8300894634E-01  -5.8416258746E-02   2.3621082919E-02  -4.0986079775E-02   7.6781064807E-04
   13     -6.5479137014E-02  -1.0934725075E-01   1.6642124402E-02   9.7147393567E-03   1.2482363680E-02
   14      1.5164093122E-02   1.4179337319E-02  -8.4395751752E-02   3.5716915051E-03  -7.1195808300E-04
   15     -5.0127171099E-02   7.3067405549E-03  -1.3328507786E-02  -4.8279450587E-03   1.5724908506E-02
   16      6.9000661572E-03  -1.3823552788E-01   1.0649217661E-01   2.5130002245E-03  -1.2447563048E-02
   17     -1.2767788592E-02   1.0968233743E-01  -2.0554919137E-01   1.4327623560E-04  -3.8492487779E-03
   18     -6.0965162198E-02  -2.8770722823E-02  -4.1677814702E-02   6.2995928837E-03   1.5529003711E-02
   19     -2.7807446929E-02  -1.1672140796E-01  -9.8819267060E-02  -5.8428108993E-03  -1.2297801866E-02
   20     -4.2056166294E-02  -1.0569288664E-01  -2.1657210165E-01  -2.0118586781E-03  -7.2665711043E-04
   21     -7.1102840598E-03   7.3999731821E-03  -1.9330605478E-02  -9.1691935658E-02   2.4697274690E-02
   22      1.0089470475E-02  -1.1256069326E-02   2.2419710726E-02   2.5724715594E-02  -7.1096117211E-02
   23      3.2164081600E-03  -2.4291824242E-03   5.9689144572E-03  -7.7197714731E-02   6.3356647078E-02
   24     -1.4695848488E-02  -7.4880754945E-03   1.0824129997E-02  -1.7370784023E-01  -5.4935115789E-02
   25      2.1201199407E-02   8.6623845196E-03  -1.4704881134E-02  -5.7402252029E-02  -7.4434850924E-02
   26      2.7203408982E-03   2.7036636525E-03  -2.8240460685E-03   1.0873712967E-01   4.8031437135E-02
   27     -6.3832627168E-05   1.3344996948E-05  -5.6002899770E-04  -9.0563880041E-04   5.7049911213E-05
   28     -1.7572451523E-04   4.9676787510E-04   1.3265516048E-04  -1.6181632500E-03   2.8031803204E-03
   29      3.7869873952E-04   2.2920613417E-04  -5.2551607585E-05  -1.9033548013E-03   2.5124322689E-03
   30     -2.6841563422E-03  -2.4857725316E-03  -9.9491982683E-04   8.6521166491E-03  -1.6796656963E-02
   31     -1.7287906784E-03  -1.9667477629E-03  -1.7821200973E-03   6.7520469131E-03  -1.8410060446E-02
   32     -1.1322498518E-04  -1.8791991724E-03  -8.3361164626E-04   2.9553152228E-03  -1.4390939634E-02
   33     -3.7286528678E-03  -8.5881115930E-03   2.7628541203E-02   5.2864460553E-04  -1.3372111928E-04
   34     -3.7657172376E-03  -4.6708245549E-03   1.5717831027E-02  -1.2896229942E-04  -8.6580705859E-05
   35     -1.2003644203E-03   1.8122784577E-03  -1.9042585058E-03  -1.4339249659E-04  -3.9006353915E-04
   36     -1.9074837147E-02   1.2163742279E-02  -1.1334660276E-02  -3.0333885135E-03  -1.9555174437E-03
   37     -1.5421673483E-02   1.0613649997E-02  -4.4120878113E-03  -2.8828340085E-03  -2.2326247805E-03
   38      5.2845836695E-03  -3.4601291184E-04   2.7495215951E-03   7.3569545412E-04  -9.2464971750E-04
                    5                  6                  7                  8                  9        
    0      1.9939766422E-02   1.1494137261E-02  -9.9274463834E-04   2.4462941992E-03  -3.4431738672E-03
    1     -1.4827744668E-02   5.2520634334E-03  -3.6490059959E-02  -1.1281079718E-02  -1.5483301745E-02
    2     -8.0962604243E-02   6.9484579876E-03  -2.0218570543E-02  -9.5706816477E-04  -1.0281094859E-02
    3     -1.2735219556E-02  -1.0889035277E-01  -4.9953878529E-02  -3.2901104547E-02  -3.8541105181E-02
    4     -3.1144264376E-02  -5.7924685304E-02  -1.5594250381E-01  -4.4232835146E-02  -1.2437482625E-02
    5      5.6820406205E-01  -3.7834469813E-02  -5.0598302762E-02  -1.1211352658E-01   6.6795871402E-03
    6     -3.7836670904E-02   4.8778266138E-01  -4.4246703558E-02  -6.8229768947E-03  -2.3307075583E-01
    7     -5.0600722208E-02  -4.4259087279E-02   6.0101710307E-01   1.2204367088E-02  -1.0462475695E-02
    8     -1.1211591231E-01  -6.8245490819E-03   1.2203059862E-02   5.7349062917E-01   4.2855359415E-02
    9      6.6817279288E-03  -2.3283094927E-01  -1.0543230389E-02   4.2899357182E-02   4.0746278284E-01
   10      3.9092706590E-03   3.0827687710E-02  -8.1295552900E-02  -2.0614357494E-02  -3.2306176908E-02
   11      5.8264020511E-03   6.0405852785E-02  -1.3706543122E-02  -7.7143409828E-02  -1.0363984698E-01
   12      1.0388015595E-02  -1.8945721391E-02   3.6193386337E-02   1.9150628659E-02  -8.6566287610E-02
   13     -4.1866438539E-03   3.2353688380E-02  -1.8700137458E-02  -1.1297429692E-02   2.9859736836E-02
   14      2.6124910374E-03   1.5721618272E-02  -1.3571322163E-02  -1.1815346325E-02   2.2400960444E-02
   15     -2.0670348714E-02  -7.0959213847E-04   1.8385739637E-04  -1.0781115122E-04   2.2239572905E-04
   16      1.9057763260E-02  -5.0888109636E-06   1.6868436936E-04   6.8736161717E-04  -5.5590156453E-04
   17      4.8922908709E-03   3.5119179853E-04   1.7721706126E-04  -1.8065247724E-04  -3.5610102655E-04
   18      2.0030726736E-02  -5.8016987564E-03   2.5849346922E-03   1.1537791240E-03  -2.9057945502E-03
   19     -1.6514477016E-02   1.3328040567E-03  -3.1623490518E-03  -3.3560052520E-04  -7.6323618771E-04
   20     -2.8563167759E-03   1.5548287593E-03   2.4036456154E-04   7.7960328937E-04   7.7703689993E-04
   21     -7.4086147878E-02  -4.7548762735E-03   6.0716327109E-03  -1.4751389135E-02  -5.1079634821E-04
   22      6.3765338633E-02  -9.8582800041E-03   5.5523234743E-03  -2.5578136170E-02  -2.1526800558E-04
   23     -2.3108952532E-01  -3.6352922735E-03   3.2468289774E-03  -1.3041578452E-02  -1.0834797990E-03
   24      1.0216308649E-01  -9.1383335277E-03  -6.6854489153E-04   1.0985291651E-02  -2.9657198226E-03
   25      4.7887496172E-02  -1.5673829383E-02  -4.3266516482E-03   1.6124387569E-02  -3.4614849713E-03
   26     -1.4602220635E-01  -1.0966009953E-02  -3.5511056049E-03   8.0752537621E-03  -3.9491211570E-03
   27     -1.7786507218E-02  -4.7047500402E-02   1.1034587795E-03   4.8925677834E-04  -2.0557893901E-02
   28     -2.5611407188E-02   1.1439917796E-03  -6.1121825933E-02   1.5967676322E-02   1.2105231116E-03
   29     -1.2231555157E-02   1.7189711735E-03   1.2173438275E-02  -2.8132223116E-01   1.6352477301E-02
   30      2.9981855912E-03  -7.0118525481E-02   5.9567671001E-02  -2.1993801487E-02  -2.3861139385E-02
   31      7.9459203568E-03   6.3113210789E-02  -2.4007667167E-01   6.8193586601E-02   5.8057827576E-03
   32      4.0487136486E-03  -2.4482229003E-02   7.5887050320E-02  -8.3867397665E-02   4.6121656400E-03
   33      2.0391279451E-05  -7.4573587912E-04   3.0158435767E-04   2.8617201798E-04   3.9487144869E-03
   34      5.5318214780E-04  -3.8301339795E-03  -7.2161639851E-04  -3.1688556401E-03   1.1760351930E-02
   35     -7.5880381723E-05  -3.8960844481E-03   4.5938625760E-04  -1.8272534002E-03   7.7517452933E-03
   36      9.0066913747E-04  -7.3348806151E-05   3.0865386439E-04  -8.0350868492E-04   4.0602372177E-04
   37     -2.3955213683E-04  -2.5018014903E-03  -5.0128305623E-03   3.2762686211E-03   2.7129436138E-02
   38     -2.1290591262E-04   9.4948242169E-04  -2.7633057440E-03  -5.6859660450E-05   1.7896305760E-02
                   10                 11                 12                 13                 14        
    0     -1.1845514929E-02  -5.9273606798E-03  -1.8299437487E-01  -6.5497575896E-02   1.5161754029E-02
    1     -3.2647744720E-02  -7.4434870048E-03  -5.8356788400E-02  -1.0932877807E-01   1.4182092084E-02
    2     -1.7947380087E-02   1.4713541014E-04   2.3635037451E-02   1.6652727423E-02  -8.4395880101E-02
    3     -1.4340177440E-02  -4.8103527538E-03  -4.0999809503E-02   9.7576543200E-03   3.5888091129E-03
    4     -3.2284794191E-03   1.2647804547E-03   7.6244479675E-04   1.2482092068E-02  -7.0930407250E-04
    5      3.9089760528E-03   5.8270833919E-03   1.0386015230E-02  -4.1878957696E-03   2.6137993671E-03
    6      3.0871564856E-02   6.0410871690E-02  -1.8942130116E-02   3.2353434770E-02   1.5707768687E-02
    7     -8.1258618770E-02  -1.3697170717E-02   3.6192102780E-02  -1.8705541191E-02  -1.3572309999E-02
    8     -2.0585891913E-02  -7.7179370023E-02   1.9152617557E-02  -1.1298545313E-02  -1.1810627814E-02
    9     -3.2323433700E-02  -1.0371126681E-01  -8.6436369052E-02   2.9846125732E-02   2.2399568640E-02
   10      3.5270256052E-01   1.5925722775E-01  -1.1528464391E-02  -2.0391868078E-01  -7.7872718944E-02
   11      1.5925995465E-01   1.7018335700E-01   4.7641142590E-03  -8.4722719761E-02  -1.0106008646E-01
   12     -1.1478751223E-02   4.7801955980E-03   5.9838280121E-01  -4.9620929889E-02  -1.6896705244E-02
   13     -2.0406510097E-01  -8.4785945933E-02  -4.9668368271E-02   5.0031164581E-01  -2.0176234959E-02
   14     -7.7953360054E-02  -1.0112496477E-01  -1.6915183654E-02  -2.0186044080E-02   5.6366739831E-01
   15     -2.7016582161E-04  -1.0399304435E-03  -1.1695139346E-03  -1.7364344565E-02   2.6242316656E-02
   16     -4.0549111066E-04  -1.1434890800E-03   2.1541506346E-03  -7.7775835930E-03   1.3561406216E-02
   17      8.6168869596E-04   2.4560809582E-04   3.5808689678E-04   9.8156759979E-04  -3.2885665397E-03
   18     -4.2249413944E-03  -8.2734987823E-04  -1.8684774886E-03  -1.3327565447E-02  -2.2756429078E-02
   19     -3.1673914240E-03  -7.9711058842E-04   9.5416775877E-04  -6.7092929098E-03  -1.2300668206E-02
   20      1.9946311625E-03   1.3183039402E-03   2.1463299937E-03   4.1006019795E-03   3.1616095718E-03
   21     -8.0613842672E-04   8.7640451325E-04   3.5847670682E-04   1.3565183671E-04  -5.3107922925E-04
   22      2.6105298703E-05   8.1964122325E-04   9.1348858824E-05  -6.6507214354E-04   1.1049349214E-04
   23      2.2653752196E-04   5.4273886042E-04  -4.2331495552E-05  -4.2245080754E-04  -4.1559478627E-04
   24     -4.9715392875E-04  -3.0273884835E-04  -2.6725623018E-03   1.5506106279E-03  -2.4294889021E-04
   25     -2.1795578389E-03  -9.0237209680E-04   2.7886771606E-03  -5.3523310765E-03  -1.9130188244E-03
   26     -1.4502418984E-03   3.9874088222E-04  -5.8614595681E-04  -2.5605499939E-03  -1.5641044548E-04
   27      5.6279219450E-03   4.0042182117E-02  -1.6923556732E-03  -5.2142880343E-03   2.0778586694E-03
   28      5.9842302713E-03  -7.6907716136E-03   4.5144697874E-04  -1.0655036568E-03  -4.0658777420E-04
   29     -4.2326580437E-03  -3.8736506821E-03  -5.5864702811E-05   2.9149765938E-03  -5.4255217397E-04
   30      3.3029331646E-02   5.4359253087E-04  -4.7400278199E-03  -8.1526340713E-04  -4.6413583981E-03
   31      1.4072264049E-03  -3.3201103419E-03   5.1792034052E-05   1.2315144229E-04   1.2864539965E-03
   32     -1.3610698773E-02   7.7133926271E-03   1.6056617203E-03  -1.4789398595E-03  -5.3142482569E-04
   33      1.6966622394E-03   7.3291407720E-03  -6.6656291137E-02  -5.7208842316E-03   3.5602791229E-02
   34     -8.2135064370E-03  -3.9981697676E-02  -6.9225158007E-03  -5.8492680678E-02   4.9999399891E-02
   35     -1.7843959216E-02  -1.4206093126E-02   3.9169564978E-02   4.8594200380E-02  -2.6428819931E-01
   36      4.6261068290E-03   2.5818621769E-03  -1.9043514311E-01   8.3974961528E-02  -7.5694875018E-02
   37     -2.5084966478E-02  -1.6385146559E-03   8.2995158545E-02  -1.0074814878E-01   4.7909864750E-02
   38     -1.2682887980E-02   9.9128840260E-03  -8.3636936625E-02   5.1677004792E-02  -1.0287022960E-01
                   15                 16                 17                 18                 19        
    0     -5.0126938244E-02   6.9107382680E-03  -1.2780756081E-02  -6.0959456673E-02  -2.7791262381E-02
    1      7.3184754851E-03  -1.3824077942E-01   1.0969414640E-01  -2.8757541519E-02  -1.1672108585E-01
    2     -1.3342175681E-02   1.0650496287E-01  -2.0555564536E-01  -4.1661965158E-02  -9.8813637181E-02
    3     -4.8274992497E-03   2.5131351542E-03   1.4290766478E-04   6.2997015514E-03  -5.8428141526E-03
    4      1.5725490175E-02  -1.2447789765E-02  -3.8490484937E-03   1.5528533582E-02  -1.2297619067E-02
    5     -2.0670371914E-02   1.9057034820E-02   4.8920447992E-03   2.0030428726E-02  -1.6514447804E-02
    6     -7.0943432687E-04  -4.9311444388E-06   3.5132814412E-04  -5.8017149210E-03   1.3329073359E-03
    7      1.8344815937E-04   1.6745923300E-04   1.7747600589E-04   2.5846521122E-03  -3.1631926209E-03
    8     -1.0778819953E-04   6.8682281424E-04  -1.8062568919E-04   1.1536183381E-03  -3.3579828145E-04
    9      2.2234021163E-04  -5.5610703446E-04  -3.5620388454E-04  -2.9058702143E-03  -7.6329533410E-04
   10     -2.7019980779E-04  -4.0553424432E-04   8.6160879103E-04  -4.2249533984E-03  -3.1673379495E-03
   11     -1.0399285740E-03  -1.1434164480E-03   2.4572003028E-04  -8.2735020861E-04  -7.9704811210E-04
   12     -1.1697690887E-03   2.1539419278E-03   3.5791938512E-04  -1.8683612703E-03   9.5443129396E-04
   13     -1.7364085104E-02  -7.7778817574E-03   9.8139976703E-04  -1.3327666610E-02  -6.7093254366E-03
   14      2.6243144198E-02   1.3563327538E-02  -3.2883673253E-03  -2.2756696203E-02  -1.2300979200E-02
   15      6.1934890514E-02  -1.0443416277E-02   1.1375075966E-02  -8.4890419807E-04   4.1197686053E-03
   16     -1.0440870529E-02   1.4795120907E-01  -1.2275071419E-01  -8.0438458218E-04   1.2157030735E-02
   17      1.1371908306E-02  -1.2275134003E-01   2.1561118853E-01  -1.1307136505E-03   1.5809312204E-02
   18     -8.4894719380E-04  -8.0428722822E-04  -1.1307805270E-03   6.4723137678E-02   2.8912250771E-02
   19      4.1198648509E-03   1.2156975636E-02   1.5809426328E-02   2.8912808724E-02   1.3063564929E-01
   20     -4.4311752246E-03  -1.3436456783E-02  -1.7712233120E-02   4.3926720097E-02   1.1349800344E-01
   21     -2.4981375528E-03   2.3410468394E-03   4.9317110516E-04   1.2259069915E-03  -2.0711633365E-04
   22      4.6367951477E-03  -2.7825708807E-03  -9.1370752767E-04  -5.7027374639E-04   5.8475042629E-04
   23      9.7306719394E-04  -9.8291154502E-04   1.4184965365E-03   4.4119529288E-05  -1.1738230016E-04
   24      6.9330380703E-04  -1.2065317782E-04  -1.8515279194E-04  -5.1424591964E-04   5.1992927547E-04
   25     -3.1138928457E-04   1.3380912405E-03  -2.4305899808E-04   2.4912071884E-04  -4.7055276147E-04
   26     -8.6290099487E-04  -1.0332505745E-04   1.5933120055E-03   3.4808369511E-04  -1.3719127639E-04
   27      4.2044428373E-04  -2.1986307319E-05   8.0422652589E-07   2.1625196346E-04  -1.0907200541E-04
   28      8.8572120487E-05  -3.6578948867E-04   8.5708481800E-05   3.0989375019E-06  -1.7549975192E-04
   29      1.8603270375E-04  -5.0820530402E-04   6.6487040246E-05   3.1187219481E-05  -3.0514762441E-04
   30      1.2084331892E-04  -2.6170454797E-05   8.9542273182E-05   7.5125421623E-04  -4.2285478915E-04
   31     -7.4110057179E-05   2.9150356754E-05   1.2939245824E-04   5.8680335954E-04  -7.0689997806E-04
   32      2.6606046556E-04  -3.5377775397E-04   2.0989657209E-05   2.3272104689E-04  -3.7164746918E-04
   33     -4.3452550821E-03  -2.0718465957E-03   1.1879235387E-03   1.3990827876E-03   6.4133625590E-05
   34     -3.5301205959E-03  -6.4012042641E-04   6.1303899599E-04  -2.4921699674E-04   2.6784438726E-04
   35      8.3904422810E-04   8.5161245933E-05   1.4965341159E-03   2.6462124520E-04   2.0519663406E-04
   36      1.1351705442E-03   1.3893607035E-04   4.4090439484E-04  -1.7081162134E-03  -7.4720304552E-04
   37     -6.6153025906E-05   1.0110512378E-03  -5.8038510605E-04   8.1123947447E-05  -2.3617370197E-04
   38      5.5861866997E-04  -6.0839363465E-04   1.3885449785E-03   3.6349430017E-04   1.9303494143E-04
                   20                 21                 22                 23                 24        
    0     -4.2036515688E-02  -7.1110568121E-03   1.0090480334E-02   3.2163783330E-03  -1.4694180443E-02
    1     -1.0568919506E-01   7.4006242856E-03  -1.1257288792E-02  -2.4291443328E-03  -7.4883865263E-03
    2     -2.1657522884E-01  -1.9330441996E-02   2.2419855442E-02   5.9692752350E-03   1.0823779270E-02
    3     -2.0115757509E-03  -9.1692012896E-02   2.5720903328E-02  -7.7203262775E-02  -1.7370363702E-01
    4     -7.2680840671E-04   2.4689539823E-02  -7.1093686557E-02   6.3354769328E-02  -5.4929382893E-02
    5     -2.8564900143E-03  -7.4086262314E-02   6.3767854569E-02  -2.3110134284E-01   1.0217068141E-01
    6      1.5548518158E-03  -4.7546465040E-03  -9.8574380776E-03  -3.6352887548E-03  -9.1376954931E-03
    7      2.3978736578E-04   6.0711479645E-03   5.5524313235E-03   3.2465894973E-03  -6.6815737909E-04
    8      7.7937209885E-04  -1.4752094896E-02  -2.5577453438E-02  -1.3041329724E-02   1.0984657972E-02
    9      7.7699671856E-04  -5.1121203403E-04  -2.1558918992E-04  -1.0833667929E-03  -2.9656753703E-03
   10      1.9946366794E-03  -8.0614628145E-04   2.6157832847E-05   2.2656388875E-04  -4.9710368862E-04
   11      1.3183419074E-03   8.7602560669E-04   8.1945516916E-04   5.4280022223E-04  -3.0271808782E-04
   12      2.1465899906E-03   3.5765534800E-04   9.1078801754E-05  -4.2403472582E-05  -2.6725628498E-03
   13      4.1009280137E-03   1.3621196059E-04  -6.6511206225E-04  -4.2225186142E-04   1.5512007000E-03
   14      3.1616982899E-03  -5.3076501066E-04   1.1044758560E-04  -4.1563188290E-04  -2.4272880559E-04
   15     -4.4313099542E-03  -2.4981157633E-03   4.6367487525E-03   9.7314196309E-04   6.9341482195E-04
   16     -1.3436376168E-02   2.3410308638E-03  -2.7825320914E-03  -9.8296820937E-04  -1.2034328978E-04
   17     -1.7712219050E-02   4.9317971184E-04  -9.1370447270E-04   1.4184765977E-03  -1.8508226688E-04
   18      4.3925244673E-02   1.2259608992E-03  -5.7035834933E-04   4.4135621559E-05  -5.1427072931E-04
   19      1.1349692127E-01  -2.0715260927E-04   5.8502916659E-04  -1.1746161023E-04   5.1994228466E-04
   20      2.2841971370E-01   3.3129692975E-05   4.9796107874E-04   1.8229377155E-03   1.5117752555E-04
   21      3.3179228198E-05   9.4257334471E-02  -3.1189057563E-02   8.7526557813E-02   1.1108744291E-02
   22      4.9787626700E-04  -3.1189037145E-02   8.3627306755E-02  -6.4639861276E-02   4.1336331528E-03
   23      1.8229721650E-03   8.7526871347E-02  -6.4640103033E-02   2.4762154452E-01  -7.9556811788E-03
   24      1.5115371374E-04   1.1108790449E-02   4.1336094162E-03  -7.9556109732E-03   1.9271758908E-01
   25     -3.7516338563E-04  -6.7012218085E-03  -3.0345796147E-03   4.8096479320E-03   5.8484029579E-02
   26     -1.8554644521E-04   1.9710108343E-02   7.1802282853E-03  -1.4504376488E-02  -1.1479408369E-01
   27      2.5956344057E-05  -7.1575236405E-04  -3.1024663027E-03  -1.9640284075E-03   4.6618761493E-04
   28      2.2568045707E-04  -1.7727053759E-03  -2.9728695926E-03  -2.5866859679E-03   2.4135496380E-04
   29      6.2718328519E-05  -1.0956548280E-03  -2.6272414070E-03   1.9318414569E-04  -4.4994591645E-04
   30     -2.3436381737E-04   7.8178056573E-04  -5.7410117919E-06   4.1186658073E-04  -3.1786507244E-04
   31     -2.2741358226E-04   1.5302017518E-04   1.3767629315E-03  -4.9361365314E-04  -6.9968220951E-04
   32     -1.3434440667E-05   4.6876725978E-04  -6.5250391820E-04   1.3809409095E-03  -4.9909489905E-04
   33      4.0845345480E-06  -4.2717076681E-04   2.3149141601E-04  -1.5748133630E-04  -1.8598705201E-04
   34      3.5226312516E-04  -5.3999975773E-05   4.3580142494E-04   7.8042857015E-05  -1.2953699406E-04
   35      1.6054765509E-03   3.7319272945E-04  -1.1540011310E-04   1.1721416594E-04   2.1888636215E-04
   36      1.2060735371E-04  -2.3124987994E-05   3.5572427615E-05  -1.4129851919E-04  -7.8970202792E-04
   37     -4.5430347417E-04  -7.0811500605E-05   2.0654463438E-04  -5.0398894435E-05  -3.9165956755E-04
   38      1.7504881474E-04   3.1592309856E-04  -2.6669496469E-04  -1.2242229520E-05   8.2035339125E-05
                   25                 26                 27                 28                 29        
    0      2.1199477624E-02   2.7201613421E-03  -6.3909790705E-05  -1.7534230399E-04   3.7886076495E-04
    1      8.6626337760E-03   2.7035384565E-03   1.3236692859E-05   4.9673007146E-04   2.2938343697E-04
    2     -1.4703913876E-02  -2.8236156006E-03  -5.6026786529E-04   1.3264132804E-04  -5.2343568016E-05
    3     -5.7396926220E-02   1.0874505208E-01  -9.0485792257E-04  -1.6185595130E-03  -1.9036161929E-03
    4     -7.4433184914E-02   4.8040926647E-02   5.7733793799E-05   2.8037737427E-03   2.5123285548E-03
    5      4.7897857120E-02  -1.4603830199E-01  -1.7786432374E-02  -2.5612706669E-02  -1.2232256894E-02
    6     -1.5672425569E-02  -1.0965082223E-02  -4.7048525342E-02   1.1447261109E-03   1.7215555090E-03
    7     -4.3264017219E-03  -3.5506673928E-03   1.1039985816E-03  -6.1119801293E-02   1.2174433838E-02
    8      1.6123527556E-02   8.0748276824E-03   4.9199110775E-04   1.5970232294E-02  -2.8133109241E-01
    9     -3.4615432582E-03  -3.9491989076E-03  -2.0558029471E-02   1.2103018123E-03   1.6352466332E-02
   10     -2.1795368183E-03  -1.4502554548E-03   5.6282962143E-03   5.9839629850E-03  -4.2331796203E-03
   11     -9.0234251697E-04   3.9874683918E-04   4.0042320202E-02  -7.6907705396E-03  -3.8740806599E-03
   12      2.7887364177E-03  -5.8617571159E-04  -1.6924535072E-03   4.5165410187E-04  -5.5361614999E-05
   13     -5.3522176377E-03  -2.5607572650E-03  -5.2141483655E-03  -1.0656515644E-03   2.9147665063E-03
   14     -1.9130094871E-03  -1.5647965345E-04   2.0778072661E-03  -4.0652854858E-04  -5.4269202920E-04
   15     -3.1176393725E-04  -8.6301959002E-04   4.2040222884E-04   8.8830431127E-05   1.8601143031E-04
   16      1.3381500942E-03  -1.0319826175E-04  -2.2061535021E-05  -3.6619315333E-04  -5.0822662871E-04
   17     -2.4297221702E-04   1.5933784899E-03   7.7304544543E-07   8.5153245017E-05   6.6459989789E-05
   18      2.4915623346E-04   3.4819490122E-04   2.1625343170E-04   3.0952028214E-06   3.1186320233E-05
   19     -4.7055921707E-04  -1.3725408186E-04  -1.0907065379E-04  -1.7549546728E-04  -3.0514775323E-04
   20     -3.7519300870E-04  -1.8555705032E-04   2.5959345493E-05   2.2568539131E-04   6.2721443221E-05
   21     -6.7012580037E-03   1.9710230426E-02  -7.1575121232E-04  -1.7727128445E-03  -1.0956599242E-03
   22     -3.0346091203E-03   7.1802520089E-03  -3.1024483480E-03  -2.9728657586E-03  -2.6272177521E-03
   23      4.8096220201E-03  -1.4504406941E-02  -1.9640120453E-03  -2.5867059657E-03   1.9319803087E-04
   24      5.8484303059E-02  -1.1479494466E-01   4.6576769233E-04   2.4098544549E-04  -4.5007987907E-04
   25      7.8841898883E-02  -4.9754284577E-02   3.3272629811E-05   1.4548403727E-03  -2.6459235635E-04
   26     -4.9754044478E-02   1.5213294057E-01  -6.3413245359E-04   6.8291972089E-05   1.3464099366E-03
   27      3.3855599004E-05  -6.3388037373E-04   6.7308725943E-02   1.9956466196E-04  -1.4051339698E-02
   28      1.4549574433E-03   6.8463600914E-05   1.9944690945E-04   5.5535725882E-02  -9.6643769998E-03
   29     -2.6427333001E-04   1.3465318620E-03  -1.4051323145E-02  -9.6648752676E-03   3.0712144923E-01
   30     -9.2677397314E-06   3.3362141637E-04   2.9555884622E-03  -1.4033587182E-05  -1.2839656216E-03
   31     -1.4186869605E-03  -7.0894038744E-04  -2.8996105790E-04  -4.0473826876E-04   6.7857316455E-04
   32     -7.0713510979E-04  -3.7985593897E-05  -8.7911370452E-03   2.9426923017E-02  -9.8914228926E-03
   33      1.0418730553E-04  -2.6914786602E-04  -2.1659879291E-04   2.4403475323E-04   6.7710453821E-05
   34      2.3008404976E-04   8.8305662276E-06   1.5741165826E-03  -1.9343235434E-04  -6.1002572281E-04
   35     -6.4187545703E-06   5.9361781981E-05   1.0831592198E-03   1.8152263029E-05  -6.5237817451E-04
   36      6.9777971090E-04   2.1517214092E-04  -1.6877074306E-04  -1.0001290146E-06   1.1464969273E-04
   37      6.9127439437E-04   2.7318531946E-04   1.2887262182E-04   2.4362216816E-05  -2.9598381702E-04
   38      4.7566141141E-05   1.2777414430E-04   6.8244673132E-05   3.5974025978E-05  -2.1791189760E-04
                   30                 31                 32                 33                 34        
    0     -2.6841869031E-03  -1.7287022559E-03  -1.1323912524E-04  -3.7287838977E-03  -3.7660285934E-03
    1     -2.4858370001E-03  -1.9665473042E-03  -1.8792489362E-03  -8.5882583276E-03  -4.6710471976E-03
    2     -9.9499214987E-04  -1.7820160366E-03  -8.3357619445E-04   2.7628268821E-02   1.5717941046E-02
    3      8.6522920400E-03   6.7519877810E-03   2.9556039075E-03   5.2807338596E-04  -1.2861121282E-04
    4     -1.6796532116E-02  -1.8409894632E-02  -1.4390318944E-02  -1.3417260825E-04  -8.6372941266E-05
    5      2.9983352700E-03   7.9455662797E-03   4.0486003343E-03   2.1073187287E-05   5.5280759687E-04
    6     -7.0112783069E-02   6.3106926814E-02  -2.4477452623E-02  -7.4589123463E-04  -3.8301274683E-03
    7      5.9562198113E-02  -2.4008536375E-01   7.5881804560E-02   3.0210705274E-04  -7.2167485100E-04
    8     -2.1988174384E-02   6.8185419731E-02  -8.3863328868E-02   2.8646029150E-04  -3.1688536381E-03
    9     -2.3861662426E-02   5.8062058864E-03   4.6122402266E-03   3.9486577145E-03   1.1760412400E-02
   10      3.3030012552E-02   1.4060755763E-03  -1.3610220548E-02   1.6968800753E-03  -8.2134969593E-03
   11      5.4399599823E-04  -3.3198683231E-03   7.7128484164E-03   7.3294780168E-03  -3.9981688376E-02
   12     -4.7402509397E-03   5.2280124876E-05   1.6057364749E-03  -6.6657299688E-02  -6.9212597739E-03
   13     -8.1507181813E-04   1.2280828099E-04  -1.4790344267E-03  -5.7185888955E-03  -5.8493553247E-02
   14     -4.6412686000E-03   1.2862856430E-03  -5.3143137879E-04   3.5600187886E-02   4.9999637289E-02
   15      1.2083663869E-04  -7.4108244947E-05   2.6605975555E-04  -4.3452576853E-03  -3.5301263889E-03
   16     -2.6185384736E-05   2.9181067961E-05  -3.5378322624E-04  -2.0718440162E-03  -6.4014128384E-04
   17      8.9540581454E-05   1.2940498520E-04   2.0982740819E-05   1.1879083220E-03   6.1304097493E-04
   18      7.5125771965E-04   5.8681136953E-04   2.3272524350E-04   1.3991466130E-03  -2.4904751020E-04
   19     -4.2284963825E-04  -7.0691009426E-04  -3.7166202235E-04   6.4236727576E-05   2.6806227249E-04
   20     -2.3436276331E-04  -2.2741192457E-04  -1.3434326209E-05   4.1144971430E-06   3.5225419993E-04
   21      7.8160223805E-04   1.5309654128E-04   4.6885386603E-04  -4.2732092470E-04  -5.3893355948E-05
   22     -5.9117582817E-06   1.3766062147E-03  -6.5260122360E-04   2.3139331219E-04   4.3581591241E-04
   23      4.1179523911E-04  -4.9370690603E-04   1.3809331552E-03  -1.5743791460E-04   7.8004409518E-05
   24     -3.1785555162E-04  -6.9964546373E-04  -4.9913276928E-04  -1.8598962449E-04  -1.2953792256E-04
   25     -9.2521316427E-06  -1.4186358551E-03  -7.0718071348E-04   1.0418922373E-04   2.3008410892E-04
   26      3.3362938838E-04  -7.0889740093E-04  -3.8012439978E-05  -2.6914939681E-04   8.8327881363E-06
   27      2.9555933779E-03  -2.8990974969E-04  -8.7911894348E-03  -2.1659685464E-04   1.5741141816E-03
   28     -1.4047997258E-05  -4.0467270998E-04   2.9426866395E-02   2.4402556238E-04  -1.9343401660E-04
   29     -1.2839569550E-03   6.7856028833E-04  -9.8913812839E-03   6.7705924466E-05  -6.1002460973E-04
   30      8.8907780296E-02  -7.4044306971E-02   2.3489610223E-02  -3.8647197261E-05   5.0136791583E-05
   31     -7.4044987575E-02   2.6060666513E-01  -7.1343825380E-02   1.6178444764E-05  -1.3890291317E-04
   32      2.3489807756E-02  -7.1343361632E-02   8.2603969579E-02   5.9205268075E-06  -3.4665164132E-05
   33     -3.8645727477E-05   1.6181105834E-05   5.9246666717E-06   6.4693894893E-02   8.4639616255E-03
   34      5.0145218094E-05  -1.3890035510E-04  -3.4681106253E-05   8.4639098280E-03   7.2729618246E-02
   35      3.5101648093E-04  -1.2702707468E-04  -1.8567904383E-04  -4.7351883962E-02  -3.7555900495E-02
   36     -4.0871990606E-04   3.6051827981E-04   2.4981585964E-04   5.7758701018E-03  -3.2381744764E-03
   37      1.9718171526E-03  -4.1663731433E-04  -4.9190455734E-04   5.3919697533E-03  -5.0630502750E-04
   38      9.3017785334E-04  -2.3079983574E-04  -4.0734480619E-04  -2.4357300639E-02   1.4026731047E-02
                   35                 36                 37                 38        
     0     -1.2002514198E-03  -1.9075064398E-02  -1.5421478512E-02   5.2847293547E-03
     1      1.8125215899E-03   1.2162980800E-02   1.0613814410E-02  -3.4569451011E-04
     2     -1.9041956993E-03  -1.1334047810E-02  -4.4120821328E-03   2.7492826182E-03
     3     -1.4327486886E-04  -3.0332809487E-03  -2.8829462205E-03   7.3568757088E-04
     4     -3.9002812059E-04  -1.9555001036E-03  -2.2326037980E-03  -9.2466176916E-04
     5     -7.6118910666E-05   9.0063103737E-04  -2.3954552446E-04  -2.1292885814E-04
     6     -3.8958010689E-03  -7.3852925530E-05  -2.5015626331E-03   9.4948538595E-04
     7      4.5873000651E-04   3.0921834432E-04  -5.0131213168E-03  -2.7632788951E-03
     8     -1.8275672590E-03  -8.0313565640E-04   3.2760700114E-03  -5.6890508566E-05
     9      7.7520242834E-03   4.0694847365E-04   2.7129558608E-02   1.7897326433E-02
    10     -1.7844082951E-02   4.6262515031E-03  -2.5085181584E-02  -1.2683421698E-02
    11     -1.4206341271E-02   2.5824386548E-03  -1.6385612489E-03   9.9136826093E-03
    12      3.9169663747E-02  -1.9044289017E-01   8.2991862711E-02  -8.3639243183E-02
    13      4.8592020466E-02   8.3973034340E-02  -1.0073973200E-01   5.1675387266E-02
    14     -2.6430373218E-01  -7.5692875214E-02   4.7905042193E-02  -1.0287578226E-01
    15      8.3907545059E-04   1.1354867335E-03  -6.6252423084E-05   5.5839911402E-04
    16      8.5203751762E-05   1.3944665592E-04   1.0110269279E-03  -6.0875185218E-04
    17      1.4965406733E-03   4.4102056500E-04  -5.8035465157E-04   1.3883934292E-03
    18      2.6461509878E-04  -1.7081353012E-03   8.1125473377E-05   3.6346674644E-04
    19      2.0521413700E-04  -7.4722418202E-04  -2.3617836968E-04   1.9301092982E-04
    20      1.6054949076E-03   1.2059851415E-04  -4.5430851614E-04   1.7506146266E-04
    21      3.7334917027E-04  -2.3112780917E-05  -7.0820751023E-05   3.1592934500E-04
    22     -1.1537614787E-04   3.5576894770E-05   2.0654030917E-04  -2.6669234304E-04
    23      1.1715196338E-04  -1.4129915817E-04  -5.0397964195E-05  -1.2243430265E-05
    24      2.1889053143E-04  -7.8970334095E-04  -3.9166225617E-04   8.2034292784E-05
    25     -6.4186332034E-06   6.9778318992E-04   6.9127490407E-04   4.7566327771E-05
    26      5.9362176557E-05   2.1517553249E-04   2.7318538379E-04   1.2777373088E-04
    27      1.0831596381E-03  -1.6877433360E-04   1.2886289631E-04   6.8226896971E-05
    28      1.8162680273E-05  -1.0013483508E-06   2.4362544413E-05   3.5980418311E-05
    29     -6.5237179329E-04   1.1465089280E-04  -2.9598070770E-04  -2.1790967899E-04
    30      3.5101175712E-04  -4.0871394145E-04   1.9718060367E-03   9.3018102939E-04
    31     -1.2702601129E-04   3.6051605083E-04  -4.1663187774E-04  -2.3080194753E-04
    32     -1.8566998500E-04   2.4980905368E-04  -4.9189541205E-04  -4.0734735439E-04
    33     -4.7351250885E-02   5.7758648321E-03   5.3919731875E-03  -2.4357341931E-02
    34     -3.7555285937E-02  -3.2381844837E-03  -5.0631556557E-04   1.4026718912E-02
    35      2.9250097835E-01   2.5386395613E-03   4.8658763745E-03  -1.2636429145E-02
    36      2.5386266095E-03   2.0840464100E-01  -9.6367888736E-02   8.0812576870E-02
    37      4.8659008380E-03  -9.6367878198E-02   1.2169365809E-01  -4.8161207714E-02
    38     -1.2636506912E-02   8.0811747666E-02  -4.8160643263E-02   1.0206044724E-01

$vibrational_frequencies
39
    0        0.000000
    1        0.000000
    2        0.000000
    3        0.000000
    4        0.000000
    5        0.000000
    6     -125.786275
    7      196.138276
    8      657.301901
    9      713.279381
   10      920.838809
   11      934.815971
   12      991.212359
   13     1003.870477
   14     1027.080678
   15     1048.122058
   16     1150.676626
   17     1217.475307
   18     1226.403916
   19     1267.700545
   20     1280.794864
   21     1318.358815
   22     1323.998867
   23     1383.092206
   24     1424.592256
   25     1433.510307
   26     1466.397636
   27     1518.723140
   28     1541.834283
   29     1553.752515
   30     1570.777256
   31     2933.821253
   32     2938.356474
   33     2938.639124
   34     2945.592522
   35     2977.620096
   36     2979.283825
   37     2994.604182
   38     3010.585172

$normal_modes
39 39
                    0                  1                  2                  3                  4        
    0      0.0000000000E+00   0.0000000000E+00   0.0000000000E+00   0.0000000000E+00   0.0000000000E+00
    1      0.0000000000E+00   0.0000000000E+00   0.0000000000E+00   0.0000000000E+00   0.0000000000E+00
    2      0.0000000000E+00   0.0000000000E+00   0.0000000000E+00   0.0000000000E+00   0.0000000000E+00
    3      0.0000000000E+00   0.0000000000E+00   0.0000000000E+00   0.0000000000E+00   0.0000000000E+00
    4      0.0000000000E+00   0.0000000000E+00   0.0000000000E+00   0.0000000000E+00   0.0000000000E+00
    5      0.0000000000E+00   0.0000000000E+00   0.0000000000E+00   0.0000000000E+00   0.0000000000E+00
    6      0.0000000000E+00   0.0000000000E+00   0.0000000000E+00   0.0000000000E+00   0.0000000000E+00
    7      0.0000000000E+00   0.0000000000E+00   0.0000000000E+00   0.0000000000E+00   0.0000000000E+00
    8      0.0000000000E+00   0.0000000000E+00   0.0000000000E+00   0.0000000000E+00   0.0000000000E+00
    9      0.0000000000E+00   0.0000000000E+00   0.0000000000E+00   0.0000000000E+00   0.0000000000E+00
   10      0.0000000000E+00   0.0000000000E+00   0.0000000000E+00   0.0000000000E+00   0.0000000000E+00
   11      0.0000000000E+00   0.0000000000E+00   0.0000000000E+00   0.0000000000E+00   0.0000000000E+00
   12      0.0000000000E+00   0.0000000000E+00   0.0000000000E+00   0.0000000000E+00   0.0000000000E+00
   13      0.0000000000E+00   0.0000000000E+00   0.0000000000E+00   0.0000000000E+00   0.0000000000E+00
   14      0.0000000000E+00   0.0000000000E+00   0.0000000000E+00   0.0000000000E+00   0.0000000000E+00
   15      0.0000000000E+00   0.0000000000E+00   0.0000000000E+00   0.0000000000E+00   0.0000000000E+00
   16      0.0000000000E+00   0.0000000000E+00   0.0000000000E+00   0.0000000000E+00   0.0000000000E+00
   17      0.0000000000E+00   0.0000000000E+00   0.0000000000E+00   0.0000000000E+00   0.0000000000E+00
   18      0.0000000000E+00   0.0000000000E+00   0.0000000000E+00   0.0000000000E+00   0.0000000000E+00
   19      0.0000000000E+00   0.0000000000E+00   0.0000000000E+00   0.0000000000E+00   0.0000000000E+00
   20      0.0000000000E+00   0.0000000000E+00   0.0000000000E+00   0.0000000000E+00   0.0000000000E+00
   21      0.0000000000E+00   0.0000000000E+00   0.0000000000E+00   0.0000000000E+00   0.0000000000E+00
   22      0.0000000000E+00   0.0000000000E+00   0.0000000000E+00   0.0000000000E+00   0.0000000000E+00
   23      0.0000000000E+00   0.0000000000E+00   0.0000000000E+00   0.0000000000E+00   0.0000000000E+00
   24      0.0000000000E+00   0.0000000000E+00   0.0000000000E+00   0.0000000000E+00   0.0000000000E+00
   25      0.0000000000E+00   0.0000000000E+00   0.0000000000E+00   0.0000000000E+00   0.0000000000E+00
   26      0.0000000000E+00   0.0000000000E+00   0.0000000000E+00   0.0000000000E+00   0.0000000000E+00
   27      0.0000000000E+00   0.0000000000E+00   0.0000000000E+00   0.0000000000E+00   0.0000000000E+00
   28      0.0000000000E+00   0.0000000000E+00   0.0000000000E+00   0.0000000000E+00   0.0000000000E+00
   29      0.0000000000E+00   0.0000000000E+00   0.0000000000E+00   0.0000000000E+00   0.0000000000E+00
   30      0.0000000000E+00   0.0000000000E+00   0.0000000000E+00   0.0000000000E+00   0.0000000000E+00
   31      0.0000000000E+00   0.0000000000E+00   0.0000000000E+00   0.0000000000E+00   0.0000000000E+00
   32      0.0000000000E+00   0.0000000000E+00   0.0000000000E+00   0.0000000000E+00   0.0000000000E+00
   33      0.0000000000E+00   0.0000000000E+00   0.0000000000E+00   0.0000000000E+00   0.0000000000E+00
   34      0.0000000000E+00   0.0000000000E+00   0.0000000000E+00   0.0000000000E+00   0.0000000000E+00
   35      0.0000000000E+00   0.0000000000E+00   0.0000000000E+00   0.0000000000E+00   0.0000000000E+00
   36      0.0000000000E+00   0.0000000000E+00   0.0000000000E+00   0.0000000000E+00   0.0000000000E+00
   37      0.0000000000E+00   0.0000000000E+00   0.0000000000E+00   0.0000000000E+00   0.0000000000E+00
   38      0.0000000000E+00   0.0000000000E+00   0.0000000000E+00   0.0000000000E+00   0.0000000000E+00
                    5                  6                  7                  8                  9        
    0      0.0000000000E+00  -2.9980823315E-02   1.6409731943E-02   1.8844182745E-02  -1.4376295926E-01
    1      0.0000000000E+00   7.8334187263E-03  -9.3522667449E-03   1.9835975722E-01  -1.1351409267E-01
    2      0.0000000000E+00  -3.4838611455E-02   1.4561396899E-01   2.6979876271E-02   1.4550992809E-02
    3      0.0000000000E+00   2.6327474168E-03   2.6334451191E-02  -2.0001489018E-01  -1.1631223487E-01
    4      0.0000000000E+00   3.7405169613E-02   4.8226847204E-02  -3.6690257995E-04  -1.2265320055E-01
    5      0.0000000000E+00  -2.7407128597E-02  -1.3625561744E-01  -2.1192527056E-02  -7.1859386958E-02
    6      0.0000000000E+00   2.6127380163E-02   4.4445904002E-03  -1.4397600519E-02   1.1520018741E-01
    7      0.0000000000E+00  -8.4184677909E-02  -6.5898528124E-02  -1.0977477549E-01  -1.1935948263E-01
    8      0.0000000000E+00   1.2731046754E-01   7.2057208123E-02  -5.6443383331E-02  -1.2139842281E-01
    9      0.0000000000E+00  -5.3396966593E-02  -2.1459559842E-03   5.1506252855E-02   2.6337279515E-01
   10      0.0000000000E+00   1.0821002052E-01  -1.8632064553E-03  -5.7107009365E-02   2.3908529891E-01
   11      0.0000000000E+00  -2.0379909392E-01  -5.8985195628E-04   2.0675175024E-03   5.7956358792E-02
   12      0.0000000000E+00   5.0007459174E-02  -4.6563148758E-02   1.2068250628E-01  -1.3651262741E-01
   13      0.0000000000E+00  -6.2691842327E-02   2.7534153983E-02   1.2890958091E-02   1.0010927679E-01
   14      0.0000000000E+00   1.3264935316E-01  -8.1175665902E-02  -2.6653871424E-02   1.1683738536E-01
   15      0.0000000000E+00  -1.3895135568E-01   4.2507490481E-02   7.6267014100E-02  -2.4800070138E-01
   16      0.0000000000E+00  -6.0188042884E-02   2.2676804795E-01   4.6190484171E-01  -2.4935386840E-01
   17      0.0000000000E+00  -7.8721708686E-02   3.2564319876E-01   2.2680141169E-01  -8.3175560462E-02
   18      0.0000000000E+00  -1.1127584841E-03   3.1454663484E-02   8.0937611332E-02   1.1421386026E-01
   19      0.0000000000E+00   7.7654732539E-02  -2.3725711832E-01  -1.1894112011E-01   9.9938645347E-03
   20      0.0000000000E+00  -8.7825188190E-02   2.9264607062E-01   2.2437965447E-01  -1.3699777399E-01
   21      0.0000000000E+00   8.5838128226E-02   2.9936580152E-01  -5.0628672179E-01  -2.7762658048E-01
   22      0.0000000000E+00   1.4422185813E-01   8.3762508780E-02  -6.7019863808E-02  -2.2812609749E-01
   23      0.0000000000E+00  -2.8615575952E-02  -2.5025369226E-01   9.8312882718E-02  -3.2941040729E-02
   24      0.0000000000E+00  -5.4217615183E-02  -1.5887738048E-01   5.6723532700E-02  -1.5150688069E-02
   25      0.0000000000E+00   2.8955478011E-02   1.2146336295E-01  -1.4066479892E-01   8.0204337403E-02
   26      0.0000000000E+00  -9.9070314585E-02  -3.2077111044E-01   2.1905350150E-01   1.5856176689E-01
   27      0.0000000000E+00   1.9813755479E-01   1.9776105390E-02   4.3757489202E-03   8.4311577571E-02
   28      0.0000000000E+00  -3.8352894395E-01  -2.9700736007E-01  -2.7658659291E-01  -3.8787257498E-01
   29      0.0000000000E+00   1.3378660455E-01   6.6204147400E-02  -6.4514301141E-02  -1.3690970892E-01
   30      0.0000000000E+00  -6.8718022833E-02  -5.6467783983E-05   8.6404001179E-02  -1.0498331010E-02
   31      0.0000000000E+00  -1.7271908487E-02  -9.9951469328E-04  -2.4491842379E-02  -9.8632743088E-02
   32      0.0000000000E+00   4.3963601045E-01   2.7210454124E-01   1.0388688623E-01   1.0326098934E-01
   33      0.0000000000E+00   3.2745146336E-01  -2.7056066875E-01   2.8314406257E-01  -4.0253893072E-01
   34      0.0000000000E+00  -2.6673633918E-01   6.8570107201E-02  -2.3536418310E-02   9.8708709316E-02
   35      0.0000000000E+00   1.6235488231E-01  -1.2137547015E-01  -3.0548430506E-03   6.6864616177E-02
   36      0.0000000000E+00  -8.2236667153E-02   6.2996379352E-02  -6.7588754747E-03  -7.2045995866E-02
   37      0.0000000000E+00  -2.9534332485E-02   5.8193370947E-02  -1.0904278013E-01   2.3782622682E-02
   38      0.0000000000E+00   4.3726271163E-01  -2.5769403700E-01   8.3518798588E-02  -1.2133198013E-01
                   10                 11                 12                 13                 14        
    0      6.5589957934E-02  -1.2903828094E-02  -8.3848036202E-02   1.9476134181E-03  -3.7653140304E-03
    1      3.6234302937E-04  -8.1677598735E-02  -6.4260124108E-02   1.6044562058E-01  -1.6654898252E-01
    2      5.3023563231E-02  -8.6609805505E-02   3.3187260676E-02   4.0723514263E-03  -3.8686055568E-02
    3      1.6503793067E-02   1.0052916835E-01   5.9176292385E-02   1.5664534945E-01  -1.7092087742E-01
    4      7.4693113744E-02   2.1704099981E-02   6.6423167042E-02  -1.6133362673E-02   8.3774066687E-03
    5     -3.4368269311E-02  -6.1766099298E-02   6.4710726721E-02   3.1432298596E-02  -1.6537898672E-04
    6      1.2283797915E-03   2.4947228296E-02  -2.8163733871E-02   1.7202210297E-01   1.4787956105E-01
    7      2.3183109576E-02   6.9144936731E-02  -8.5748790382E-02  -2.1231771008E-01   3.5977908102E-02
    8     -6.2223329354E-02   6.9623554291E-03  -1.0986937073E-01  -1.1508834733E-01   1.7827684114E-02
    9     -6.7761832150E-02  -3.2818436176E-02  -3.3646994012E-02  -1.1212060964E-01  -7.6459486525E-02
   10     -6.1671232874E-02   2.5730528063E-02   2.3912483144E-02  -1.0138410441E-01  -6.9034051925E-02
   11     -1.5063522844E-02   4.0302349830E-02   5.4090389680E-02  -2.4444399825E-02  -1.6954590490E-02
   12      8.3576657143E-03  -7.0469366326E-02   1.1183848414E-01  -2.2032714220E-01   4.9845623928E-02
   13     -1.4873285655E-02  -1.7180760931E-02   4.0682626314E-02   1.6747689231E-01   1.4222147315E-01
   14      6.4269818184E-02  -1.3396225294E-02  -7.9373509688E-02   1.0362165352E-01   2.6408194851E-02
   15     -1.4240166663E-01   4.3919607325E-02   7.0526723735E-02   1.1347574021E-01   1.2085955563E-01
   16     -2.5312642613E-01   3.0957070005E-01  -1.4432604504E-01   2.2007082877E-01  -6.8172041996E-02
   17     -1.3009690317E-01   2.1206087323E-01  -3.9495514488E-02   3.4440398059E-02   3.5348567340E-02
   18      1.8494443175E-01  -3.3328745998E-02  -5.2363638495E-01   1.7011868014E-01   2.6995925517E-01
   19      2.7414064261E-01  -4.6895094583E-01   4.7561327377E-02   1.5174013624E-01  -3.4698267924E-01
   20     -1.5842953443E-01   1.7919046583E-01   6.7216626051E-02  -1.5459376457E-02   3.9349801815E-03
   21     -2.8363646103E-01  -3.5493105166E-01   1.4342950345E-01   2.3078051798E-01  -5.1351153291E-02
   22     -1.3526614734E-01  -5.1580911099E-02  -7.7333818873E-02   9.0760430194E-02   1.3721596660E-01
   23      3.4908609308E-02   1.2486191990E-01  -2.3490425095E-02   4.0681009717E-02  -1.7748669891E-02
   24      2.3824024188E-01   4.1611165274E-01  -2.7626798860E-02   1.5371217454E-01  -3.1600625165E-01
   25      1.1284788942E-01  -6.0914722217E-02   4.9878665218E-01   1.4663475153E-01   3.0128980008E-01
   26      2.5055888768E-01   2.7983340287E-01   1.7635554674E-01   8.7478033026E-02  -1.4772470794E-02
   27     -7.6244666429E-03  -2.7584814476E-02  -9.8575180879E-02   1.2986277533E-01   2.3110837132E-01
   28     -3.5311380396E-01  -1.5547959894E-01  -3.2247247044E-01   1.1951337796E-02   1.6009528058E-01
   29     -6.9207943141E-02   2.1489294305E-03  -1.2008786297E-01  -1.0758992474E-01   3.7099009863E-02
   30      1.0861335241E-01  -5.4844767781E-03  -1.3716912578E-01   6.6813887490E-02   3.6649488804E-01
   31      1.7641676635E-01   1.2742933749E-01  -6.4362663205E-02  -3.3103482838E-01   1.1889667470E-01
   32      2.7743802864E-01   2.0121257228E-01   7.4796622758E-02  -3.4249720629E-01  -3.6563508393E-03
   33     -3.5991154668E-01   1.4958819921E-01   3.4813376654E-01  -3.2991867471E-03   1.7456555336E-01
   34      1.9997751449E-02   8.1072477201E-03   8.3272453347E-02   1.0208519423E-01   2.1336771601E-01
   35     -1.1908160794E-02   4.1894943992E-02  -2.1962611116E-02   1.3480922644E-01   5.3172209319E-02
   36      2.4486690535E-01  -1.6908342752E-01   5.5902761258E-02  -3.9603861398E-01   1.4341142190E-01
   37      1.4359704617E-01  -2.1140175098E-02   1.1055469374E-01   3.1693755709E-02   3.4135458694E-01
   38     -2.0085009781E-01   1.6377993671E-01   1.1657968715E-01   2.6969147199E-01   1.1156710124E-01
                   15                 16                 17                 18                 19        
    0     -5.0083581644E-02  -1.0109121642E-01  -1.2173342634E-02   3.0750042138E-02   1.1976979244E-02
    1     -1.9669441159E-02   3.6255223016E-02   3.9102089834E-02   6.3788143256E-02   1.3442937030E-02
    2     -3.4780907281E-02   3.6858314930E-02  -1.2356741539E-01   5.6976179873E-03   2.9481361222E-02
    3      3.1864371884E-02   3.6778158776E-02   7.8796539050E-03  -6.5515579033E-02  -2.0714373648E-02
    4      5.3457447286E-02  -9.4651804174E-02  -4.2938758062E-02  -2.3001266808E-02  -1.6470310606E-02
    5     -1.7012279817E-02  -5.1075065160E-02   1.2263117164E-01  -1.5581009399E-02   2.2190049444E-02
    6      6.8587417752E-03   7.1672181079E-02  -1.4142426073E-02   2.3590701369E-01   7.7568820048E-02
    7     -1.0254615676E-01   4.7808400388E-02   5.0393967127E-02  -3.3459837602E-02   2.7544032917E-02
    8      2.5468227242E-02   1.1551056775E-02  -1.1226327874E-01  -4.3204180672E-04  -7.9125241106E-02
    9     -3.0316885784E-02  -3.3378306242E-02  -9.5729433805E-03  -1.8314304435E-01  -4.6418909172E-02
   10      3.5577113398E-02  -3.0187168242E-02  -8.4999688195E-03   1.8272105920E-01   2.9504383943E-02
   11     -6.7795492989E-03  -7.3238804313E-03  -2.0376233691E-03   8.0360714700E-02   8.9309356582E-02
   12      9.2726357612E-02   5.3724562479E-02   2.1464219944E-02   1.6513836576E-02  -1.3172071918E-02
   13     -2.5345333750E-02   6.5970006621E-02  -4.4017300482E-02  -2.3295947825E-01  -5.5064376834E-02
   14      4.4290478064E-02   1.6122080533E-02   1.1383027124E-01  -4.9222568716E-02  -9.9350576955E-02
   15     -3.7458921094E-01  -2.7891775990E-01   1.0362486012E-01   3.2598610821E-01  -2.9011690941E-01
   16      1.5292236823E-01   5.7567112775E-03   3.2676008538E-01  -1.1803493355E-02  -2.0546017303E-02
   17      1.2645911172E-01   2.6263591575E-02   9.4491777109E-02  -7.8861992560E-02   2.2973210046E-02
   18     -9.8703396847E-03  -5.3936031044E-01  -9.3908843153E-02  -5.5764880873E-02   2.5054391448E-01
   19     -1.6301440939E-01   1.4396665501E-01  -2.6742561271E-01   9.1899627671E-02   6.3186877399E-02
   20      4.9071314411E-02   7.6933016714E-02   1.0355832225E-01   8.9551222405E-03  -6.4477834190E-02
   21     -1.5233231666E-01  -7.2878026602E-03   3.4631682490E-01   7.0201589836E-03   3.4241663918E-02
   22      3.5313240726E-01  -2.6589526941E-01   8.0991913900E-02  -3.0005381706E-01   2.7291355807E-01
   23      1.7542234859E-01  -8.9524919403E-02   4.3028925986E-03  -1.4875135545E-01   9.4140223827E-02
   24      1.4944102606E-01   1.2089215448E-01  -2.4151561889E-01  -8.7323166784E-02  -6.3185885300E-02
   25     -2.2882149494E-02  -5.2438898324E-01  -3.6560357845E-02   6.3090111360E-02  -2.2062973165E-01
   26      8.3717159611E-02  -1.6948815784E-01  -1.7752974776E-01   2.1224030704E-03  -1.3333782133E-01
   27     -5.2062902459E-02   1.0226631556E-01   2.1779854140E-01  -2.7487351134E-01   4.0350054756E-01
   28      2.7801089996E-01   1.6543694649E-02  -2.9260217458E-01   5.3898888704E-02  -7.5823748368E-02
   29      3.1489296771E-02   1.7853772628E-02  -1.0632749897E-01  -3.0144203327E-03  -5.9121556687E-02
   30     -1.1920370231E-01   2.3028081850E-01  -1.1442099705E-01   4.1919795856E-01  -3.6208315236E-01
   31     -2.6844818630E-01   1.2254988825E-01   1.4022843419E-01  -5.1403857337E-03  -5.0367528333E-02
   32     -3.2822269217E-01   5.5416242795E-02   2.6984306962E-01  -1.5337552842E-01   1.3982808722E-01
   33     -2.7467857790E-01   2.6984957269E-02  -2.9397967591E-01  -3.2849905819E-02   6.0408405561E-02
   34      7.5555033306E-02   1.0094299568E-01   2.2334177728E-01   2.7146917244E-01  -3.8724157013E-01
   35     -1.7683524924E-02   1.0708164284E-02   8.9546658288E-02   4.9697877191E-02  -1.3484049131E-01
   36      3.4495689229E-01   1.4706957367E-01   1.9194497830E-01   1.1948109771E-02   4.0234699511E-02
   37      1.5134974450E-01   2.1974394511E-01  -7.0088152751E-02  -3.7495037825E-01   3.1421053740E-01
   38     -2.2671911516E-01   2.7741164082E-02  -2.5306006337E-01  -2.4282382524E-01   2.2827600511E-01
                   20                 21                 22                 23                 24        
    0      9.2090038363E-02  -2.5500392149E-02   4.2048919854E-02  -1.1461004385E-01  -1.3093548887E-01
    1     -4.0712482292E-02  -3.9448776704E-02  -4.6928445720E-02  -8.8327679676E-04   3.6428980801E-02
    2     -2.3313671261E-02   4.8654460500E-02   5.3436442596E-02   1.2741313491E-02   4.9147969772E-02
    3     -3.8860746626E-02   2.8616324056E-02  -2.9846898332E-02   5.7440784813E-03   3.8246973247E-02
    4      8.9011420126E-02   9.4805964287E-03   5.7810805870E-02   1.0797295871E-01  -1.2040263126E-01
    5      3.4857847150E-02   6.1124168158E-02  -5.0397084208E-02   3.8963535862E-02  -6.9677903463E-02
    6     -1.3395983745E-02  -2.4239643565E-02   3.5082073173E-03   3.3964088145E-02   1.5652398566E-03
    7     -5.7812936589E-02  -8.8929164426E-03  -1.7331446799E-03   5.8934441782E-03   4.2337345638E-02
    8     -3.5302679608E-02  -4.9584466447E-02  -3.1537879862E-02   8.1816073379E-03  -4.4954499365E-03
    9      2.5464572591E-02  -1.3215526652E-02  -6.6424867280E-03   2.5197382280E-02  -6.8612414267E-03
   10      2.3013796640E-02   1.7762735436E-02  -5.8456047970E-03  -2.2759470369E-02  -5.8249077503E-03
   11      5.6873560812E-03  -1.2703111731E-02  -1.4544816604E-03  -2.0606906157E-02  -1.2167669955E-03
   12     -6.5431329976E-02   2.1834326431E-02  -8.6530068269E-03  -9.8854351016E-03   4.0828794078E-02
   13     -1.3753738176E-02   3.3007995029E-02  -2.8567651155E-03  -3.4030252210E-02  -3.8558169448E-03
   14      1.7935823213E-02  -3.9495282242E-02   3.0076606221E-02  -1.3995176685E-03   1.3742773454E-02
   15      2.9194754589E-01  -3.5307779898E-01   2.4056864746E-01   3.2764808811E-01   6.3448234889E-01
   16     -4.0090003075E-02  -7.9514726138E-02  -1.7571495303E-01  -4.9840284124E-02  -6.9531759461E-02
   17     -3.6638057442E-02   4.9033413369E-02  -5.7543632054E-02  -5.5529275009E-02  -9.5086947096E-02
   18     -4.0381876059E-01   3.2529447498E-01  -2.5728660604E-01   4.0007130920E-01   1.1148441968E-01
   19     -4.0428009152E-03  -3.2843324186E-02   8.8764832705E-02  -8.6108100971E-02   8.5238607571E-02
   20      7.7864395409E-02  -4.7354568200E-02   3.6966520804E-02  -6.2828682711E-02  -4.1916133820E-02
   21     -2.7998884624E-02   9.0824070635E-02  -1.6707328937E-01   3.8915828785E-02  -4.6632908714E-02
   22      2.7998702295E-01   3.2171774876E-01   2.4458986773E-01  -3.0926879100E-01   6.0155584814E-01
   23      9.4759972341E-02   1.4645099176E-01   7.4847936177E-02  -1.1827048809E-01   2.2400741569E-01
   24     -1.3173160654E-02   2.0237165784E-02   7.7436869041E-02   7.1742743556E-02   8.1002246906E-02
   25     -3.7319967816E-01  -3.0873697397E-01  -2.5428420136E-01  -3.8511076065E-01   8.8268042206E-02
   26     -1.6938588164E-01  -1.1463647195E-01  -7.7434427191E-02  -1.3513614684E-01   8.4126452534E-02
   27     -2.5624098757E-01  -2.5421792130E-01   4.4617509744E-01  -2.5751168148E-01  -1.5139897250E-01
   28     -1.0208721240E-01  -1.7112360089E-01   9.2814623925E-02  -1.2587956301E-01  -5.2048258655E-02
   29     -5.5156162003E-02  -6.7558098043E-02  -7.2559760772E-03  -1.9022001963E-02  -1.2028628686E-02
   30      3.7038955058E-01   3.5805081265E-01  -3.2167462606E-01  -2.9966672505E-01   4.4630685144E-02
   31      6.2595761099E-02   1.5563127343E-01  -1.0061686398E-01  -1.5084932704E-01   8.6739053430E-02
   32     -7.2926991587E-02   3.8071252423E-02   1.9103208864E-02  -7.7568217598E-02   6.6495271086E-02
   33     -1.2989831704E-01   1.9730510631E-01   1.1964979841E-01   1.4403057727E-01  -6.6431992469E-02
   34     -2.4969519111E-01   2.3624190264E-01   4.2094139172E-01   2.3856378963E-01  -1.4895695344E-01
   35     -3.0149637198E-02   3.1156781277E-02   1.3172787248E-01   6.9515170275E-02  -3.7111619022E-02
   36      6.9636412002E-02  -1.8312621080E-01  -1.1645774448E-01   1.8513443228E-01   1.0105863847E-01
   37      3.3850735542E-01  -3.3355920426E-01  -2.9869191006E-01   2.8895513856E-01   4.3257814683E-02
   38      1.7074367720E-01  -8.0180327151E-02  -1.1612987979E-01   2.9001613188E-02  -3.4733344461E-02
                   25                 26                 27                 28                 29        
    0     -7.9489063214E-02  -2.0737771856E-02   1.5927677168E-02  -5.6858157770E-03   8.5516150820E-03
    1     -1.4168725628E-02   1.9617360792E-02   6.1663061468E-02   6.9282317372E-02   1.1823327350E-02
    2     -1.2873181613E-02   1.1575509845E-02  -3.8202393330E-04   8.2119151669E-03  -1.5104154260E-03
    3      2.1832545810E-02   2.0379410985E-02  -6.0378495538E-02   6.8948178034E-02  -1.1969115114E-02
    4      7.9317158064E-02  -2.0010954082E-02  -8.1314887266E-03  -1.2027291170E-02  -6.5313345891E-03
    5      1.0278624461E-02  -1.1627094097E-02  -1.7332753713E-02   5.7554227944E-03  -6.0085125595E-03
    6     -5.8429003581E-02  -1.0658613932E-01   7.2144557131E-03  -3.2304436228E-02  -1.4244769130E-02
    7     -6.0497720663E-02  -6.1187290308E-02   6.7640454240E-04   8.4330533434E-03   4.7284924149E-02
    8     -1.9429760698E-02  -1.6385306450E-02  -3.0838252906E-03   1.5201244350E-02   3.5361161998E-02
    9     -3.2948311259E-02   2.8089842590E-02   5.2274038877E-03   4.1367090993E-03  -8.5769638873E-03
   10      2.7757780166E-02   2.5610549863E-02  -5.0161083665E-03   3.8116572378E-03   7.4658186418E-03
   11      3.5588788589E-02   6.2254611678E-03  -2.9911613724E-03   9.3579834787E-04   8.0020819621E-03
   12      6.6750036835E-02  -7.0435123091E-02  -4.4480373908E-04   9.3330696812E-03  -5.3192140721E-02
   13      5.3503821007E-02  -9.9570045197E-02  -6.3985894622E-03  -2.9023115158E-02   1.2125689675E-02
   14      8.0951109249E-03  -2.2668339156E-02  -4.8121384052E-03  -2.0075766184E-02   2.6854851968E-02
   15      2.6592209906E-01   1.4054517136E-02  -1.1762708972E-01  -4.9506377941E-02  -3.8428532933E-02
   16     -7.0890539935E-02   1.0028331561E-01  -3.6272799977E-01  -3.1606523030E-01  -6.2413047772E-02
   17     -7.6922755803E-02   6.0463524765E-02  -3.0459628457E-01  -2.7490365047E-01  -5.1782260068E-02
   18      1.8686357408E-01   1.3094318625E-01  -2.5204698352E-02   4.8702056564E-02  -2.2567127155E-02
   19     -1.4320596055E-01   1.1770699511E-01  -3.8712304280E-01  -3.3154021976E-01  -7.0257573661E-02
   20     -1.8119327106E-03  -8.3399673636E-02   2.9508983272E-01   2.5495211707E-01   6.1330633879E-02
   21      6.9372923892E-02   1.1219077722E-01   4.2935878404E-01  -3.7617030073E-01   7.6697207235E-02
   22     -2.5561387951E-01   1.4715160170E-02   1.3573261966E-01  -6.9437355895E-02   4.1225027618E-02
   23     -1.2250247333E-01  -3.2359036121E-02  -1.8246864215E-01   1.8212744936E-01  -2.7357345003E-02
   24      1.2598033403E-01   1.0324530306E-01   3.0635719370E-01  -2.5933715636E-01   5.6194669174E-02
   25     -1.9890899544E-01   9.5145700674E-02  -8.4175852694E-02   1.4176687886E-01  -2.3586061115E-04
   26     -1.5858866023E-02   1.3490998998E-01   3.6697615254E-01  -3.0252234454E-01   7.9623176420E-02
   27      4.7460955004E-01   4.0108675177E-01  -6.8912766450E-02   1.8116057432E-01   2.0131318131E-01
   28      1.7444218986E-01   2.5697218651E-01   7.8139175807E-02  -1.8719067906E-01  -4.4238875037E-01
   29      1.6041731209E-02   2.8287776900E-02  -2.0781227844E-03   1.3026994790E-02   1.5693870810E-02
   30      2.8976223368E-01   4.0079748312E-01  -5.7005313820E-02   1.3658664078E-01   8.9659802817E-02
   31      7.6092469757E-02   1.7319230795E-01   1.3982553634E-02  -2.1054505860E-02  -1.0341419860E-01
   32      9.9466842819E-03   1.1273127437E-01   8.7843240803E-02  -2.2602684676E-01  -4.7129982795E-01
   33     -2.0500268327E-01   2.8371048392E-01  -7.0692801419E-02  -1.6394989635E-01   4.1228535281E-01
   34     -4.4171435810E-01   3.6423986040E-01   7.7414363899E-02   1.9965016984E-01  -2.5277090490E-01
   35     -1.3357276774E-01   1.2257646274E-01  -2.3152416893E-03  -9.3421443081E-03   6.1927543938E-02
   36     -9.6686075203E-02   2.2172671945E-01  -3.0246269503E-02  -6.3237879930E-02   2.0525731413E-01
   37     -2.7372356308E-01   3.9147524590E-01   3.8692865426E-02   8.6484442762E-02   7.8245100888E-04
   38     -7.4209822522E-02   2.3944207394E-02   9.4194109834E-02   2.3948837300E-01  -4.4689770574E-01
                   30                 31                 32                 33                 34        
    0     -5.9464691297E-03  -2.9649551701E-03  -4.5873849079E-03   2.1136851044E-03  -3.4249320775E-04
    1     -3.5835499563E-02  -2.5319014914E-02  -3.1907866071E-02   4.1426282272E-02   2.9800817160E-02
    2     -2.5638366254E-03  -1.9786430955E-03   7.8848270104E-03  -9.8503392522E-03  -2.4777771505E-02
    3     -3.5849426189E-02   2.5697358972E-02   4.1790670682E-02   2.3106043394E-02   2.3310049966E-02
    4     -2.0730777944E-03   2.0465014599E-04  -2.8016698559E-03  -4.2069961110E-03  -9.2049307655E-03
    5     -6.6735980864E-03   4.4846082859E-03   2.1072318930E-02   1.1121842398E-02   2.9929493561E-02
    6     -2.3234694864E-02  -8.7474666183E-03  -8.3243188764E-05  -9.7857765698E-03   3.3399142376E-03
    7      4.4290180926E-02   2.3166729206E-02  -2.8677882388E-03   2.1467257602E-02  -6.8466314678E-03
    8      3.4485603725E-02   3.1288595127E-02  -2.2349137215E-02   3.0434190693E-02  -3.8751450462E-02
    9      8.4123476691E-04  -2.1520150544E-03   1.0004039980E-03  -1.7314713512E-03   1.2980398583E-03
   10      7.5070100495E-04   2.1197532393E-03  -1.6387973754E-03  -1.0761698107E-03   1.1553880196E-03
   11      1.7931991124E-04   1.0161142392E-03  -4.4855519929E-04  -2.5084840118E-04   2.7422738381E-04
   12      4.9425989459E-02  -2.8902954653E-02   1.8226283697E-02   2.1988682539E-02  -1.4946756928E-02
   13     -2.0509458027E-02   4.3074425287E-03   2.1197729408E-03  -6.7661105006E-03  -4.3962650773E-03
   14     -2.8693174440E-02   2.7082180334E-02  -2.9999636073E-02  -1.6771999416E-02   3.5836467845E-02
   15      4.7443378180E-02  -1.6950805445E-02  -2.5482788905E-02   3.1918836829E-02   3.0011123794E-02
   16      1.7866878705E-01   1.5060007928E-01   2.3552517168E-01  -2.9989985084E-01  -2.9264854470E-01
   17      1.5332467443E-01  -2.0584578410E-01  -3.1671387973E-01   4.0286803019E-01   3.8452835337E-01
   18      1.4248933525E-02   5.4881465943E-02   6.1626228832E-02  -6.5643866989E-02  -2.1299224148E-02
   19      1.8985554020E-01   1.4372996907E-01   1.4138739527E-01  -1.7271672992E-01  -4.7621914930E-02
   20     -1.5834156091E-01   2.2665788746E-01   2.2504731077E-01  -2.7954052418E-01  -8.3742639238E-02
   21      2.1311780672E-01  -9.8864339599E-02  -2.1373074896E-01  -1.1737725787E-01  -1.9256245042E-01
   22      5.7661357282E-02   8.0443071154E-02   1.6935774834E-01   9.2472675255E-02   1.4744545969E-01
   23     -9.6221506159E-02  -2.2896452602E-01  -4.8449182479E-01  -2.6553489254E-01  -4.2327689909E-01
   24      1.4817298847E-01  -1.9940002630E-01  -2.7235431938E-01  -1.3997865482E-01  -6.9155387426E-02
   25     -4.2794963220E-02  -8.5743503664E-02  -1.2406042241E-01  -5.7745424277E-02  -3.3707846932E-02
   26      1.9460505266E-01   1.7387507049E-01   2.3879869480E-01   1.2728515699E-01   6.5754512990E-02
   27      1.9036870390E-01   2.4634952420E-02  -1.4218575486E-02   2.5996640703E-02  -2.7711269692E-02
   28     -3.8735649512E-01   2.7378520209E-02  -1.1949178533E-02   2.6533369879E-02  -2.1385295021E-02
   29      2.1665639406E-02  -4.9011091326E-01   2.7966719192E-01  -4.6805256520E-01   4.9370708730E-01
   30      8.6708285829E-02   1.1102492637E-01  -1.0803455246E-02   1.0525935282E-01  -3.2030477629E-02
   31     -7.9920686846E-02  -2.9729294210E-01   3.4887091557E-02  -2.7369339724E-01   8.3752074497E-02
   32     -4.1831049906E-01   1.1576824437E-01  -1.8727209688E-02   1.0670513881E-01  -3.8663725541E-02
   33     -3.5752173532E-01   8.7501056597E-02  -8.2967238812E-02  -5.6030320101E-02   9.2479622326E-02
   34      2.3585365906E-01   8.4357620530E-02  -7.5529615874E-02  -5.3947404944E-02   8.0105900214E-02
   35     -5.8385420039E-02  -4.7779126086E-01   4.3602046500E-01   3.1729814211E-01  -4.7317305484E-01
   36     -1.6995111503E-01   2.4908784609E-01  -1.1743635257E-01  -2.0257871116E-01   6.4294971578E-02
   37      4.4605739430E-03  -1.6523628030E-01   7.8893483547E-02   1.3741076693E-01  -4.5725362597E-02
   38      3.9986701343E-01   1.4489606002E-01  -7.3754249575E-02  -1.1499205775E-01   4.3861562153E-02
                   35                 36                 37                 38        
     0     -4.9008980600E-03   6.8354205669E-03   1.0645875468E-02  -1.0832600001E-02
     1     -6.9408335824E-03   1.8960386992E-02   1.0004493613E-02  -3.3581691562E-04
     2     -2.0555276568E-02   2.5460139076E-02   5.4746343070E-02  -6.2915916586E-02
     3      1.5292848717E-02   2.3248060070E-02   2.3472639383E-02   1.4874939204E-02
     4      9.8107949166E-03   8.8885702869E-03   2.1441141814E-02   2.3170279972E-02
     5     -1.9805955166E-02  -1.6731720231E-02  -4.8783638641E-02  -5.5369507843E-02
     6      1.4851110940E-02   1.3664675871E-02  -6.3527857517E-03  -4.3621811262E-03
     7     -4.7544044701E-02  -4.1838301899E-02   2.0225134038E-02   1.4809989258E-02
     8      4.0335837178E-02   2.5470045652E-02  -2.7545852885E-02  -1.9964543588E-02
     9     -1.3209151548E-04   2.7265175347E-04  -2.3542634755E-04   8.5290108954E-05
    10      4.6689036322E-04   2.2727012684E-04  -2.3060196962E-04  -2.1502915787E-04
    11     -1.2579899400E-03   1.4360417929E-04  -3.7117593669E-05   5.4351361809E-04
    12      3.1485515709E-02  -3.8079653771E-02   1.2063829604E-02  -9.5310152864E-03
    13     -2.5724908819E-02   2.7201616299E-02  -1.3787742185E-02   1.0488006995E-02
    14      4.0864369824E-02  -3.5202555088E-02   2.7579863685E-02  -2.1543095926E-02
    15      5.1792382486E-03  -7.7178576655E-04  -1.5355448120E-02   2.6788037049E-02
    16     -4.5792992954E-02   8.7056868498E-04   1.7639508958E-01  -2.6768278086E-01
    17      5.7611162291E-02   2.8412607174E-03  -2.2744230750E-01   3.4267998536E-01
    18      4.9804417030E-02  -7.9502540237E-02  -1.0924328041E-01   1.0284969409E-01
    19      1.2832499340E-01  -2.0449288014E-01  -2.8472029972E-01   2.7173237667E-01
    20      1.9391490883E-01  -3.1093666357E-01  -4.2824719210E-01   4.0807094188E-01
    21      3.2411131354E-02  -5.8578811850E-04   1.2200993170E-01   1.7353434071E-01
    22     -2.4088541409E-02   1.3047930013E-03  -8.8776743226E-02  -1.2873711194E-01
    23      6.6526350278E-02  -6.8315732115E-03   2.6161581499E-01   3.6832070465E-01
    24     -2.1300321621E-01  -2.5581246518E-01  -3.9177753891E-01  -3.5151941037E-01
    25     -9.1335753931E-02  -1.0999458198E-01  -1.6651137145E-01  -1.4804613635E-01
    26      1.7786625304E-01   2.1476457560E-01   3.2563579559E-01   2.9209964507E-01
    27      1.6001361164E-02   8.1151248468E-03  -1.2576839879E-02  -8.0666111631E-03
    28      3.0432655580E-03  -1.7278051925E-03  -4.7425882472E-03  -2.3195732294E-03
    29     -2.9105906378E-01  -1.5200664166E-01   2.4426082914E-01   1.7479056292E-01
    30     -1.9844895271E-01  -1.7347284437E-01   8.6365394101E-02   6.0343510004E-02
    31      5.5125129169E-01   4.8107898326E-01  -2.4217549432E-01  -1.7114479018E-01
    32     -1.8961659203E-01  -1.6603498129E-01   8.1659107670E-02   5.8204339906E-02
    33      5.9089841754E-02  -4.4312739580E-02   4.9610439948E-02  -3.9214797124E-02
    34      4.3299776831E-02  -2.9699867602E-02   3.8651100588E-02  -3.0485567878E-02
    35     -2.5810791728E-01   1.7737686280E-01  -2.2460698410E-01   1.7203529459E-01
    36     -4.2489652883E-01   4.7447146919E-01  -1.9989202693E-01   1.5131111923E-01
    37      2.6673894913E-01  -2.9837957698E-01   1.2413860070E-01  -9.3434191308E-02
    38     -2.2379219551E-01   2.5051228841E-01  -1.0374083970E-01   7.9214018324E-02

#
# The atoms: label  mass x y z (in bohrs)
#
$atoms
13
 C     12.01100      0.076344935810     1.952465041567     0.455801943502
 C     12.01100      2.005377373317    -0.062360962419     0.003023561814
 C     12.01100      0.465061601558    -2.175074780143    -1.160291846228
 O     15.99900     -2.090415049344    -1.897851956297    -0.460904204063
 C     12.01100     -2.350441365371     0.463171875424     0.744552096765
 H      1.00800     -0.050266715162     3.215746962094    -1.220385137286
 H      1.00800      0.512871672746     3.081387433972     2.172996081396
 H      1.00800      2.827030296346    -0.694663326829     1.832467432063
 H      1.00800      3.533976843046     0.592807088211    -1.280856373572
 H      1.00800      0.606224143762    -2.091548885024    -3.254675320453
 H      1.00800      1.177299381433    -4.041935227844    -0.516273179787
 H      1.00800     -2.752764059283     0.142485350498     2.781487896519
 H      1.00800     -3.960299058859     1.514993441565    -0.097320895897

$actual_temperature
  0.000000

$frequency_scale_factor
  1.000000

$dipole_derivatives
39
   -8.6825827970E-02   -4.5422064987E-02    1.7992962834E-02
    1.9421419365E-03    4.8910515147E-02   -1.9693064039E-02
    4.1737118709E-02   -4.3741224373E-02    1.4658234378E-01
    3.7241541886E-02    5.1676206357E-03   -7.7846289803E-03
   -5.0524650676E-02   -5.5026577404E-02   -7.8877877647E-02
    3.4648479355E-03   -9.1348164970E-02    1.2599091385E-01
    7.1746776100E-01   -2.0064443609E-01   -2.2786640337E-01
   -6.0844003622E-02    3.6175832144E-01   -9.4705014078E-03
   -1.5410343784E-01    5.8961859500E-02    4.5594237059E-01
   -8.4968155425E-01    1.3052475920E-01    2.2159630030E-01
    1.3659949477E-01   -7.6522916169E-01   -2.7803922267E-01
    1.9681699008E-01   -2.5108788029E-01   -5.4165871506E-01
    3.5683416685E-01   -6.9529593529E-02   -1.4052382591E-02
   -2.0142812259E-01    6.5001671201E-01    2.2481929825E-01
   -1.1896643909E-01    1.9194624955E-01    5.2772130164E-01
    1.7177736152E-02    1.1111128807E-02   -4.7555596736E-03
    8.3704060971E-03   -4.1444928528E-02    7.5705669679E-02
   -2.1964468429E-03    1.3377363849E-01   -8.0250391899E-02
    5.4431184061E-02   -2.4427811073E-02   -2.5790478209E-02
   -2.0438204924E-02   -3.5180731023E-02   -6.4015631984E-02
   -2.6271412344E-02   -1.2873555615E-01   -6.3337701366E-02
    5.6011906860E-03    2.0943074618E-02   -5.0826271930E-02
    3.6659765723E-02    2.8337415574E-03    4.2008471421E-02
   -1.0707473087E-01    4.2764806822E-02   -1.1247270346E-01
   -8.4121789653E-02   -3.0394922767E-02    5.5852250361E-02
   -4.9319805508E-02    4.7293231023E-02    3.1039160077E-02
    1.1699766458E-01    2.7604124078E-02   -7.2723613927E-03
   -2.4273835983E-02    1.8030940092E-02    2.9905656936E-02
   -3.1822172035E-03    2.1085582568E-02    3.4853304743E-02
    5.4701157801E-02   -4.9344457972E-02   -2.3916018541E-01
   -2.4856537885E-02    8.2723739473E-02    1.7098761818E-04
    9.2503693958E-02   -1.6655459077E-01    5.0477684945E-03
   -1.8390256964E-02    8.2550221512E-02    1.6668394859E-02
    5.5369371933E-03    2.4284850013E-03    2.3395344265E-02
   -2.5518448104E-03   -1.7330229340E-02    2.3340442786E-02
    1.0605330578E-01   -1.1939502535E-02   -2.3026618455E-01
   -1.2467152921E-01    9.9282941950E-02   -1.8143923278E-02
    1.1219901236E-01   -5.1336609038E-02    1.3248105121E-02
   -9.2809716948E-02    3.8598190635E-02    8.8951400513E-04

#
# The IR spectrum
#  wavenumber eps Int TX TY TZ
#
$ir_spectrum
39
      0.00   0.00000000   0.00000000     0.000000     0.000000     0.000000
      0.00   0.00000000   0.00000000     0.000000     0.000000     0.000000
      0.00   0.00000000   0.00000000     0.000000     0.000000     0.000000
      0.00   0.00000000   0.00000000     0.000000     0.000000     0.000000
      0.00   0.00000000   0.00000000     0.000000     0.000000     0.000000
      0.00   0.00000000   0.00000000     0.000000     0.000000     0.000000
   -125.79   0.00000000   0.00000000     0.000000     0.000000     0.000000
    196.14   0.00000201   0.01016957    -0.001294    -0.001208    -0.000260
    657.30   0.00008975   0.45357837    -0.003854     0.003209     0.004178
    713.28   0.00108707   5.49360567    -0.015935    -0.014475    -0.003487
    920.84   0.00069235   3.49884554     0.011179     0.010168     0.002506
    934.82   0.00047798   2.41552202     0.008166    -0.007379    -0.006199
    991.21   0.00104176   5.26465207     0.008803    -0.006032    -0.014632
   1003.87   0.00135052   6.82499224     0.015035     0.013542     0.003225
   1027.08   0.00526620  26.61321724     0.029286     0.026476     0.006437
   1048.12   0.00047380   2.39441303     0.007380    -0.009000     0.002369
   1150.68   0.00070779   3.57689486     0.010160     0.009154     0.002218
   1217.48   0.00008154   0.41205918     0.003376     0.003004     0.000693
   1226.40   0.02244730 113.43945048     0.049280    -0.046084    -0.034052
   1267.70   0.00708139  35.78646480     0.025092    -0.021445    -0.025568
   1280.79   0.00106352   5.37458306    -0.011781    -0.010656    -0.002605
   1318.36   0.00042162   2.13068874     0.005240    -0.003946    -0.007534
   1324.00   0.00018776   0.94886044    -0.004833    -0.004443    -0.001078
   1383.09   0.00068423   3.45781246     0.008435    -0.008415    -0.003522
   1424.59   0.00063318   3.19983589     0.008597     0.007821     0.001907
   1433.51   0.00002649   0.13387765     0.000017    -0.000662     0.002308
   1466.40   0.00065283   3.29914405    -0.008614    -0.007824    -0.001873
   1518.72   0.00084838   4.28735085     0.007975    -0.009804     0.003821
   1541.83   0.00151227   7.64240027    -0.012795    -0.011589    -0.002839
   1553.75   0.00002838   0.14343704    -0.001406     0.001772    -0.000763
   1570.78   0.00000003   0.00012879    -0.000035    -0.000061     0.000007
   2933.82   0.01867046  94.35284463    -0.018532     0.011264     0.038931
   2938.36   0.01599467  80.83052421     0.030666    -0.022003    -0.016557
   2938.64   0.00671747  33.94732442     0.013036     0.022123     0.007347
   2945.59   0.00033432   1.68951876     0.004638     0.003665     0.000690
   2977.62   0.01471250  74.35095474     0.022738    -0.028228     0.015102
   2979.28   0.00011663   0.58938243     0.000165     0.003422    -0.000692
   2994.60   0.00201699  10.19306035     0.010436     0.009949     0.001516
   3010.59   0.01696972  85.75798527    -0.002547     0.012038    -0.040095


$end
