# Supplementary material for: Novel Sulfonium Reagents for the Modular Synthesis of Spiro[2.3]Hexanes and Heteroatom‐Containing Analogues: Synthesis, Application, and Evaluation as Bioisosteres
Source: Angew Chem Int Ed Engl. 2025 Dec 9;65(5):e21633. doi: 10.1002/anie.202521633 (PMC12851011; doi:10.1002/anie.202521633)
Supplement: Supplementary file 2 — Supporting information [file ANIE-65-e21633-s001.zip › Bioisostere-Analysis/DFT/18912988401451825/file.engrad]

#
# Number of atoms
#
 13
#
# The current total energy in Eh
#
   -232.570049476718
#
# The current gradient in Eh/bohr
#
      -0.000049714160
       0.000043225428
      -0.000137201874
      -0.000012376199
      -0.000145302688
       0.000172369165
       0.000102440310
       0.000059523453
      -0.000167153201
       0.000010893216
      -0.000104654817
       0.000045536913
       0.000018275651
       0.000061280960
       0.000100608508
       0.000002015110
      -0.000009648875
      -0.000040398140
       0.000015997599
      -0.000015753181
      -0.000033740448
       0.000026705529
       0.000016732419
       0.000042682417
       0.000002931457
      -0.000020962927
       0.000016928300
       0.000009152884
      -0.000041105517
      -0.000001477409
      -0.000003477289
      -0.000023354401
       0.000033103876
       0.000004729440
      -0.000009821558
      -0.000002579084
      -0.000003679296
      -0.000040676050
      -0.000016409370
#
# The atomic numbers and current coordinates in Bohr
#
   6     0.0578390    2.0079248    0.3510228 
   6     2.0277294   -0.1036728    0.1073658 
   6     0.5132810   -2.1567392   -1.2605943 
   8    -2.0636060   -1.8384935   -0.4958722 
   6    -2.3501830    0.4874718    0.8538041 
   1    -0.1054382    3.0498970   -1.4327802 
   1     0.4780868    3.3585203    1.8596056 
   1     2.6096392   -0.7614318    1.9843747 
   1     3.7209478    0.4625248   -0.9362006 
   1     0.6359153   -1.9316817   -3.3226610 
   1     1.1132314   -4.0771890   -0.7718990 
   1    -2.5668788    0.0806010    2.8811642 
   1    -4.0705638    1.4218905    0.1822921 
