# Supplementary material for: Novel Sulfonium Reagents for the Modular Synthesis of Spiro[2.3]Hexanes and Heteroatom‐Containing Analogues: Synthesis, Application, and Evaluation as Bioisosteres
Source: Angew Chem Int Ed Engl. 2025 Dec 9;65(5):e21633. doi: 10.1002/anie.202521633 (PMC12851011; doi:10.1002/anie.202521633)
Supplement: Supplementary file 2 — Supporting information [file ANIE-65-e21633-s001.zip › Bioisostere-Analysis/DFT/18912988401451825/file.inp]

! WB97X-D3BJ 6-31++G(d,p) opt
%pal
  nprocs 6
end
%maxcore 3000
%geom
  calc_hess true
  MaxIter 500
end
* xyz 0 1
C      0.040400    1.033200    0.241200
C      1.061200   -0.033000    0.001600
C      0.246100   -1.151000   -0.614000
O     -1.106200   -1.004300   -0.243900
C     -1.243800    0.245100    0.394000
H     -0.026600    1.701700   -0.645800
H      0.271400    1.630600    1.149900
H      1.496000   -0.367600    0.969700
H      1.870100    0.313700   -0.677800
H      0.320800   -1.106800   -1.722300
H      0.623000   -2.138900   -0.273200
H     -1.456700    0.075400    1.471900
H     -2.095700    0.801700   -0.051500
*
