# Supplementary material for: Novel Sulfonium Reagents for the Modular Synthesis of Spiro[2.3]Hexanes and Heteroatom‐Containing Analogues: Synthesis, Application, and Evaluation as Bioisosteres
Source: Angew Chem Int Ed Engl. 2025 Dec 9;65(5):e21633. doi: 10.1002/anie.202521633 (PMC12851011; doi:10.1002/anie.202521633)
Supplement: Supplementary file 2 — Supporting information [file ANIE-65-e21633-s001.zip › Bioisostere-Analysis/DFT/18912988401451825/file.opt]

$orca_opt_file

$trust
    0.300000000000

$epredict
    0.000000000000

$ediffsc
  1000.000000000000

$ctyp
  3

$coordinates
 5 39
   0.07634494   1.95246504   0.45580194   2.00537737  -0.06236096   0.00302356
   0.46506160  -2.17507478  -1.16029185  -2.09041505  -1.89785196  -0.46090420
  -2.35044137   0.46317188   0.74455210  -0.05026672   3.21574696  -1.22038514
   0.51287167   3.08138743   2.17299608   2.82703030  -0.69466333   1.83246743
   3.53397684   0.59280709  -1.28085637   0.60622414  -2.09154889  -3.25467532
   1.17729938  -4.04193523  -0.51627318  -2.75276406   0.14248535   2.78148790
  -3.96029906   1.51499344  -0.09732090
   0.06685361   1.99596481   0.42997752   2.04073632  -0.08199005   0.03438648
   0.50562393  -2.19827705  -1.21175444  -2.06036784  -1.86933892  -0.45577057
  -2.38191780   0.49442066   0.79783815  -0.05749007   3.21783342  -1.23613567
   0.48722737   3.17590663   2.07378159   2.82480671  -0.70493690   1.84605507
   3.60047473   0.53590648  -1.17236866   0.62341485  -2.09589637  -3.28347305
   1.13553630  -4.07946435  -0.61949646  -2.76063836   0.15192857   2.81184817
  -4.02425975   1.45756512  -0.01526608
   0.06165259   2.00237429   0.38991780   2.03644041  -0.09522213   0.07179730
   0.51035056  -2.18094670  -1.23597152  -2.05942075  -1.86210675  -0.46306017
  -2.36990803   0.49176267   0.82576262  -0.07432317   3.15419666  -1.32653979
   0.48079454   3.25779054   1.97872962   2.74030595  -0.73063142   1.91383041
   3.65645849   0.50036772  -1.06685680   0.62288730  -2.01713076  -3.30437333
   1.12488442  -4.08321762  -0.69644697  -2.68167560   0.12737430   2.84800257
  -4.04844672   1.43501125   0.06483031
   0.05777170   2.00721136   0.35936360   2.03031911  -0.10201040   0.09899292
   0.51326928  -2.16419511  -1.25456576  -2.06394027  -1.84180496  -0.49246750
  -2.35545622   0.48883813   0.84782240  -0.09685848   3.08032830  -1.40636375
   0.47733468   3.33327246   1.88982646   2.64687956  -0.75233114   1.96736330
   3.70484817   0.47287996  -0.96964275   0.63573069  -1.95578962  -3.31822156
   1.11167850  -4.08143164  -0.75123620  -2.59485706   0.09045120   2.87421730
  -4.06671966   1.42420354   0.15453359
   0.05751663   2.00798944   0.34817934   2.02688935  -0.10465055   0.11017065
   0.51339915  -2.15515634  -1.26213555  -2.06353632  -1.83826151  -0.49607724
  -2.34906302   0.48719314   0.85535873  -0.10616856   3.04503256  -1.43854754
   0.47782239   3.36240056   1.85328110   2.60362657  -0.76265392   1.98875737
   3.72295508   0.46028776  -0.92944433   0.63612349  -1.92620602  -3.32380158
   1.11301560  -4.07653634  -0.77678948  -2.56121291   0.07948135   2.88305246
  -4.07136744   1.42070192   0.18761812

# redundant internal coordinates
#  nbonds nangles ndihedrals nimpropers ncartesians
# bond  definitions A B
# angle definitions A B C
# dihedral definitions A B C D
# improper torsion definitions A B C D
# cartesian definitions A x/y/z
$redundant_internals
 13 25 33 0 0
   1   0   0
   2   1   0
   3   2   0
   4   3   0
   4   0   0
   5   0   0
   6   0   0
   7   1   0
   8   1   0
   9   2   0
  10   2   0
  11   4   0
  12   4   0
   5   0   6   0   0
   1   0   4   0   0
   4   0   5   0   0
   1   0   5   0   0
   1   0   6   0   0
   4   0   6   0   0
   2   1   8   0   0
   0   1   8   0   0
   2   1   7   0   0
   0   1   7   0   0
   7   1   8   0   0
   0   1   2   0   0
   9   2  10   0   0
   1   2   3   0   0
   1   2  10   0   0
   3   2   9   0   0
   1   2   9   0   0
   3   2  10   0   0
   2   3   4   0   0
  11   4  12   0   0
   3   4  12   0   0
   0   4  12   0   0
   3   4  11   0   0
   0   4  11   0   0
   0   4   3   0   0
   2   1   0   6   0
   2   1   0   5   0
   8   1   0   5   0
   7   1   0   6   0
   7   1   0   5   0
   8   1   0   4   0
   8   1   0   6   0
   2   1   0   4   0
   7   1   0   4   0
   9   2   1   0   0
   9   2   1   7   0
   3   2   1   8   0
   3   2   1   7   0
   3   2   1   0   0
  10   2   1   8   0
  10   2   1   7   0
  10   2   1   0   0
   9   2   1   8   0
   4   3   2  10   0
   4   3   2   9   0
   4   3   2   1   0
  12   4   0   6   0
  12   4   0   5   0
  12   4   0   1   0
  11   4   0   6   0
  11   4   0   5   0
  11   4   0   1   0
   3   4   0   6   0
   3   4   0   5   0
   0   4   3   2   0
   3   4   0   1   0
  12   4   3   2   0
  11   4   3   2   0
$energies
 5
 -232.5638019320010130
 -232.5692464352050592
 -232.5697680560038805
 -232.5700236732070607
 -232.5700490053787632

$gradients
 5 39
   0.0026418871591653  -0.0274119764175547   0.0023659442766504  -0.0258928666869105
   0.0062287236114237  -0.0074505623356431  -0.0166939910424884   0.0251099747933503
   0.0215740552549892  -0.0017388596108567  -0.0016541835131683  -0.0003201368634340
   0.0281620076905557  -0.0146551639330564  -0.0190127241895009  -0.0007669551777439
   0.0032926107054938  -0.0102603208611474   0.0043251282838037   0.0020274744551633
   0.0116600741907837   0.0007118877359639  -0.0033249217828358   0.0102619152803862
   0.0050400655834620   0.0064200463775099  -0.0096312816080121   0.0010135683162738
   0.0028925080841033  -0.0063742879595488   0.0057162317261162  -0.0056733093005491
   0.0054416684353908   0.0013665044144325  -0.0007535729532752   0.0069450193237917
  -0.0037908565355590   0.0073575402445093  -0.0050006015681952
   0.0007823487024980  -0.0010047066843975  -0.0006214899108970  -0.0010462395942196
   0.0006828720394763   0.0006118575180290  -0.0023135117150996   0.0011325278330648
   0.0014093606586577   0.0007069048091846   0.0005219902394198   0.0002414516578884
   0.0013033915667082  -0.0020714807704764  -0.0016454569616663   0.0003606184165028
   0.0002218588978233   0.0004166605204170  -0.0001053869708698  -0.0017006750255360
   0.0006106677438920   0.0003316371285685   0.0003900326407864  -0.0002396914491648
  -0.0014976795279585   0.0001984261996961  -0.0009473824624832   0.0005838149428575
  -0.0004167159129616   0.0001457788549577   0.0004950447882113   0.0006712287695429
   0.0003676198038825  -0.0003163717938802   0.0006411760370858  -0.0000421808677098
   0.0008003492622160   0.0004515020890431  -0.0000834139921104
  -0.0000084699064754  -0.0002532847981942  -0.0019712406722944  -0.0006418560438606
  -0.0003750628188316   0.0017587637473347  -0.0004829928480280   0.0005321787031190
  -0.0005549987749264   0.0001100365635773   0.0000597097379882   0.0001179373657361
   0.0004236625521325  -0.0006982152327787   0.0005686474025993   0.0003667088216460
   0.0009328723669895   0.0003053812453677  -0.0001317543450965  -0.0009512522056599
   0.0004940585270889   0.0009898047650446   0.0002592739124887   0.0000232153032786
  -0.0007894311233218   0.0000619586482807  -0.0006527241708206   0.0002640245878538
  -0.0004417693565481  -0.0000625620885120   0.0000592564863474   0.0002150625047267
   0.0003647671173792  -0.0004347018508779   0.0002992150578475   0.0000897873767962
   0.0003732084655726   0.0000692405543946  -0.0003250783445018
  -0.0002930550272404   0.0000837672061610  -0.0010258341071009  -0.0000293629593800
  -0.0003095119542928   0.0006847581073969   0.0003121833861862  -0.0001300763005647
  -0.0003831161133142  -0.0001391214800401  -0.0000078085616580  -0.0000428259778870
   0.0000541442265537   0.0000349254972179   0.0007473588791955   0.0001943997577730
   0.0004392546150550   0.0001498174232402  -0.0000965330298632  -0.0002471156244711
   0.0001175276229811   0.0004601196131940   0.0000787661854150  -0.0000060812999193
  -0.0001695612046954   0.0000148723008925  -0.0001106626838445   0.0000419124113293
  -0.0001190844948992   0.0000089270659210  -0.0001109599618813  -0.0000584394549619
   0.0000590396142117  -0.0002082600368692   0.0001048668472520   0.0000772070703730
   0.0001054279579722  -0.0001305839582929  -0.0002227702199670
  -0.0000497141604284   0.0000432254283453  -0.0001372018744647  -0.0000123761992357
  -0.0001453026880320   0.0001723691648336   0.0001024403103399   0.0000595234534603
  -0.0001671532014887   0.0000108932164931  -0.0001046548165187   0.0000455369130241
   0.0000182756507214   0.0000612809601464   0.0001006085078687   0.0000020151104013
  -0.0000096488751741  -0.0000403981402612   0.0000159975991347  -0.0000157531811867
  -0.0000337404482043   0.0000267055290327   0.0000167324192094   0.0000426824174915
   0.0000029314572708  -0.0000209629269336   0.0000169282999790   0.0000091528836650
  -0.0000411055167537  -0.0000014774085986  -0.0000034772890176  -0.0000233544005547
   0.0000331038757618   0.0000047294402544  -0.0000098215582224  -0.0000025790837057
  -0.0000036792961778  -0.0000406760500321  -0.0000164093700584

$redundant_coords
 5 71
   2.8258977749059904   2.8617189049450094   2.6639175064887386   2.6636764278322524
   2.8619333565500384   2.1027398437971110   2.1008991092745499   2.1028040042649758
   2.1010019519051992   2.1007964145969535   2.0993357589948372   2.1009071492153533
   2.0992190300330429   1.9190281955795170   1.7966897930720760   1.9198433482947228
   1.9195510350276777   1.9522275954593118   1.9534132827084150   1.9534842886687134
   1.9522016254544658   1.9198266713139018   1.9195492124131186   1.9189058281114870
   1.7968000189414868   1.8948326469140435   1.9100506626012335   1.9275103553297099
   1.8987025069505863   1.9174453020970881   1.9150124955429797   1.8804208730582117
   1.8948938986283914   1.9150488046407197   1.9273868112712556   1.8988163175282893
   1.9173259199923134   1.9100857282254302   2.5631910292692135  -1.5822646791763937
   0.5179556633892123   0.5177802332529753   2.6555098319869463   2.5633284292785192
  -1.6197739353447578   0.4631080867129057  -1.5823027093033402   1.6813470505180754
  -2.5566239562486617  -2.5015741547467676   1.6429788583702027  -0.4022354420426482
   1.6716659277277495  -0.4669663663348705  -2.5121806667477196  -0.4179916621860438
   2.2738558861288043  -1.9387615317489792   0.1563393870390569   1.6716975075240215
  -0.4670542505165241  -2.5122199729623791  -0.4178824402967025  -2.5566341983372487
   1.6813853863964805  -2.5015532206639501   1.6428803284750901   0.1564551693001477
  -0.4022853939707657   2.2738641682782417  -1.9385901892260684
   2.8931992074018487   2.8962230374878883   2.6951856486502686   2.6948633629046670
   2.8959346886863853   2.0698689301644690   2.0666563856319011   2.0700174467061911
   2.0666005899605095   2.0775886296523081   2.0703682739960758   2.0777310828441324
   2.0702832666008844   1.8917019396666901   1.7945315599943588   1.9364162149503161
   1.9336024025867489   1.9606390979738553   1.9465754030040583   1.9468682946253790
   1.9606121431218868   1.9363146235382200   1.9335948738819053   1.8914190164940650
   1.7946815118698796   1.8889166455862154   1.8700061638977448   1.9601481758839785
   1.9046280733174248   1.9422702383123438   1.8968659620357453   1.9295770649316204
   1.8889295238720167   1.8965448458712646   1.9602596138826085   1.9050672789382663
   1.9419930136799430   1.8700520319827680   2.6220061534536296  -1.5426801106116883
   0.5526042533328497   0.5522165164405815   2.6707155595548455   2.6224325036072749
  -1.5658947897813902   0.5271481396627331  -1.5426414973503091   1.6358281379026480
  -2.5794739867995080  -2.5497089272438456   1.6229247786004584  -0.4449584038769770
   1.6518522097793618  -0.4586993915559215  -2.5265825740333541  -0.4689223854642225
   2.2951147387941053  -1.9316697012411532   0.1732009405120236   1.6508191016189215
  -0.4599628922367599  -2.5278184555672309  -0.4698514567715845  -2.5806334506272650
   1.6346962932218478  -2.5510419556260144   1.6213613576978876   0.1757963188604078
  -0.4464942056325799   2.2976877044100128  -1.9290162838217770
   2.8984303218454857   2.8964558562020342   2.7023647916766813   2.7015121272254192
   2.8955820234760483   2.0715720683618888   2.0678667609702148   2.0717764434666894
   2.0677811800331041   2.0779283409988021   2.0705973169393701   2.0783244058116379
   2.0703207481697650   1.8884818092768627   1.7835120004434797   1.9387078720854622
   1.9349599421244814   1.9666460510489980   1.9511898000787629   1.9514980881062391
   1.9668514669526591   1.9386240500903802   1.9346171512878683   1.8878492904236701
   1.7841194239818965   1.8920156773699097   1.8618193541919039   1.9687535312037041
   1.9038188713825950   1.9434970367653031   1.8924096261440881   1.9268134608674035
   1.8921839349047809   1.8910548225727044   1.9690690435474925   1.9056968798585792
   1.9432440814068255   1.8610951909550164   2.6846616548242221  -1.4790016118185481
   0.6184783853195569   0.6175581712448738   2.7370802117816906   2.6854999830416229
  -1.5010436552172599   0.5880199859035187  -1.4790834976758302   1.5839896847923862
  -2.6349362558064962  -2.5996215625907668   1.5727900831530470  -0.4914692834276141
   1.6077053004748971  -0.5030683609608294  -2.5673277275415356  -0.5241625943707692
   2.3115745601982676  -1.9144865617560289   0.1866442721084220   1.6013394023675922
  -0.5100890674517154  -2.5744487255319872  -0.5307893903366520  -2.6422178601559567
   1.5766077889433558  -2.6079363593087947   1.5638204780514611   0.2020201432340477
  -0.5005391800287854   2.3261546713891161  -1.8994240585070188
   2.8995780049438791   2.8958879596026783   2.7067948292653070   2.7043031996587343
   2.8927008583741780   2.0720240214945176   2.0680395771604765   2.0721659493230717
   2.0679769563309609   2.0777644018041572   2.0705627582976658   2.0790144746912977
   2.0697778638013942   1.8898898044289949   1.7730400051881141   1.9320939157112855
   1.9294186342740127   1.9767266000153241   1.9615226279755371   1.9612667614396824
   1.9769068778831513   1.9324540638498824   1.9280927874837972   1.8883497230282442
   1.7758274202581061   1.8936552736900034   1.8570606443865403   1.9761611271081498
   1.9005491455770394   1.9411347391820957   1.8933766043335556   1.9228471814312567
   1.8942810345798442   1.8887135327459001   1.9779241383975961   1.9074567563400044
   1.9403854437339512   1.8532921159741180   2.7413670483638426  -1.4174188933894414
   0.6915986454112192   0.6887539069265760   2.8131532723528783   2.7428885113788901
  -1.4328007200150836   0.6338709725782296  -1.4187421688590371   1.5517643464446442
  -2.6819541627512473  -2.6354653775123564   1.5339072132713891  -0.5155595847123156
   1.5695078882733524  -0.5443048281225566  -2.5937716261062631  -0.5681414463554085
   2.3094054887156297  -1.9159765042692614   0.1778524460690838   1.5413934684224873
  -0.5743167739178915  -2.6236703967101831  -0.5978044483287154  -2.7135146906690935
   1.5203169937181977  -2.6707636737008920   1.4967113911383152   0.2407898338297369
  -0.5526422316539754   2.3696992417870946  -1.8537191084421929
   2.8979863343859114   2.8945553827636763   2.7070027872452180   2.7047447195792857
   2.8916566103564141   2.0723523368711141   2.0679501310043085   2.0723615286410899
   2.0679926392583061   2.0779668746270490   2.0704593246648737   2.0791292205815060
   2.0696977225679616   1.8921091035494562   1.7686568775885549   1.9269453434153385
   1.9258840111522706   1.9813512036860847   1.9670376454778453   1.9649435027509858
   1.9817499337575804   1.9287491525657992   1.9242517897107549   1.8904125309843218
   1.7721905804590958   1.8941185795284232   1.8552746020619115   1.9766798985429250
   1.9008515324203235   1.9406162419352397   1.8944038646819965   1.9204146419800601
   1.8946071336758377   1.8906538183705772   1.9809607930213333   1.9065344249185443
   1.9381089084532688   1.8511354284826564   2.7651581623192301  -1.3900917503687709
   0.7234702161451212   0.7203360296048679   2.8482714240964535   2.7650739662121899
  -1.4044651783464646   0.6515119996982985  -1.3933101330160631   1.5368516574852467
  -2.7047813285119044  -2.6547530865399898   1.5120696741992077  -0.5294826469832286
   1.5498270035968156  -0.5665355428435749  -2.6080878640260110  -0.5884187820715155
   2.3134922695816282  -1.9105852733069348   0.1817839653836479   1.5171508757766397
  -0.6015473469719058  -2.6423758905538763  -0.6229759591126516  -2.7416741818611992
   1.5006825817364207  -2.6923073838776244   1.4721797005534150   0.2484603470282952
  -0.5686488430285564   2.3808071955590773  -1.8416275903658639

$redundant_gradients
 5 71
  -0.0298306087794599  -0.0136108326589108  -0.0126208454043315  -0.0126235386279023
  -0.0134883695042121   0.0102174968592247   0.0115146751814332   0.0101887954937967
   0.0115598621667014   0.0065582893063858   0.0086323119388815   0.0065705049246741
   0.0086176019839992   0.0020696252369933  -0.0014634352192547  -0.0018877165885600
   0.0000751981782038  -0.0018496777506923   0.0027694611787858   0.0027446560514789
  -0.0018499580120298  -0.0018893534304505   0.0000660701365435   0.0020838763408047
  -0.0014417117087982   0.0035968186800459   0.0107256711902461  -0.0060300701126415
  -0.0025865314342938  -0.0046015040759671  -0.0011658194769235  -0.0170759906404837
   0.0035942420800738  -0.0011335657146778  -0.0060464118793483  -0.0025917664462380
  -0.0045722348511006   0.0106886756769731  -0.0028729973853456  -0.0014455088549594
   0.0000249620745609   0.0000366139225857   0.0014641024529719  -0.0028899333471684
  -0.0014025264558253  -0.0043604042766887  -0.0014507929687574   0.0008746476602087
  -0.0006506527184830   0.0019540553232937  -0.0012602125380044   0.0002650878406874
   0.0003032630160418  -0.0029110048452562  -0.0013857044665645   0.0025636151428150
  -0.0021215755129072   0.0000205929447936  -0.0007387585171557   0.0003148804729415
  -0.0028995953080320  -0.0013744717513444   0.0025676682837230  -0.0006468074972505
   0.0008783160594372   0.0019702421443367  -0.0012442336366368  -0.0007494326918406
   0.0002808899200509  -0.0021556683603798  -0.0000012911464835
  -0.0032941895815684  -0.0012040528946199  -0.0014132665632855  -0.0013788962497916
  -0.0012161581943296  -0.0002073268437989  -0.0005034052686210  -0.0002270159567793
  -0.0005051772221331  -0.0001045380380347  -0.0003887183008535  -0.0001039215585112
  -0.0003736768336504   0.0003433643056159   0.0000612317153642  -0.0001038064149750
  -0.0000252172020737  -0.0003150085167621   0.0000125249711605   0.0000100407789813
  -0.0003429362788520  -0.0001191913828012  -0.0000232261747691   0.0003579027923822
   0.0000899144604892   0.0001725749937862   0.0005760836526713  -0.0008481217779453
  -0.0000467390792623  -0.0002185581689520   0.0003946459972586  -0.0010481225365104
   0.0001815383162656   0.0003946838203706  -0.0008547544412308  -0.0000536247109973
  -0.0002346297660748   0.0005964911980425  -0.0006356799205545  -0.0004313146318559
  -0.0005365547605608  -0.0005358077364768  -0.0003314424477782  -0.0006353569588002
  -0.0007409200492594  -0.0005301168300954  -0.0004302446460176   0.0003648107610065
   0.0003323143117051   0.0005379530302870   0.0001574735859324   0.0001899700352338
   0.0001775644828790  -0.0002029149614756  -0.0001704185121741   0.0007127937560597
  -0.0006217176119779  -0.0002158724299687  -0.0001670654010947   0.0001819006160653
  -0.0001923700687409  -0.0001487121816979   0.0007214911734719   0.0003472204886658
   0.0003908783757088   0.0005516554139586   0.0001773847291524  -0.0002122890355011
   0.0002210426161955  -0.0006630602633866  -0.0002501424831191
  -0.0006490508716464  -0.0000886400013340  -0.0001493398477236  -0.0001775750668844
  -0.0001260976281354   0.0002540756989509  -0.0002146849516104   0.0002533153516282
  -0.0002312861674955   0.0000686496178694  -0.0001211532305747   0.0000934897827898
  -0.0001372902549455  -0.0000041288045956  -0.0000071559438993   0.0002556989672365
   0.0002006507538951  -0.0002286868292030  -0.0002066473460334  -0.0001723250710027
  -0.0002541179691668   0.0002202810307847   0.0002192453407060   0.0000014023595562
  -0.0000055054530986  -0.0000042880427696   0.0000089724629470  -0.0003512747907804
   0.0000516028050555   0.0001970562904158   0.0001079378656155  -0.0001653614994030
   0.0000138504570902   0.0000916434513649  -0.0003889295800638   0.0000569506326000
   0.0002008642234403   0.0000352746772128  -0.0001864465047053  -0.0002073324603470
  -0.0005414005384571  -0.0005385549909579  -0.0005594409465996  -0.0001576027123960
  -0.0005205145828154   0.0001764653657141  -0.0001756431205385  -0.0000114854718180
   0.0003404121465625   0.0001991862083543   0.0001624879915301  -0.0001894096268505
   0.0002627601478060   0.0002260619309817  -0.0001258356873988   0.0003771103633867
  -0.0003022875986282  -0.0002172900841574   0.0000512696755844   0.0002847715457297
   0.0002541396638119  -0.0000910646237111   0.0003999026005022   0.0003692707185844
   0.0000240664310615   0.0001972495410744   0.0001666176591565   0.0000249710284597
  -0.0001785866283664  -0.0003671389426408  -0.0002665167389261
   0.0003421090152106   0.0002133583069888   0.0002429533160554   0.0001652169234225
   0.0001015744897757   0.0000867756582709  -0.0000751940596465   0.0000908931380745
  -0.0000743976656672   0.0000026416443600   0.0000029936853316   0.0000806614453747
  -0.0000597921013920  -0.0000709319421642   0.0000166482196334   0.0002023671674016
   0.0000677773729408  -0.0000347824622240  -0.0001647609441443  -0.0000379245998098
  -0.0000780370379884   0.0001249957585409   0.0001314044975855  -0.0000814055097702
  -0.0000451690497472  -0.0000507015171079  -0.0001212307297431   0.0000954606238637
   0.0000198817481136   0.0000720680763688  -0.0000193784928934   0.0001308678608349
  -0.0000291030938732  -0.0000638688295106  -0.0000586882433389   0.0000916536178911
   0.0001677895215414  -0.0001085190564308  -0.0000184518883153  -0.0000851068421854
  -0.0001976823228376  -0.0001948360525423  -0.0002614910064124   0.0000727697769381
  -0.0001310273689675   0.0001853452575903   0.0000089610933633  -0.0000847033295592
   0.0000964521371194   0.0000641243422783   0.0001061083816017  -0.0000750470850769
   0.0001124161679257   0.0001544002072491  -0.0000267552594295   0.0000544680977960
   0.0000465706937568  -0.0000138741140641   0.0000137784279878   0.0001511560805686
   0.0002123279467594   0.0000390294682088   0.0001051655600099   0.0001663374262007
  -0.0000069610523498  -0.0000310398913983   0.0000301319747925   0.0000921134528880
  -0.0001431665037580  -0.0000742723097769  -0.0000944056004760
   0.0000633515103642   0.0000030923089581   0.0000321647883467   0.0000636246519880
  -0.0000028276264811   0.0000277140615964  -0.0000138974500439   0.0000290121806410
  -0.0000133308936086   0.0000148871603212  -0.0000030251642574   0.0000028988624045
   0.0000012263285855  -0.0000047046490713  -0.0000161039572226   0.0000294004021211
   0.0000203684139402  -0.0000179904725002  -0.0000091278433296  -0.0000316655891789
  -0.0000168327380326   0.0000486431755148   0.0000097078543259  -0.0000064237486259
  -0.0000002874523389  -0.0000064331044801  -0.0000316632560715   0.0000022319834267
   0.0000255564727823   0.0000357592673365  -0.0000259590220286   0.0000150591973444
  -0.0000060496899570  -0.0000129707753365   0.0000198862372826   0.0000146368276578
   0.0000065902992403  -0.0000225037458740   0.0000474009645847   0.0000436963998637
  -0.0000029373725559  -0.0000122208675942  -0.0000159254323152   0.0000307779535738
   0.0000007671921651   0.0000774117259934   0.0000177898938145  -0.0000346480168076
  -0.0000032591929834  -0.0000297791337187  -0.0000343908144114  -0.0000657796382356
   0.0000216049017123   0.0000169932210196  -0.0000143956028046   0.0000013524877094
   0.0000133302216713   0.0000052910853114   0.0000434608522185   0.0000179695083593
   0.0000092421959993  -0.0000178753418826   0.0000062811425127  -0.0000024461698473
  -0.0000295637077292  -0.0000014178733050  -0.0000101451856650   0.0000036560489499
  -0.0000372627235469   0.0000072772256779   0.0000008226455154

$hessian_approx
 39 39
                  0          1          2          3          4          5    
      0       0.486487  -0.000247   0.012433  -0.154285   0.088668   0.019944
      1      -0.000247   0.584441  -0.003150   0.075271  -0.166052  -0.001024
      2       0.012433  -0.003150   0.584124  -0.002201  -0.017627  -0.083391
      3      -0.154285   0.075271  -0.002201   0.585021  -0.003410  -0.000163
      4       0.088668  -0.166052  -0.017627  -0.003410   0.498901  -0.032951
      5       0.019944  -0.001024  -0.083391  -0.000163  -0.032951   0.573243
      6       0.012196  -0.004018  -0.007221  -0.121120  -0.060171  -0.026945
      7      -0.003546  -0.030710  -0.012338  -0.042667  -0.156383  -0.057110
      8       0.001718  -0.013833   0.008491  -0.032926  -0.042215  -0.121731
      9      -0.003778  -0.012680  -0.007028  -0.034863  -0.011508   0.004216
     10      -0.010933  -0.033251  -0.018952  -0.015185  -0.003270   0.005034
     11      -0.005578  -0.009393  -0.001596  -0.007266   0.000752   0.007547
     12      -0.183715  -0.051733   0.035928  -0.032011   0.002001   0.000486
     13      -0.065777  -0.119113   0.004540  -0.002291   0.010722   0.004395
     14       0.016392   0.016335  -0.096295   0.002738  -0.003116   0.013753
     15      -0.049575   0.009104  -0.013665  -0.003111   0.015999  -0.020047
     16       0.009771  -0.127819   0.116184   0.013877  -0.009866   0.013668
     17      -0.013419   0.102819  -0.220592  -0.008935  -0.006053   0.016023
     18      -0.061328  -0.026998  -0.037744   0.008680   0.015704   0.016995
     19      -0.029294  -0.114844  -0.094334  -0.003513  -0.013370  -0.020241
     20      -0.040934  -0.091936  -0.199211   0.014334   0.001864  -0.014857
     21      -0.004583   0.015740  -0.013387  -0.082942   0.026650  -0.076758
     22       0.010007  -0.012719   0.018070   0.023639  -0.071614   0.067140
     23       0.004598   0.006239   0.021674  -0.066374   0.065932  -0.242190
     24      -0.015853  -0.002371   0.019321  -0.167544  -0.055397   0.095669
     25       0.021401   0.013577  -0.007525  -0.051337  -0.073484   0.042616
     26       0.001627  -0.009090  -0.017241   0.094723   0.045578  -0.136187
     27       0.000722   0.000278   0.000933  -0.000320   0.001039  -0.018798
     28      -0.001000  -0.000938   0.000171  -0.002967   0.002150  -0.026263
     29       0.000323  -0.003100  -0.005387  -0.005821   0.002336  -0.008544
     30      -0.003504   0.000578   0.002883   0.012490  -0.016837  -0.000001
     31      -0.000374  -0.004299  -0.003431   0.004329  -0.017021   0.009403
     32      -0.000454   0.000985   0.001639   0.006200  -0.014309   0.002374
     33      -0.004863  -0.011759   0.025853  -0.002824  -0.001119   0.000715
     34      -0.002737  -0.005022   0.015590  -0.000393   0.000861   0.000773
     35      -0.001109   0.009364   0.008372   0.009178   0.001420  -0.007829
     36      -0.018074   0.008750  -0.016194  -0.007129  -0.001712   0.004704
     37      -0.016044   0.016414   0.003020   0.004287  -0.001499  -0.005805
     38       0.004862  -0.004149  -0.000487  -0.003428  -0.001315   0.001864
                  6          7          8          9         10         11    
      0       0.012196  -0.003546   0.001718  -0.003778  -0.010933  -0.005578
      1      -0.004018  -0.030710  -0.013833  -0.012680  -0.033251  -0.009393
      2      -0.007221  -0.012338   0.008491  -0.007028  -0.018952  -0.001596
      3      -0.121120  -0.042667  -0.032926  -0.034863  -0.015185  -0.007266
      4      -0.060171  -0.156383  -0.042215  -0.011508  -0.003270   0.000752
      5      -0.026945  -0.057110  -0.121731   0.004216   0.005034   0.007547
      6       0.475759  -0.036225  -0.005980  -0.228890   0.030005   0.058473
      7      -0.036225   0.595783   0.011468  -0.013853  -0.080555  -0.012273
      8      -0.005980   0.011468   0.578941   0.042113  -0.021508  -0.077710
      9      -0.228890  -0.013853   0.042113   0.405967  -0.031175  -0.102634
     10       0.030005  -0.080555  -0.021508  -0.031175   0.351261   0.158330
     11       0.058473  -0.012273  -0.077710  -0.102634   0.158330   0.169721
     12      -0.012142   0.032002   0.021192  -0.088831  -0.011446   0.005712
     13       0.021827  -0.012157  -0.009653   0.032590  -0.203940  -0.086063
     14       0.012859  -0.011174  -0.016600   0.024352  -0.078058  -0.101853
     15      -0.000127  -0.000243  -0.000559   0.000257  -0.000004  -0.000928
     16       0.005623  -0.001457   0.001360  -0.001994   0.000724   0.000865
     17      -0.007338   0.002769  -0.002063   0.002373   0.001034  -0.001380
     18      -0.003020   0.001403   0.001096  -0.003909  -0.004460  -0.000455
     19       0.006274  -0.004518  -0.001800  -0.002506  -0.004549  -0.000887
     20       0.015419  -0.005766  -0.000228  -0.003440   0.001992   0.003531
     21      -0.001051   0.005034  -0.014582  -0.001342   0.000392   0.002524
     22      -0.011726   0.005922  -0.026408   0.000491   0.000280   0.000521
     23       0.004503   0.000702  -0.011270  -0.003787   0.000239   0.002453
     24      -0.001039  -0.003355   0.009307  -0.005614  -0.001964   0.000049
     25      -0.010333  -0.006695   0.016074  -0.005104  -0.002375  -0.000223
     26      -0.022615   0.001785   0.008924  -0.000338  -0.001882  -0.001737
     27      -0.047643   0.001345   0.001690  -0.020385   0.006053   0.040369
     28       0.001213  -0.060941   0.016024   0.001162   0.005124  -0.008323
     29      -0.002381   0.012966  -0.280847   0.017651  -0.003413  -0.004299
     30      -0.065335   0.056632  -0.023403  -0.025359   0.032805   0.000941
     31       0.058597  -0.238794   0.070361   0.007218   0.002823  -0.002910
     32      -0.021421   0.074364  -0.084459   0.003418  -0.013244   0.008388
     33      -0.001982   0.000835   0.000154   0.004191   0.001031   0.006719
     34      -0.005636  -0.000031  -0.001912   0.012474  -0.007785  -0.039933
     35       0.003796  -0.003242  -0.000985   0.004772  -0.016749  -0.012545
     36      -0.005178   0.002465   0.000103   0.002330   0.004841   0.002028
     37       0.004556  -0.009304   0.002313   0.024761  -0.024652  -0.000530
     38      -0.001782  -0.001877   0.000038   0.018642  -0.012654   0.009538
                 12         13         14         15         16         17    
      0      -0.183715  -0.065777   0.016392  -0.049575   0.009771  -0.013419
      1      -0.051733  -0.119113   0.016335   0.009104  -0.127819   0.102819
      2       0.035928   0.004540  -0.096295  -0.013665   0.116184  -0.220592
      3      -0.032011  -0.002291   0.002738  -0.003111   0.013877  -0.008935
      4       0.002001   0.010722  -0.003116   0.015999  -0.009866  -0.006053
      5       0.000486   0.004395   0.013753  -0.020047   0.013668   0.016023
      6      -0.012142   0.021827   0.012859  -0.000127   0.005623  -0.007338
      7       0.032002  -0.012157  -0.011174  -0.000243  -0.001457   0.002769
      8       0.021192  -0.009653  -0.016600  -0.000559   0.001360  -0.002063
      9      -0.088831   0.032590   0.024352   0.000257  -0.001994   0.002373
     10      -0.011446  -0.203940  -0.078058  -0.000004   0.000724   0.001034
     11       0.005712  -0.086063  -0.101853  -0.000928   0.000865  -0.001380
     12       0.594265  -0.042679  -0.018075  -0.002077  -0.003069   0.004461
     13      -0.042679   0.490282  -0.022815  -0.016814  -0.001558  -0.007140
     14      -0.018075  -0.022815   0.567803   0.026993   0.013099  -0.001447
     15      -0.002077  -0.016814   0.026993   0.062192  -0.011559   0.013588
     16      -0.003069  -0.001558   0.013099  -0.011559   0.135962  -0.112985
     17       0.004461  -0.007140  -0.001447   0.013588  -0.112985   0.211386
     18      -0.003215  -0.010642  -0.022605  -0.001440  -0.002642  -0.000517
     19      -0.001094  -0.001913  -0.010820   0.002704   0.009814   0.014293
     20      -0.006441   0.017654   0.005480  -0.006353  -0.026756  -0.006788
     21      -0.003714   0.004227  -0.000530  -0.003093  -0.006844   0.008745
     22       0.000914  -0.002811   0.001013   0.005394  -0.000063  -0.001433
     23      -0.004955   0.008336  -0.002226  -0.001260  -0.012584   0.007648
     24      -0.006721   0.009516   0.001724  -0.001156  -0.005587   0.000916
     25      -0.000335  -0.000039  -0.001334  -0.001119  -0.003493   0.003374
     26       0.006695  -0.013711  -0.002281   0.000523   0.010941  -0.008357
     27      -0.001429  -0.005586   0.000814   0.000488  -0.001027   0.001228
     28       0.001038  -0.000818  -0.000535  -0.000109   0.001044  -0.002105
     29       0.002020  -0.001428  -0.000881   0.001066   0.003060  -0.001873
     30      -0.007378   0.003340  -0.002624  -0.000137  -0.001095   0.001857
     31       0.002068  -0.004166  -0.001335   0.000501   0.000826   0.000101
     32      -0.000147   0.001062   0.000684   0.000121  -0.002082   0.002217
     33      -0.065189  -0.006997   0.035419  -0.004319   0.001313  -0.002465
     34      -0.006188  -0.059928   0.048625  -0.003193  -0.000969   0.001712
     35       0.034884   0.055540  -0.263364  -0.000313  -0.008064   0.007403
     36      -0.187875   0.079407  -0.077265   0.002096   0.003338  -0.000585
     37       0.078792  -0.094565   0.049990  -0.000704  -0.003099   0.003375
     38      -0.081609   0.048777  -0.103316   0.000919   0.002966  -0.001676
                 18         19         20         21         22         23    
      0      -0.061328  -0.029294  -0.040934  -0.004583   0.010007   0.004598
      1      -0.026998  -0.114844  -0.091936   0.015740  -0.012719   0.006239
      2      -0.037744  -0.094334  -0.199211  -0.013387   0.018070   0.021674
      3       0.008680  -0.003513   0.014334  -0.082942   0.023639  -0.066374
      4       0.015704  -0.013370   0.001864   0.026650  -0.071614   0.065932
      5       0.016995  -0.020241  -0.014857  -0.076758   0.067140  -0.242190
      6      -0.003020   0.006274   0.015419  -0.001051  -0.011726   0.004503
      7       0.001403  -0.004518  -0.005766   0.005034   0.005922   0.000702
      8       0.001096  -0.001800  -0.000228  -0.014582  -0.026408  -0.011270
      9      -0.003909  -0.002506  -0.003440  -0.001342   0.000491  -0.003787
     10      -0.004460  -0.004549   0.001992   0.000392   0.000280   0.000239
     11      -0.000455  -0.000887   0.003531   0.002524   0.000521   0.002453
     12      -0.003215  -0.001094  -0.006441  -0.003714   0.000914  -0.004955
     13      -0.010642  -0.001913   0.017654   0.004227  -0.002811   0.008336
     14      -0.022605  -0.010820   0.005480  -0.000530   0.001013  -0.002226
     15      -0.001440   0.002704  -0.006353  -0.003093   0.005394  -0.001260
     16      -0.002642   0.009814  -0.026756  -0.006844  -0.000063  -0.012584
     17      -0.000517   0.014293  -0.006788   0.008745  -0.001433   0.007648
     18       0.064591   0.029573   0.041314  -0.000359  -0.000632  -0.000972
     19       0.029573   0.135330   0.111463  -0.002700  -0.000532   0.000505
     20       0.041314   0.111463   0.209283  -0.010155   0.002998  -0.011220
     21      -0.000359  -0.002700  -0.010155   0.087382  -0.028752   0.077987
     22      -0.000632  -0.000532   0.002998  -0.028752   0.083733  -0.063466
     23      -0.000972   0.000505  -0.011220   0.077987  -0.063466   0.239174
     24      -0.000485   0.004644  -0.006385   0.006243   0.003631  -0.010448
     25      -0.000643  -0.000953  -0.007353  -0.010475  -0.002295   0.000365
     26       0.002832   0.002679   0.016375   0.027978   0.004756  -0.002946
     27      -0.000100  -0.001580  -0.001242  -0.001404  -0.002631  -0.003266
     28       0.000504   0.001340   0.002016  -0.000907  -0.003773  -0.000364
     29       0.000364  -0.000927   0.004894   0.001790  -0.002895   0.002840
     30      -0.000007  -0.001169  -0.004227   0.000156   0.000306  -0.001425
     31       0.000599  -0.002776   0.001862   0.000876   0.001765  -0.000172
     32      -0.000390  -0.001192  -0.003367  -0.000704  -0.000111  -0.000934
     33       0.002193   0.001670   0.004067   0.001998  -0.000904   0.003894
     34      -0.000556  -0.001583   0.000065  -0.000139   0.000979  -0.000954
     35      -0.001032  -0.000123  -0.008729  -0.006133   0.001085  -0.007109
     36      -0.001590  -0.002890   0.004105   0.002783   0.000220   0.001598
     37      -0.001138  -0.001232  -0.007989  -0.003128   0.001016  -0.004556
     38       0.001011   0.000752   0.004626   0.003031  -0.001045   0.003608
                 24         25         26         27         28         29    
      0      -0.015853   0.021401   0.001627   0.000722  -0.001000   0.000323
      1      -0.002371   0.013577  -0.009090   0.000278  -0.000938  -0.003100
      2       0.019321  -0.007525  -0.017241   0.000933   0.000171  -0.005387
      3      -0.167544  -0.051337   0.094723  -0.000320  -0.002967  -0.005821
      4      -0.055397  -0.073484   0.045578   0.001039   0.002150   0.002336
      5       0.095669   0.042616  -0.136187  -0.018798  -0.026263  -0.008544
      6      -0.001039  -0.010333  -0.022615  -0.047643   0.001213  -0.002381
      7      -0.003355  -0.006695   0.001785   0.001345  -0.060941   0.012966
      8       0.009307   0.016074   0.008924   0.001690   0.016024  -0.280847
      9      -0.005614  -0.005104  -0.000338  -0.020385   0.001162   0.017651
     10      -0.001964  -0.002375  -0.001882   0.006053   0.005124  -0.003413
     11       0.000049  -0.000223  -0.001737   0.040369  -0.008323  -0.004299
     12      -0.006721  -0.000335   0.006695  -0.001429   0.001038   0.002020
     13       0.009516  -0.000039  -0.013711  -0.005586  -0.000818  -0.001428
     14       0.001724  -0.001334  -0.002281   0.000814  -0.000535  -0.000881
     15      -0.001156  -0.001119   0.000523   0.000488  -0.000109   0.001066
     16      -0.005587  -0.003493   0.010941  -0.001027   0.001044   0.003060
     17       0.000916   0.003374  -0.008357   0.001228  -0.002105  -0.001873
     18      -0.000485  -0.000643   0.002832  -0.000100   0.000504   0.000364
     19       0.004644  -0.000953   0.002679  -0.001580   0.001340  -0.000927
     20      -0.006385  -0.007353   0.016375  -0.001242   0.002016   0.004894
     21       0.006243  -0.010475   0.027978  -0.001404  -0.000907   0.001790
     22       0.003631  -0.002295   0.004756  -0.002631  -0.003773  -0.002895
     23      -0.010448   0.000365  -0.002946  -0.003266  -0.000364   0.002840
     24       0.195213   0.056355  -0.108113  -0.001282   0.002141   0.000118
     25       0.056355   0.076339  -0.043641  -0.000430   0.002200   0.001456
     26      -0.108113  -0.043641   0.137992   0.000158  -0.001166  -0.002993
     27      -0.001282  -0.000430   0.000158   0.067658   0.000070  -0.013456
     28       0.002141   0.002200  -0.001166   0.000070   0.055684  -0.010363
     29       0.000118   0.001456  -0.002993  -0.013456  -0.010363   0.306300
     30      -0.001995  -0.001596   0.003854   0.002944  -0.000038  -0.000256
     31      -0.002221  -0.000664  -0.003034   0.000537  -0.000969   0.000684
     32      -0.002077  -0.002009   0.002823  -0.008879   0.029576  -0.009212
     33       0.002347   0.001631  -0.003477  -0.000091   0.000060  -0.001298
     34      -0.002024   0.000096  -0.000169   0.002068  -0.000558  -0.000019
     35      -0.002461  -0.003568   0.009310   0.000154   0.001667   0.001554
     36      -0.001987   0.002008  -0.003853   0.000805  -0.001152  -0.000147
     37      -0.003120  -0.002121   0.006918  -0.000169   0.000563   0.001525
     38       0.001690   0.001676  -0.003642   0.000448  -0.000430  -0.001355
                 30         31         32         33         34         35    
      0      -0.003504  -0.000374  -0.000454  -0.004863  -0.002737  -0.001109
      1       0.000578  -0.004299   0.000985  -0.011759  -0.005022   0.009364
      2       0.002883  -0.003431   0.001639   0.025853   0.015590   0.008372
      3       0.012490   0.004329   0.006200  -0.002824  -0.000393   0.009178
      4      -0.016837  -0.017021  -0.014309  -0.001119   0.000861   0.001420
      5      -0.000001   0.009403   0.002374   0.000715   0.000773  -0.007829
      6      -0.065335   0.058597  -0.021421  -0.001982  -0.005636   0.003796
      7       0.056632  -0.238794   0.074364   0.000835  -0.000031  -0.003242
      8      -0.023403   0.070361  -0.084459   0.000154  -0.001912  -0.000985
      9      -0.025359   0.007218   0.003418   0.004191   0.012474   0.004772
     10       0.032805   0.002823  -0.013244   0.001031  -0.007785  -0.016749
     11       0.000941  -0.002910   0.008388   0.006719  -0.039933  -0.012545
     12      -0.007378   0.002068  -0.000147  -0.065189  -0.006188   0.034884
     13       0.003340  -0.004166   0.001062  -0.006997  -0.059928   0.055540
     14      -0.002624  -0.001335   0.000684   0.035419   0.048625  -0.263364
     15      -0.000137   0.000501   0.000121  -0.004319  -0.003193  -0.000313
     16      -0.001095   0.000826  -0.002082   0.001313  -0.000969  -0.008064
     17       0.001857   0.000101   0.002217  -0.002465   0.001712   0.007403
     18      -0.000007   0.000599  -0.000390   0.002193  -0.000556  -0.001032
     19      -0.001169  -0.002776  -0.001192   0.001670  -0.001583  -0.000123
     20      -0.004227   0.001862  -0.003367   0.004067   0.000065  -0.008729
     21       0.000156   0.000876  -0.000704   0.001998  -0.000139  -0.006133
     22       0.000306   0.001765  -0.000111  -0.000904   0.000979   0.001085
     23      -0.001425  -0.000172  -0.000934   0.003894  -0.000954  -0.007109
     24      -0.001995  -0.002221  -0.002077   0.002347  -0.002024  -0.002461
     25      -0.001596  -0.000664  -0.002009   0.001631   0.000096  -0.003568
     26       0.003854  -0.003034   0.002823  -0.003477  -0.000169   0.009310
     27       0.002944   0.000537  -0.008879  -0.000091   0.002068   0.000154
     28      -0.000038  -0.000969   0.029576   0.000060  -0.000558   0.001667
     29      -0.000256   0.000684  -0.009212  -0.001298  -0.000019   0.001554
     30       0.087157  -0.072938   0.022529   0.000248   0.000337  -0.001598
     31      -0.072938   0.261533  -0.070934  -0.000571   0.000779   0.000067
     32       0.022529  -0.070934   0.082043   0.000484   0.000121  -0.002316
     33       0.000248  -0.000571   0.000484   0.063946   0.008237  -0.044712
     34       0.000337   0.000779   0.000121   0.008237   0.073385  -0.037883
     35      -0.001598   0.000067  -0.002316  -0.044712  -0.037883   0.286265
     36       0.000673   0.001317   0.001310   0.004330  -0.002283   0.004637
     37      -0.000316   0.000810  -0.002220   0.006626  -0.000280   0.000575
     38       0.001608  -0.000391   0.000173  -0.025360   0.014180  -0.010280
                 36         37         38    
      0      -0.018074  -0.016044   0.004862
      1       0.008750   0.016414  -0.004149
      2      -0.016194   0.003020  -0.000487
      3      -0.007129   0.004287  -0.003428
      4      -0.001712  -0.001499  -0.001315
      5       0.004704  -0.005805   0.001864
      6      -0.005178   0.004556  -0.001782
      7       0.002465  -0.009304  -0.001877
      8       0.000103   0.002313   0.000038
      9       0.002330   0.024761   0.018642
     10       0.004841  -0.024652  -0.012654
     11       0.002028  -0.000530   0.009538
     12      -0.187875   0.078792  -0.081609
     13       0.079407  -0.094565   0.048777
     14      -0.077265   0.049990  -0.103316
     15       0.002096  -0.000704   0.000919
     16       0.003338  -0.003099   0.002966
     17      -0.000585   0.003375  -0.001676
     18      -0.001590  -0.001138   0.001011
     19      -0.002890  -0.001232   0.000752
     20       0.004105  -0.007989   0.004626
     21       0.002783  -0.003128   0.003031
     22       0.000220   0.001016  -0.001045
     23       0.001598  -0.004556   0.003608
     24      -0.001987  -0.003120   0.001690
     25       0.002008  -0.002121   0.001676
     26      -0.003853   0.006918  -0.003642
     27       0.000805  -0.000169   0.000448
     28      -0.001152   0.000563  -0.000430
     29      -0.000147   0.001525  -0.001355
     30       0.000673  -0.000316   0.001608
     31       0.001317   0.000810  -0.000391
     32       0.001310  -0.002220   0.000173
     33       0.004330   0.006626  -0.025360
     34      -0.002283  -0.000280   0.014180
     35       0.004637   0.000575  -0.010280
     36       0.208753  -0.094434   0.079927
     37      -0.094434   0.117983  -0.046572
     38       0.079927  -0.046572   0.101024

$bmatrix
 71 39
                  0          1          2          3          4          5    
      0      -0.679566   0.729003   0.082129   0.679566  -0.729003  -0.082129
      1       0.000000   0.000000   0.000000   0.522875   0.708401   0.474099
      2       0.000000   0.000000   0.000000   0.000000   0.000000   0.000000
      3       0.000000   0.000000   0.000000   0.000000   0.000000   0.000000
      4       0.832249   0.525926  -0.175394   0.000000   0.000000   0.000000
      5       0.078985  -0.500418   0.862173   0.000000   0.000000   0.000000
      6      -0.203248  -0.654953  -0.727823   0.000000   0.000000   0.000000
      7       0.000000   0.000000   0.000000  -0.278300   0.317514  -0.906496
      8       0.000000   0.000000   0.000000  -0.820151  -0.273182   0.502717
      9       0.000000   0.000000   0.000000   0.000000   0.000000   0.000000
     10       0.000000   0.000000   0.000000   0.000000   0.000000   0.000000
     11       0.000000   0.000000   0.000000   0.000000   0.000000   0.000000
     12       0.000000   0.000000   0.000000   0.000000   0.000000   0.000000
     13       0.083138   0.773922  -0.090590   0.000000   0.000000   0.000000
     14      -0.063900  -0.529109   0.039239   0.245884   0.235524  -0.056045
     15      -0.578877  -0.063960  -0.360026   0.000000   0.000000   0.000000
     16       0.393489  -0.194752  -0.524347  -0.057884  -0.090889   0.327811
     17       0.579748  -0.109624   0.371461  -0.178564  -0.136986  -0.261574
     18      -0.439354   0.026251   0.537400   0.000000   0.000000   0.000000
     19       0.000000   0.000000   0.000000   0.122850  -0.315633  -0.605621
     20      -0.206525  -0.212446   0.176876   0.020890   0.654544  -0.239487
     21       0.000000   0.000000   0.000000  -0.184069  -0.630942   0.192469
     22      -0.015843   0.023972  -0.343869  -0.284136   0.294453   0.547497
     23       0.000000   0.000000   0.000000   0.734325  -0.029862   0.270522
     24       0.232024   0.198130   0.161185  -0.508521   0.008952  -0.165666
     25       0.000000   0.000000   0.000000   0.000000   0.000000   0.000000
     26       0.000000   0.000000   0.000000   0.289827  -0.113700  -0.149754
     27       0.000000   0.000000   0.000000  -0.186529   0.243778  -0.158534
     28       0.000000   0.000000   0.000000   0.000000   0.000000   0.000000
     29       0.000000   0.000000   0.000000  -0.091910  -0.135698   0.304126
     30       0.000000   0.000000   0.000000   0.000000   0.000000   0.000000
     31       0.000000   0.000000   0.000000   0.000000   0.000000   0.000000
     32       0.000000   0.000000   0.000000   0.000000   0.000000   0.000000
     33       0.000000   0.000000   0.000000   0.000000   0.000000   0.000000
     34       0.188658  -0.249171   0.148038   0.000000   0.000000   0.000000
     35       0.000000   0.000000   0.000000   0.000000   0.000000   0.000000
     36      -0.072933   0.002680  -0.338034   0.000000   0.000000   0.000000
     37      -0.120857   0.257040   0.197275   0.000000   0.000000   0.000000
     38      -0.331690  -0.351602   0.376400  -0.046003  -0.073894   0.275260
     39       0.479600   0.432253   0.131582  -0.215491  -0.238494   0.333895
     40       0.522725   0.450986   0.322124  -0.378951  -0.283640  -0.617905
     41      -0.445573  -0.464552   0.436673   0.547908   0.520707  -0.088369
     42       0.365718   0.319302   0.191855   0.378419   0.356107  -0.029734
     43      -0.009810   0.023112  -0.286318  -0.275501  -0.199212  -0.511330
     44      -0.288566  -0.332868   0.566942  -0.209462  -0.119039  -0.676541
     45      -0.052934   0.004378  -0.476860  -0.112041  -0.154066   0.440470
     46      -0.166817  -0.108572  -0.416587   0.481869   0.440535   0.076841
     47      -0.103320  -0.131244   0.310055   0.232470   0.078992  -0.374417
     48       0.000000   0.000000   0.000000  -0.436948   0.156801   0.247608
     49       0.000000   0.000000   0.000000   0.335776  -0.407985   0.239291
     50       0.000000   0.000000   0.000000  -0.560663   0.298414   0.172454
     51      -0.103320  -0.131244   0.310055   0.108754   0.220604  -0.449571
     52       0.000000   0.000000   0.000000   0.253104  -0.473441   0.428274
     53       0.000000   0.000000   0.000000  -0.643336   0.232958   0.361436
     54      -0.103320  -0.131244   0.310055   0.026082   0.155148  -0.260588
     55       0.000000   0.000000   0.000000   0.459492  -0.549597   0.314446
     56       0.000000   0.000000   0.000000   0.000000   0.000000   0.000000
     57       0.000000   0.000000   0.000000   0.000000   0.000000   0.000000
     58       0.000000   0.000000   0.000000   0.054366  -0.224742   0.275852
     59      -0.345972   0.397068  -0.451023   0.000000   0.000000   0.000000
     60       0.265915  -0.570129  -0.447781   0.000000   0.000000   0.000000
     61       0.088345  -0.046117   0.280915  -0.061398  -0.018248  -0.346056
     62      -0.429047   0.578199  -0.302091   0.000000   0.000000   0.000000
     63       0.182839  -0.388998  -0.298849   0.000000   0.000000   0.000000
     64       0.005270   0.135013   0.429847  -0.061398  -0.018248  -0.346056
     65      -0.317970   0.423860  -0.237815   0.000000   0.000000   0.000000
     66       0.293917  -0.543337  -0.234573   0.000000   0.000000   0.000000
     67      -0.154882   0.148793  -0.288755   0.000000   0.000000   0.000000
     68       0.116347  -0.019325   0.494123  -0.061398  -0.018248  -0.346056
     69       0.000000   0.000000   0.000000   0.000000   0.000000   0.000000
     70       0.000000   0.000000   0.000000   0.000000   0.000000   0.000000
                  6          7          8          9         10         11    
      0       0.000000   0.000000   0.000000   0.000000   0.000000   0.000000
      1      -0.522875  -0.708401  -0.474099   0.000000   0.000000   0.000000
      2       0.951952  -0.117065  -0.282991  -0.951952   0.117065   0.282991
      3       0.000000   0.000000   0.000000   0.105565  -0.859769  -0.499654
      4       0.000000   0.000000   0.000000   0.000000   0.000000   0.000000
      5       0.000000   0.000000   0.000000   0.000000   0.000000   0.000000
      6       0.000000   0.000000   0.000000   0.000000   0.000000   0.000000
      7       0.000000   0.000000   0.000000   0.000000   0.000000   0.000000
      8       0.000000   0.000000   0.000000   0.000000   0.000000   0.000000
      9      -0.059060  -0.110180   0.992155   0.000000   0.000000   0.000000
     10      -0.289606   0.927997  -0.234415   0.000000   0.000000   0.000000
     11       0.000000   0.000000   0.000000   0.000000   0.000000   0.000000
     12       0.000000   0.000000   0.000000   0.000000   0.000000   0.000000
     13       0.000000   0.000000   0.000000   0.000000   0.000000   0.000000
     14       0.000000   0.000000   0.000000   0.000000   0.000000   0.000000
     15       0.000000   0.000000   0.000000   0.000000   0.000000   0.000000
     16       0.000000   0.000000   0.000000   0.000000   0.000000   0.000000
     17       0.000000   0.000000   0.000000   0.000000   0.000000   0.000000
     18       0.000000   0.000000   0.000000   0.000000   0.000000   0.000000
     19      -0.231742  -0.000427   0.256221   0.000000   0.000000   0.000000
     20       0.000000   0.000000   0.000000   0.000000   0.000000   0.000000
     21      -0.035081   0.208664  -0.273098   0.000000   0.000000   0.000000
     22       0.000000   0.000000   0.000000   0.000000   0.000000   0.000000
     23       0.000000   0.000000   0.000000   0.000000   0.000000   0.000000
     24       0.276497  -0.207083   0.004481   0.000000   0.000000   0.000000
     25       0.233463  -0.547289  -0.508460   0.000000   0.000000   0.000000
     26      -0.191412   0.398995   0.362795  -0.098415  -0.285296  -0.213040
     27       0.521513  -0.063990   0.456421   0.000000   0.000000   0.000000
     28      -0.571930   0.135555  -0.371228   0.097413  -0.057839   0.351612
     29       0.372801   0.521882  -0.244519   0.000000   0.000000   0.000000
     30      -0.443142  -0.437769   0.308536   0.005106   0.347077  -0.126399
     31      -0.086707  -0.322294  -0.158349   0.447096   0.392121   0.114336
     32       0.000000   0.000000   0.000000   0.000000   0.000000   0.000000
     33       0.000000   0.000000   0.000000   0.311175  -0.070377   0.186844
     34       0.000000   0.000000   0.000000   0.000000   0.000000   0.000000
     35       0.000000   0.000000   0.000000   0.026337   0.187710  -0.317434
     36       0.000000   0.000000   0.000000   0.000000   0.000000   0.000000
     37       0.000000   0.000000   0.000000  -0.331437  -0.110822   0.120670
     38       0.103443   0.131400  -0.310423   0.000000   0.000000   0.000000
     39       0.103443   0.131400  -0.310423   0.000000   0.000000   0.000000
     40       0.000000   0.000000   0.000000   0.000000   0.000000   0.000000
     41       0.000000   0.000000   0.000000   0.000000   0.000000   0.000000
     42       0.000000   0.000000   0.000000   0.000000   0.000000   0.000000
     43       0.000000   0.000000   0.000000   0.000000   0.000000   0.000000
     44       0.000000   0.000000   0.000000   0.000000   0.000000   0.000000
     45       0.103443   0.131400  -0.310423   0.000000   0.000000   0.000000
     46       0.000000   0.000000   0.000000   0.000000   0.000000   0.000000
     47      -0.547131   0.354923   0.073092   0.000000   0.000000   0.000000
     48      -0.417065   0.334014  -0.039112   0.000000   0.000000   0.000000
     49      -0.002184  -0.201973   0.304198  -0.058133   0.240314  -0.294964
     50       0.182765  -0.350583   0.322275  -0.058133   0.240314  -0.294964
     51       0.052699  -0.329674   0.434479  -0.058133   0.240314  -0.294964
     52       0.369111   0.112226  -0.574774   0.000000   0.000000   0.000000
     53       0.554060  -0.036384  -0.556697   0.000000   0.000000   0.000000
     54       0.423994  -0.015474  -0.444493   0.000000   0.000000   0.000000
     55      -0.602014   0.482624  -0.057189   0.000000   0.000000   0.000000
     56       0.167263   0.267717   0.451908   0.066002  -0.290497   0.342195
     57      -0.125424  -0.559090  -0.190635   0.123617  -0.126511   0.468167
     58      -0.097177   0.356094  -0.474197   0.120223  -0.318071   0.535995
     59       0.000000   0.000000   0.000000   0.000000   0.000000   0.000000
     60       0.000000   0.000000   0.000000   0.000000   0.000000   0.000000
     61       0.000000   0.000000   0.000000   0.000000   0.000000   0.000000
     62       0.000000   0.000000   0.000000   0.000000   0.000000   0.000000
     63       0.000000   0.000000   0.000000   0.000000   0.000000   0.000000
     64       0.000000   0.000000   0.000000   0.000000   0.000000   0.000000
     65       0.000000   0.000000   0.000000   0.165585  -0.159075   0.308710
     66       0.000000   0.000000   0.000000   0.165585  -0.159075   0.308710
     67       0.077349  -0.186564   0.337368  -0.149680   0.294536  -0.538440
     68       0.000000   0.000000   0.000000   0.165585  -0.159075   0.308710
     69       0.077349  -0.186564   0.337368  -0.168723   0.192490  -0.366870
     70       0.077349  -0.186564   0.337368   0.024098   0.257624  -0.438210
                 12         13         14         15         16         17    
      0       0.000000   0.000000   0.000000   0.000000   0.000000   0.000000
      1       0.000000   0.000000   0.000000   0.000000   0.000000   0.000000
      2       0.000000   0.000000   0.000000   0.000000   0.000000   0.000000
      3      -0.105565   0.859769   0.499654   0.000000   0.000000   0.000000
      4      -0.832249  -0.525926   0.175394   0.000000   0.000000   0.000000
      5       0.000000   0.000000   0.000000  -0.078985   0.500418  -0.862173
      6       0.000000   0.000000   0.000000   0.000000   0.000000   0.000000
      7       0.000000   0.000000   0.000000   0.000000   0.000000   0.000000
      8       0.000000   0.000000   0.000000   0.000000   0.000000   0.000000
      9       0.000000   0.000000   0.000000   0.000000   0.000000   0.000000
     10       0.000000   0.000000   0.000000   0.000000   0.000000   0.000000
     11       0.102038   0.196097  -0.975261   0.000000   0.000000   0.000000
     12       0.832153  -0.451036   0.322627   0.000000   0.000000   0.000000
     13       0.000000   0.000000   0.000000  -0.090680  -0.413464  -0.231674
     14      -0.181984   0.293586   0.016807   0.000000   0.000000   0.000000
     15       0.136213  -0.116982   0.295558   0.442664   0.180943   0.064469
     16       0.000000   0.000000   0.000000  -0.335605   0.285641   0.196536
     17       0.000000   0.000000   0.000000   0.000000   0.000000   0.000000
     18       0.044220  -0.169429  -0.298214   0.000000   0.000000   0.000000
     19       0.000000   0.000000   0.000000   0.000000   0.000000   0.000000
     20       0.000000   0.000000   0.000000   0.000000   0.000000   0.000000
     21       0.000000   0.000000   0.000000   0.000000   0.000000   0.000000
     22       0.000000   0.000000   0.000000   0.000000   0.000000   0.000000
     23       0.000000   0.000000   0.000000   0.000000   0.000000   0.000000
     24       0.000000   0.000000   0.000000   0.000000   0.000000   0.000000
     25       0.000000   0.000000   0.000000   0.000000   0.000000   0.000000
     26       0.000000   0.000000   0.000000   0.000000   0.000000   0.000000
     27       0.000000   0.000000   0.000000   0.000000   0.000000   0.000000
     28       0.000000   0.000000   0.000000   0.000000   0.000000   0.000000
     29       0.000000   0.000000   0.000000   0.000000   0.000000   0.000000
     30       0.000000   0.000000   0.000000   0.000000   0.000000   0.000000
     31      -0.360389  -0.069827   0.044012   0.000000   0.000000   0.000000
     32      -0.625599   0.170372   0.438474   0.000000   0.000000   0.000000
     33      -0.390621  -0.295042  -0.492790   0.000000   0.000000   0.000000
     34       0.074995   0.621021  -0.308228   0.000000   0.000000   0.000000
     35       0.010314  -0.658599   0.226587   0.000000   0.000000   0.000000
     36       0.482946   0.232063   0.428132   0.000000   0.000000   0.000000
     37       0.452294  -0.146218  -0.317945   0.000000   0.000000   0.000000
     38       0.000000   0.000000   0.000000   0.000000   0.000000   0.000000
     39       0.000000   0.000000   0.000000  -0.367552  -0.325158  -0.155055
     40       0.000000   0.000000   0.000000  -0.367552  -0.325158  -0.155055
     41       0.000000   0.000000   0.000000   0.000000   0.000000   0.000000
     42       0.000000   0.000000   0.000000  -0.367552  -0.325158  -0.155055
     43       0.061533   0.018288   0.346813   0.000000   0.000000   0.000000
     44       0.000000   0.000000   0.000000   0.000000   0.000000   0.000000
     45       0.061533   0.018288   0.346813   0.000000   0.000000   0.000000
     46       0.061533   0.018288   0.346813   0.000000   0.000000   0.000000
     47       0.000000   0.000000   0.000000   0.000000   0.000000   0.000000
     48       0.000000   0.000000   0.000000   0.000000   0.000000   0.000000
     49       0.000000   0.000000   0.000000   0.000000   0.000000   0.000000
     50       0.000000   0.000000   0.000000   0.000000   0.000000   0.000000
     51       0.000000   0.000000   0.000000   0.000000   0.000000   0.000000
     52       0.000000   0.000000   0.000000   0.000000   0.000000   0.000000
     53       0.000000   0.000000   0.000000   0.000000   0.000000   0.000000
     54       0.000000   0.000000   0.000000   0.000000   0.000000   0.000000
     55       0.000000   0.000000   0.000000   0.000000   0.000000   0.000000
     56      -0.077413   0.186720  -0.337649   0.000000   0.000000   0.000000
     57      -0.077413   0.186720  -0.337649   0.000000   0.000000   0.000000
     58      -0.077413   0.186720  -0.337649   0.000000   0.000000   0.000000
     59       0.011165   0.205485   0.669134   0.000000   0.000000   0.000000
     60      -0.117077   0.406470   0.663279  -0.200871   0.401774   0.251598
     61      -0.078980   0.302480   0.532237   0.000000   0.000000   0.000000
     62       0.410503  -0.652059  -0.007379   0.000000   0.000000   0.000000
     63       0.282260  -0.451075  -0.013233  -0.200871   0.401774   0.251598
     64       0.320358  -0.555065  -0.144275   0.000000   0.000000   0.000000
     65      -0.130388   0.099654  -0.319880   0.000000   0.000000   0.000000
     66      -0.258631   0.300638  -0.325734  -0.200871   0.401774   0.251598
     67       0.227213  -0.256765   0.489828   0.000000   0.000000   0.000000
     68      -0.220533   0.196649  -0.456777   0.000000   0.000000   0.000000
     69       0.360933   0.235269  -0.328578   0.000000   0.000000   0.000000
     70      -0.606711  -0.099100   0.042340   0.000000   0.000000   0.000000
                 18         19         20         21         22         23    
      0       0.000000   0.000000   0.000000   0.000000   0.000000   0.000000
      1       0.000000   0.000000   0.000000   0.000000   0.000000   0.000000
      2       0.000000   0.000000   0.000000   0.000000   0.000000   0.000000
      3       0.000000   0.000000   0.000000   0.000000   0.000000   0.000000
      4       0.000000   0.000000   0.000000   0.000000   0.000000   0.000000
      5       0.000000   0.000000   0.000000   0.000000   0.000000   0.000000
      6       0.203248   0.654953   0.727823   0.000000   0.000000   0.000000
      7       0.000000   0.000000   0.000000   0.278300  -0.317514   0.906496
      8       0.000000   0.000000   0.000000   0.000000   0.000000   0.000000
      9       0.000000   0.000000   0.000000   0.000000   0.000000   0.000000
     10       0.000000   0.000000   0.000000   0.000000   0.000000   0.000000
     11       0.000000   0.000000   0.000000   0.000000   0.000000   0.000000
     12       0.000000   0.000000   0.000000   0.000000   0.000000   0.000000
     13       0.007541  -0.360458   0.322263   0.000000   0.000000   0.000000
     14       0.000000   0.000000   0.000000   0.000000   0.000000   0.000000
     15       0.000000   0.000000   0.000000   0.000000   0.000000   0.000000
     16       0.000000   0.000000   0.000000   0.000000   0.000000   0.000000
     17      -0.401184   0.246611  -0.109888   0.000000   0.000000   0.000000
     18       0.395134   0.143178  -0.239186   0.000000   0.000000   0.000000
     19       0.000000   0.000000   0.000000   0.000000   0.000000   0.000000
     20       0.000000   0.000000   0.000000   0.000000   0.000000   0.000000
     21       0.000000   0.000000   0.000000   0.219149   0.422278   0.080629
     22       0.000000   0.000000   0.000000   0.299979  -0.318425  -0.203628
     23       0.000000   0.000000   0.000000  -0.461314  -0.088146   0.110752
     24       0.000000   0.000000   0.000000   0.000000   0.000000   0.000000
     25       0.000000   0.000000   0.000000   0.000000   0.000000   0.000000
     26       0.000000   0.000000   0.000000   0.000000   0.000000   0.000000
     27       0.000000   0.000000   0.000000   0.000000   0.000000   0.000000
     28       0.000000   0.000000   0.000000   0.000000   0.000000   0.000000
     29       0.000000   0.000000   0.000000   0.000000   0.000000   0.000000
     30       0.000000   0.000000   0.000000   0.000000   0.000000   0.000000
     31       0.000000   0.000000   0.000000   0.000000   0.000000   0.000000
     32       0.000000   0.000000   0.000000   0.000000   0.000000   0.000000
     33       0.000000   0.000000   0.000000   0.000000   0.000000   0.000000
     34       0.000000   0.000000   0.000000   0.000000   0.000000   0.000000
     35       0.000000   0.000000   0.000000   0.000000   0.000000   0.000000
     36       0.000000   0.000000   0.000000   0.000000   0.000000   0.000000
     37       0.000000   0.000000   0.000000   0.000000   0.000000   0.000000
     38       0.274251   0.294096  -0.341237   0.000000   0.000000   0.000000
     39       0.000000   0.000000   0.000000   0.000000   0.000000   0.000000
     40       0.000000   0.000000   0.000000   0.000000   0.000000   0.000000
     41       0.274251   0.294096  -0.341237  -0.376585  -0.350251  -0.007067
     42       0.000000   0.000000   0.000000  -0.376585  -0.350251  -0.007067
     43       0.000000   0.000000   0.000000   0.000000   0.000000   0.000000
     44       0.274251   0.294096  -0.341237   0.000000   0.000000   0.000000
     45       0.000000   0.000000   0.000000   0.000000   0.000000   0.000000
     46       0.000000   0.000000   0.000000  -0.376585  -0.350251  -0.007067
     47       0.000000   0.000000   0.000000   0.000000   0.000000   0.000000
     48       0.000000   0.000000   0.000000   0.436031  -0.188144  -0.199765
     49       0.000000   0.000000   0.000000   0.000000   0.000000   0.000000
     50       0.000000   0.000000   0.000000   0.436031  -0.188144  -0.199765
     51       0.000000   0.000000   0.000000   0.000000   0.000000   0.000000
     52       0.000000   0.000000   0.000000   0.000000   0.000000   0.000000
     53       0.000000   0.000000   0.000000   0.436031  -0.188144  -0.199765
     54       0.000000   0.000000   0.000000   0.000000   0.000000   0.000000
     55       0.000000   0.000000   0.000000   0.000000   0.000000   0.000000
     56       0.000000   0.000000   0.000000   0.000000   0.000000   0.000000
     57       0.000000   0.000000   0.000000   0.000000   0.000000   0.000000
     58       0.000000   0.000000   0.000000   0.000000   0.000000   0.000000
     59       0.282774  -0.364439   0.248986   0.000000   0.000000   0.000000
     60       0.000000   0.000000   0.000000   0.000000   0.000000   0.000000
     61       0.000000   0.000000   0.000000   0.000000   0.000000   0.000000
     62       0.282774  -0.364439   0.248986   0.000000   0.000000   0.000000
     63       0.000000   0.000000   0.000000   0.000000   0.000000   0.000000
     64       0.000000   0.000000   0.000000   0.000000   0.000000   0.000000
     65       0.282774  -0.364439   0.248986   0.000000   0.000000   0.000000
     66       0.000000   0.000000   0.000000   0.000000   0.000000   0.000000
     67       0.000000   0.000000   0.000000   0.000000   0.000000   0.000000
     68       0.000000   0.000000   0.000000   0.000000   0.000000   0.000000
     69       0.000000   0.000000   0.000000   0.000000   0.000000   0.000000
     70       0.000000   0.000000   0.000000   0.000000   0.000000   0.000000
                 24         25         26         27         28         29    
      0       0.000000   0.000000   0.000000   0.000000   0.000000   0.000000
      1       0.000000   0.000000   0.000000   0.000000   0.000000   0.000000
      2       0.000000   0.000000   0.000000   0.000000   0.000000   0.000000
      3       0.000000   0.000000   0.000000   0.000000   0.000000   0.000000
      4       0.000000   0.000000   0.000000   0.000000   0.000000   0.000000
      5       0.000000   0.000000   0.000000   0.000000   0.000000   0.000000
      6       0.000000   0.000000   0.000000   0.000000   0.000000   0.000000
      7       0.000000   0.000000   0.000000   0.000000   0.000000   0.000000
      8       0.820151   0.273182  -0.502717   0.000000   0.000000   0.000000
      9       0.000000   0.000000   0.000000   0.059060   0.110180  -0.992155
     10       0.000000   0.000000   0.000000   0.000000   0.000000   0.000000
     11       0.000000   0.000000   0.000000   0.000000   0.000000   0.000000
     12       0.000000   0.000000   0.000000   0.000000   0.000000   0.000000
     13       0.000000   0.000000   0.000000   0.000000   0.000000   0.000000
     14       0.000000   0.000000   0.000000   0.000000   0.000000   0.000000
     15       0.000000   0.000000   0.000000   0.000000   0.000000   0.000000
     16       0.000000   0.000000   0.000000   0.000000   0.000000   0.000000
     17       0.000000   0.000000   0.000000   0.000000   0.000000   0.000000
     18       0.000000   0.000000   0.000000   0.000000   0.000000   0.000000
     19       0.108891   0.316060   0.349399   0.000000   0.000000   0.000000
     20       0.185635  -0.442098   0.062611   0.000000   0.000000   0.000000
     21       0.000000   0.000000   0.000000   0.000000   0.000000   0.000000
     22       0.000000   0.000000   0.000000   0.000000   0.000000   0.000000
     23      -0.273011   0.118007  -0.381274   0.000000   0.000000   0.000000
     24       0.000000   0.000000   0.000000   0.000000   0.000000   0.000000
     25       0.000000   0.000000   0.000000  -0.156509   0.453226   0.041015
     26       0.000000   0.000000   0.000000   0.000000   0.000000   0.000000
     27       0.000000   0.000000   0.000000   0.000000   0.000000   0.000000
     28       0.000000   0.000000   0.000000   0.474518  -0.077715   0.019616
     29       0.000000   0.000000   0.000000  -0.280892  -0.386185  -0.059607
     30       0.000000   0.000000   0.000000   0.000000   0.000000   0.000000
     31       0.000000   0.000000   0.000000   0.000000   0.000000   0.000000
     32       0.000000   0.000000   0.000000   0.000000   0.000000   0.000000
     33       0.000000   0.000000   0.000000   0.000000   0.000000   0.000000
     34       0.000000   0.000000   0.000000   0.000000   0.000000   0.000000
     35       0.000000   0.000000   0.000000   0.000000   0.000000   0.000000
     36       0.000000   0.000000   0.000000   0.000000   0.000000   0.000000
     37       0.000000   0.000000   0.000000   0.000000   0.000000   0.000000
     38       0.000000   0.000000   0.000000   0.000000   0.000000   0.000000
     39       0.000000   0.000000   0.000000   0.000000   0.000000   0.000000
     40       0.223778   0.157811   0.450835   0.000000   0.000000   0.000000
     41       0.000000   0.000000   0.000000   0.000000   0.000000   0.000000
     42       0.000000   0.000000   0.000000   0.000000   0.000000   0.000000
     43       0.223778   0.157811   0.450835   0.000000   0.000000   0.000000
     44       0.223778   0.157811   0.450835   0.000000   0.000000   0.000000
     45       0.000000   0.000000   0.000000   0.000000   0.000000   0.000000
     46       0.000000   0.000000   0.000000   0.000000   0.000000   0.000000
     47       0.000000   0.000000   0.000000   0.417981  -0.302671  -0.008731
     48       0.000000   0.000000   0.000000   0.417981  -0.302671  -0.008731
     49      -0.275459   0.369644  -0.248525   0.000000   0.000000   0.000000
     50       0.000000   0.000000   0.000000   0.000000   0.000000   0.000000
     51       0.000000   0.000000   0.000000   0.000000   0.000000   0.000000
     52      -0.275459   0.369644  -0.248525   0.000000   0.000000   0.000000
     53       0.000000   0.000000   0.000000   0.000000   0.000000   0.000000
     54       0.000000   0.000000   0.000000   0.000000   0.000000   0.000000
     55      -0.275459   0.369644  -0.248525   0.417981  -0.302671  -0.008731
     56       0.000000   0.000000   0.000000   0.000000   0.000000   0.000000
     57       0.000000   0.000000   0.000000   0.079220   0.498881   0.060117
     58       0.000000   0.000000   0.000000   0.000000   0.000000   0.000000
     59       0.000000   0.000000   0.000000   0.000000   0.000000   0.000000
     60       0.000000   0.000000   0.000000   0.000000   0.000000   0.000000
     61       0.000000   0.000000   0.000000   0.000000   0.000000   0.000000
     62       0.000000   0.000000   0.000000   0.000000   0.000000   0.000000
     63       0.000000   0.000000   0.000000   0.000000   0.000000   0.000000
     64       0.000000   0.000000   0.000000   0.000000   0.000000   0.000000
     65       0.000000   0.000000   0.000000   0.000000   0.000000   0.000000
     66       0.000000   0.000000   0.000000   0.000000   0.000000   0.000000
     67       0.000000   0.000000   0.000000   0.000000   0.000000   0.000000
     68       0.000000   0.000000   0.000000   0.000000   0.000000   0.000000
     69       0.000000   0.000000   0.000000   0.000000   0.000000   0.000000
     70       0.000000   0.000000   0.000000   0.000000   0.000000   0.000000
                 30         31         32         33         34         35    
      0       0.000000   0.000000   0.000000   0.000000   0.000000   0.000000
      1       0.000000   0.000000   0.000000   0.000000   0.000000   0.000000
      2       0.000000   0.000000   0.000000   0.000000   0.000000   0.000000
      3       0.000000   0.000000   0.000000   0.000000   0.000000   0.000000
      4       0.000000   0.000000   0.000000   0.000000   0.000000   0.000000
      5       0.000000   0.000000   0.000000   0.000000   0.000000   0.000000
      6       0.000000   0.000000   0.000000   0.000000   0.000000   0.000000
      7       0.000000   0.000000   0.000000   0.000000   0.000000   0.000000
      8       0.000000   0.000000   0.000000   0.000000   0.000000   0.000000
      9       0.000000   0.000000   0.000000   0.000000   0.000000   0.000000
     10       0.289606  -0.927997   0.234415   0.000000   0.000000   0.000000
     11       0.000000   0.000000   0.000000  -0.102038  -0.196097   0.975261
     12       0.000000   0.000000   0.000000   0.000000   0.000000   0.000000
     13       0.000000   0.000000   0.000000   0.000000   0.000000   0.000000
     14       0.000000   0.000000   0.000000   0.000000   0.000000   0.000000
     15       0.000000   0.000000   0.000000   0.000000   0.000000   0.000000
     16       0.000000   0.000000   0.000000   0.000000   0.000000   0.000000
     17       0.000000   0.000000   0.000000   0.000000   0.000000   0.000000
     18       0.000000   0.000000   0.000000   0.000000   0.000000   0.000000
     19       0.000000   0.000000   0.000000   0.000000   0.000000   0.000000
     20       0.000000   0.000000   0.000000   0.000000   0.000000   0.000000
     21       0.000000   0.000000   0.000000   0.000000   0.000000   0.000000
     22       0.000000   0.000000   0.000000   0.000000   0.000000   0.000000
     23       0.000000   0.000000   0.000000   0.000000   0.000000   0.000000
     24       0.000000   0.000000   0.000000   0.000000   0.000000   0.000000
     25      -0.076953   0.094063   0.467445   0.000000   0.000000   0.000000
     26       0.000000   0.000000   0.000000   0.000000   0.000000   0.000000
     27      -0.334984  -0.179787  -0.297887   0.000000   0.000000   0.000000
     28       0.000000   0.000000   0.000000   0.000000   0.000000   0.000000
     29       0.000000   0.000000   0.000000   0.000000   0.000000   0.000000
     30       0.438036   0.090692  -0.182137   0.000000   0.000000   0.000000
     31       0.000000   0.000000   0.000000   0.000000   0.000000   0.000000
     32       0.000000   0.000000   0.000000   0.438653  -0.197172   0.006249
     33       0.000000   0.000000   0.000000   0.000000   0.000000   0.000000
     34       0.000000   0.000000   0.000000   0.000000   0.000000   0.000000
     35       0.000000   0.000000   0.000000  -0.036651   0.470889   0.090848
     36       0.000000   0.000000   0.000000  -0.410013  -0.234743  -0.090098
     37       0.000000   0.000000   0.000000   0.000000   0.000000   0.000000
     38       0.000000   0.000000   0.000000   0.000000   0.000000   0.000000
     39       0.000000   0.000000   0.000000   0.000000   0.000000   0.000000
     40       0.000000   0.000000   0.000000   0.000000   0.000000   0.000000
     41       0.000000   0.000000   0.000000   0.000000   0.000000   0.000000
     42       0.000000   0.000000   0.000000   0.000000   0.000000   0.000000
     43       0.000000   0.000000   0.000000   0.000000   0.000000   0.000000
     44       0.000000   0.000000   0.000000   0.000000   0.000000   0.000000
     45       0.000000   0.000000   0.000000   0.000000   0.000000   0.000000
     46       0.000000   0.000000   0.000000   0.000000   0.000000   0.000000
     47       0.000000   0.000000   0.000000   0.000000   0.000000   0.000000
     48       0.000000   0.000000   0.000000   0.000000   0.000000   0.000000
     49       0.000000   0.000000   0.000000   0.000000   0.000000   0.000000
     50       0.000000   0.000000   0.000000   0.000000   0.000000   0.000000
     51       0.000000   0.000000   0.000000   0.000000   0.000000   0.000000
     52      -0.346756  -0.008430   0.395025   0.000000   0.000000   0.000000
     53      -0.346756  -0.008430   0.395025   0.000000   0.000000   0.000000
     54      -0.346756  -0.008430   0.395025   0.000000   0.000000   0.000000
     55       0.000000   0.000000   0.000000   0.000000   0.000000   0.000000
     56      -0.155852  -0.163939  -0.456453   0.000000   0.000000   0.000000
     57       0.000000   0.000000   0.000000   0.000000   0.000000   0.000000
     58       0.000000   0.000000   0.000000   0.000000   0.000000   0.000000
     59       0.000000   0.000000   0.000000   0.000000   0.000000   0.000000
     60       0.000000   0.000000   0.000000   0.000000   0.000000   0.000000
     61       0.000000   0.000000   0.000000   0.000000   0.000000   0.000000
     62       0.000000   0.000000   0.000000  -0.264229   0.438300   0.060484
     63       0.000000   0.000000   0.000000  -0.264229   0.438300   0.060484
     64       0.000000   0.000000   0.000000  -0.264229   0.438300   0.060484
     65       0.000000   0.000000   0.000000   0.000000   0.000000   0.000000
     66       0.000000   0.000000   0.000000   0.000000   0.000000   0.000000
     67       0.000000   0.000000   0.000000   0.000000   0.000000   0.000000
     68       0.000000   0.000000   0.000000   0.000000   0.000000   0.000000
     69       0.000000   0.000000   0.000000   0.000000   0.000000   0.000000
     70       0.000000   0.000000   0.000000   0.505265   0.028040   0.058502
                 36         37         38    
      0       0.000000   0.000000   0.000000
      1       0.000000   0.000000   0.000000
      2       0.000000   0.000000   0.000000
      3       0.000000   0.000000   0.000000
      4       0.000000   0.000000   0.000000
      5       0.000000   0.000000   0.000000
      6       0.000000   0.000000   0.000000
      7       0.000000   0.000000   0.000000
      8       0.000000   0.000000   0.000000
      9       0.000000   0.000000   0.000000
     10       0.000000   0.000000   0.000000
     11       0.000000   0.000000   0.000000
     12      -0.832153   0.451036  -0.322627
     13       0.000000   0.000000   0.000000
     14       0.000000   0.000000   0.000000
     15       0.000000   0.000000   0.000000
     16       0.000000   0.000000   0.000000
     17       0.000000   0.000000   0.000000
     18       0.000000   0.000000   0.000000
     19       0.000000   0.000000   0.000000
     20       0.000000   0.000000   0.000000
     21       0.000000   0.000000   0.000000
     22       0.000000   0.000000   0.000000
     23       0.000000   0.000000   0.000000
     24       0.000000   0.000000   0.000000
     25       0.000000   0.000000   0.000000
     26       0.000000   0.000000   0.000000
     27       0.000000   0.000000   0.000000
     28       0.000000   0.000000   0.000000
     29       0.000000   0.000000   0.000000
     30       0.000000   0.000000   0.000000
     31       0.000000   0.000000   0.000000
     32       0.186946   0.026800  -0.444723
     33       0.079446   0.365420   0.305945
     34      -0.263653  -0.371850   0.160190
     35       0.000000   0.000000   0.000000
     36       0.000000   0.000000   0.000000
     37       0.000000   0.000000   0.000000
     38       0.000000   0.000000   0.000000
     39       0.000000   0.000000   0.000000
     40       0.000000   0.000000   0.000000
     41       0.000000   0.000000   0.000000
     42       0.000000   0.000000   0.000000
     43       0.000000   0.000000   0.000000
     44       0.000000   0.000000   0.000000
     45       0.000000   0.000000   0.000000
     46       0.000000   0.000000   0.000000
     47       0.000000   0.000000   0.000000
     48       0.000000   0.000000   0.000000
     49       0.000000   0.000000   0.000000
     50       0.000000   0.000000   0.000000
     51       0.000000   0.000000   0.000000
     52       0.000000   0.000000   0.000000
     53       0.000000   0.000000   0.000000
     54       0.000000   0.000000   0.000000
     55       0.000000   0.000000   0.000000
     56       0.000000   0.000000   0.000000
     57       0.000000   0.000000   0.000000
     58       0.000000   0.000000   0.000000
     59       0.052033  -0.238114  -0.467096
     60       0.052033  -0.238114  -0.467096
     61       0.052033  -0.238114  -0.467096
     62       0.000000   0.000000   0.000000
     63       0.000000   0.000000   0.000000
     64       0.000000   0.000000   0.000000
     65       0.000000   0.000000   0.000000
     66       0.000000   0.000000   0.000000
     67       0.000000   0.000000   0.000000
     68       0.000000   0.000000   0.000000
     69      -0.269559  -0.241195   0.358080
     70       0.000000   0.000000   0.000000
