# Supplementary material for: Novel Sulfonium Reagents for the Modular Synthesis of Spiro[2.3]Hexanes and Heteroatom‐Containing Analogues: Synthesis, Application, and Evaluation as Bioisosteres
Source: Angew Chem Int Ed Engl. 2025 Dec 9;65(5):e21633. doi: 10.1002/anie.202521633 (PMC12851011; doi:10.1002/anie.202521633)
Supplement: Supplementary file 2 — Supporting information [file ANIE-65-e21633-s001.zip › Bioisostere-Analysis/DFT/18912988401451825/file.out]

                                 *****************
                                 * O   R   C   A *
                                 *****************

                                            #,                                       
                                            ###                                      
                                            ####                                     
                                            #####                                    
                                            ######                                   
                                           ########,                                 
                                     ,,################,,,,,                         
                               ,,#################################,,                 
                          ,,##########################################,,             
                       ,#########################################, ''#####,          
                    ,#############################################,,   '####,        
                  ,##################################################,,,,####,       
                ,###########''''           ''''###############################       
              ,#####''   ,,,,##########,,,,          '''####'''          '####       
            ,##' ,,,,###########################,,,                        '##       
           ' ,,###''''                  '''############,,,                           
         ,,##''                                '''############,,,,        ,,,,,,###''
      ,#''                                            '''#######################'''  
     '                                                          ''''####''''         
             ,#######,   #######,   ,#######,      ##                                
            ,#'     '#,  ##    ##  ,#'     '#,    #''#        ######   ,####,        
            ##       ##  ##   ,#'  ##            #'  '#       #        #'  '#        
            ##       ##  #######   ##           ,######,      #####,   #    #        
            '#,     ,#'  ##    ##  '#,     ,#' ,#      #,         ##   #,  ,#        
             '#######'   ##     ##  '#######'  #'      '#     #####' # '####'        


                  #######################################################
                  #                        -***-                        #
                  #          Department of theory and spectroscopy      #
                  #    Directorship and core code : Frank Neese         #
                  #        Max Planck Institute fuer Kohlenforschung    #
                  #                Kaiser Wilhelm Platz 1               #
                  #                 D-45470 Muelheim/Ruhr               #
                  #                      Germany                        #
                  #                                                     #
                  #                  All rights reserved                #
                  #                        -***-                        #
                  #######################################################


                         Program Version 5.0.4 -  RELEASE  -


 With contributions from (in alphabetic order):
   Daniel Aravena         : Magnetic Suceptibility
   Michael Atanasov       : Ab Initio Ligand Field Theory (pilot matlab implementation)
   Alexander A. Auer      : GIAO ZORA, VPT2 properties, NMR spectrum
   Ute Becker             : Parallelization
   Giovanni Bistoni       : ED, misc. LED, open-shell LED, HFLD
   Martin Brehm           : Molecular dynamics
   Dmytro Bykov           : SCF Hessian
   Vijay G. Chilkuri      : MRCI spin determinant printing, contributions to CSF-ICE
   Dipayan Datta          : RHF DLPNO-CCSD density
   Achintya Kumar Dutta   : EOM-CC, STEOM-CC
   Dmitry Ganyushin       : Spin-Orbit,Spin-Spin,Magnetic field MRCI
   Miquel Garcia          : C-PCM and meta-GGA Hessian, CC/C-PCM, Gaussian charge scheme
   Yang Guo               : DLPNO-NEVPT2, F12-NEVPT2, CIM, IAO-localization
   Andreas Hansen         : Spin unrestricted coupled pair/coupled cluster methods
   Benjamin Helmich-Paris : MC-RPA, TRAH-SCF, COSX integrals
   Lee Huntington         : MR-EOM, pCC
   Robert Izsak           : Overlap fitted RIJCOSX, COSX-SCS-MP3, EOM
   Marcus Kettner         : VPT2
   Christian Kollmar      : KDIIS, OOCD, Brueckner-CCSD(T), CCSD density, CASPT2, CASPT2-K
   Simone Kossmann        : Meta GGA functionals, TD-DFT gradient, OOMP2, MP2 Hessian
   Martin Krupicka        : Initial AUTO-CI
   Lucas Lang             : DCDCAS
   Marvin Lechner         : AUTO-CI (C++ implementation), FIC-MRCC
   Dagmar Lenk            : GEPOL surface, SMD
   Dimitrios Liakos       : Extrapolation schemes; Compound Job, initial MDCI parallelization
   Dimitrios Manganas     : Further ROCIS development; embedding schemes
   Dimitrios Pantazis     : SARC Basis sets
   Anastasios Papadopoulos: AUTO-CI, single reference methods and gradients
   Taras Petrenko         : DFT Hessian,TD-DFT gradient, ASA, ECA, R-Raman, ABS, FL, XAS/XES, NRVS
   Peter Pinski           : DLPNO-MP2, DLPNO-MP2 Gradient
   Christoph Reimann      : Effective Core Potentials
   Marius Retegan         : Local ZFS, SOC
   Christoph Riplinger    : Optimizer, TS searches, QM/MM, DLPNO-CCSD(T), (RO)-DLPNO pert. Triples
   Tobias Risthaus        : Range-separated hybrids, TD-DFT gradient, RPA, STAB
   Michael Roemelt        : Original ROCIS implementation
   Masaaki Saitow         : Open-shell DLPNO-CCSD energy and density
   Barbara Sandhoefer     : DKH picture change effects
   Avijit Sen             : IP-ROCIS
   Kantharuban Sivalingam : CASSCF convergence, NEVPT2, FIC-MRCI
   Bernardo de Souza      : ESD, SOC TD-DFT
   Georgi Stoychev        : AutoAux, RI-MP2 NMR, DLPNO-MP2 response
   Willem Van den Heuvel  : Paramagnetic NMR
   Boris Wezisla          : Elementary symmetry handling
   Frank Wennmohs         : Technical directorship


 We gratefully acknowledge several colleagues who have allowed us to
 interface, adapt or use parts of their codes:
   Stefan Grimme, W. Hujo, H. Kruse, P. Pracht,  : VdW corrections, initial TS optimization,
                  C. Bannwarth, S. Ehlert          DFT functionals, gCP, sTDA/sTD-DF
   Ed Valeev, F. Pavosevic, A. Kumar             : LibInt (2-el integral package), F12 methods
   Garnet Chan, S. Sharma, J. Yang, R. Olivares  : DMRG
   Ulf Ekstrom                                   : XCFun DFT Library
   Mihaly Kallay                                 : mrcc  (arbitrary order and MRCC methods)
   Jiri Pittner, Ondrej Demel                    : Mk-CCSD
   Frank Weinhold                                : gennbo (NPA and NBO analysis)
   Christopher J. Cramer and Donald G. Truhlar   : smd solvation model
   Lars Goerigk                                  : TD-DFT with DH, B97 family of functionals
   V. Asgeirsson, H. Jonsson                     : NEB implementation
   FAccTs GmbH                                   : IRC, NEB, NEB-TS, DLPNO-Multilevel, CI-OPT
                                                   MM, QMMM, 2- and 3-layer-ONIOM, Crystal-QMMM,
                                                   LR-CPCM, SF, NACMEs, symmetry and pop. for TD-DFT,
                                                   nearIR, NL-DFT gradient (VV10), updates on ESD,
                                                   ML-optimized integration grids
   S Lehtola, MJT Oliveira, MAL Marques          : LibXC Library
   Liviu Ungur et al                             : ANISO software


 Your calculation uses the libint2 library for the computation of 2-el integrals
 For citations please refer to: http://libint.valeyev.net

 Your ORCA version has been built with support for libXC version: 5.1.0
 For citations please refer to: https://tddft.org/programs/libxc/

 This ORCA versions uses:
   CBLAS   interface :  Fast vector & matrix operations
   LAPACKE interface :  Fast linear algebra routines
   SCALAPACK package :  Parallel linear algebra routines
   Shared memory     :  Shared parallel matrices
   BLAS/LAPACK       :  OpenBLAS 0.3.15  USE64BITINT DYNAMIC_ARCH NO_AFFINITY Sandybridge SINGLE_THREADED
        Core in use  :  Sandybridge
   Copyright (c) 2011-2014, The OpenBLAS Project


Your calculation utilizes the atom-pairwise dispersion correction
with the Becke-Johnson damping scheme (D3BJ)
Cite in your paper:
S.Grimme, S.Ehrlich, L.Goerigk, J Comput Chem, (2011), 32, 1456–1465 
S.Grimme, J.Antony, S.Ehrlich and H.Krieg, J.Chem.Phys., 132, (2010), 154104 
   

================================================================================

----- Orbital basis set information -----
Your calculation utilizes the basis: 6-31++G(d,p)
   H-He, Li-Ne : W. J. Hehre, R. Ditchfield and J.A. Pople, J. Chem. Phys. 56, 2257 (1972).
                 Note: He and Ne are unpublished basis sets taken from the Gaussian program.
                 Note: Li and B from J. D. Dill and J. A. Pople, J. Chem. Phys. 62, 2921 (1975).
   Na - Ar     : M. M. Francl, W. J. Pietro, W. J. Hehre, J. S. Binkley, M. S. Gordon, 
                 D. J. DeFrees and J. A. Pople, J. Chem. Phys. 77, 3654 (1982).
   K - Zn      : V. A. Rassolov, J. A. Pople, M. A. Ratner, and T. L. Windus, J. Chem. Phys. 109, 1223 (1998).
   Additional Pol./Diff. from the 6-311G equivalent.

----- AuxJ basis set information -----
Your calculation utilizes the auxiliary basis: def2/J
   F. Weigend, Phys. Chem. Chem. Phys. 8, 1057 (2006).

================================================================================
                                        WARNINGS
                       Please study these warnings very carefully!
================================================================================


WARNING: Geometry Optimization
  ===> : Switching off AutoStart
         For restart on a previous wavefunction, please use MOREAD

INFO   : the flag for use of the SHARK integral package has been found!

================================================================================
                                       INPUT FILE
================================================================================
NAME = file.inp
|  1> 
|  2> ! WB97X-D3BJ 6-31++G(d,p) opt
|  3> %pal
|  4>   nprocs 6
|  5> end
|  6> %maxcore 3000
|  7> %geom
|  8>   calc_hess true
|  9>   MaxIter 500
| 10> end
| 11> * xyz 0 1
| 12> C      0.040400    1.033200    0.241200
| 13> C      1.061200   -0.033000    0.001600
| 14> C      0.246100   -1.151000   -0.614000
| 15> O     -1.106200   -1.004300   -0.243900
| 16> C     -1.243800    0.245100    0.394000
| 17> H     -0.026600    1.701700   -0.645800
| 18> H      0.271400    1.630600    1.149900
| 19> H      1.496000   -0.367600    0.969700
| 20> H      1.870100    0.313700   -0.677800
| 21> H      0.320800   -1.106800   -1.722300
| 22> H      0.623000   -2.138900   -0.273200
| 23> H     -1.456700    0.075400    1.471900
| 24> H     -2.095700    0.801700   -0.051500
| 25> *
| 26> 
| 27>                          ****END OF INPUT****
================================================================================

                       *****************************
                       * Geometry Optimization Run *
                       *****************************

Geometry optimization settings:
Update method            Update   .... BFGS
Choice of coordinates    CoordSys .... Z-matrix Internals
Initial Hessian          InHess   .... Almoef's Model

Convergence Tolerances:
Energy Change            TolE     ....  5.0000e-06 Eh
Max. Gradient            TolMAXG  ....  3.0000e-04 Eh/bohr
RMS Gradient             TolRMSG  ....  1.0000e-04 Eh/bohr
Max. Displacement        TolMAXD  ....  4.0000e-03 bohr
RMS Displacement         TolRMSD  ....  2.0000e-03 bohr
Strict Convergence                ....  False
------------------------------------------------------------------------------
                        ORCA OPTIMIZATION COORDINATE SETUP
------------------------------------------------------------------------------

The optimization will be done in new redundant internal coordinates
Making redundant internal coordinates   ...  (new redundants) done
Evaluating the initial hessian          ...  (Is done on the fly) done
Evaluating the coordinates              ...  done
Calculating the B-matrix                .... done
Calculating the G-matrix                .... done
Diagonalizing the G-matrix              .... done
The first mode is                       ....   38
The number of degrees of freedom        ....   33

    -----------------------------------------------------------------
                    Redundant Internal Coordinates


    -----------------------------------------------------------------
         Definition                    Initial Value    d2E/dq (diagonal element)
    -----------------------------------------------------------------
      1. B(C   1,C   0)                  1.4954         0.000000   
      2. B(C   2,C   1)                  1.5144         0.000000   
      3. B(O   3,C   2)                  1.4097         0.000000   
      4. B(C   4,O   3)                  1.4096         0.000000   
      5. B(C   4,C   0)                  1.5145         0.000000   
      6. B(H   5,C   0)                  1.1127         0.000000   
      7. B(H   6,C   0)                  1.1117         0.000000   
      8. B(H   7,C   1)                  1.1128         0.000000   
      9. B(H   8,C   1)                  1.1118         0.000000   
     10. B(H   9,C   2)                  1.1117         0.000000   
     11. B(H  10,C   2)                  1.1109         0.000000   
     12. B(H  11,C   4)                  1.1118         0.000000   
     13. B(H  12,C   4)                  1.1109         0.000000   
     14. A(H   5,C   0,H   6)          109.9522         0.000000   
     15. A(C   1,C   0,C   4)          102.9427         0.000000   
     16. A(C   4,C   0,H   5)          109.9989         0.000000   
     17. A(C   1,C   0,H   5)          109.9822         0.000000   
     18. A(C   1,C   0,H   6)          111.8544         0.000000   
     19. A(C   4,C   0,H   6)          111.9223         0.000000   
     20. A(C   2,C   1,H   8)          111.9264         0.000000   
     21. A(C   0,C   1,H   8)          111.8529         0.000000   
     22. A(C   2,C   1,H   7)          109.9980         0.000000   
     23. A(C   0,C   1,H   7)          109.9821         0.000000   
     24. A(H   7,C   1,H   8)          109.9452         0.000000   
     25. A(C   0,C   1,C   2)          102.9491         0.000000   
     26. A(H   9,C   2,H  10)          108.5659         0.000000   
     27. A(C   1,C   2,O   3)          109.4378         0.000000   
     28. A(C   1,C   2,H  10)          110.4382         0.000000   
     29. A(O   3,C   2,H   9)          108.7876         0.000000   
     30. A(C   1,C   2,H   9)          109.8615         0.000000   
     31. A(O   3,C   2,H  10)          109.7221         0.000000   
     32. A(C   2,O   3,C   4)          107.7402         0.000000   
     33. A(H  11,C   4,H  12)          108.5694         0.000000   
     34. A(O   3,C   4,H  12)          109.7242         0.000000   
     35. A(C   0,C   4,H  12)          110.4311         0.000000   
     36. A(O   3,C   4,H  11)          108.7942         0.000000   
     37. A(C   0,C   4,H  11)          109.8547         0.000000   
     38. A(C   0,C   4,O   3)          109.4399         0.000000   
     39. D(C   2,C   1,C   0,H   6)    146.8600         0.000000   
     40. D(C   2,C   1,C   0,H   5)    -90.6571         0.000000   
     41. D(H   8,C   1,C   0,H   5)     29.6767         0.000000   
     42. D(H   7,C   1,C   0,H   6)     29.6666         0.000000   
     43. D(H   7,C   1,C   0,H   5)    152.1495         0.000000   
     44. D(H   8,C   1,C   0,C   4)    146.8679         0.000000   
     45. D(H   8,C   1,C   0,H   6)    -92.8062         0.000000   
     46. D(C   2,C   1,C   0,C   4)     26.5341         0.000000   
     47. D(H   7,C   1,C   0,C   4)    -90.6593         0.000000   
     48. D(H   9,C   2,C   1,C   0)     96.3341         0.000000   
     49. D(H   9,C   2,C   1,H   7)   -146.4838         0.000000   
     50. D(O   3,C   2,C   1,H   8)   -143.3296         0.000000   
     51. D(O   3,C   2,C   1,H   7)     94.1358         0.000000   
     52. D(O   3,C   2,C   1,C   0)    -23.0464         0.000000   
     53. D(H  10,C   2,C   1,H   8)     95.7794         0.000000   
     54. D(H  10,C   2,C   1,H   7)    -26.7552         0.000000   
     55. D(H  10,C   2,C   1,C   0)   -143.9373         0.000000   
     56. D(H   9,C   2,C   1,H   8)    -23.9492         0.000000   
     57. D(C   4,O   3,C   2,H  10)    130.2823         0.000000   
     58. D(C   4,O   3,C   2,H   9)   -111.0829         0.000000   
     59. D(C   4,O   3,C   2,C   1)      8.9576         0.000000   
     60. D(H  12,C   4,C   0,H   6)     95.7812         0.000000   
     61. D(H  12,C   4,C   0,H   5)    -26.7602         0.000000   
     62. D(H  12,C   4,C   0,C   1)   -143.9396         0.000000   
     63. D(H  11,C   4,C   0,H   6)    -23.9429         0.000000   
     64. D(H  11,C   4,C   0,H   5)   -146.4843         0.000000   
     65. D(H  11,C   4,C   0,C   1)     96.3363         0.000000   
     66. D(O   3,C   4,C   0,H   6)   -143.3284         0.000000   
     67. D(O   3,C   4,C   0,H   5)     94.1301         0.000000   
     68. D(C   0,C   4,O   3,C   2)      8.9642         0.000000   
     69. D(O   3,C   4,C   0,C   1)    -23.0493         0.000000   
     70. D(H  12,C   4,O   3,C   2)    130.2828         0.000000   
     71. D(H  11,C   4,O   3,C   2)   -111.0730         0.000000   
    -----------------------------------------------------------------

Number of atoms                         .... 13
Number of degrees of freedom            .... 71

         *************************************************************
         *                GEOMETRY OPTIMIZATION CYCLE   1            *
         *************************************************************
---------------------------------
CARTESIAN COORDINATES (ANGSTROEM)
---------------------------------
  C      0.040400    1.033200    0.241200
  C      1.061200   -0.033000    0.001600
  C      0.246100   -1.151000   -0.614000
  O     -1.106200   -1.004300   -0.243900
  C     -1.243800    0.245100    0.394000
  H     -0.026600    1.701700   -0.645800
  H      0.271400    1.630600    1.149900
  H      1.496000   -0.367600    0.969700
  H      1.870100    0.313700   -0.677800
  H      0.320800   -1.106800   -1.722300
  H      0.623000   -2.138900   -0.273200
  H     -1.456700    0.075400    1.471900
  H     -2.095700    0.801700   -0.051500

----------------------------
CARTESIAN COORDINATES (A.U.)
----------------------------
  NO LB      ZA    FRAG     MASS         X           Y           Z
   0 C     6.0000    0    12.011    0.076345    1.952465    0.455802
   1 C     6.0000    0    12.011    2.005377   -0.062361    0.003024
   2 C     6.0000    0    12.011    0.465062   -2.175075   -1.160292
   3 O     8.0000    0    15.999   -2.090415   -1.897852   -0.460904
   4 C     6.0000    0    12.011   -2.350441    0.463172    0.744552
   5 H     1.0000    0     1.008   -0.050267    3.215747   -1.220385
   6 H     1.0000    0     1.008    0.512872    3.081387    2.172996
   7 H     1.0000    0     1.008    2.827030   -0.694663    1.832467
   8 H     1.0000    0     1.008    3.533977    0.592807   -1.280856
   9 H     1.0000    0     1.008    0.606224   -2.091549   -3.254675
  10 H     1.0000    0     1.008    1.177299   -4.041935   -0.516273
  11 H     1.0000    0     1.008   -2.752764    0.142485    2.781488
  12 H     1.0000    0     1.008   -3.960299    1.514993   -0.097321

--------------------------------
INTERNAL COORDINATES (ANGSTROEM)
--------------------------------
 C      0   0   0     0.000000000000     0.00000000     0.00000000
 C      1   0   0     1.495400695466     0.00000000     0.00000000
 C      2   1   0     1.514356421058   102.94905771     0.00000000
 O      3   2   1     1.409684429225   109.43784162   336.95360680
 C      4   3   2     1.409556855895   107.74017973     8.95758705
 H      1   2   3     1.112722000322   109.98217287   269.34291181
 H      1   2   3     1.111747925566   111.85440187   146.86002806
 H      2   1   3     1.112755952579   109.98206844   242.80659402
 H      2   1   3     1.111802347542   111.85291390   120.33376168
 H      3   2   1     1.111693581883   109.86152326    96.33408989
 H      3   2   1     1.110920636229   110.43820833   216.06265042
 H      5   4   3     1.111752180119   108.79416106   248.92696395
 H      5   4   3     1.110858865923   109.72421407   130.28282003

---------------------------
INTERNAL COORDINATES (A.U.)
---------------------------
 C      0   0   0     0.000000000000     0.00000000     0.00000000
 C      1   0   0     2.825897774906     0.00000000     0.00000000
 C      2   1   0     2.861718904945   102.94905771     0.00000000
 O      3   2   1     2.663917506489   109.43784162   336.95360680
 C      4   3   2     2.663676427832   107.74017973     8.95758705
 H      1   2   3     2.102739843797   109.98217287   269.34291181
 H      1   2   3     2.100899109275   111.85440187   146.86002806
 H      2   1   3     2.102804004265   109.98206844   242.80659402
 H      2   1   3     2.101001951905   111.85291390   120.33376168
 H      3   2   1     2.100796414597   109.86152326    96.33408989
 H      3   2   1     2.099335758995   110.43820833   216.06265042
 H      5   4   3     2.100907149215   108.79416106   248.92696395
 H      5   4   3     2.099219030033   109.72421407   130.28282003

---------------------
BASIS SET INFORMATION
---------------------
There are 3 groups of distinct atoms

 Group   1 Type C   : 11s5p1d contracted to 4s3p1d pattern {6311/311/1}
 Group   2 Type O   : 11s5p1d contracted to 4s3p1d pattern {6311/311/1}
 Group   3 Type H   : 5s1p contracted to 3s1p pattern {311/1}

Atom   0C    basis set group =>   1
Atom   1C    basis set group =>   1
Atom   2C    basis set group =>   1
Atom   3O    basis set group =>   2
Atom   4C    basis set group =>   1
Atom   5H    basis set group =>   3
Atom   6H    basis set group =>   3
Atom   7H    basis set group =>   3
Atom   8H    basis set group =>   3
Atom   9H    basis set group =>   3
Atom  10H    basis set group =>   3
Atom  11H    basis set group =>   3
Atom  12H    basis set group =>   3
---------------------------------
AUXILIARY/J BASIS SET INFORMATION
---------------------------------
There are 3 groups of distinct atoms

 Group   1 Type C   : 12s5p4d2f1g contracted to 6s4p3d1f1g pattern {711111/2111/211/2/1}
 Group   2 Type O   : 12s5p4d2f1g contracted to 6s4p3d1f1g pattern {711111/2111/211/2/1}
 Group   3 Type H   : 5s2p1d contracted to 3s1p1d pattern {311/2/1}

Atom   0C    basis set group =>   1
Atom   1C    basis set group =>   1
Atom   2C    basis set group =>   1
Atom   3O    basis set group =>   2
Atom   4C    basis set group =>   1
Atom   5H    basis set group =>   3
Atom   6H    basis set group =>   3
Atom   7H    basis set group =>   3
Atom   8H    basis set group =>   3
Atom   9H    basis set group =>   3
Atom  10H    basis set group =>   3
Atom  11H    basis set group =>   3
Atom  12H    basis set group =>   3


           ************************************************************
           *        Program running with 6 parallel MPI-processes     *
           *              working on a common directory               *
           ************************************************************
------------------------------------------------------------------------------
                           ORCA GTO INTEGRAL CALCULATION
                           -- RI-GTO INTEGRALS CHOSEN --
------------------------------------------------------------------------------
------------------------------------------------------------------------------
                   ___                                                        
                  /   \      - P O W E R E D   B Y -                         
                 /     \                                                     
                 |  |  |   _    _      __       _____    __    __             
                 |  |  |  | |  | |    /  \     |  _  \  |  |  /  |          
                  \  \/   | |  | |   /    \    | | | |  |  | /  /          
                 / \  \   | |__| |  /  /\  \   | |_| |  |  |/  /          
                |  |  |   |  __  | /  /__\  \  |    /   |      \           
                |  |  |   | |  | | |   __   |  |    \   |  |\   \          
                \     /   | |  | | |  |  |  |  | |\  \  |  | \   \       
                 \___/    |_|  |_| |__|  |__|  |_| \__\ |__|  \__/        
                                                                              
                      - O R C A' S   B I G   F R I E N D -                    
                                      &                                       
                       - I N T E G R A L  F E E D E R -                       
                                                                              
 v1 FN, 2020, v2 2021                                                         
------------------------------------------------------------------------------


Reading SHARK input file file.SHARKINP.tmp ... ok
----------------------
SHARK INTEGRAL PACKAGE
----------------------

Number of atoms                             ...     13
Number of basis functions                   ...    138
Number of shells                            ...     72
Maximum angular momentum                    ...      2
Integral batch strategy                     ... SHARK/LIBINT Hybrid
RI-J (if used) integral strategy            ... SPLIT-RIJ (Revised 2003 algorithm where possible)
Printlevel                                  ...      1
Contraction scheme used                     ... SEGMENTED contraction
Coulomb Range Separation                    ... NOT USED
Exchange Range Separation                   ... Long Range
   Mu parameter                             ...  0.300000
   Scaling (regular/separated)              ...  0.167000  0.833000
Finite Nucleus Model                        ... NOT USED
Auxiliary Coulomb fitting basis             ... AVAILABLE
   # of basis functions in Aux-J            ...    333
   # of shells in Aux-J                     ...    115
   Maximum angular momentum in Aux-J        ...      4
Auxiliary J/K fitting basis                 ... NOT available
Auxiliary Correlation fitting basis         ... NOT available
Auxiliary 'external' fitting basis          ... NOT available
Integral threshold                          ...     2.500000e-11
Primitive cut-off                           ...     2.500000e-12
Primitive pair pre-selection threshold      ...     2.500000e-12

Calculating pre-screening integrals         ... done (  0.0 sec) Dimension = 72
Organizing shell pair data                  ... done (  0.0 sec)
Shell pair information
Total number of shell pairs                 ...      2628
Shell pairs after pre-screening             ...      2608
Total number of primitive shell pairs       ...      9040
Primitive shell pairs kept                  ...      7360
          la=0 lb=0:    985 shell pairs
          la=1 lb=0:   1002 shell pairs
          la=1 lb=1:    271 shell pairs
          la=2 lb=0:    220 shell pairs
          la=2 lb=1:    115 shell pairs
          la=2 lb=2:     15 shell pairs

Calculating one electron integrals          ... done (  0.0 sec)
Calculating RI/J V-Matrix + Cholesky decomp.... done (  0.0 sec)
Calculating Nuclear repulsion               ... done (  0.0 sec) ENN=    191.655023268779 Eh

SHARK setup successfully completed in   0.2 seconds

Maximum memory used throughout the entire GTOINT-calculation: 12.1 MB


           ************************************************************
           *        Program running with 6 parallel MPI-processes     *
           *              working on a common directory               *
           ************************************************************
-------------------------------------------------------------------------------
                                 ORCA SCF
-------------------------------------------------------------------------------

------------
SCF SETTINGS
------------
Hamiltonian:
 Density Functional     Method          .... DFT(GTOs)
 Exchange Functional    Exchange        .... WB97X-V
 Correlation Functional Correlation     .... WB97X-V
 Gradients option       PostSCFGGA      .... off
 Hybrid DFT is turned on
   Fraction HF Exchange ScalHFX         ....  0.167000
   Scaling of DF-GGA-X  ScalDFX         ....  0.000000
   Scaling of DF-GGA-C  ScalDFC         ....  1.000000
   Scaling of DF-LDA-C  ScalLDAC        ....  1.000000
   Perturbative correction              ....  0.000000
   Density functional embedding theory  .... OFF
 Long-range corrected/Screened/Range-Separated Hybrid DFT is turned on
   Amount of maximum screened exact exchange              ....  0.833000
   Range separation parameter mu (erf(mu*r12)/r12)        ....  0.300000
 RI-approximation to the Coulomb term is turned on
   Number of AuxJ basis functions       .... 333
   RIJ-COSX (HFX calculated with COS-X)).... on


General Settings:
 Integral files         IntName         .... file
 Hartree-Fock type      HFTyp           .... RHF
 Total Charge           Charge          ....    0
 Multiplicity           Mult            ....    1
 Number of Electrons    NEL             ....   40
 Basis Dimension        Dim             ....  138
 Nuclear Repulsion      ENuc            ....    191.6550232688 Eh

Convergence Acceleration:
 DIIS                   CNVDIIS         .... on
   Start iteration      DIISMaxIt       ....    12
   Startup error        DIISStart       ....  0.200000
   # of expansion vecs  DIISMaxEq       ....     5
   Bias factor          DIISBfac        ....   1.050
   Max. coefficient     DIISMaxC        ....  10.000
 Trust-Rad. Augm. Hess. CNVTRAH         .... auto
   Auto Start mean grad. ratio tolernc. ....  1.125000
   Auto Start start iteration           ....    20
   Auto Start num. interpolation iter.  ....    10
   Max. Number of Micro iterations      ....    16
   Max. Number of Macro iterations      .... Maxiter - #DIIS iter
   Number of Davidson start vectors     ....     2
   Converg. threshold I  (grad. norm)   ....   1.000e-05
   Converg. threshold II (energy diff.) ....   1.000e-08
   Grad. Scal. Fac. for Micro threshold ....   0.100
   Minimum threshold for Micro iter.    ....   0.010
   NR start threshold (gradient norm)   ....   0.001
   Initial trust radius                 ....   0.400
   Minimum AH scaling param. (alpha)    ....   1.000
   Maximum AH scaling param. (alpha)    .... 1000.000
   Orbital update algorithm             .... Taylor
   White noise on init. David. guess    .... on
   Maximum white noise                  ....   0.010
   Quad. conv. algorithm                .... NR
 SOSCF                  CNVSOSCF        .... on
   Start iteration      SOSCFMaxIt      ....   150
   Startup grad/error   SOSCFStart      ....  0.003300
 Level Shifting         CNVShift        .... on
   Level shift para.    LevelShift      ....    0.2500
   Turn off err/grad.   ShiftErr        ....    0.0010
 Zerner damping         CNVZerner       .... off
 Static damping         CNVDamp         .... on
   Fraction old density DampFac         ....    0.7000
   Max. Damping (<1)    DampMax         ....    0.9800
   Min. Damping (>=0)   DampMin         ....    0.0000
   Turn off err/grad.   DampErr         ....    0.1000
 Fernandez-Rico         CNVRico         .... off

SCF Procedure:
 Maximum # iterations   MaxIter         ....   125
 SCF integral mode      SCFMode         .... Direct
   Integral package                     .... SHARK and LIBINT hybrid scheme
 Reset frequency        DirectResetFreq ....    20
 Integral Threshold     Thresh          ....  2.500e-11 Eh
 Primitive CutOff       TCut            ....  2.500e-12 Eh

Convergence Tolerance:
 Convergence Check Mode ConvCheckMode   .... Total+1el-Energy
 Convergence forced     ConvForced      .... 0
 Energy Change          TolE            ....  1.000e-08 Eh
 1-El. energy change                    ....  1.000e-05 Eh
 Orbital Gradient       TolG            ....  1.000e-05
 Orbital Rotation angle TolX            ....  1.000e-05
 DIIS Error             TolErr          ....  5.000e-07


Diagonalization of the overlap matrix:
Smallest eigenvalue                        ... 4.254e-05
Time for diagonalization                   ...    0.007 sec
Threshold for overlap eigenvalues          ... 1.000e-08
Number of eigenvalues below threshold      ... 0
Time for construction of square roots      ...    0.004 sec
Total time needed                          ...    0.011 sec

Time for model grid setup =    0.069 sec

------------------------------
INITIAL GUESS: MODEL POTENTIAL
------------------------------
Loading Hartree-Fock densities                     ... done
Calculating cut-offs                               ... done
Initializing the effective Hamiltonian             ... done
Setting up the integral package (SHARK)            ... done
Starting the Coulomb interaction                   ... done (   0.0 sec)
Reading the grid                                   ... done
Mapping shells                                     ... done
Starting the XC term evaluation                    ... done (   0.0 sec)
  promolecular density results
     # of electrons  =     39.997317430
     EX              =    -20.712768432
     EC              =     -1.621761055
     EX+EC           =    -22.334529487
Transforming the Hamiltonian                       ... done (   0.0 sec)
Diagonalizing the Hamiltonian                      ... done (   0.0 sec)
Back transforming the eigenvectors                 ... done (   0.0 sec)
Now organizing SCF variables                       ... done
                      ------------------
                      INITIAL GUESS DONE (   0.2 sec)
                      ------------------
-------------------
DFT GRID GENERATION
-------------------

General Integration Accuracy     IntAcc      ... 4.388
Radial Grid Type                 RadialGrid  ... OptM3 with GC (2021)
Angular Grid (max. ang.)         AngularGrid ... 4 (Lebedev-302)
Angular grid pruning method      GridPruning ... 4 (adaptive)
Weight generation scheme         WeightScheme... Becke
Basis function cutoff            BFCut       ... 1.0000e-11
Integration weight cutoff        WCut        ... 1.0000e-14
Angular grids for H and He will be reduced by one unit
Partially contracted basis set               ... off
Rotationally invariant grid construction     ... off

Total number of grid points                  ...    58756
Total number of batches                      ...      924
Average number of points per batch           ...       63
Average number of grid points per atom       ...     4520
Time for grid setup =    0.334 sec

--------------------
COSX GRID GENERATION
--------------------

GRIDX 1
-------
General Integration Accuracy     IntAcc      ... 3.816
Radial Grid Type                 RadialGrid  ... OptM3 with GC (2021)
Angular Grid (max. ang.)         AngularGrid ... 1 (Lebedev-50)
Angular grid pruning method      GridPruning ... 4 (adaptive)
Weight generation scheme         WeightScheme... Becke
Basis function cutoff            BFCut       ... 1.0000e-11
Integration weight cutoff        WCut        ... 1.0000e-14
Angular grids for H and He will be reduced by one unit
Partially contracted basis set               ... on
Rotationally invariant grid construction     ... off

Total number of grid points                  ...     7368
Total number of batches                      ...      122
Average number of points per batch           ...       60
Average number of grid points per atom       ...      567
UseSFitting                                  ... on

GRIDX 2
-------
General Integration Accuracy     IntAcc      ... 4.020
Radial Grid Type                 RadialGrid  ... OptM3 with GC (2021)
Angular Grid (max. ang.)         AngularGrid ... 2 (Lebedev-110)
Angular grid pruning method      GridPruning ... 4 (adaptive)
Weight generation scheme         WeightScheme... Becke
Basis function cutoff            BFCut       ... 1.0000e-11
Integration weight cutoff        WCut        ... 1.0000e-14
Angular grids for H and He will be reduced by one unit
Partially contracted basis set               ... on
Rotationally invariant grid construction     ... off

Total number of grid points                  ...    17427
Total number of batches                      ...      279
Average number of points per batch           ...       62
Average number of grid points per atom       ...     1341
UseSFitting                                  ... on

GRIDX 3
-------
General Integration Accuracy     IntAcc      ... 4.338
Radial Grid Type                 RadialGrid  ... OptM3 with GC (2021)
Angular Grid (max. ang.)         AngularGrid ... 3 (Lebedev-194)
Angular grid pruning method      GridPruning ... 4 (adaptive)
Weight generation scheme         WeightScheme... Becke
Basis function cutoff            BFCut       ... 1.0000e-11
Integration weight cutoff        WCut        ... 1.0000e-14
Angular grids for H and He will be reduced by one unit
Partially contracted basis set               ... on
Rotationally invariant grid construction     ... off

Total number of grid points                  ...    39180
Total number of batches                      ...      620
Average number of points per batch           ...       63
Average number of grid points per atom       ...     3014
UseSFitting                                  ... on

Time for X-Grid setup             =    0.310 sec

--------------
SCF ITERATIONS
--------------
ITER       Energy         Delta-E        Max-DP      RMS-DP      [F,P]     Damp
               ***  Starting incremental Fock matrix formation  ***
  0   -232.5204319014   0.000000000000 0.09042771  0.00178650  0.0764643 0.7000
  1   -232.5297881702  -0.009356268764 0.07859017  0.00161608  0.0441630 0.7000
                               ***Turning on DIIS***
  2   -232.5350384809  -0.005250310684 0.18861571  0.00402585  0.0310836 0.0000
  3   -232.5459411731  -0.010902692255 0.01429389  0.00060721  0.0172742 0.0000
  4   -232.5467933475  -0.000852174342 0.01495995  0.00040998  0.0096974 0.0000
                      *** Initiating the SOSCF procedure ***
                           *** Shutting down DIIS ***
                      *** Re-Reading the Fockian *** 
                      *** Removing any level shift *** 
ITER      Energy       Delta-E        Grad      Rot      Max-DP    RMS-DP
  5   -232.54695951  -0.0001661582  0.000519  0.000519  0.006308  0.000179
               *** Restarting incremental Fock matrix formation ***
  6   -232.54696987  -0.0000103644  0.000290  0.000589  0.002487  0.000113
  7   -232.54697300  -0.0000031310  0.000166  0.000335  0.001369  0.000056
  8   -232.54697362  -0.0000006143  0.000083  0.000080  0.000428  0.000019
  9   -232.54697373  -0.0000001119  0.000013  0.000012  0.000181  0.000005
 10   -232.54697373  -0.0000000063  0.000006  0.000012  0.000043  0.000002
                  ***Gradient check signals convergence***
              ***Rediagonalizing the Fockian in SOSCF/NRSCF***

               *****************************************************
               *                     SUCCESS                       *
               *           SCF CONVERGED AFTER  11 CYCLES          *
               *****************************************************

Old exchange energy                            =    -10.531640610 Eh
New exchange energy                            =    -10.531660629 Eh
Exchange energy change after final integration =     -0.000020020 Eh
Total energy after final integration           =   -232.546993756 Eh
Final COS-X integration done in                =     2.811 sec

----------------
TOTAL SCF ENERGY
----------------

Total Energy       :         -232.54699376 Eh           -6327.92541 eV

Components:
Nuclear Repulsion  :          191.65502327 Eh            5215.19832 eV
Electronic Energy  :         -424.20201702 Eh          -11543.12372 eV
One Electron Energy:         -693.41056710 Eh          -18868.66079 eV
Two Electron Energy:          269.20855007 Eh            7325.53707 eV
Max COSX asymmetry :            0.00000156 Eh               0.00004 eV

Virial components:
Potential Energy   :         -463.29855876 Eh          -12606.99471 eV
Kinetic Energy     :          230.75156501 Eh            6279.06931 eV
Virial Ratio       :            2.00778079


DFT components:
N(Alpha)           :       20.000004363299 electrons
N(Beta)            :       20.000004363299 electrons
N(Total)           :       40.000008726598 electrons
E(X)               :      -21.245969787897 Eh       
E(C)               :       -1.636154544625 Eh       
E(XC)              :      -22.882124332521 Eh       
DFET-embed. en.    :        0.000000000000 Eh       

---------------
SCF CONVERGENCE
---------------

  Last Energy change         ...   -2.6884e-09  Tolerance :   1.0000e-08
  Last MAX-Density change    ...    1.6653e-15  Tolerance :   1.0000e-07
  Last RMS-Density change    ...    3.1286e-17  Tolerance :   5.0000e-09
  Last Orbital Gradient      ...    7.1295e-07  Tolerance :   1.0000e-05
  Last Orbital Rotation      ...    1.8070e-06  Tolerance :   1.0000e-05

             **** THE GBW FILE WAS UPDATED (file.gbw) ****
             **** DENSITY file.scfp WAS UPDATED ****
             **** ENERGY FILE WAS UPDATED (file.en.tmp) ****
             **** THE GBW FILE WAS UPDATED (file.gbw) ****
             **** DENSITY file.scfp WAS UPDATED ****
----------------
ORBITAL ENERGIES
----------------

  NO   OCC          E(Eh)            E(eV) 
   0   2.0000     -19.233745      -523.3768 
   1   2.0000     -10.325475      -280.9705 
   2   2.0000     -10.325464      -280.9702 
   3   2.0000     -10.287085      -279.9258 
   4   2.0000     -10.286908      -279.9210 
   5   2.0000      -1.178740       -32.0751 
   6   2.0000      -0.932180       -25.3659 
   7   2.0000      -0.871801       -23.7229 
   8   2.0000      -0.717269       -19.5179 
   9   2.0000      -0.715080       -19.4583 
  10   2.0000      -0.626814       -17.0565 
  11   2.0000      -0.612285       -16.6611 
  12   2.0000      -0.541503       -14.7350 
  13   2.0000      -0.540120       -14.6974 
  14   2.0000      -0.518952       -14.1214 
  15   2.0000      -0.466246       -12.6872 
  16   2.0000      -0.449235       -12.2243 
  17   2.0000      -0.431731       -11.7480 
  18   2.0000      -0.430172       -11.7056 
  19   2.0000      -0.350853        -9.5472 
  20   0.0000       0.037292         1.0148 
  21   0.0000       0.052997         1.4421 
  22   0.0000       0.054931         1.4947 
  23   0.0000       0.059701         1.6245 
  24   0.0000       0.078879         2.1464 
  25   0.0000       0.079678         2.1682 
  26   0.0000       0.085890         2.3372 
  27   0.0000       0.088535         2.4092 
  28   0.0000       0.115216         3.1352 
  29   0.0000       0.148893         4.0516 
  30   0.0000       0.148916         4.0522 
  31   0.0000       0.161818         4.4033 
  32   0.0000       0.163830         4.4580 
  33   0.0000       0.164357         4.4724 
  34   0.0000       0.170762         4.6467 
  35   0.0000       0.186890         5.0855 
  36   0.0000       0.187856         5.1118 
  37   0.0000       0.193238         5.2583 
  38   0.0000       0.203138         5.5277 
  39   0.0000       0.209010         5.6874 
  40   0.0000       0.222184         6.0459 
  41   0.0000       0.224543         6.1101 
  42   0.0000       0.231598         6.3021 
  43   0.0000       0.235502         6.4083 
  44   0.0000       0.270202         7.3526 
  45   0.0000       0.278229         7.5710 
  46   0.0000       0.283555         7.7159 
  47   0.0000       0.344886         9.3848 
  48   0.0000       0.352375         9.5886 
  49   0.0000       0.366831         9.9820 
  50   0.0000       0.389368        10.5952 
  51   0.0000       0.398393        10.8408 
  52   0.0000       0.407605        11.0915 
  53   0.0000       0.432185        11.7604 
  54   0.0000       0.435781        11.8582 
  55   0.0000       0.445798        12.1308 
  56   0.0000       0.447740        12.1836 
  57   0.0000       0.454315        12.3625 
  58   0.0000       0.472653        12.8616 
  59   0.0000       0.493399        13.4261 
  60   0.0000       0.504025        13.7152 
  61   0.0000       0.740719        20.1560 
  62   0.0000       0.773454        21.0468 
  63   0.0000       0.790106        21.4999 
  64   0.0000       0.790968        21.5233 
  65   0.0000       0.818929        22.2842 
  66   0.0000       0.856028        23.2937 
  67   0.0000       0.875824        23.8324 
  68   0.0000       0.883576        24.0433 
  69   0.0000       0.918451        24.9923 
  70   0.0000       0.921653        25.0794 
  71   0.0000       0.934426        25.4270 
  72   0.0000       0.975811        26.5532 
  73   0.0000       1.061126        28.8747 
  74   0.0000       1.077362        29.3165 
  75   0.0000       1.086875        29.5754 
  76   0.0000       1.099444        29.9174 
  77   0.0000       1.184760        32.2390 
  78   0.0000       1.195891        32.5418 
  79   0.0000       1.201217        32.6868 
  80   0.0000       1.233054        33.5531 
  81   0.0000       1.257997        34.2318 
  82   0.0000       1.316706        35.8294 
  83   0.0000       1.351648        36.7802 
  84   0.0000       1.411474        38.4082 
  85   0.0000       1.496984        40.7350 
  86   0.0000       1.530791        41.6549 
  87   0.0000       1.580362        43.0038 
  88   0.0000       1.639937        44.6250 
  89   0.0000       1.678938        45.6862 
  90   0.0000       1.739956        47.3466 
  91   0.0000       1.772745        48.2388 
  92   0.0000       1.835245        49.9396 
  93   0.0000       1.871935        50.9379 
  94   0.0000       1.908787        51.9407 
  95   0.0000       1.958991        53.3069 
  96   0.0000       1.994851        54.2827 
  97   0.0000       2.041363        55.5483 
  98   0.0000       2.050973        55.8098 
  99   0.0000       2.099345        57.1261 
 100   0.0000       2.114810        57.5469 
 101   0.0000       2.127543        57.8934 
 102   0.0000       2.154683        58.6319 
 103   0.0000       2.190191        59.5981 
 104   0.0000       2.230942        60.7070 
 105   0.0000       2.262781        61.5734 
 106   0.0000       2.274737        61.8987 
 107   0.0000       2.333691        63.5030 
 108   0.0000       2.353154        64.0326 
 109   0.0000       2.399186        65.2852 
 110   0.0000       2.483483        67.5790 
 111   0.0000       2.503796        68.1318 
 112   0.0000       2.557588        69.5955 
 113   0.0000       2.582496        70.2733 
 114   0.0000       2.618290        71.2473 
 115   0.0000       2.626791        71.4786 
 116   0.0000       2.683471        73.0210 
 117   0.0000       2.702481        73.5383 
 118   0.0000       2.762359        75.1676 
 119   0.0000       2.788712        75.8847 
 120   0.0000       2.838830        77.2485 
 121   0.0000       2.875108        78.2357 
 122   0.0000       2.876711        78.2793 
 123   0.0000       2.904928        79.0471 
 124   0.0000       2.913598        79.2830 
 125   0.0000       2.947325        80.2008 
 126   0.0000       3.006477        81.8104 
 127   0.0000       3.076253        83.7091 
 128   0.0000       3.115382        84.7739 
 129   0.0000       3.167067        86.1803 
 130   0.0000       3.352197        91.2179 
 131   0.0000       3.371560        91.7448 
 132   0.0000       3.432260        93.3965 
 133   0.0000       3.449466        93.8647 
 134   0.0000       3.556874        96.7875 
 135   0.0000       3.571518        97.1860 
 136   0.0000       3.605856        98.1203 
 137   0.0000       3.663830        99.6979 

                    ********************************
                    * MULLIKEN POPULATION ANALYSIS *
                    ********************************

-----------------------
MULLIKEN ATOMIC CHARGES
-----------------------
   0 C :   -0.317031
   1 C :   -0.315854
   2 C :   -0.119598
   3 O :   -0.335473
   4 C :   -0.118215
   5 H :    0.164501
   6 H :    0.155813
   7 H :    0.164744
   8 H :    0.155705
   9 H :    0.141936
  10 H :    0.140935
  11 H :    0.141617
  12 H :    0.140922
Sum of atomic charges:    0.0000000

--------------------------------
MULLIKEN REDUCED ORBITAL CHARGES
--------------------------------
  0 C s       :     3.239271  s :     3.239271
      pz      :     1.115221  p :     3.039385
      px      :     0.921529
      py      :     1.002635
      dz2     :     0.006490  d :     0.038375
      dxz     :     0.004083
      dyz     :     0.011544
      dx2y2   :     0.006260
      dxy     :     0.009997
  1 C s       :     3.238002  s :     3.238002
      pz      :     1.084109  p :     3.039477
      px      :     1.011363
      py      :     0.944004
      dz2     :     0.006500  d :     0.038376
      dxz     :     0.009620
      dyz     :     0.006496
      dx2y2   :     0.005719
      dxy     :     0.010042
  2 C s       :     3.260368  s :     3.260368
      pz      :     1.056511  p :     2.792892
      px      :     0.697684
      py      :     1.038697
      dz2     :     0.016521  d :     0.066338
      dxz     :     0.013826
      dyz     :     0.004576
      dx2y2   :     0.017042
      dxy     :     0.014373
  3 O s       :     3.822064  s :     3.822064
      pz      :     1.701504  p :     4.484130
      px      :     1.356351
      py      :     1.426275
      dz2     :     0.004546  d :     0.029279
      dxz     :     0.003810
      dyz     :     0.004644
      dx2y2   :     0.011162
      dxy     :     0.005117
  4 C s       :     3.259338  s :     3.259338
      pz      :     1.019769  p :     2.792526
      px      :     1.013329
      py      :     0.759429
      dz2     :     0.016950  d :     0.066350
      dxz     :     0.005915
      dyz     :     0.014638
      dx2y2   :     0.013859
      dxy     :     0.014987
  5 H s       :     0.824584  s :     0.824584
      pz      :     0.005139  p :     0.010915
      px      :     0.002051
      py      :     0.003725
  6 H s       :     0.833128  s :     0.833128
      pz      :     0.005400  p :     0.011059
      px      :     0.002293
      py      :     0.003366
  7 H s       :     0.824342  s :     0.824342
      pz      :     0.005745  p :     0.010914
      px      :     0.002682
      py      :     0.002487
  8 H s       :     0.833237  s :     0.833237
      pz      :     0.003873  p :     0.011058
      px      :     0.004604
      py      :     0.002582
  9 H s       :     0.847602  s :     0.847602
      pz      :     0.007136  p :     0.010462
      px      :     0.001283
      py      :     0.002043
 10 H s       :     0.848409  s :     0.848409
      pz      :     0.002433  p :     0.010656
      px      :     0.001976
      py      :     0.006248
 11 H s       :     0.847923  s :     0.847923
      pz      :     0.006771  p :     0.010461
      px      :     0.002259
      py      :     0.001431
 12 H s       :     0.848421  s :     0.848421
      pz      :     0.002583  p :     0.010657
      px      :     0.005210
      py      :     0.002864


                     *******************************
                     * LOEWDIN POPULATION ANALYSIS *
                     *******************************

----------------------
LOEWDIN ATOMIC CHARGES
----------------------
   0 C :   -0.228735
   1 C :   -0.228755
   2 C :   -0.029122
   3 O :   -0.436205
   4 C :   -0.029131
   5 H :    0.122671
   6 H :    0.122017
   7 H :    0.122684
   8 H :    0.122021
   9 H :    0.115058
  10 H :    0.116233
  11 H :    0.115052
  12 H :    0.116212

-------------------------------
LOEWDIN REDUCED ORBITAL CHARGES
-------------------------------
  0 C s       :     2.881708  s :     2.881708
      pz      :     1.111009  p :     3.263400
      px      :     1.071244
      py      :     1.081148
      dz2     :     0.013188  d :     0.083627
      dxz     :     0.008396
      dyz     :     0.023150
      dx2y2   :     0.013758
      dxy     :     0.025135
  1 C s       :     2.881701  s :     2.881701
      pz      :     1.107783  p :     3.263418
      px      :     1.079879
      py      :     1.075756
      dz2     :     0.012916  d :     0.083636
      dxz     :     0.020064
      dyz     :     0.014044
      dx2y2   :     0.011789
      dxy     :     0.024823
  2 C s       :     2.850308  s :     2.850308
      pz      :     1.080959  p :     3.038701
      px      :     0.869518
      py      :     1.088224
      dz2     :     0.034593  d :     0.140113
      dxz     :     0.028531
      dyz     :     0.008532
      dx2y2   :     0.036937
      dxy     :     0.031519
  3 O s       :     3.505016  s :     3.505016
      pz      :     1.786409  p :     4.864627
      px      :     1.512294
      py      :     1.565924
      dz2     :     0.009199  d :     0.066562
      dxz     :     0.009501
      dyz     :     0.010822
      dx2y2   :     0.024688
      dxy     :     0.012353
  4 C s       :     2.850273  s :     2.850273
      pz      :     1.050772  p :     3.038714
      px      :     1.083725
      py      :     0.904217
      dz2     :     0.035421  d :     0.140145
      dxz     :     0.011146
      dyz     :     0.030365
      dx2y2   :     0.029957
      dxy     :     0.033256
  5 H s       :     0.839485  s :     0.839485
      pz      :     0.018419  p :     0.037844
      px      :     0.006447
      py      :     0.012978
  6 H s       :     0.839855  s :     0.839855
      pz      :     0.019043  p :     0.038129
      px      :     0.007445
      py      :     0.011640
  7 H s       :     0.839476  s :     0.839476
      pz      :     0.020755  p :     0.037840
      px      :     0.009013
      py      :     0.008073
  8 H s       :     0.839857  s :     0.839857
      pz      :     0.013332  p :     0.038123
      px      :     0.016284
      py      :     0.008507
  9 H s       :     0.847849  s :     0.847849
      pz      :     0.026362  p :     0.037092
      px      :     0.004210
      py      :     0.006521
 10 H s       :     0.846854  s :     0.846854
      pz      :     0.008117  p :     0.036913
      px      :     0.006513
      py      :     0.022283
 11 H s       :     0.847862  s :     0.847862
      pz      :     0.025049  p :     0.037086
      px      :     0.007224
      py      :     0.004813
 12 H s       :     0.846870  s :     0.846870
      pz      :     0.009014  p :     0.036918
      px      :     0.018136
      py      :     0.009769


                      *****************************
                      * MAYER POPULATION ANALYSIS *
                      *****************************

  NA   - Mulliken gross atomic population
  ZA   - Total nuclear charge
  QA   - Mulliken gross atomic charge
  VA   - Mayer's total valence
  BVA  - Mayer's bonded valence
  FA   - Mayer's free valence

  ATOM       NA         ZA         QA         VA         BVA        FA
  0 C      6.3170     6.0000    -0.3170     3.6659     3.6659     0.0000
  1 C      6.3159     6.0000    -0.3159     3.6648     3.6648     0.0000
  2 C      6.1196     6.0000    -0.1196     3.6855     3.6855    -0.0000
  3 O      8.3355     8.0000    -0.3355     1.4904     1.4904     0.0000
  4 C      6.1182     6.0000    -0.1182     3.6845     3.6845    -0.0000
  5 H      0.8355     1.0000     0.1645     0.9406     0.9406     0.0000
  6 H      0.8442     1.0000     0.1558     0.9634     0.9634     0.0000
  7 H      0.8353     1.0000     0.1647     0.9405     0.9405     0.0000
  8 H      0.8443     1.0000     0.1557     0.9634     0.9634     0.0000
  9 H      0.8581     1.0000     0.1419     0.9352     0.9352    -0.0000
 10 H      0.8591     1.0000     0.1409     0.9389     0.9389    -0.0000
 11 H      0.8584     1.0000     0.1416     0.9355     0.9355     0.0000
 12 H      0.8591     1.0000     0.1409     0.9387     0.9387    -0.0000

  Mayer bond orders larger than 0.100000
B(  0-C ,  1-C ) :   0.8837 B(  0-C ,  4-C ) :   0.9351 B(  0-C ,  5-H ) :   0.9868 
B(  0-C ,  6-H ) :   0.9615 B(  1-C ,  2-C ) :   0.9351 B(  1-C ,  7-H ) :   0.9867 
B(  1-C ,  8-H ) :   0.9611 B(  2-C ,  3-O ) :   0.8043 B(  2-C ,  9-H ) :   0.9664 
B(  2-C , 10-H ) :   1.0004 B(  3-O ,  4-C ) :   0.8039 B(  4-C , 11-H ) :   0.9660 
B(  4-C , 12-H ) :   1.0006 

-------
TIMINGS
-------

Total SCF time: 0 days 0 hours 0 min 17 sec 

Total time                  ....      17.536 sec
Sum of individual times     ....      17.335 sec  ( 98.9%)

Fock matrix formation       ....      16.432 sec  ( 93.7%)
  Split-RI-J                ....       0.819 sec  (  5.0% of F)
  Chain of spheres X        ....      13.762 sec  ( 83.7% of F)
  XC integration            ....       1.840 sec  ( 11.2% of F)
    Basis function eval.    ....       0.556 sec  ( 30.2% of XC)
    Density eval.           ....       0.415 sec  ( 22.5% of XC)
    XC-Functional eval.     ....       0.328 sec  ( 17.8% of XC)
    XC-Potential eval.      ....       0.423 sec  ( 23.0% of XC)
Diagonalization             ....       0.042 sec  (  0.2%)
Density matrix formation    ....       0.004 sec  (  0.0%)
Population analysis         ....       0.007 sec  (  0.0%)
Initial guess               ....       0.088 sec  (  0.5%)
Orbital Transformation      ....       0.000 sec  (  0.0%)
Orbital Orthonormalization  ....       0.000 sec  (  0.0%)
DIIS solution               ....       0.023 sec  (  0.1%)
SOSCF solution              ....       0.026 sec  (  0.1%)
Grid generation             ....       0.713 sec  (  4.1%)

Maximum memory used throughout the entire SCF-calculation: 51.2 MB


-------------------------------------------------------------------------------
                          DFT DISPERSION CORRECTION                            
                                                                               
                              DFTD3 V3.1  Rev 1                                
                          USING Becke-Johnson damping                          
-------------------------------------------------------------------------------
The WB97X-D3BJ functional is recognized
Active option DFTDOPT                   ...         4   

molecular C6(AA) [au] = 1172.704462 


            DFT-D V3
 parameters
 s6 scaling factor         :     1.0000 
 a1 scaling factor         :     0.0000 
 s8 scaling factor         :     0.2641 
 a2 scaling factor         :     5.4959 
 ad hoc parameters k1-k3   :    16.0000     1.3333    -4.0000 

 Edisp/kcal,au: -10.547290697308  -0.016808175826 
 E6   /kcal   :  -8.873520769 
 E8   /kcal   :  -1.673769928 
 % E8         :  15.869193105 

-------------------------   ----------------
Dispersion correction           -0.016808176
-------------------------   ----------------


-------------------------   --------------------
FINAL SINGLE POINT ENERGY      -232.563801932001
-------------------------   --------------------


           ************************************************************
           *        Program running with 6 parallel MPI-processes     *
           *              working on a common directory               *
           ************************************************************
------------------------------------------------------------------------------
                         ORCA SCF GRADIENT CALCULATION
------------------------------------------------------------------------------

 ... reading COSX grid (gridx3)
Gradient of the Kohn-Sham DFT energy:
Kohn-Sham wavefunction type      ... RKS
Hartree-Fock exchange scaling    ...    0.167
Number of operators              ...    1
Number of atoms                  ...   13
Basis set dimensions             ...  138
Integral neglect threshold       ... 2.5e-11
Integral primitive cutoff        ... 2.5e-12
SHARK Integral package           ... ON

Nuc. rep. gradient       (SHARK) ... done (  0.0 sec)
HCore & Overlap gradient (SHARK) ... done (  0.0 sec)
RI-J gradient            (SHARK) ... done (  0.2 sec)
COSX-gradient                    ... done (  3.1 sec)
Exchange-correlation gradient    ... done
Dispersion correction            ... done

------------------
CARTESIAN GRADIENT
------------------

   1   C   :    0.002641887   -0.027411976    0.002365944
   2   C   :   -0.025892867    0.006228724   -0.007450562
   3   C   :   -0.016693991    0.025109975    0.021574055
   4   O   :   -0.001738860   -0.001654184   -0.000320137
   5   C   :    0.028162008   -0.014655164   -0.019012724
   6   H   :   -0.000766955    0.003292611   -0.010260321
   7   H   :    0.004325128    0.002027474    0.011660074
   8   H   :    0.000711888   -0.003324922    0.010261915
   9   H   :    0.005040066    0.006420046   -0.009631282
  10   H   :    0.001013568    0.002892508   -0.006374288
  11   H   :    0.005716232   -0.005673309    0.005441668
  12   H   :    0.001366504   -0.000753573    0.006945019
  13   H   :   -0.003790857    0.007357540   -0.005000602

Difference to translation invariance:
           :    0.0000937519   -0.0001442496    0.0001987614

Difference to rotation invariance:
           :   -0.0002067997    0.0000403574    0.0001446664

Norm of the cartesian gradient     ...    0.0715472314
RMS gradient                       ...    0.0114567261
MAX gradient                       ...    0.0281620077

-------
TIMINGS
-------

Total SCF gradient time            ...        4.690 sec

One electron gradient       ....       0.034 sec  (  0.7%)
RI-J Coulomb gradient       ....       0.230 sec  (  4.9%)
COSX gradient               ....       3.136 sec  ( 66.9%)
XC gradient                 ....       0.953 sec  ( 20.3%)

Maximum memory used throughout the entire SCFGRAD-calculation: 39.4 MB


           ************************************************************
           *        Program running with 6 parallel MPI-processes     *
           *              working on a common directory               *
           ************************************************************

-------------------------------------------------------------------------------
                               ORCA SCF HESSIAN
-------------------------------------------------------------------------------

                   --------- SHARK INITIALIZATION DONE ---------

Hessian of the Kohn-Sham DFT energy:
Kohn-Sham wavefunction type                      ... RKS
Hartree-Fock exchange scaling                    ...    0.167
Number of operators                              ...    1
Number of atoms                                  ...   13
Basis set dimensions                             ...  138
Integral neglect threshold                       ... 2.5e-11
Integral primitive cutoff                        ... 2.5e-12

Setting up DFT Hessian calculations              ... 

HESS GRID
---------

General Integration Accuracy     IntAcc      ... 4.629
Radial Grid Type                 RadialGrid  ... OptM3 with GC (2021)
Angular Grid (max. ang.)         AngularGrid ... 5 (Lebedev-434)
Angular grid pruning method      GridPruning ... 4 (adaptive)
Weight generation scheme         WeightScheme... Becke
Basis function cutoff            BFCut       ... 1.0000e-11
Integration weight cutoff        WCut        ... 1.0000e-14
Angular grids for H and He will be reduced by one unit
Partially contracted basis set               ... off
Rotationally invariant grid construction     ... off

Total number of grid points                  ...    92452
Total number of batches                      ...     1451
Average number of points per batch           ...       63
Average number of grid points per atom       ...     7112

Building densities                               ... done   (      0.0 sec)
Calculating rho(r) on the grid                   ... done   (      0.1 sec)
Building xc-kernel on the grid                   ... done   (      0.0 sec)
                                                     done   (      1.0 sec)

Nuclear repulsion Hessian  (SHARK)               ... done   (      0.0 sec)

----------------------------------------------
Forming right-hand sides of CP-SCF equations     ...
----------------------------------------------
One electron integral derivatives  (SHARK)       ... done   (      0.0 sec)
Transforming the overlap derivative matrices     ... done   (      0.0 sec)
Making the Q(x) pseudodensities                  ... done   (      0.0 sec)
Adding the E*S(x)*S(y) terms to the Hessian      ... done   (      0.0 sec)
Calculating energy weighted overlap derivatives  ... done   (      0.0 sec)
Two electron integral derivatives (SHARK-RI)     ... done   (      4.1 sec)
Exchange-correlation integral derivatives        ... done   (     15.3 sec)
tr(F(y)Q(x)) contribution to the Hessian         ... done   (      0.0 sec)
Response fock operator R(S(x)) (SHARK-RIJCOSX)   ... done   (      3.9 sec)
XC Response fock operator R(S(x))                ... done   (      4.5 sec)
tr(F(y)S(x)) contribution to the Hessian         ... done   (      0.0 sec)
Transforming and finalizing RHSs                 ... done   (      0.0 sec)

----------------------------------------------
Solving the CP-SCF equations (RIJCOSX)           ...
----------------------------------------------
     CP-SCF ITERATION   0:   8.4780e-02 (   1.7 sec   0/ 39 done)
     CP-SCF ITERATION   1:   2.2198e-02 (   1.7 sec   0/ 39 done)
     CP-SCF ITERATION   2:   6.9391e-03 (   1.7 sec   0/ 39 done)
     CP-SCF ITERATION   3:   2.2525e-03 (   1.7 sec   0/ 39 done)
     CP-SCF ITERATION   4:   6.2373e-04 (   1.7 sec   0/ 39 done)
     CP-SCF ITERATION   5:   1.7249e-04 (   1.7 sec  27/ 39 done)
     CP-SCF ITERATION   6:   5.1270e-05 (   0.9 sec  39/ 39 done)
                    *** THE CP-SCF HAS CONVERGED ***

                                                 ... done   (     11.2 sec)
Forming perturbed density Hessian contributions  ... done   (      0.0 sec)
2nd integral derivative contribs (SHARK-RI)      ... done   (     27.1 sec)
Exchange-correlation Hessian                     ... done   (     10.9 sec)
Dispersion correction in the Hessian             ... done   (      0.6 sec)
Dipole derivatives                               ... (center of mass: -0.404636, -0.367375 -0.089252)done   (      0.1 sec)

Total SCF Hessian time: 0 days 0 hours 1 min 19 sec 

Writing the Hessian file to the disk             ... done


Maximum memory used throughout the entire SCFHESS-calculation: 140.0 MB

-----------------------
VIBRATIONAL FREQUENCIES
-----------------------

Scaling factor for frequencies =  1.000000000  (already applied!)

   0:         0.00 cm**-1
   1:         0.00 cm**-1
   2:         0.00 cm**-1
   3:         0.00 cm**-1
   4:         0.00 cm**-1
   5:         0.00 cm**-1
   6:      -125.79 cm**-1 ***imaginary mode***
   7:       196.14 cm**-1
   8:       657.30 cm**-1
   9:       713.28 cm**-1
  10:       920.84 cm**-1
  11:       934.82 cm**-1
  12:       991.21 cm**-1
  13:      1003.87 cm**-1
  14:      1027.08 cm**-1
  15:      1048.12 cm**-1
  16:      1150.68 cm**-1
  17:      1217.48 cm**-1
  18:      1226.40 cm**-1
  19:      1267.70 cm**-1
  20:      1280.79 cm**-1
  21:      1318.36 cm**-1
  22:      1324.00 cm**-1
  23:      1383.09 cm**-1
  24:      1424.59 cm**-1
  25:      1433.51 cm**-1
  26:      1466.40 cm**-1
  27:      1518.72 cm**-1
  28:      1541.83 cm**-1
  29:      1553.75 cm**-1
  30:      1570.78 cm**-1
  31:      2933.82 cm**-1
  32:      2938.36 cm**-1
  33:      2938.64 cm**-1
  34:      2945.59 cm**-1
  35:      2977.62 cm**-1
  36:      2979.28 cm**-1
  37:      2994.60 cm**-1
  38:      3010.59 cm**-1


------------
NORMAL MODES
------------

These modes are the Cartesian displacements weighted by the diagonal matrix
M(i,i)=1/sqrt(m[i]) where m[i] is the mass of the displaced atom
Thus, these vectors are normalized but *not* orthogonal

                  0          1          2          3          4          5    
      0       0.000000   0.000000   0.000000   0.000000   0.000000   0.000000
      1       0.000000   0.000000   0.000000   0.000000   0.000000   0.000000
      2       0.000000   0.000000   0.000000   0.000000   0.000000   0.000000
      3       0.000000   0.000000   0.000000   0.000000   0.000000   0.000000
      4       0.000000   0.000000   0.000000   0.000000   0.000000   0.000000
      5       0.000000   0.000000   0.000000   0.000000   0.000000   0.000000
      6       0.000000   0.000000   0.000000   0.000000   0.000000   0.000000
      7       0.000000   0.000000   0.000000   0.000000   0.000000   0.000000
      8       0.000000   0.000000   0.000000   0.000000   0.000000   0.000000
      9       0.000000   0.000000   0.000000   0.000000   0.000000   0.000000
     10       0.000000   0.000000   0.000000   0.000000   0.000000   0.000000
     11       0.000000   0.000000   0.000000   0.000000   0.000000   0.000000
     12       0.000000   0.000000   0.000000   0.000000   0.000000   0.000000
     13       0.000000   0.000000   0.000000   0.000000   0.000000   0.000000
     14       0.000000   0.000000   0.000000   0.000000   0.000000   0.000000
     15       0.000000   0.000000   0.000000   0.000000   0.000000   0.000000
     16       0.000000   0.000000   0.000000   0.000000   0.000000   0.000000
     17       0.000000   0.000000   0.000000   0.000000   0.000000   0.000000
     18       0.000000   0.000000   0.000000   0.000000   0.000000   0.000000
     19       0.000000   0.000000   0.000000   0.000000   0.000000   0.000000
     20       0.000000   0.000000   0.000000   0.000000   0.000000   0.000000
     21       0.000000   0.000000   0.000000   0.000000   0.000000   0.000000
     22       0.000000   0.000000   0.000000   0.000000   0.000000   0.000000
     23       0.000000   0.000000   0.000000   0.000000   0.000000   0.000000
     24       0.000000   0.000000   0.000000   0.000000   0.000000   0.000000
     25       0.000000   0.000000   0.000000   0.000000   0.000000   0.000000
     26       0.000000   0.000000   0.000000   0.000000   0.000000   0.000000
     27       0.000000   0.000000   0.000000   0.000000   0.000000   0.000000
     28       0.000000   0.000000   0.000000   0.000000   0.000000   0.000000
     29       0.000000   0.000000   0.000000   0.000000   0.000000   0.000000
     30       0.000000   0.000000   0.000000   0.000000   0.000000   0.000000
     31       0.000000   0.000000   0.000000   0.000000   0.000000   0.000000
     32       0.000000   0.000000   0.000000   0.000000   0.000000   0.000000
     33       0.000000   0.000000   0.000000   0.000000   0.000000   0.000000
     34       0.000000   0.000000   0.000000   0.000000   0.000000   0.000000
     35       0.000000   0.000000   0.000000   0.000000   0.000000   0.000000
     36       0.000000   0.000000   0.000000   0.000000   0.000000   0.000000
     37       0.000000   0.000000   0.000000   0.000000   0.000000   0.000000
     38       0.000000   0.000000   0.000000   0.000000   0.000000   0.000000
                  6          7          8          9         10         11    
      0      -0.029981   0.016410   0.018844  -0.143763   0.065590  -0.012904
      1       0.007833  -0.009352   0.198360  -0.113514   0.000362  -0.081678
      2      -0.034839   0.145614   0.026980   0.014551   0.053024  -0.086610
      3       0.002633   0.026334  -0.200015  -0.116312   0.016504   0.100529
      4       0.037405   0.048227  -0.000367  -0.122653   0.074693   0.021704
      5      -0.027407  -0.136256  -0.021193  -0.071859  -0.034368  -0.061766
      6       0.026127   0.004445  -0.014398   0.115200   0.001228   0.024947
      7      -0.084185  -0.065899  -0.109775  -0.119359   0.023183   0.069145
      8       0.127310   0.072057  -0.056443  -0.121398  -0.062223   0.006962
      9      -0.053397  -0.002146   0.051506   0.263373  -0.067762  -0.032818
     10       0.108210  -0.001863  -0.057107   0.239085  -0.061671   0.025731
     11      -0.203799  -0.000590   0.002068   0.057956  -0.015064   0.040302
     12       0.050007  -0.046563   0.120683  -0.136513   0.008358  -0.070469
     13      -0.062692   0.027534   0.012891   0.100109  -0.014873  -0.017181
     14       0.132649  -0.081176  -0.026654   0.116837   0.064270  -0.013396
     15      -0.138951   0.042507   0.076267  -0.248001  -0.142402   0.043920
     16      -0.060188   0.226768   0.461905  -0.249354  -0.253126   0.309571
     17      -0.078722   0.325643   0.226801  -0.083176  -0.130097   0.212061
     18      -0.001113   0.031455   0.080938   0.114214   0.184944  -0.033329
     19       0.077655  -0.237257  -0.118941   0.009994   0.274141  -0.468951
     20      -0.087825   0.292646   0.224380  -0.136998  -0.158430   0.179190
     21       0.085838   0.299366  -0.506287  -0.277627  -0.283636  -0.354931
     22       0.144222   0.083763  -0.067020  -0.228126  -0.135266  -0.051581
     23      -0.028616  -0.250254   0.098313  -0.032941   0.034909   0.124862
     24      -0.054218  -0.158877   0.056724  -0.015151   0.238240   0.416112
     25       0.028955   0.121463  -0.140665   0.080204   0.112848  -0.060915
     26      -0.099070  -0.320771   0.219054   0.158562   0.250559   0.279833
     27       0.198138   0.019776   0.004376   0.084312  -0.007624  -0.027585
     28      -0.383529  -0.297007  -0.276587  -0.387873  -0.353114  -0.155480
     29       0.133787   0.066204  -0.064514  -0.136910  -0.069208   0.002149
     30      -0.068718  -0.000056   0.086404  -0.010498   0.108613  -0.005484
     31      -0.017272  -0.001000  -0.024492  -0.098633   0.176417   0.127429
     32       0.439636   0.272105   0.103887   0.103261   0.277438   0.201213
     33       0.327451  -0.270561   0.283144  -0.402539  -0.359912   0.149588
     34      -0.266736   0.068570  -0.023536   0.098709   0.019998   0.008107
     35       0.162355  -0.121375  -0.003055   0.066865  -0.011908   0.041895
     36      -0.082237   0.062996  -0.006759  -0.072046   0.244867  -0.169083
     37      -0.029534   0.058193  -0.109043   0.023783   0.143597  -0.021140
     38       0.437263  -0.257694   0.083519  -0.121332  -0.200850   0.163780
                 12         13         14         15         16         17    
      0      -0.083848   0.001948  -0.003765  -0.050084  -0.101091  -0.012173
      1      -0.064260   0.160446  -0.166549  -0.019669   0.036255   0.039102
      2       0.033187   0.004072  -0.038686  -0.034781   0.036858  -0.123567
      3       0.059176   0.156645  -0.170921   0.031864   0.036778   0.007880
      4       0.066423  -0.016133   0.008377   0.053457  -0.094652  -0.042939
      5       0.064711   0.031432  -0.000165  -0.017012  -0.051075   0.122631
      6      -0.028164   0.172022   0.147880   0.006859   0.071672  -0.014142
      7      -0.085749  -0.212318   0.035978  -0.102546   0.047808   0.050394
      8      -0.109869  -0.115088   0.017828   0.025468   0.011551  -0.112263
      9      -0.033647  -0.112121  -0.076459  -0.030317  -0.033378  -0.009573
     10       0.023912  -0.101384  -0.069034   0.035577  -0.030187  -0.008500
     11       0.054090  -0.024444  -0.016955  -0.006780  -0.007324  -0.002038
     12       0.111838  -0.220327   0.049846   0.092726   0.053725   0.021464
     13       0.040683   0.167477   0.142221  -0.025345   0.065970  -0.044017
     14      -0.079374   0.103622   0.026408   0.044290   0.016122   0.113830
     15       0.070527   0.113476   0.120860  -0.374589  -0.278918   0.103625
     16      -0.144326   0.220071  -0.068172   0.152922   0.005757   0.326760
     17      -0.039496   0.034440   0.035349   0.126459   0.026264   0.094492
     18      -0.523636   0.170119   0.269959  -0.009870  -0.539360  -0.093909
     19       0.047561   0.151740  -0.346983  -0.163014   0.143967  -0.267426
     20       0.067217  -0.015459   0.003935   0.049071   0.076933   0.103558
     21       0.143430   0.230781  -0.051351  -0.152332  -0.007288   0.346317
     22      -0.077334   0.090760   0.137216   0.353132  -0.265895   0.080992
     23      -0.023490   0.040681  -0.017749   0.175422  -0.089525   0.004303
     24      -0.027627   0.153712  -0.316006   0.149441   0.120892  -0.241516
     25       0.498787   0.146635   0.301290  -0.022882  -0.524389  -0.036560
     26       0.176356   0.087478  -0.014772   0.083717  -0.169488  -0.177530
     27      -0.098575   0.129863   0.231108  -0.052063   0.102266   0.217799
     28      -0.322472   0.011951   0.160095   0.278011   0.016544  -0.292602
     29      -0.120088  -0.107590   0.037099   0.031489   0.017854  -0.106327
     30      -0.137169   0.066814   0.366495  -0.119204   0.230281  -0.114421
     31      -0.064363  -0.331035   0.118897  -0.268448   0.122550   0.140228
     32       0.074797  -0.342497  -0.003656  -0.328223   0.055416   0.269843
     33       0.348134  -0.003299   0.174566  -0.274679   0.026985  -0.293980
     34       0.083272   0.102085   0.213368   0.075555   0.100943   0.223342
     35      -0.021963   0.134809   0.053172  -0.017684   0.010708   0.089547
     36       0.055903  -0.396039   0.143411   0.344957   0.147070   0.191945
     37       0.110555   0.031694   0.341355   0.151350   0.219744  -0.070088
     38       0.116580   0.269691   0.111567  -0.226719   0.027741  -0.253060
                 18         19         20         21         22         23    
      0       0.030750   0.011977   0.092090  -0.025500   0.042049  -0.114610
      1       0.063788   0.013443  -0.040712  -0.039449  -0.046928  -0.000883
      2       0.005698   0.029481  -0.023314   0.048654   0.053436   0.012741
      3      -0.065516  -0.020714  -0.038861   0.028616  -0.029847   0.005744
      4      -0.023001  -0.016470   0.089011   0.009481   0.057811   0.107973
      5      -0.015581   0.022190   0.034858   0.061124  -0.050397   0.038964
      6       0.235907   0.077569  -0.013396  -0.024240   0.003508   0.033964
      7      -0.033460   0.027544  -0.057813  -0.008893  -0.001733   0.005893
      8      -0.000432  -0.079125  -0.035303  -0.049584  -0.031538   0.008182
      9      -0.183143  -0.046419   0.025465  -0.013216  -0.006642   0.025197
     10       0.182721   0.029504   0.023014   0.017763  -0.005846  -0.022759
     11       0.080361   0.089309   0.005687  -0.012703  -0.001454  -0.020607
     12       0.016514  -0.013172  -0.065431   0.021834  -0.008653  -0.009885
     13      -0.232959  -0.055064  -0.013754   0.033008  -0.002857  -0.034030
     14      -0.049223  -0.099351   0.017936  -0.039495   0.030077  -0.001400
     15       0.325986  -0.290117   0.291948  -0.353078   0.240569   0.327648
     16      -0.011803  -0.020546  -0.040090  -0.079515  -0.175715  -0.049840
     17      -0.078862   0.022973  -0.036638   0.049033  -0.057544  -0.055529
     18      -0.055765   0.250544  -0.403819   0.325294  -0.257287   0.400071
     19       0.091900   0.063187  -0.004043  -0.032843   0.088765  -0.086108
     20       0.008955  -0.064478   0.077864  -0.047355   0.036967  -0.062829
     21       0.007020   0.034242  -0.027999   0.090824  -0.167073   0.038916
     22      -0.300054   0.272914   0.279987   0.321718   0.244590  -0.309269
     23      -0.148751   0.094140   0.094760   0.146451   0.074848  -0.118270
     24      -0.087323  -0.063186  -0.013173   0.020237   0.077437   0.071743
     25       0.063090  -0.220630  -0.373200  -0.308737  -0.254284  -0.385111
     26       0.002122  -0.133338  -0.169386  -0.114636  -0.077434  -0.135136
     27      -0.274874   0.403501  -0.256241  -0.254218   0.446175  -0.257512
     28       0.053899  -0.075824  -0.102087  -0.171124   0.092815  -0.125880
     29      -0.003014  -0.059122  -0.055156  -0.067558  -0.007256  -0.019022
     30       0.419198  -0.362083   0.370390   0.358051  -0.321675  -0.299667
     31      -0.005140  -0.050368   0.062596   0.155631  -0.100617  -0.150849
     32      -0.153376   0.139828  -0.072927   0.038071   0.019103  -0.077568
     33      -0.032850   0.060408  -0.129898   0.197305   0.119650   0.144031
     34       0.271469  -0.387242  -0.249695   0.236242   0.420941   0.238564
     35       0.049698  -0.134840  -0.030150   0.031157   0.131728   0.069515
     36       0.011948   0.040235   0.069636  -0.183126  -0.116458   0.185134
     37      -0.374950   0.314211   0.338507  -0.333559  -0.298692   0.288955
     38      -0.242824   0.228276   0.170744  -0.080180  -0.116130   0.029002
                 24         25         26         27         28         29    
      0      -0.130935  -0.079489  -0.020738   0.015928  -0.005686   0.008552
      1       0.036429  -0.014169   0.019617   0.061663   0.069282   0.011823
      2       0.049148  -0.012873   0.011576  -0.000382   0.008212  -0.001510
      3       0.038247   0.021833   0.020379  -0.060378   0.068948  -0.011969
      4      -0.120403   0.079317  -0.020011  -0.008131  -0.012027  -0.006531
      5      -0.069678   0.010279  -0.011627  -0.017333   0.005755  -0.006009
      6       0.001565  -0.058429  -0.106586   0.007214  -0.032304  -0.014245
      7       0.042337  -0.060498  -0.061187   0.000676   0.008433   0.047285
      8      -0.004495  -0.019430  -0.016385  -0.003084   0.015201   0.035361
      9      -0.006861  -0.032948   0.028090   0.005227   0.004137  -0.008577
     10      -0.005825   0.027758   0.025611  -0.005016   0.003812   0.007466
     11      -0.001217   0.035589   0.006225  -0.002991   0.000936   0.008002
     12       0.040829   0.066750  -0.070435  -0.000445   0.009333  -0.053192
     13      -0.003856   0.053504  -0.099570  -0.006399  -0.029023   0.012126
     14       0.013743   0.008095  -0.022668  -0.004812  -0.020076   0.026855
     15       0.634482   0.265922   0.014055  -0.117627  -0.049506  -0.038429
     16      -0.069532  -0.070891   0.100283  -0.362728  -0.316065  -0.062413
     17      -0.095087  -0.076923   0.060464  -0.304596  -0.274904  -0.051782
     18       0.111484   0.186864   0.130943  -0.025205   0.048702  -0.022567
     19       0.085239  -0.143206   0.117707  -0.387123  -0.331540  -0.070258
     20      -0.041916  -0.001812  -0.083400   0.295090   0.254952   0.061331
     21      -0.046633   0.069373   0.112191   0.429359  -0.376170   0.076697
     22       0.601556  -0.255614   0.014715   0.135733  -0.069437   0.041225
     23       0.224007  -0.122502  -0.032359  -0.182469   0.182127  -0.027357
     24       0.081002   0.125980   0.103245   0.306357  -0.259337   0.056195
     25       0.088268  -0.198909   0.095146  -0.084176   0.141767  -0.000236
     26       0.084126  -0.015859   0.134910   0.366976  -0.302522   0.079623
     27      -0.151399   0.474610   0.401087  -0.068913   0.181161   0.201313
     28      -0.052048   0.174442   0.256972   0.078139  -0.187191  -0.442389
     29      -0.012029   0.016042   0.028288  -0.002078   0.013027   0.015694
     30       0.044631   0.289762   0.400797  -0.057005   0.136587   0.089660
     31       0.086739   0.076092   0.173192   0.013983  -0.021055  -0.103414
     32       0.066495   0.009947   0.112731   0.087843  -0.226027  -0.471300
     33      -0.066432  -0.205003   0.283710  -0.070693  -0.163950   0.412285
     34      -0.148957  -0.441714   0.364240   0.077414   0.199650  -0.252771
     35      -0.037112  -0.133573   0.122576  -0.002315  -0.009342   0.061928
     36       0.101059  -0.096686   0.221727  -0.030246  -0.063238   0.205257
     37       0.043258  -0.273724   0.391475   0.038693   0.086484   0.000782
     38      -0.034733  -0.074210   0.023944   0.094194   0.239488  -0.446898
                 30         31         32         33         34         35    
      0      -0.005946  -0.002965  -0.004587   0.002114  -0.000342  -0.004901
      1      -0.035835  -0.025319  -0.031908   0.041426   0.029801  -0.006941
      2      -0.002564  -0.001979   0.007885  -0.009850  -0.024778  -0.020555
      3      -0.035849   0.025697   0.041791   0.023106   0.023310   0.015293
      4      -0.002073   0.000205  -0.002802  -0.004207  -0.009205   0.009811
      5      -0.006674   0.004485   0.021072   0.011122   0.029929  -0.019806
      6      -0.023235  -0.008747  -0.000083  -0.009786   0.003340   0.014851
      7       0.044290   0.023167  -0.002868   0.021467  -0.006847  -0.047544
      8       0.034486   0.031289  -0.022349   0.030434  -0.038751   0.040336
      9       0.000841  -0.002152   0.001000  -0.001731   0.001298  -0.000132
     10       0.000751   0.002120  -0.001639  -0.001076   0.001155   0.000467
     11       0.000179   0.001016  -0.000449  -0.000251   0.000274  -0.001258
     12       0.049426  -0.028903   0.018226   0.021989  -0.014947   0.031486
     13      -0.020509   0.004307   0.002120  -0.006766  -0.004396  -0.025725
     14      -0.028693   0.027082  -0.030000  -0.016772   0.035836   0.040864
     15       0.047443  -0.016951  -0.025483   0.031919   0.030011   0.005179
     16       0.178669   0.150600   0.235525  -0.299900  -0.292649  -0.045793
     17       0.153325  -0.205846  -0.316714   0.402868   0.384528   0.057611
     18       0.014249   0.054881   0.061626  -0.065644  -0.021299   0.049804
     19       0.189856   0.143730   0.141387  -0.172717  -0.047622   0.128325
     20      -0.158342   0.226658   0.225047  -0.279541  -0.083743   0.193915
     21       0.213118  -0.098864  -0.213731  -0.117377  -0.192562   0.032411
     22       0.057661   0.080443   0.169358   0.092473   0.147445  -0.024089
     23      -0.096222  -0.228965  -0.484492  -0.265535  -0.423277   0.066526
     24       0.148173  -0.199400  -0.272354  -0.139979  -0.069155  -0.213003
     25      -0.042795  -0.085744  -0.124060  -0.057745  -0.033708  -0.091336
     26       0.194605   0.173875   0.238799   0.127285   0.065755   0.177866
     27       0.190369   0.024635  -0.014219   0.025997  -0.027711   0.016001
     28      -0.387356   0.027379  -0.011949   0.026533  -0.021385   0.003043
     29       0.021666  -0.490111   0.279667  -0.468053   0.493707  -0.291059
     30       0.086708   0.111025  -0.010803   0.105259  -0.032030  -0.198449
     31      -0.079921  -0.297293   0.034887  -0.273693   0.083752   0.551251
     32      -0.418310   0.115768  -0.018727   0.106705  -0.038664  -0.189617
     33      -0.357522   0.087501  -0.082967  -0.056030   0.092480   0.059090
     34       0.235854   0.084358  -0.075530  -0.053947   0.080106   0.043300
     35      -0.058385  -0.477791   0.436020   0.317298  -0.473173  -0.258108
     36      -0.169951   0.249088  -0.117436  -0.202579   0.064295  -0.424897
     37       0.004461  -0.165236   0.078893   0.137411  -0.045725   0.266739
     38       0.399867   0.144896  -0.073754  -0.114992   0.043862  -0.223792
                 36         37         38    
      0       0.006835   0.010646  -0.010833
      1       0.018960   0.010004  -0.000336
      2       0.025460   0.054746  -0.062916
      3       0.023248   0.023473   0.014875
      4       0.008889   0.021441   0.023170
      5      -0.016732  -0.048784  -0.055370
      6       0.013665  -0.006353  -0.004362
      7      -0.041838   0.020225   0.014810
      8       0.025470  -0.027546  -0.019965
      9       0.000273  -0.000235   0.000085
     10       0.000227  -0.000231  -0.000215
     11       0.000144  -0.000037   0.000544
     12      -0.038080   0.012064  -0.009531
     13       0.027202  -0.013788   0.010488
     14      -0.035203   0.027580  -0.021543
     15      -0.000772  -0.015355   0.026788
     16       0.000871   0.176395  -0.267683
     17       0.002841  -0.227442   0.342680
     18      -0.079503  -0.109243   0.102850
     19      -0.204493  -0.284720   0.271732
     20      -0.310937  -0.428247   0.408071
     21      -0.000586   0.122010   0.173534
     22       0.001305  -0.088777  -0.128737
     23      -0.006832   0.261616   0.368321
     24      -0.255812  -0.391778  -0.351519
     25      -0.109995  -0.166511  -0.148046
     26       0.214765   0.325636   0.292100
     27       0.008115  -0.012577  -0.008067
     28      -0.001728  -0.004743  -0.002320
     29      -0.152007   0.244261   0.174791
     30      -0.173473   0.086365   0.060344
     31       0.481079  -0.242175  -0.171145
     32      -0.166035   0.081659   0.058204
     33      -0.044313   0.049610  -0.039215
     34      -0.029700   0.038651  -0.030486
     35       0.177377  -0.224607   0.172035
     36       0.474471  -0.199892   0.151311
     37      -0.298380   0.124139  -0.093434
     38       0.250512  -0.103741   0.079214


-----------
IR SPECTRUM
-----------

 Mode   freq       eps      Int      T**2         TX        TY        TZ
       cm**-1   L/(mol*cm) km/mol    a.u.
----------------------------------------------------------------------------
  7:    196.14   0.000002    0.01  0.000003  (-0.001294 -0.001208 -0.000260)
  8:    657.30   0.000090    0.45  0.000043  (-0.003854  0.003209  0.004178)
  9:    713.28   0.001087    5.49  0.000476  (-0.015935 -0.014475 -0.003487)
 10:    920.84   0.000692    3.50  0.000235  ( 0.011179  0.010168  0.002506)
 11:    934.82   0.000478    2.42  0.000160  ( 0.008166 -0.007379 -0.006199)
 12:    991.21   0.001042    5.26  0.000328  ( 0.008803 -0.006032 -0.014632)
 13:   1003.87   0.001351    6.82  0.000420  ( 0.015035  0.013542  0.003225)
 14:   1027.08   0.005266   26.61  0.001600  ( 0.029286  0.026476  0.006437)
 15:   1048.12   0.000474    2.39  0.000141  ( 0.007380 -0.009000  0.002369)
 16:   1150.68   0.000708    3.58  0.000192  ( 0.010160  0.009154  0.002218)
 17:   1217.48   0.000082    0.41  0.000021  ( 0.003376  0.003004  0.000693)
 18:   1226.40   0.022447  113.44  0.005712  ( 0.049280 -0.046084 -0.034052)
 19:   1267.70   0.007081   35.79  0.001743  ( 0.025092 -0.021445 -0.025568)
 20:   1280.79   0.001064    5.37  0.000259  (-0.011781 -0.010656 -0.002605)
 21:   1318.36   0.000422    2.13  0.000100  ( 0.005240 -0.003946 -0.007534)
 22:   1324.00   0.000188    0.95  0.000044  (-0.004833 -0.004443 -0.001078)
 23:   1383.09   0.000684    3.46  0.000154  ( 0.008435 -0.008415 -0.003522)
 24:   1424.59   0.000633    3.20  0.000139  ( 0.008597  0.007821  0.001907)
 25:   1433.51   0.000026    0.13  0.000006  ( 0.000017 -0.000662  0.002308)
 26:   1466.40   0.000653    3.30  0.000139  (-0.008614 -0.007824 -0.001873)
 27:   1518.72   0.000848    4.29  0.000174  ( 0.007975 -0.009804  0.003821)
 28:   1541.83   0.001512    7.64  0.000306  (-0.012795 -0.011589 -0.002839)
 29:   1553.75   0.000028    0.14  0.000006  (-0.001406  0.001772 -0.000763)
 30:   1570.78   0.000000    0.00  0.000000  (-0.000035 -0.000061  0.000007)
 31:   2933.82   0.018670   94.35  0.001986  (-0.018532  0.011264  0.038931)
 32:   2938.36   0.015995   80.83  0.001699  ( 0.030666 -0.022003 -0.016557)
 33:   2938.64   0.006717   33.95  0.000713  ( 0.013036  0.022123  0.007347)
 34:   2945.59   0.000334    1.69  0.000035  ( 0.004638  0.003665  0.000690)
 35:   2977.62   0.014713   74.35  0.001542  ( 0.022738 -0.028228  0.015102)
 36:   2979.28   0.000117    0.59  0.000012  ( 0.000165  0.003422 -0.000692)
 37:   2994.60   0.002017   10.19  0.000210  ( 0.010436  0.009949  0.001516)
 38:   3010.59   0.016970   85.76  0.001759  (-0.002547  0.012038 -0.040095)

* The epsilon (eps) is given for a Dirac delta lineshape.
** The dipole moment derivative (T) already includes vibrational overlap.

The first frequency considered to be a vibration is 7
The total number of vibrations considered is 32


--------------------------
THERMOCHEMISTRY AT 298.15K
--------------------------

Temperature         ... 298.15 K
Pressure            ... 1.00 atm
Total Mass          ... 72.11 AMU

Throughout the following assumptions are being made:
  (1) The electronic state is orbitally nondegenerate
  (2) There are no thermally accessible electronically excited states
  (3) Hindered rotations indicated by low frequency modes are not
      treated as such but are treated as vibrations and this may
      cause some error
  (4) All equations used are the standard statistical mechanics
      equations for an ideal gas
  (5) All vibrations are strictly harmonic

freq.     196.14  E(vib)   ...       0.36 
freq.     657.30  E(vib)   ...       0.08 
freq.     713.28  E(vib)   ...       0.07 
freq.     920.84  E(vib)   ...       0.03 
freq.     934.82  E(vib)   ...       0.03 
freq.     991.21  E(vib)   ...       0.02 
freq.    1003.87  E(vib)   ...       0.02 
freq.    1027.08  E(vib)   ...       0.02 
freq.    1048.12  E(vib)   ...       0.02 
freq.    1150.68  E(vib)   ...       0.01 
freq.    1217.48  E(vib)   ...       0.01 
freq.    1226.40  E(vib)   ...       0.01 
freq.    1267.70  E(vib)   ...       0.01 
freq.    1280.79  E(vib)   ...       0.01 
freq.    1318.36  E(vib)   ...       0.01 
freq.    1324.00  E(vib)   ...       0.01 
freq.    1383.09  E(vib)   ...       0.01 
freq.    1424.59  E(vib)   ...       0.00 
freq.    1433.51  E(vib)   ...       0.00 
freq.    1466.40  E(vib)   ...       0.00 
freq.    1518.72  E(vib)   ...       0.00 
freq.    1541.83  E(vib)   ...       0.00 
freq.    1553.75  E(vib)   ...       0.00 
freq.    1570.78  E(vib)   ...       0.00 
freq.    2933.82  E(vib)   ...       0.00 
freq.    2938.36  E(vib)   ...       0.00 
freq.    2938.64  E(vib)   ...       0.00 
freq.    2945.59  E(vib)   ...       0.00 
freq.    2977.62  E(vib)   ...       0.00 
freq.    2979.28  E(vib)   ...       0.00 
freq.    2994.60  E(vib)   ...       0.00 
freq.    3010.59  E(vib)   ...       0.00 

------------
INNER ENERGY
------------

The inner energy is: U= E(el) + E(ZPE) + E(vib) + E(rot) + E(trans)
    E(el)   - is the total energy from the electronic structure calculation
              = E(kin-el) + E(nuc-el) + E(el-el) + E(nuc-nuc)
    E(ZPE)  - the the zero temperature vibrational energy from the frequency calculation
    E(vib)  - the the finite temperature correction to E(ZPE) due to population
              of excited vibrational states
    E(rot)  - is the rotational thermal energy
    E(trans)- is the translational thermal energy

Summary of contributions to the inner energy U:
Electronic energy                ...   -232.56380193 Eh
Zero point energy                ...      0.11821241 Eh      74.18 kcal/mol
Thermal vibrational correction   ...      0.00118035 Eh       0.74 kcal/mol
Thermal rotational correction    ...      0.00141627 Eh       0.89 kcal/mol
Thermal translational correction ...      0.00141627 Eh       0.89 kcal/mol
-----------------------------------------------------------------------
Total thermal energy                   -232.44157663 Eh


Summary of corrections to the electronic energy:
(perhaps to be used in another calculation)
Total thermal correction                  0.00401289 Eh       2.52 kcal/mol
Non-thermal (ZPE) correction              0.11821241 Eh      74.18 kcal/mol
-----------------------------------------------------------------------
Total correction                          0.12222530 Eh      76.70 kcal/mol


--------
ENTHALPY
--------

The enthalpy is H = U + kB*T
                kB is Boltzmann's constant
Total free energy                 ...   -232.44157663 Eh 
Thermal Enthalpy correction       ...      0.00094421 Eh       0.59 kcal/mol
-----------------------------------------------------------------------
Total Enthalpy                    ...   -232.44063242 Eh


Note: Only C1 symmetry has been detected, increase convergence thresholds 
      if your molecule has a higher symmetry. Symmetry factor of 1.0 is   
      used for the rotational entropy correction. 
 

Note: Rotational entropy computed according to Herzberg 
Infrared and Raman Spectra, Chapter V,1, Van Nostrand Reinhold, 1945 
Point Group:  C1, Symmetry Number:   1  
Rotational constants in cm-1:     0.245728     0.231943     0.133972 

Vibrational entropy computed according to the QRRHO of S. Grimme
Chem.Eur.J. 2012 18 9955


-------
ENTROPY
-------

The entropy contributions are T*S = T*(S(el)+S(vib)+S(rot)+S(trans))
     S(el)   - electronic entropy
     S(vib)  - vibrational entropy
     S(rot)  - rotational entropy
     S(trans)- translational entropy
The entropies will be listed as multiplied by the temperature to get
units of energy

Electronic entropy                ...      0.00000000 Eh      0.00 kcal/mol
Vibrational entropy               ...      0.00178812 Eh      1.12 kcal/mol
Rotational entropy                ...      0.01181221 Eh      7.41 kcal/mol
Translational entropy             ...      0.01840809 Eh     11.55 kcal/mol
-----------------------------------------------------------------------
Final entropy term                ...      0.03200843 Eh     20.09 kcal/mol

In case the symmetry of your molecule has not been determined correctly
or in case you have a reason to use a different symmetry number we print 
out the resulting rotational entropy values for sn=1,12 :
 --------------------------------------------------------
|  sn= 1 | S(rot)=       0.01181221 Eh      7.41 kcal/mol|
|  sn= 2 | S(rot)=       0.01115776 Eh      7.00 kcal/mol|
|  sn= 3 | S(rot)=       0.01077492 Eh      6.76 kcal/mol|
|  sn= 4 | S(rot)=       0.01050330 Eh      6.59 kcal/mol|
|  sn= 5 | S(rot)=       0.01029261 Eh      6.46 kcal/mol|
|  sn= 6 | S(rot)=       0.01012047 Eh      6.35 kcal/mol|
|  sn= 7 | S(rot)=       0.00997492 Eh      6.26 kcal/mol|
|  sn= 8 | S(rot)=       0.00984884 Eh      6.18 kcal/mol|
|  sn= 9 | S(rot)=       0.00973764 Eh      6.11 kcal/mol|
|  sn=10 | S(rot)=       0.00963816 Eh      6.05 kcal/mol|
|  sn=11 | S(rot)=       0.00954817 Eh      5.99 kcal/mol|
|  sn=12 | S(rot)=       0.00946601 Eh      5.94 kcal/mol|
 --------------------------------------------------------


-------------------
GIBBS FREE ENERGY
-------------------

The Gibbs free energy is G = H - T*S

Total enthalpy                    ...   -232.44063242 Eh 
Total entropy correction          ...     -0.03200843 Eh    -20.09 kcal/mol
-----------------------------------------------------------------------
Final Gibbs free energy         ...   -232.47264085 Eh

For completeness - the Gibbs free energy minus the electronic energy
G-E(el)                           ...      0.09116108 Eh     57.20 kcal/mol

Actual Hessian File stored as file.001.hess
------------------------------------------------------------------------------
                         ORCA GEOMETRY RELAXATION STEP
------------------------------------------------------------------------------

Reading the OPT-File                    .... done
Getting information on internals        .... done
Copying old internal coords+grads       .... done
Making the new internal coordinates     .... (new redundants).... done
Validating the new internal coordinates .... (new redundants).... done
Calculating the B-matrix                .... done
Calculating the G,G- and P matrices     .... done
Transforming gradient to internals      .... done
Projecting the internal gradient        .... done
Number of atoms                         ....  13
Number of internal coordinates          ....  71
Current Energy                          ....  -232.563801932 Eh
Current gradient norm                   ....     0.071547231 Eh/bohr
Maximum allowed component of the step   ....  0.300
Current trust radius                    ....  0.300
Evaluating the initial hessian          ....  (read) 
(Reading Exact Hessian)...  
InHessName: file.hess	The file <file.hess> is opened as a .hess file
done
done
Diagonalizing the Hessian               .... done
Dimension of the hessian                .... 71
Lowest eigenvalues of the non projected Hessian:
 -0.001079378 -0.000009406 -0.000006232 -0.000004954 -0.000002649
done
Projecting the Hessian                  .... done
Forming the augmented Hessian           .... done
Diagonalizing the augmented Hessian     .... done
Last element of RFO vector              ....  0.966032359
Lowest eigenvalues of augmented Hessian:
 -0.009979528 -0.001079231  0.002807252  0.026545100  0.029237270
Length of the computed step             ....  0.267507737
The final length of the internal step   ....  0.267507737
Converting the step to cartesian space:
 Initial RMS(Int)=    0.0317473275
Transforming coordinates:
 Iter   0:  RMS(Cart)=    0.0470706707 RMS(Int)=    0.0316470429
 Iter   1:  RMS(Cart)=    0.0012724435 RMS(Int)=    0.0007804030
 Iter   2:  RMS(Cart)=    0.0000323522 RMS(Int)=    0.0000235455
 Iter   3:  RMS(Cart)=    0.0000011663 RMS(Int)=    0.0000009638
 Iter   4:  RMS(Cart)=    0.0000000449 RMS(Int)=    0.0000000409
done
Storing new coordinates                 .... done

                                .--------------------.
          ----------------------|Geometry convergence|-------------------------
          Item                value                   Tolerance       Converged
          ---------------------------------------------------------------------
          RMS gradient        0.0066146424            0.0001000000      NO
          MAX gradient        0.0298306088            0.0003000000      NO
          RMS step            0.0317473275            0.0020000000      NO
          MAX step            0.0676312721            0.0040000000      NO
          ........................................................
          Max(Bonds)      0.0358      Max(Angles)    2.84
          Max(Dihed)        3.63      Max(Improp)    0.00
          ---------------------------------------------------------------------

The optimization has not yet converged - more geometry cycles are needed


    ---------------------------------------------------------------------------
                         Redundant Internal Coordinates
                            (Angstroem and degrees)

        Definition                    Value    dE/dq     Step     New-Value
    ----------------------------------------------------------------------------
     1. B(C   1,C   0)                1.4954 -0.029831  0.0358    1.5312   
     2. B(C   2,C   1)                1.5144 -0.013611  0.0182    1.5325   
     3. B(O   3,C   2)                1.4097 -0.012621  0.0165    1.4262   
     4. B(C   4,O   3)                1.4096 -0.012624  0.0165    1.4260   
     5. B(C   4,C   0)                1.5145 -0.013488  0.0179    1.5324   
     6. B(H   5,C   0)                1.1127  0.010217 -0.0174    1.0953   
     7. B(H   6,C   0)                1.1117  0.011515 -0.0181    1.0936   
     8. B(H   7,C   1)                1.1128  0.010189 -0.0173    1.0954   
     9. B(H   8,C   1)                1.1118  0.011560 -0.0182    1.0936   
    10. B(H   9,C   2)                1.1117  0.006558 -0.0123    1.0994   
    11. B(H  10,C   2)                1.1109  0.008632 -0.0153    1.0956   
    12. B(H  11,C   4)                1.1118  0.006571 -0.0123    1.0995   
    13. B(H  12,C   4)                1.1109  0.008618 -0.0153    1.0955   
    14. A(H   5,C   0,H   6)          109.95  0.002070   -1.56    108.39   
    15. A(C   1,C   0,C   4)          102.94 -0.001463   -0.07    102.87   
    16. A(C   4,C   0,H   5)          110.00 -0.001888    0.92    110.92   
    17. A(C   1,C   0,H   5)          109.98  0.000075    0.82    110.80   
    18. A(C   1,C   0,H   6)          111.85 -0.001850    0.45    112.30   
    19. A(C   4,C   0,H   6)          111.92  0.002769   -0.39    111.54   
    20. A(C   2,C   1,H   8)          111.93  0.002745   -0.37    111.55   
    21. A(C   0,C   1,H   8)          111.85 -0.001850    0.45    112.30   
    22. A(C   2,C   1,H   7)          110.00 -0.001889    0.91    110.91   
    23. A(C   0,C   1,H   7)          109.98  0.000066    0.82    110.80   
    24. A(H   7,C   1,H   8)          109.95  0.002084   -1.57    108.38   
    25. A(C   0,C   1,C   2)          102.95 -0.001442   -0.07    102.88   
    26. A(H   9,C   2,H  10)          108.57  0.003597   -0.29    108.27   
    27. A(C   1,C   2,O   3)          109.44  0.010726   -2.29    107.14   
    28. A(C   1,C   2,H  10)          110.44 -0.006030    1.91    112.34   
    29. A(O   3,C   2,H   9)          108.79 -0.002587    0.33    109.12   
    30. A(C   1,C   2,H   9)          109.86 -0.004602    1.43    111.29   
    31. A(O   3,C   2,H  10)          109.72 -0.001166   -1.08    108.64   
    32. A(C   2,O   3,C   4)          107.74 -0.017076    2.84    110.59   
    33. A(H  11,C   4,H  12)          108.57  0.003594   -0.30    108.27   
    34. A(O   3,C   4,H  12)          109.72 -0.001134   -1.10    108.62   
    35. A(C   0,C   4,H  12)          110.43 -0.006046    1.92    112.35   
    36. A(O   3,C   4,H  11)          108.79 -0.002592    0.35    109.15   
    37. A(C   0,C   4,H  11)          109.85 -0.004572    1.42    111.27   
    38. A(C   0,C   4,O   3)          109.44  0.010689   -2.29    107.15   
    39. D(C   2,C   1,C   0,H   6)    146.86 -0.002873    3.35    150.21   
    40. D(C   2,C   1,C   0,H   5)    -90.66 -0.001446    2.24    -88.41   
    41. D(H   8,C   1,C   0,H   5)     29.68  0.000025    1.98     31.66   
    42. D(H   7,C   1,C   0,H   6)     29.67  0.000037    1.97     31.64   
    43. D(H   7,C   1,C   0,H   5)    152.15  0.001464    0.86    153.01   
    44. D(H   8,C   1,C   0,C   4)    146.87 -0.002890    3.37    150.24   
    45. D(H   8,C   1,C   0,H   6)    -92.81 -0.001403    3.09    -89.72   
    46. D(C   2,C   1,C   0,C   4)     26.53 -0.004360    3.63     30.16   
    47. D(H   7,C   1,C   0,C   4)    -90.66 -0.001451    2.25    -88.41   
    48. D(H   9,C   2,C   1,C   0)     96.33  0.000875   -2.60     93.73   
    49. D(H   9,C   2,C   1,H   7)   -146.48 -0.000651   -1.29   -147.78   
    50. D(O   3,C   2,C   1,H   8)   -143.33  0.001954   -2.78   -146.11   
    51. D(O   3,C   2,C   1,H   7)     94.14 -0.001260   -1.16     92.97   
    52. D(O   3,C   2,C   1,C   0)    -23.05  0.000265   -2.47    -25.52   
    53. D(H  10,C   2,C   1,H   8)     95.78  0.000303   -1.16     94.61   
    54. D(H  10,C   2,C   1,H   7)    -26.76 -0.002911    0.45    -26.30   
    55. D(H  10,C   2,C   1,C   0)   -143.94 -0.001386   -0.86   -144.80   
    56. D(H   9,C   2,C   1,H   8)    -23.95  0.002564   -2.91    -26.86   
    57. D(C   4,O   3,C   2,H  10)    130.28 -0.002122    1.18    131.46   
    58. D(C   4,O   3,C   2,H   9)   -111.08  0.000021    0.39   -110.69   
    59. D(C   4,O   3,C   2,C   1)      8.96 -0.000739    0.96      9.92   
    60. D(H  12,C   4,C   0,H   6)     95.78  0.000315   -1.23     94.56   
    61. D(H  12,C   4,C   0,H   5)    -26.76 -0.002900    0.38    -26.38   
    62. D(H  12,C   4,C   0,C   1)   -143.94 -0.001374   -0.93   -144.87   
    63. D(H  11,C   4,C   0,H   6)    -23.94  0.002568   -2.97    -26.91   
    64. D(H  11,C   4,C   0,H   5)   -146.48 -0.000647   -1.36   -147.84   
    65. D(H  11,C   4,C   0,C   1)     96.34  0.000878   -2.67     93.67   
    66. D(O   3,C   4,C   0,H   6)   -143.33  0.001970   -2.86   -146.19   
    67. D(O   3,C   4,C   0,H   5)     94.13 -0.001244   -1.25     92.88   
    68. D(C   0,C   4,O   3,C   2)      8.96 -0.000749    1.11     10.07   
    69. D(O   3,C   4,C   0,C   1)    -23.05  0.000281   -2.56    -25.61   
    70. D(H  12,C   4,O   3,C   2)    130.28 -0.002156    1.33    131.61   
    71. D(H  11,C   4,O   3,C   2)   -111.07 -0.000001    0.53   -110.54   
    ----------------------------------------------------------------------------

         *************************************************************
         *                GEOMETRY OPTIMIZATION CYCLE   2            *
         *************************************************************
---------------------------------
CARTESIAN COORDINATES (ANGSTROEM)
---------------------------------
  C      0.035377    1.056219    0.227534
  C      1.079911   -0.043387    0.018197
  C      0.267565   -1.163278   -0.641233
  O     -1.090300   -0.989212   -0.241183
  C     -1.260457    0.261636    0.422198
  H     -0.030422    1.702804   -0.654135
  H      0.257830    1.680617    1.097398
  H      1.494823   -0.373037    0.976890
  H      1.905289    0.283589   -0.620391
  H      0.329897   -1.109101   -1.737539
  H      0.600900   -2.158760   -0.327823
  H     -1.460867    0.080397    1.487966
  H     -2.129547    0.771310   -0.008078

----------------------------
CARTESIAN COORDINATES (A.U.)
----------------------------
  NO LB      ZA    FRAG     MASS         X           Y           Z
   0 C     6.0000    0    12.011    0.066854    1.995965    0.429978
   1 C     6.0000    0    12.011    2.040736   -0.081990    0.034386
   2 C     6.0000    0    12.011    0.505624   -2.198277   -1.211754
   3 O     8.0000    0    15.999   -2.060368   -1.869339   -0.455771
   4 C     6.0000    0    12.011   -2.381918    0.494421    0.797838
   5 H     1.0000    0     1.008   -0.057490    3.217833   -1.236136
   6 H     1.0000    0     1.008    0.487227    3.175907    2.073782
   7 H     1.0000    0     1.008    2.824807   -0.704937    1.846055
   8 H     1.0000    0     1.008    3.600475    0.535906   -1.172369
   9 H     1.0000    0     1.008    0.623415   -2.095896   -3.283473
  10 H     1.0000    0     1.008    1.135536   -4.079464   -0.619496
  11 H     1.0000    0     1.008   -2.760638    0.151929    2.811848
  12 H     1.0000    0     1.008   -4.024260    1.457565   -0.015266

--------------------------------
INTERNAL COORDINATES (ANGSTROEM)
--------------------------------
 C      0   0   0     0.000000000000     0.00000000     0.00000000
 C      1   0   0     1.531015079629     0.00000000     0.00000000
 C      2   1   0     1.532615221592   102.82767620     0.00000000
 O      3   2   1     1.426230817403   107.14346085   334.50576140
 C      4   3   2     1.426060271132   110.55662207     9.92368290
 H      1   2   3     1.095327462011   110.78725692   271.61094052
 H      1   2   3     1.093627456664   112.33634546   150.22988645
 H      2   1   3     1.095406053580   110.78682556   241.40978932
 H      2   1   3     1.093597930866   112.33480106   120.05095093
 H      3   2   1     1.099412551035   111.28388733    93.72604831
 H      3   2   1     1.095591703386   112.30821770   215.23748192
 H      5   4   3     1.099487934018   109.15231477   249.47550833
 H      5   4   3     1.095546719410   108.66401533   131.64780810

---------------------------
INTERNAL COORDINATES (A.U.)
---------------------------
 C      0   0   0     0.000000000000     0.00000000     0.00000000
 C      1   0   0     2.893199207402     0.00000000     0.00000000
 C      2   1   0     2.896223037488   102.82767620     0.00000000
 O      3   2   1     2.695185648650   107.14346085   334.50576140
 C      4   3   2     2.694863362905   110.55662207     9.92368290
 H      1   2   3     2.069868930164   110.78725692   271.61094052
 H      1   2   3     2.066656385632   112.33634546   150.22988645
 H      2   1   3     2.070017446706   110.78682556   241.40978932
 H      2   1   3     2.066600589961   112.33480106   120.05095093
 H      3   2   1     2.077588629652   111.28388733    93.72604831
 H      3   2   1     2.070368273996   112.30821770   215.23748192
 H      5   4   3     2.077731082844   109.15231477   249.47550833
 H      5   4   3     2.070283266601   108.66401533   131.64780810


           ************************************************************
           *        Program running with 6 parallel MPI-processes     *
           *              working on a common directory               *
           ************************************************************
------------------------------------------------------------------------------
                   ___                                                        
                  /   \      - P O W E R E D   B Y -                         
                 /     \                                                     
                 |  |  |   _    _      __       _____    __    __             
                 |  |  |  | |  | |    /  \     |  _  \  |  |  /  |          
                  \  \/   | |  | |   /    \    | | | |  |  | /  /          
                 / \  \   | |__| |  /  /\  \   | |_| |  |  |/  /          
                |  |  |   |  __  | /  /__\  \  |    /   |      \           
                |  |  |   | |  | | |   __   |  |    \   |  |\   \          
                \     /   | |  | | |  |  |  |  | |\  \  |  | \   \       
                 \___/    |_|  |_| |__|  |__|  |_| \__\ |__|  \__/        
                                                                              
                      - O R C A' S   B I G   F R I E N D -                    
                                      &                                       
                       - I N T E G R A L  F E E D E R -                       
                                                                              
 v1 FN, 2020, v2 2021                                                         
------------------------------------------------------------------------------


Reading SHARK input file file.SHARKINP.tmp ... ok
----------------------
SHARK INTEGRAL PACKAGE
----------------------

Number of atoms                             ...     13
Number of basis functions                   ...    138
Number of shells                            ...     72
Maximum angular momentum                    ...      2
Integral batch strategy                     ... SHARK/LIBINT Hybrid
RI-J (if used) integral strategy            ... SPLIT-RIJ (Revised 2003 algorithm where possible)
Printlevel                                  ...      1
Contraction scheme used                     ... SEGMENTED contraction
Coulomb Range Separation                    ... NOT USED
Exchange Range Separation                   ... Long Range
   Mu parameter                             ...  0.300000
   Scaling (regular/separated)              ...  0.167000  0.833000
Finite Nucleus Model                        ... NOT USED
Auxiliary Coulomb fitting basis             ... AVAILABLE
   # of basis functions in Aux-J            ...    333
   # of shells in Aux-J                     ...    115
   Maximum angular momentum in Aux-J        ...      4
Auxiliary J/K fitting basis                 ... NOT available
Auxiliary Correlation fitting basis         ... NOT available
Auxiliary 'external' fitting basis          ... NOT available
Integral threshold                          ...     2.500000e-11
Primitive cut-off                           ...     2.500000e-12
Primitive pair pre-selection threshold      ...     2.500000e-12

Calculating pre-screening integrals         ... done (  0.0 sec) Dimension = 72
Organizing shell pair data                  ... done (  0.0 sec)
Shell pair information
Total number of shell pairs                 ...      2628
Shell pairs after pre-screening             ...      2608
Total number of primitive shell pairs       ...      9040
Primitive shell pairs kept                  ...      7350
          la=0 lb=0:    985 shell pairs
          la=1 lb=0:   1002 shell pairs
          la=1 lb=1:    271 shell pairs
          la=2 lb=0:    220 shell pairs
          la=2 lb=1:    115 shell pairs
          la=2 lb=2:     15 shell pairs

Calculating one electron integrals          ... done (  0.0 sec)
Calculating RI/J V-Matrix + Cholesky decomp.... done (  0.0 sec)
Calculating Nuclear repulsion               ... done (  0.0 sec) ENN=    190.229049882040 Eh

SHARK setup successfully completed in   0.2 seconds

Maximum memory used throughout the entire GTOINT-calculation: 12.1 MB


           ************************************************************
           *        Program running with 6 parallel MPI-processes     *
           *              working on a common directory               *
           ************************************************************

Diagonalization of the overlap matrix:
Smallest eigenvalue                        ... 5.314e-05
Time for diagonalization                   ...    0.007 sec
Threshold for overlap eigenvalues          ... 1.000e-08
Number of eigenvalues below threshold      ... 0
Time for construction of square roots      ...    0.007 sec
Total time needed                          ...    0.015 sec

-------------------
DFT GRID GENERATION
-------------------

General Integration Accuracy     IntAcc      ... 4.388
Radial Grid Type                 RadialGrid  ... OptM3 with GC (2021)
Angular Grid (max. ang.)         AngularGrid ... 4 (Lebedev-302)
Angular grid pruning method      GridPruning ... 4 (adaptive)
Weight generation scheme         WeightScheme... Becke
Basis function cutoff            BFCut       ... 1.0000e-11
Integration weight cutoff        WCut        ... 1.0000e-14
Angular grids for H and He will be reduced by one unit
Partially contracted basis set               ... off
Rotationally invariant grid construction     ... off

Total number of grid points                  ...    58775
Total number of batches                      ...      924
Average number of points per batch           ...       63
Average number of grid points per atom       ...     4521
Time for grid setup =    0.362 sec

--------------------
COSX GRID GENERATION
--------------------

GRIDX 1
-------
General Integration Accuracy     IntAcc      ... 3.816
Radial Grid Type                 RadialGrid  ... OptM3 with GC (2021)
Angular Grid (max. ang.)         AngularGrid ... 1 (Lebedev-50)
Angular grid pruning method      GridPruning ... 4 (adaptive)
Weight generation scheme         WeightScheme... Becke
Basis function cutoff            BFCut       ... 1.0000e-11
Integration weight cutoff        WCut        ... 1.0000e-14
Angular grids for H and He will be reduced by one unit
Partially contracted basis set               ... on
Rotationally invariant grid construction     ... off

Total number of grid points                  ...     7366
Total number of batches                      ...      122
Average number of points per batch           ...       60
Average number of grid points per atom       ...      567
UseSFitting                                  ... on

GRIDX 2
-------
General Integration Accuracy     IntAcc      ... 4.020
Radial Grid Type                 RadialGrid  ... OptM3 with GC (2021)
Angular Grid (max. ang.)         AngularGrid ... 2 (Lebedev-110)
Angular grid pruning method      GridPruning ... 4 (adaptive)
Weight generation scheme         WeightScheme... Becke
Basis function cutoff            BFCut       ... 1.0000e-11
Integration weight cutoff        WCut        ... 1.0000e-14
Angular grids for H and He will be reduced by one unit
Partially contracted basis set               ... on
Rotationally invariant grid construction     ... off

Total number of grid points                  ...    17448
Total number of batches                      ...      280
Average number of points per batch           ...       62
Average number of grid points per atom       ...     1342
UseSFitting                                  ... on

GRIDX 3
-------
General Integration Accuracy     IntAcc      ... 4.338
Radial Grid Type                 RadialGrid  ... OptM3 with GC (2021)
Angular Grid (max. ang.)         AngularGrid ... 3 (Lebedev-194)
Angular grid pruning method      GridPruning ... 4 (adaptive)
Weight generation scheme         WeightScheme... Becke
Basis function cutoff            BFCut       ... 1.0000e-11
Integration weight cutoff        WCut        ... 1.0000e-14
Angular grids for H and He will be reduced by one unit
Partially contracted basis set               ... on
Rotationally invariant grid construction     ... off

Total number of grid points                  ...    39205
Total number of batches                      ...      621
Average number of points per batch           ...       63
Average number of grid points per atom       ...     3016
UseSFitting                                  ... on

Time for X-Grid setup             =    0.307 sec

--------------
SCF ITERATIONS
--------------
ITER       Energy         Delta-E        Max-DP      RMS-DP      [F,P]     Damp
               ***  Starting incremental Fock matrix formation  ***
  0   -232.5502227755   0.000000000000 0.00717304  0.00024490  0.0123714 0.7000
                      *** Initiating the SOSCF procedure ***
                      *** Re-Reading the Fockian *** 
                      *** Removing any level shift *** 
ITER      Energy       Delta-E        Grad      Rot      Max-DP    RMS-DP
  1   -232.55079206  -0.0005692848  0.001357  0.001357  0.025066  0.000791
               *** Restarting incremental Fock matrix formation ***
  2   -232.55244446  -0.0016523957  0.001238  0.001424  0.007195  0.000270
  3   -232.55255481  -0.0001103571  0.000570  0.000905  0.003343  0.000156
  4   -232.55256247  -0.0000076529  0.000692  0.000287  0.001495  0.000055
  5   -232.55256946  -0.0000069923  0.000044  0.000044  0.000315  0.000011
  6   -232.55256951  -0.0000000482  0.000024  0.000016  0.000041  0.000002
                  ***Gradient check signals convergence***
              ***Rediagonalizing the Fockian in SOSCF/NRSCF***

               *****************************************************
               *                     SUCCESS                       *
               *           SCF CONVERGED AFTER   7 CYCLES          *
               *****************************************************

Old exchange energy                            =    -10.531765301 Eh
New exchange energy                            =    -10.531791510 Eh
Exchange energy change after final integration =     -0.000026209 Eh
Total energy after final integration           =   -232.552595734 Eh
Final COS-X integration done in                =     2.813 sec
Total Energy       :         -232.55259573 Eh           -6328.07784 eV
  Last Energy change         ...   -1.8695e-08  Tolerance :   1.0000e-08
  Last MAX-Density change    ...    2.6645e-15  Tolerance :   1.0000e-07
             **** THE GBW FILE WAS UPDATED (file.gbw) ****
             **** DENSITY file.scfp WAS UPDATED ****
             **** ENERGY FILE WAS UPDATED (file.en.tmp) ****
             **** THE GBW FILE WAS UPDATED (file.gbw) ****
             **** DENSITY file.scfp WAS UPDATED ****
Total SCF time: 0 days 0 hours 0 min 14 sec 

Maximum memory used throughout the entire SCF-calculation: 51.2 MB


-------------------------------------------------------------------------------
                          DFT DISPERSION CORRECTION                            
                                                                               
                              DFTD3 V3.1  Rev 1                                
                          USING Becke-Johnson damping                          
-------------------------------------------------------------------------------
-------------------------   ----------------
Dispersion correction           -0.016650701
-------------------------   ----------------


-------------------------   --------------------
FINAL SINGLE POINT ENERGY      -232.569246435205
-------------------------   --------------------


           ************************************************************
           *        Program running with 6 parallel MPI-processes     *
           *              working on a common directory               *
           ************************************************************
------------------------------------------------------------------------------
                         ORCA SCF GRADIENT CALCULATION
------------------------------------------------------------------------------

 ... reading COSX grid (gridx3)
Gradient of the Kohn-Sham DFT energy:
Kohn-Sham wavefunction type      ... RKS
Hartree-Fock exchange scaling    ...    0.167
Number of operators              ...    1
Number of atoms                  ...   13
Basis set dimensions             ...  138
Integral neglect threshold       ... 2.5e-11
Integral primitive cutoff        ... 2.5e-12
SHARK Integral package           ... ON

Nuc. rep. gradient       (SHARK) ... done (  0.0 sec)
HCore & Overlap gradient (SHARK) ... done (  0.0 sec)
RI-J gradient            (SHARK) ... done (  0.2 sec)
COSX-gradient                    ... done (  3.1 sec)
Exchange-correlation gradient    ... done
Dispersion correction            ... done

------------------
CARTESIAN GRADIENT
------------------

   1   C   :    0.000782349   -0.001004707   -0.000621490
   2   C   :   -0.001046240    0.000682872    0.000611858
   3   C   :   -0.002313512    0.001132528    0.001409361
   4   O   :    0.000706905    0.000521990    0.000241452
   5   C   :    0.001303392   -0.002071481   -0.001645457
   6   H   :    0.000360618    0.000221859    0.000416661
   7   H   :   -0.000105387   -0.001700675    0.000610668
   8   H   :    0.000331637    0.000390033   -0.000239691
   9   H   :   -0.001497680    0.000198426   -0.000947382
  10   H   :    0.000583815   -0.000416716    0.000145779
  11   H   :    0.000495045    0.000671229    0.000367620
  12   H   :   -0.000316372    0.000641176   -0.000042181
  13   H   :    0.000800349    0.000451502   -0.000083414

Difference to translation invariance:
           :    0.0000849200   -0.0002819636    0.0002237811

Difference to rotation invariance:
           :   -0.0004087845   -0.0000876487   -0.0000728561

Norm of the cartesian gradient     ...    0.0056525871
RMS gradient                       ...    0.0009051383
MAX gradient                       ...    0.0023135117

-------
TIMINGS
-------

Total SCF gradient time            ...        4.687 sec

One electron gradient       ....       0.034 sec  (  0.7%)
RI-J Coulomb gradient       ....       0.226 sec  (  4.8%)
COSX gradient               ....       3.145 sec  ( 67.1%)
XC gradient                 ....       0.935 sec  ( 19.9%)

Maximum memory used throughout the entire SCFGRAD-calculation: 39.4 MB
------------------------------------------------------------------------------
                         ORCA GEOMETRY RELAXATION STEP
------------------------------------------------------------------------------

Reading the OPT-File                    .... done
Getting information on internals        .... done
Copying old internal coords+grads       .... done
Making the new internal coordinates     .... (new redundants).... done
Validating the new internal coordinates .... (new redundants).... done
Calculating the B-matrix                .... done
Calculating the G,G- and P matrices     .... done
Transforming gradient to internals      .... done
Projecting the internal gradient        .... done
Number of atoms                         ....  13
Number of internal coordinates          ....  71
Current Energy                          ....  -232.569246435 Eh
Current gradient norm                   ....     0.005652587 Eh/bohr
Maximum allowed component of the step   ....  0.300
Current trust radius                    ....  0.300
Updating the Hessian (BFGS)             .... done
Forming the augmented Hessian           .... done
Diagonalizing the augmented Hessian     .... done
Last element of RFO vector              ....  0.767677459
Lowest eigenvalues of augmented Hessian:
 -0.001148406 -0.001037443  0.003377230  0.026536779  0.029231501
Length of the computed step             ....  0.834773006
Warning: the length of the step is outside the trust region - taking restricted step instead
The input lambda is                     ....    -0.001148
   iter:   1  x=   -0.001209  g= 9998.175350 f(x)=     0.606846
   iter:   2  x=   -0.001365  g= 2078.688342 f(x)=     0.323367
   iter:   3  x=   -0.001920  g=  349.738528 f(x)=     0.194111
   iter:   4  x=   -0.002994  g=   97.826553 f(x)=     0.105130
   iter:   5  x=   -0.003720  g=   46.118101 f(x)=     0.033455
   iter:   6  x=   -0.003907  g=   31.302055 f(x)=     0.005849
   iter:   7  x=   -0.003916  g=   28.563487 f(x)=     0.000261
   iter:   8  x=   -0.003916  g=   28.437953 f(x)=     0.000001
   iter:   9  x=   -0.003916  g=   28.437676 f(x)=     0.000000
   iter:  10  x=   -0.003916  g=   28.437676 f(x)=     0.000000
The output lambda is                    ....    -0.003916 (10 iterations)
The final length of the internal step   ....  0.300000000
Converting the step to cartesian space:
 Initial RMS(Int)=    0.0356034497
Transforming coordinates:
 Iter   0:  RMS(Cart)=    0.0477543877 RMS(Int)=    0.0354450331
 Iter   1:  RMS(Cart)=    0.0010080679 RMS(Int)=    0.0006062742
 Iter   2:  RMS(Cart)=    0.0000339695 RMS(Int)=    0.0000280503
 Iter   3:  RMS(Cart)=    0.0000014519 RMS(Int)=    0.0000010042
 Iter   4:  RMS(Cart)=    0.0000000545 RMS(Int)=    0.0000000495
done
Storing new coordinates                 .... done

                                .--------------------.
          ----------------------|Geometry convergence|-------------------------
          Item                value                   Tolerance       Converged
          ---------------------------------------------------------------------
          Energy change      -0.0054445032            0.0000050000      NO
          RMS gradient        0.0006389974            0.0001000000      NO
          MAX gradient        0.0032941896            0.0003000000      NO
          RMS step            0.0356034497            0.0020000000      NO
          MAX step            0.0658289752            0.0040000000      NO
          ........................................................
          Max(Bonds)      0.0037      Max(Angles)    0.51
          Max(Dihed)        3.77      Max(Improp)    0.00
          ---------------------------------------------------------------------

The optimization has not yet converged - more geometry cycles are needed


    ---------------------------------------------------------------------------
                         Redundant Internal Coordinates
                            (Angstroem and degrees)

        Definition                    Value    dE/dq     Step     New-Value
    ----------------------------------------------------------------------------
     1. B(C   1,C   0)                1.5310 -0.003294  0.0031    1.5341   
     2. B(C   2,C   1)                1.5326 -0.001204  0.0000    1.5327   
     3. B(O   3,C   2)                1.4262 -0.001413  0.0037    1.4299   
     4. B(C   4,O   3)                1.4261 -0.001379  0.0034    1.4295   
     5. B(C   4,C   0)                1.5325 -0.001216 -0.0002    1.5323   
     6. B(H   5,C   0)                1.0953 -0.000207  0.0009    1.0962   
     7. B(H   6,C   0)                1.0936 -0.000503  0.0006    1.0943   
     8. B(H   7,C   1)                1.0954 -0.000227  0.0009    1.0963   
     9. B(H   8,C   1)                1.0936 -0.000505  0.0006    1.0942   
    10. B(H   9,C   2)                1.0994 -0.000105  0.0002    1.0996   
    11. B(H  10,C   2)                1.0956 -0.000389  0.0001    1.0957   
    12. B(H  11,C   4)                1.0995 -0.000104  0.0003    1.0998   
    13. B(H  12,C   4)                1.0955 -0.000374  0.0000    1.0956   
    14. A(H   5,C   0,H   6)          108.39  0.000343   -0.16    108.23   
    15. A(C   1,C   0,C   4)          102.82  0.000061   -0.51    102.31   
    16. A(C   4,C   0,H   5)          110.95 -0.000104    0.07    111.01   
    17. A(C   1,C   0,H   5)          110.79 -0.000025    0.06    110.85   
    18. A(C   1,C   0,H   6)          112.34 -0.000315    0.28    112.62   
    19. A(C   4,C   0,H   6)          111.53  0.000013    0.25    111.78   
    20. A(C   2,C   1,H   8)          111.55  0.000010    0.25    111.80   
    21. A(C   0,C   1,H   8)          112.33 -0.000343    0.30    112.64   
    22. A(C   2,C   1,H   7)          110.94 -0.000119    0.07    111.01   
    23. A(C   0,C   1,H   7)          110.79 -0.000023    0.04    110.83   
    24. A(H   7,C   1,H   8)          108.37  0.000358   -0.18    108.19   
    25. A(C   0,C   1,C   2)          102.83  0.000090   -0.49    102.34   
    26. A(H   9,C   2,H  10)          108.23  0.000173    0.20    108.43   
    27. A(C   1,C   2,O   3)          107.14  0.000576   -0.43    106.72   
    28. A(C   1,C   2,H  10)          112.31 -0.000848    0.49    112.80   
    29. A(O   3,C   2,H   9)          109.13 -0.000047   -0.04    109.08   
    30. A(C   1,C   2,H   9)          111.28 -0.000219    0.07    111.36   
    31. A(O   3,C   2,H  10)          108.68  0.000395   -0.30    108.38   
    32. A(C   2,O   3,C   4)          110.56 -0.001048   -0.08    110.47   
    33. A(H  11,C   4,H  12)          108.23  0.000182    0.21    108.44   
    34. A(O   3,C   4,H  12)          108.66  0.000395   -0.37    108.30   
    35. A(C   0,C   4,H  12)          112.31 -0.000855    0.51    112.82   
    36. A(O   3,C   4,H  11)          109.15 -0.000054    0.04    109.19   
    37. A(C   0,C   4,H  11)          111.27 -0.000235    0.07    111.34   
    38. A(C   0,C   4,O   3)          107.15  0.000596   -0.46    106.68   
    39. D(C   2,C   1,C   0,H   6)    150.23 -0.000636    3.58    153.81   
    40. D(C   2,C   1,C   0,H   5)    -88.39 -0.000431    3.61    -84.78   
    41. D(H   8,C   1,C   0,H   5)     31.66 -0.000537    3.77     35.43   
    42. D(H   7,C   1,C   0,H   6)     31.64 -0.000536    3.74     35.38   
    43. D(H   7,C   1,C   0,H   5)    153.02 -0.000331    3.77    156.79   
    44. D(H   8,C   1,C   0,C   4)    150.25 -0.000635    3.60    153.86   
    45. D(H   8,C   1,C   0,H   6)    -89.72 -0.000741    3.73    -85.98   
    46. D(C   2,C   1,C   0,C   4)     30.20 -0.000530    3.45     33.65   
    47. D(H   7,C   1,C   0,C   4)    -88.39 -0.000430    3.61    -84.78   
    48. D(H   9,C   2,C   1,C   0)     93.73  0.000365   -2.98     90.75   
    49. D(H   9,C   2,C   1,H   7)   -147.79  0.000332   -3.16   -150.95   
    50. D(O   3,C   2,C   1,H   8)   -146.09  0.000538   -2.90   -148.98   
    51. D(O   3,C   2,C   1,H   7)     92.99  0.000157   -2.89     90.10   
    52. D(O   3,C   2,C   1,C   0)    -25.49  0.000190   -2.71    -28.20   
    53. D(H  10,C   2,C   1,H   8)     94.64  0.000178   -2.55     92.09   
    54. D(H  10,C   2,C   1,H   7)    -26.28 -0.000203   -2.54    -28.83   
    55. D(H  10,C   2,C   1,C   0)   -144.76 -0.000170   -2.36   -147.13   
    56. D(H   9,C   2,C   1,H   8)    -26.87  0.000713   -3.17    -30.04   
    57. D(C   4,O   3,C   2,H  10)    131.50 -0.000622    0.93    132.43   
    58. D(C   4,O   3,C   2,H   9)   -110.68 -0.000216    0.97   -109.70   
    59. D(C   4,O   3,C   2,C   1)      9.92 -0.000167    0.78     10.70   
    60. D(H  12,C   4,C   0,H   6)     94.58  0.000182   -2.86     91.72   
    61. D(H  12,C   4,C   0,H   5)    -26.35 -0.000192   -2.88    -29.23   
    62. D(H  12,C   4,C   0,C   1)   -144.83 -0.000149   -2.71   -147.54   
    63. D(H  11,C   4,C   0,H   6)    -26.92  0.000721   -3.49    -30.41   
    64. D(H  11,C   4,C   0,H   5)   -147.86  0.000347   -3.51   -151.37   
    65. D(H  11,C   4,C   0,C   1)     93.66  0.000391   -3.34     90.32   
    66. D(O   3,C   4,C   0,H   6)   -146.16  0.000552   -3.30   -149.46   
    67. D(O   3,C   4,C   0,H   5)     92.90  0.000177   -3.31     89.58   
    68. D(C   0,C   4,O   3,C   2)     10.07 -0.000212    1.51     11.58   
    69. D(O   3,C   4,C   0,C   1)    -25.58  0.000221   -3.15    -28.73   
    70. D(H  12,C   4,O   3,C   2)    131.65 -0.000663    1.61    133.26   
    71. D(H  11,C   4,O   3,C   2)   -110.52 -0.000250    1.68   -108.85   
    ----------------------------------------------------------------------------

         *************************************************************
         *                GEOMETRY OPTIMIZATION CYCLE   3            *
         *************************************************************
---------------------------------
CARTESIAN COORDINATES (ANGSTROEM)
---------------------------------
  C      0.032625    1.059611    0.206336
  C      1.077638   -0.050389    0.037993
  C      0.270066   -1.154107   -0.654048
  O     -1.089799   -0.985384   -0.245041
  C     -1.254101    0.260230    0.436975
  H     -0.039330    1.669129   -0.701975
  H      0.254426    1.723949    1.047099
  H      1.450107   -0.386633    1.012755
  H      1.934914    0.264783   -0.564556
  H      0.329618   -1.067420   -1.748599
  H      0.595263   -2.160746   -0.368544
  H     -1.419082    0.067404    1.507098
  H     -2.142346    0.759375    0.034307

----------------------------
CARTESIAN COORDINATES (A.U.)
----------------------------
  NO LB      ZA    FRAG     MASS         X           Y           Z
   0 C     6.0000    0    12.011    0.061653    2.002374    0.389918
   1 C     6.0000    0    12.011    2.036440   -0.095222    0.071797
   2 C     6.0000    0    12.011    0.510351   -2.180947   -1.235972
   3 O     8.0000    0    15.999   -2.059421   -1.862107   -0.463060
   4 C     6.0000    0    12.011   -2.369908    0.491763    0.825763
   5 H     1.0000    0     1.008   -0.074323    3.154197   -1.326540
   6 H     1.0000    0     1.008    0.480795    3.257791    1.978730
   7 H     1.0000    0     1.008    2.740306   -0.730631    1.913830
   8 H     1.0000    0     1.008    3.656458    0.500368   -1.066857
   9 H     1.0000    0     1.008    0.622887   -2.017131   -3.304373
  10 H     1.0000    0     1.008    1.124884   -4.083218   -0.696447
  11 H     1.0000    0     1.008   -2.681676    0.127374    2.848003
  12 H     1.0000    0     1.008   -4.048447    1.435011    0.064830

--------------------------------
INTERNAL COORDINATES (ANGSTROEM)
--------------------------------
 C      0   0   0     0.000000000000     0.00000000     0.00000000
 C      1   0   0     1.533783266166     0.00000000     0.00000000
 C      2   1   0     1.532738423949   102.22251314     0.00000000
 O      3   2   1     1.430029856268   106.67439121   331.84088430
 C      4   3   2     1.429578645674   110.39827922    10.69392906
 H      1   2   3     1.096228723928   110.86503821   275.25944975
 H      1   2   3     1.094267959707   112.68051852   153.81978224
 H      2   1   3     1.096336874575   110.84539774   241.56369457
 H      2   1   3     1.094222672225   112.69228799   120.17675145
 H      3   2   1     1.099592318537   111.35417770    90.75592373
 H      3   2   1     1.095712907691   112.80126824   212.90295658
 H      5   4   3     1.099801907009   109.18838825   251.17101794
 H      5   4   3     1.095566553802   108.34946016   133.27884517

---------------------------
INTERNAL COORDINATES (A.U.)
---------------------------
 C      0   0   0     0.000000000000     0.00000000     0.00000000
 C      1   0   0     2.898430321845     0.00000000     0.00000000
 C      2   1   0     2.896455856202   102.22251314     0.00000000
 O      3   2   1     2.702364791677   106.67439121   331.84088430
 C      4   3   2     2.701512127225   110.39827922    10.69392906
 H      1   2   3     2.071572068362   110.86503821   275.25944975
 H      1   2   3     2.067866760970   112.68051852   153.81978224
 H      2   1   3     2.071776443467   110.84539774   241.56369457
 H      2   1   3     2.067781180033   112.69228799   120.17675145
 H      3   2   1     2.077928340999   111.35417770    90.75592373
 H      3   2   1     2.070597316939   112.80126824   212.90295658
 H      5   4   3     2.078324405812   109.18838825   251.17101794
 H      5   4   3     2.070320748170   108.34946016   133.27884517


           ************************************************************
           *        Program running with 6 parallel MPI-processes     *
           *              working on a common directory               *
           ************************************************************
------------------------------------------------------------------------------
                   ___                                                        
                  /   \      - P O W E R E D   B Y -                         
                 /     \                                                     
                 |  |  |   _    _      __       _____    __    __             
                 |  |  |  | |  | |    /  \     |  _  \  |  |  /  |          
                  \  \/   | |  | |   /    \    | | | |  |  | /  /          
                 / \  \   | |__| |  /  /\  \   | |_| |  |  |/  /          
                |  |  |   |  __  | /  /__\  \  |    /   |      \           
                |  |  |   | |  | | |   __   |  |    \   |  |\   \          
                \     /   | |  | | |  |  |  |  | |\  \  |  | \   \       
                 \___/    |_|  |_| |__|  |__|  |_| \__\ |__|  \__/        
                                                                              
                      - O R C A' S   B I G   F R I E N D -                    
                                      &                                       
                       - I N T E G R A L  F E E D E R -                       
                                                                              
 v1 FN, 2020, v2 2021                                                         
------------------------------------------------------------------------------


Reading SHARK input file file.SHARKINP.tmp ... ok
----------------------
SHARK INTEGRAL PACKAGE
----------------------

Number of atoms                             ...     13
Number of basis functions                   ...    138
Number of shells                            ...     72
Maximum angular momentum                    ...      2
Integral batch strategy                     ... SHARK/LIBINT Hybrid
RI-J (if used) integral strategy            ... SPLIT-RIJ (Revised 2003 algorithm where possible)
Printlevel                                  ...      1
Contraction scheme used                     ... SEGMENTED contraction
Coulomb Range Separation                    ... NOT USED
Exchange Range Separation                   ... Long Range
   Mu parameter                             ...  0.300000
   Scaling (regular/separated)              ...  0.167000  0.833000
Finite Nucleus Model                        ... NOT USED
Auxiliary Coulomb fitting basis             ... AVAILABLE
   # of basis functions in Aux-J            ...    333
   # of shells in Aux-J                     ...    115
   Maximum angular momentum in Aux-J        ...      4
Auxiliary J/K fitting basis                 ... NOT available
Auxiliary Correlation fitting basis         ... NOT available
Auxiliary 'external' fitting basis          ... NOT available
Integral threshold                          ...     2.500000e-11
Primitive cut-off                           ...     2.500000e-12
Primitive pair pre-selection threshold      ...     2.500000e-12

Calculating pre-screening integrals         ... done (  0.0 sec) Dimension = 72
Organizing shell pair data                  ... done (  0.0 sec)
Shell pair information
Total number of shell pairs                 ...      2628
Shell pairs after pre-screening             ...      2610
Total number of primitive shell pairs       ...      9040
Primitive shell pairs kept                  ...      7360
          la=0 lb=0:    985 shell pairs
          la=1 lb=0:   1004 shell pairs
          la=1 lb=1:    271 shell pairs
          la=2 lb=0:    220 shell pairs
          la=2 lb=1:    115 shell pairs
          la=2 lb=2:     15 shell pairs

Calculating one electron integrals          ... done (  0.0 sec)
Calculating RI/J V-Matrix + Cholesky decomp.... done (  0.0 sec)
Calculating Nuclear repulsion               ... done (  0.0 sec) ENN=    190.218027669897 Eh

SHARK setup successfully completed in   0.2 seconds

Maximum memory used throughout the entire GTOINT-calculation: 12.1 MB


           ************************************************************
           *        Program running with 6 parallel MPI-processes     *
           *              working on a common directory               *
           ************************************************************

Diagonalization of the overlap matrix:
Smallest eigenvalue                        ... 5.863e-05
Time for diagonalization                   ...    0.005 sec
Threshold for overlap eigenvalues          ... 1.000e-08
Number of eigenvalues below threshold      ... 0
Time for construction of square roots      ...    0.004 sec
Total time needed                          ...    0.009 sec

-------------------
DFT GRID GENERATION
-------------------

General Integration Accuracy     IntAcc      ... 4.388
Radial Grid Type                 RadialGrid  ... OptM3 with GC (2021)
Angular Grid (max. ang.)         AngularGrid ... 4 (Lebedev-302)
Angular grid pruning method      GridPruning ... 4 (adaptive)
Weight generation scheme         WeightScheme... Becke
Basis function cutoff            BFCut       ... 1.0000e-11
Integration weight cutoff        WCut        ... 1.0000e-14
Angular grids for H and He will be reduced by one unit
Partially contracted basis set               ... off
Rotationally invariant grid construction     ... off

Total number of grid points                  ...    58760
Total number of batches                      ...      923
Average number of points per batch           ...       63
Average number of grid points per atom       ...     4520
Time for grid setup =    0.355 sec

--------------------
COSX GRID GENERATION
--------------------

GRIDX 1
-------
General Integration Accuracy     IntAcc      ... 3.816
Radial Grid Type                 RadialGrid  ... OptM3 with GC (2021)
Angular Grid (max. ang.)         AngularGrid ... 1 (Lebedev-50)
Angular grid pruning method      GridPruning ... 4 (adaptive)
Weight generation scheme         WeightScheme... Becke
Basis function cutoff            BFCut       ... 1.0000e-11
Integration weight cutoff        WCut        ... 1.0000e-14
Angular grids for H and He will be reduced by one unit
Partially contracted basis set               ... on
Rotationally invariant grid construction     ... off

Total number of grid points                  ...     7365
Total number of batches                      ...      122
Average number of points per batch           ...       60
Average number of grid points per atom       ...      567
UseSFitting                                  ... on

GRIDX 2
-------
General Integration Accuracy     IntAcc      ... 4.020
Radial Grid Type                 RadialGrid  ... OptM3 with GC (2021)
Angular Grid (max. ang.)         AngularGrid ... 2 (Lebedev-110)
Angular grid pruning method      GridPruning ... 4 (adaptive)
Weight generation scheme         WeightScheme... Becke
Basis function cutoff            BFCut       ... 1.0000e-11
Integration weight cutoff        WCut        ... 1.0000e-14
Angular grids for H and He will be reduced by one unit
Partially contracted basis set               ... on
Rotationally invariant grid construction     ... off

Total number of grid points                  ...    17441
Total number of batches                      ...      279
Average number of points per batch           ...       62
Average number of grid points per atom       ...     1342
UseSFitting                                  ... on

GRIDX 3
-------
General Integration Accuracy     IntAcc      ... 4.338
Radial Grid Type                 RadialGrid  ... OptM3 with GC (2021)
Angular Grid (max. ang.)         AngularGrid ... 3 (Lebedev-194)
Angular grid pruning method      GridPruning ... 4 (adaptive)
Weight generation scheme         WeightScheme... Becke
Basis function cutoff            BFCut       ... 1.0000e-11
Integration weight cutoff        WCut        ... 1.0000e-14
Angular grids for H and He will be reduced by one unit
Partially contracted basis set               ... on
Rotationally invariant grid construction     ... off

Total number of grid points                  ...    39205
Total number of batches                      ...      619
Average number of points per batch           ...       63
Average number of grid points per atom       ...     3016
UseSFitting                                  ... on

Time for X-Grid setup             =    0.306 sec

--------------
SCF ITERATIONS
--------------
ITER       Energy         Delta-E        Max-DP      RMS-DP      [F,P]     Damp
               ***  Starting incremental Fock matrix formation  ***
  0   -232.5515928844   0.000000000000 0.00213361  0.00011518  0.0153380 0.7000
                      *** Initiating the SOSCF procedure ***
                      *** Re-Reading the Fockian *** 
                      *** Removing any level shift *** 
ITER      Energy       Delta-E        Grad      Rot      Max-DP    RMS-DP
  1   -232.55192558  -0.0003326928  0.001021  0.001021  0.006924  0.000357
               *** Restarting incremental Fock matrix formation ***
  2   -232.55296092  -0.0010353422  0.001076  0.001354  0.002347  0.000142
  3   -232.55305213  -0.0000912089  0.000345  0.000630  0.001264  0.000071
  4   -232.55306175  -0.0000096222  0.000031  0.000071  0.000387  0.000012
  5   -232.55306179  -0.0000000396  0.000029  0.000032  0.000149  0.000006
  6   -232.55306180  -0.0000000143  0.000005  0.000006  0.000025  0.000001
                  ***Gradient check signals convergence***
              ***Rediagonalizing the Fockian in SOSCF/NRSCF***

               *****************************************************
               *                     SUCCESS                       *
               *           SCF CONVERGED AFTER   7 CYCLES          *
               *****************************************************

Old exchange energy                            =    -10.530186303 Eh
New exchange energy                            =    -10.530210569 Eh
Exchange energy change after final integration =     -0.000024265 Eh
Total energy after final integration           =   -232.553086072 Eh
Final COS-X integration done in                =     2.836 sec
Total Energy       :         -232.55308607 Eh           -6328.09119 eV
  Last Energy change         ...   -1.9865e-09  Tolerance :   1.0000e-08
  Last MAX-Density change    ...    2.2204e-15  Tolerance :   1.0000e-07
             **** THE GBW FILE WAS UPDATED (file.gbw) ****
             **** DENSITY file.scfp WAS UPDATED ****
             **** ENERGY FILE WAS UPDATED (file.en.tmp) ****
             **** THE GBW FILE WAS UPDATED (file.gbw) ****
             **** DENSITY file.scfp WAS UPDATED ****
Total SCF time: 0 days 0 hours 0 min 14 sec 

Maximum memory used throughout the entire SCF-calculation: 51.2 MB


-------------------------------------------------------------------------------
                          DFT DISPERSION CORRECTION                            
                                                                               
                              DFTD3 V3.1  Rev 1                                
                          USING Becke-Johnson damping                          
-------------------------------------------------------------------------------
-------------------------   ----------------
Dispersion correction           -0.016681984
-------------------------   ----------------


-------------------------   --------------------
FINAL SINGLE POINT ENERGY      -232.569768056004
-------------------------   --------------------


           ************************************************************
           *        Program running with 6 parallel MPI-processes     *
           *              working on a common directory               *
           ************************************************************
------------------------------------------------------------------------------
                         ORCA SCF GRADIENT CALCULATION
------------------------------------------------------------------------------

 ... reading COSX grid (gridx3)
Gradient of the Kohn-Sham DFT energy:
Kohn-Sham wavefunction type      ... RKS
Hartree-Fock exchange scaling    ...    0.167
Number of operators              ...    1
Number of atoms                  ...   13
Basis set dimensions             ...  138
Integral neglect threshold       ... 2.5e-11
Integral primitive cutoff        ... 2.5e-12
SHARK Integral package           ... ON

Nuc. rep. gradient       (SHARK) ... done (  0.0 sec)
HCore & Overlap gradient (SHARK) ... done (  0.0 sec)
RI-J gradient            (SHARK) ... done (  0.2 sec)
COSX-gradient                    ... done (  3.2 sec)
Exchange-correlation gradient    ... done
Dispersion correction            ... done

------------------
CARTESIAN GRADIENT
------------------

   1   C   :   -0.000008470   -0.000253285   -0.001971241
   2   C   :   -0.000641856   -0.000375063    0.001758764
   3   C   :   -0.000482993    0.000532179   -0.000554999
   4   O   :    0.000110037    0.000059710    0.000117937
   5   C   :    0.000423663   -0.000698215    0.000568647
   6   H   :    0.000366709    0.000932872    0.000305381
   7   H   :   -0.000131754   -0.000951252    0.000494059
   8   H   :    0.000989805    0.000259274    0.000023215
   9   H   :   -0.000789431    0.000061959   -0.000652724
  10   H   :    0.000264025   -0.000441769   -0.000062562
  11   H   :    0.000059256    0.000215063    0.000364767
  12   H   :   -0.000434702    0.000299215    0.000089787
  13   H   :    0.000373208    0.000069241   -0.000325078

Difference to translation invariance:
           :    0.0000974961   -0.0002900729    0.0001559540

Difference to rotation invariance:
           :   -0.0005225906   -0.0002164550   -0.0000975878

Norm of the cartesian gradient     ...    0.0038461888
RMS gradient                       ...    0.0006158831
MAX gradient                       ...    0.0019712407

-------
TIMINGS
-------

Total SCF gradient time            ...        4.717 sec

One electron gradient       ....       0.034 sec  (  0.7%)
RI-J Coulomb gradient       ....       0.226 sec  (  4.8%)
COSX gradient               ....       3.154 sec  ( 66.9%)
XC gradient                 ....       0.950 sec  ( 20.1%)

Maximum memory used throughout the entire SCFGRAD-calculation: 39.4 MB
------------------------------------------------------------------------------
                         ORCA GEOMETRY RELAXATION STEP
------------------------------------------------------------------------------

Reading the OPT-File                    .... done
Getting information on internals        .... done
Copying old internal coords+grads       .... done
Making the new internal coordinates     .... (new redundants).... done
Validating the new internal coordinates .... (new redundants).... done
Calculating the B-matrix                .... done
Calculating the G,G- and P matrices     .... done
Transforming gradient to internals      .... done
Projecting the internal gradient        .... done
Number of atoms                         ....  13
Number of internal coordinates          ....  71
Current Energy                          ....  -232.569768056 Eh
Current gradient norm                   ....     0.003846189 Eh/bohr
Maximum allowed component of the step   ....  0.300
Current trust radius                    ....  0.300
Updating the Hessian (BFGS)             .... done
Forming the augmented Hessian           .... done
Diagonalizing the augmented Hessian     .... done
Last element of RFO vector              ....  0.083770924
Lowest eigenvalues of augmented Hessian:
 -0.001070101 -0.000531494  0.002942056  0.025800419  0.029233051
Length of the computed step             .... 11.895356966
Warning: the length of the step is outside the trust region - taking restricted step instead
The input lambda is                     ....    -0.001070
   iter:   1  x=   -0.001072  g=67316977.623297 f(x)=   141.409502
   iter:   2  x=   -0.001075  g=20181167.849505 f(x)=    63.988614
   iter:   3  x=   -0.001080  g=6108789.442408 f(x)=    28.677923
   iter:   4  x=   -0.001087  g=1825786.440260 f(x)=    12.939007
   iter:   5  x=   -0.001098  g=542163.357933 f(x)=     5.795628
   iter:   6  x=   -0.001114  g=160210.694807 f(x)=     2.590406
   iter:   7  x=   -0.001139  g=47053.295104 f(x)=     1.159439
   iter:   8  x=   -0.001177  g=13679.661474 f(x)=     0.521660
   iter:   9  x=   -0.001237  g= 3913.015623 f(x)=     0.237064
   iter:  10  x=   -0.001336  g= 1101.619062 f(x)=     0.109130
   iter:  11  x=   -0.001493  g=  320.246546 f(x)=     0.050013
   iter:  12  x=   -0.001669  g=  116.108102 f(x)=     0.020492
   iter:  13  x=   -0.001749  g=   66.408128 f(x)=     0.005274
   iter:  14  x=   -0.001756  g=   56.612606 f(x)=     0.000414
   iter:  15  x=   -0.001756  g=   55.882657 f(x)=     0.000003
   iter:  16  x=   -0.001756  g=   55.877940 f(x)=     0.000000
   iter:  17  x=   -0.001756  g=   55.877940 f(x)=     0.000000
The output lambda is                    ....    -0.001756 (17 iterations)
The final length of the internal step   ....  0.300000000
Converting the step to cartesian space:
 Initial RMS(Int)=    0.0356034497
Transforming coordinates:
 Iter   0:  RMS(Cart)=    0.0452413509 RMS(Int)=    0.0354908819
 Iter   1:  RMS(Cart)=    0.0008943722 RMS(Int)=    0.0005902409
 Iter   2:  RMS(Cart)=    0.0000328499 RMS(Int)=    0.0000307023
 Iter   3:  RMS(Cart)=    0.0000013884 RMS(Int)=    0.0000010554
 Iter   4:  RMS(Cart)=    0.0000000559 RMS(Int)=    0.0000000566
done
Storing new coordinates                 .... done

                                .--------------------.
          ----------------------|Geometry convergence|-------------------------
          Item                value                   Tolerance       Converged
          ---------------------------------------------------------------------
          Energy change      -0.0005216208            0.0000050000      NO
          RMS gradient        0.0002460761            0.0001000000      NO
          MAX gradient        0.0006490509            0.0003000000      NO
          RMS step            0.0356034497            0.0020000000      NO
          MAX step            0.0759204557            0.0040000000      NO
          ........................................................
          Max(Bonds)      0.0022      Max(Angles)    0.57
          Max(Dihed)        4.35      Max(Improp)    0.00
          ---------------------------------------------------------------------

The optimization has not yet converged - more geometry cycles are needed


    ---------------------------------------------------------------------------
                         Redundant Internal Coordinates
                            (Angstroem and degrees)

        Definition                    Value    dE/dq     Step     New-Value
    ----------------------------------------------------------------------------
     1. B(C   1,C   0)                1.5338 -0.000649  0.0007    1.5345   
     2. B(C   2,C   1)                1.5327 -0.000089 -0.0004    1.5323   
     3. B(O   3,C   2)                1.4300 -0.000149  0.0022    1.4322   
     4. B(C   4,O   3)                1.4296 -0.000178  0.0015    1.4311   
     5. B(C   4,C   0)                1.5323 -0.000126 -0.0013    1.5309   
     6. B(H   5,C   0)                1.0962  0.000254  0.0002    1.0965   
     7. B(H   6,C   0)                1.0943 -0.000215  0.0001    1.0944   
     8. B(H   7,C   1)                1.0963  0.000253  0.0002    1.0965   
     9. B(H   8,C   1)                1.0942 -0.000231  0.0001    1.0943   
    10. B(H   9,C   2)                1.0996  0.000069 -0.0001    1.0995   
    11. B(H  10,C   2)                1.0957 -0.000121 -0.0000    1.0957   
    12. B(H  11,C   4)                1.0998  0.000093  0.0004    1.1002   
    13. B(H  12,C   4)                1.0956 -0.000137 -0.0003    1.0953   
    14. A(H   5,C   0,H   6)          108.20 -0.000004    0.09    108.30   
    15. A(C   1,C   0,C   4)          102.19 -0.000007   -0.54    101.65   
    16. A(C   4,C   0,H   5)          111.08  0.000256   -0.39    110.69   
    17. A(C   1,C   0,H   5)          110.87  0.000201   -0.32    110.54   
    18. A(C   1,C   0,H   6)          112.68 -0.000229    0.55    113.23   
    19. A(C   4,C   0,H   6)          111.79 -0.000207    0.57    112.37   
    20. A(C   2,C   1,H   8)          111.81 -0.000172    0.54    112.36   
    21. A(C   0,C   1,H   8)          112.69 -0.000254    0.57    113.26   
    22. A(C   2,C   1,H   7)          111.07  0.000220   -0.36    110.72   
    23. A(C   0,C   1,H   7)          110.85  0.000219   -0.39    110.46   
    24. A(H   7,C   1,H   8)          108.17  0.000001    0.04    108.20   
    25. A(C   0,C   1,C   2)          102.22 -0.000006   -0.43    101.79   
    26. A(H   9,C   2,H  10)          108.40 -0.000004    0.09    108.50   
    27. A(C   1,C   2,O   3)          106.67  0.000009   -0.26    106.41   
    28. A(C   1,C   2,H  10)          112.80 -0.000351    0.41    113.21   
    29. A(O   3,C   2,H   9)          109.08  0.000052   -0.19    108.89   
    30. A(C   1,C   2,H   9)          111.35  0.000197   -0.13    111.23   
    31. A(O   3,C   2,H  10)          108.43  0.000108    0.05    108.48   
    32. A(C   2,O   3,C   4)          110.40 -0.000165   -0.19    110.21   
    33. A(H  11,C   4,H  12)          108.41  0.000014    0.12    108.54   
    34. A(O   3,C   4,H  12)          108.35  0.000092   -0.17    108.18   
    35. A(C   0,C   4,H  12)          112.82 -0.000389    0.49    113.31   
    36. A(O   3,C   4,H  11)          109.19  0.000057    0.10    109.29   
    37. A(C   0,C   4,H  11)          111.34  0.000201   -0.18    111.16   
    38. A(C   0,C   4,O   3)          106.63  0.000035   -0.39    106.24   
    39. D(C   2,C   1,C   0,H   6)    153.82 -0.000186    3.25    157.07   
    40. D(C   2,C   1,C   0,H   5)    -84.74 -0.000207    3.52    -81.22   
    41. D(H   8,C   1,C   0,H   5)     35.44 -0.000541    4.19     39.62   
    42. D(H   7,C   1,C   0,H   6)     35.38 -0.000539    4.08     39.46   
    43. D(H   7,C   1,C   0,H   5)    156.82 -0.000559    4.35    161.17   
    44. D(H   8,C   1,C   0,C   4)    153.87 -0.000158    3.30    157.16   
    45. D(H   8,C   1,C   0,H   6)    -86.00 -0.000521    3.92    -82.08   
    46. D(C   2,C   1,C   0,C   4)     33.69  0.000176    2.63     36.32   
    47. D(H   7,C   1,C   0,C   4)    -84.75 -0.000176    3.46    -81.29   
    48. D(H   9,C   2,C   1,C   0)     90.76 -0.000011   -1.84     88.92   
    49. D(H   9,C   2,C   1,H   7)   -150.97  0.000340   -2.69   -153.66   
    50. D(O   3,C   2,C   1,H   8)   -148.95  0.000199   -2.05   -151.00   
    51. D(O   3,C   2,C   1,H   7)     90.11  0.000162   -2.22     87.90   
    52. D(O   3,C   2,C   1,C   0)    -28.16 -0.000189   -1.37    -29.53   
    53. D(H  10,C   2,C   1,H   8)     92.11  0.000263   -2.19     89.92   
    54. D(H  10,C   2,C   1,H   7)    -28.82  0.000226   -2.36    -31.18   
    55. D(H  10,C   2,C   1,C   0)   -147.10 -0.000126   -1.51   -148.60   
    56. D(H   9,C   2,C   1,H   8)    -30.03  0.000377   -2.53    -32.56   
    57. D(C   4,O   3,C   2,H  10)    132.44 -0.000302   -0.11    132.34   
    58. D(C   4,O   3,C   2,H   9)   -109.69 -0.000217   -0.08   -109.77   
    59. D(C   4,O   3,C   2,C   1)     10.69  0.000051   -0.50     10.20   
    60. D(H  12,C   4,C   0,H   6)     91.75  0.000285   -3.45     88.30   
    61. D(H  12,C   4,C   0,H   5)    -29.23  0.000254   -3.68    -32.91   
    62. D(H  12,C   4,C   0,C   1)   -147.51 -0.000091   -2.84   -150.34   
    63. D(H  11,C   4,C   0,H   6)    -30.41  0.000400   -3.84    -34.26   
    64. D(H  11,C   4,C   0,H   5)   -151.39  0.000369   -4.08   -155.46   
    65. D(H  11,C   4,C   0,C   1)     90.33  0.000024   -3.23     87.10   
    66. D(O   3,C   4,C   0,H   6)   -149.42  0.000197   -3.61   -153.04   
    67. D(O   3,C   4,C   0,H   5)     89.60  0.000167   -3.85     85.75   
    68. D(C   0,C   4,O   3,C   2)     11.57  0.000025    2.22     13.79   
    69. D(O   3,C   4,C   0,C   1)    -28.68 -0.000179   -3.00    -31.68   
    70. D(H  12,C   4,O   3,C   2)    133.28 -0.000367    2.49    135.77   
    71. D(H  11,C   4,O   3,C   2)   -108.83 -0.000267    2.60   -106.23   
    ----------------------------------------------------------------------------

         *************************************************************
         *                GEOMETRY OPTIMIZATION CYCLE   4            *
         *************************************************************
---------------------------------
CARTESIAN COORDINATES (ANGSTROEM)
---------------------------------
  C      0.030571    1.062171    0.190167
  C      1.074399   -0.053982    0.052385
  C      0.271610   -1.145243   -0.663888
  O     -1.092190   -0.974641   -0.260603
  C     -1.246454    0.258682    0.448648
  H     -0.051255    1.630040   -0.744216
  H      0.252595    1.763892    1.000053
  H      1.400668   -0.398116    1.041084
  H      1.960521    0.250237   -0.513113
  H      0.336414   -1.034959   -1.755927
  H      0.588275   -2.159801   -0.397537
  H     -1.373139    0.047865    1.520970
  H     -2.152015    0.753656    0.081776

----------------------------
CARTESIAN COORDINATES (A.U.)
----------------------------
  NO LB      ZA    FRAG     MASS         X           Y           Z
   0 C     6.0000    0    12.011    0.057772    2.007211    0.359364
   1 C     6.0000    0    12.011    2.030319   -0.102010    0.098993
   2 C     6.0000    0    12.011    0.513269   -2.164195   -1.254566
   3 O     8.0000    0    15.999   -2.063940   -1.841805   -0.492468
   4 C     6.0000    0    12.011   -2.355456    0.488838    0.847822
   5 H     1.0000    0     1.008   -0.096858    3.080328   -1.406364
   6 H     1.0000    0     1.008    0.477335    3.333272    1.889826
   7 H     1.0000    0     1.008    2.646880   -0.752331    1.967363
   8 H     1.0000    0     1.008    3.704848    0.472880   -0.969643
   9 H     1.0000    0     1.008    0.635731   -1.955790   -3.318222
  10 H     1.0000    0     1.008    1.111678   -4.081432   -0.751236
  11 H     1.0000    0     1.008   -2.594857    0.090451    2.874217
  12 H     1.0000    0     1.008   -4.066720    1.424204    0.154534

--------------------------------
INTERNAL COORDINATES (ANGSTROEM)
--------------------------------
 C      0   0   0     0.000000000000     0.00000000     0.00000000
 C      1   0   0     1.534390593904     0.00000000     0.00000000
 C      2   1   0     1.532437906012   101.74741632     0.00000000
 O      3   2   1     1.432374131191   106.40173722   330.46061171
 C      4   3   2     1.431055617592   110.17102814    10.19019454
 H      1   2   3     1.096467887225   110.54754466   278.78787961
 H      1   2   3     1.094359410096   113.25809143   157.06876197
 H      2   1   3     1.096542992197   110.47157923   242.39393002
 H      2   1   3     1.094326272580   113.26842059   120.83780389
 H      3   2   1     1.099505565652   111.21882802    88.90954785
 H      3   2   1     1.095694620046   113.22569222   211.38783280
 H      5   4   3     1.100167075732   109.28922174   253.78971868
 H      5   4   3     1.095279271768   108.21531414   135.77376527

---------------------------
INTERNAL COORDINATES (A.U.)
---------------------------
 C      0   0   0     0.000000000000     0.00000000     0.00000000
 C      1   0   0     2.899578004944     0.00000000     0.00000000
 C      2   1   0     2.895887959603   101.74741632     0.00000000
 O      3   2   1     2.706794829265   106.40173722   330.46061171
 C      4   3   2     2.704303199659   110.17102814    10.19019454
 H      1   2   3     2.072024021495   110.54754466   278.78787961
 H      1   2   3     2.068039577160   113.25809143   157.06876197
 H      2   1   3     2.072165949323   110.47157923   242.39393002
 H      2   1   3     2.067976956331   113.26842059   120.83780389
 H      3   2   1     2.077764401804   111.21882802    88.90954785
 H      3   2   1     2.070562758298   113.22569222   211.38783280
 H      5   4   3     2.079014474691   109.28922174   253.78971868
 H      5   4   3     2.069777863801   108.21531414   135.77376527


           ************************************************************
           *        Program running with 6 parallel MPI-processes     *
           *              working on a common directory               *
           ************************************************************
------------------------------------------------------------------------------
                   ___                                                        
                  /   \      - P O W E R E D   B Y -                         
                 /     \                                                     
                 |  |  |   _    _      __       _____    __    __             
                 |  |  |  | |  | |    /  \     |  _  \  |  |  /  |          
                  \  \/   | |  | |   /    \    | | | |  |  | /  /          
                 / \  \   | |__| |  /  /\  \   | |_| |  |  |/  /          
                |  |  |   |  __  | /  /__\  \  |    /   |      \           
                |  |  |   | |  | | |   __   |  |    \   |  |\   \          
                \     /   | |  | | |  |  |  |  | |\  \  |  | \   \       
                 \___/    |_|  |_| |__|  |__|  |_| \__\ |__|  \__/        
                                                                              
                      - O R C A' S   B I G   F R I E N D -                    
                                      &                                       
                       - I N T E G R A L  F E E D E R -                       
                                                                              
 v1 FN, 2020, v2 2021                                                         
------------------------------------------------------------------------------


Reading SHARK input file file.SHARKINP.tmp ... ok
----------------------
SHARK INTEGRAL PACKAGE
----------------------

Number of atoms                             ...     13
Number of basis functions                   ...    138
Number of shells                            ...     72
Maximum angular momentum                    ...      2
Integral batch strategy                     ... SHARK/LIBINT Hybrid
RI-J (if used) integral strategy            ... SPLIT-RIJ (Revised 2003 algorithm where possible)
Printlevel                                  ...      1
Contraction scheme used                     ... SEGMENTED contraction
Coulomb Range Separation                    ... NOT USED
Exchange Range Separation                   ... Long Range
   Mu parameter                             ...  0.300000
   Scaling (regular/separated)              ...  0.167000  0.833000
Finite Nucleus Model                        ... NOT USED
Auxiliary Coulomb fitting basis             ... AVAILABLE
   # of basis functions in Aux-J            ...    333
   # of shells in Aux-J                     ...    115
   Maximum angular momentum in Aux-J        ...      4
Auxiliary J/K fitting basis                 ... NOT available
Auxiliary Correlation fitting basis         ... NOT available
Auxiliary 'external' fitting basis          ... NOT available
Integral threshold                          ...     2.500000e-11
Primitive cut-off                           ...     2.500000e-12
Primitive pair pre-selection threshold      ...     2.500000e-12

Calculating pre-screening integrals         ... done (  0.0 sec) Dimension = 72
Organizing shell pair data                  ... done (  0.0 sec)
Shell pair information
Total number of shell pairs                 ...      2628
Shell pairs after pre-screening             ...      2611
Total number of primitive shell pairs       ...      9040
Primitive shell pairs kept                  ...      7367
          la=0 lb=0:    985 shell pairs
          la=1 lb=0:   1004 shell pairs
          la=1 lb=1:    272 shell pairs
          la=2 lb=0:    220 shell pairs
          la=2 lb=1:    115 shell pairs
          la=2 lb=2:     15 shell pairs

Calculating one electron integrals          ... done (  0.0 sec)
Calculating RI/J V-Matrix + Cholesky decomp.... done (  0.0 sec)
Calculating Nuclear repulsion               ... done (  0.0 sec) ENN=    190.363975738220 Eh

SHARK setup successfully completed in   0.2 seconds

Maximum memory used throughout the entire GTOINT-calculation: 12.1 MB


           ************************************************************
           *        Program running with 6 parallel MPI-processes     *
           *              working on a common directory               *
           ************************************************************

Diagonalization of the overlap matrix:
Smallest eigenvalue                        ... 6.273e-05
Time for diagonalization                   ...    0.005 sec
Threshold for overlap eigenvalues          ... 1.000e-08
Number of eigenvalues below threshold      ... 0
Time for construction of square roots      ...    0.002 sec
Total time needed                          ...    0.008 sec

-------------------
DFT GRID GENERATION
-------------------

General Integration Accuracy     IntAcc      ... 4.388
Radial Grid Type                 RadialGrid  ... OptM3 with GC (2021)
Angular Grid (max. ang.)         AngularGrid ... 4 (Lebedev-302)
Angular grid pruning method      GridPruning ... 4 (adaptive)
Weight generation scheme         WeightScheme... Becke
Basis function cutoff            BFCut       ... 1.0000e-11
Integration weight cutoff        WCut        ... 1.0000e-14
Angular grids for H and He will be reduced by one unit
Partially contracted basis set               ... off
Rotationally invariant grid construction     ... off

Total number of grid points                  ...    58770
Total number of batches                      ...      925
Average number of points per batch           ...       63
Average number of grid points per atom       ...     4521
Time for grid setup =    0.362 sec

--------------------
COSX GRID GENERATION
--------------------

GRIDX 1
-------
General Integration Accuracy     IntAcc      ... 3.816
Radial Grid Type                 RadialGrid  ... OptM3 with GC (2021)
Angular Grid (max. ang.)         AngularGrid ... 1 (Lebedev-50)
Angular grid pruning method      GridPruning ... 4 (adaptive)
Weight generation scheme         WeightScheme... Becke
Basis function cutoff            BFCut       ... 1.0000e-11
Integration weight cutoff        WCut        ... 1.0000e-14
Angular grids for H and He will be reduced by one unit
Partially contracted basis set               ... on
Rotationally invariant grid construction     ... off

Total number of grid points                  ...     7366
Total number of batches                      ...      121
Average number of points per batch           ...       60
Average number of grid points per atom       ...      567
UseSFitting                                  ... on

GRIDX 2
-------
General Integration Accuracy     IntAcc      ... 4.020
Radial Grid Type                 RadialGrid  ... OptM3 with GC (2021)
Angular Grid (max. ang.)         AngularGrid ... 2 (Lebedev-110)
Angular grid pruning method      GridPruning ... 4 (adaptive)
Weight generation scheme         WeightScheme... Becke
Basis function cutoff            BFCut       ... 1.0000e-11
Integration weight cutoff        WCut        ... 1.0000e-14
Angular grids for H and He will be reduced by one unit
Partially contracted basis set               ... on
Rotationally invariant grid construction     ... off

Total number of grid points                  ...    17440
Total number of batches                      ...      279
Average number of points per batch           ...       62
Average number of grid points per atom       ...     1342
UseSFitting                                  ... on

GRIDX 3
-------
General Integration Accuracy     IntAcc      ... 4.338
Radial Grid Type                 RadialGrid  ... OptM3 with GC (2021)
Angular Grid (max. ang.)         AngularGrid ... 3 (Lebedev-194)
Angular grid pruning method      GridPruning ... 4 (adaptive)
Weight generation scheme         WeightScheme... Becke
Basis function cutoff            BFCut       ... 1.0000e-11
Integration weight cutoff        WCut        ... 1.0000e-14
Angular grids for H and He will be reduced by one unit
Partially contracted basis set               ... on
Rotationally invariant grid construction     ... off

Total number of grid points                  ...    39191
Total number of batches                      ...      621
Average number of points per batch           ...       63
Average number of grid points per atom       ...     3015
UseSFitting                                  ... on

Time for X-Grid setup             =    0.308 sec

--------------
SCF ITERATIONS
--------------
ITER       Energy         Delta-E        Max-DP      RMS-DP      [F,P]     Damp
               ***  Starting incremental Fock matrix formation  ***
  0   -232.5519138211   0.000000000000 0.00201456  0.00010921  0.0141858 0.7000
                      *** Initiating the SOSCF procedure ***
                      *** Re-Reading the Fockian *** 
                      *** Removing any level shift *** 
ITER      Energy       Delta-E        Grad      Rot      Max-DP    RMS-DP
  1   -232.55222169  -0.0003078682  0.000911  0.000911  0.006111  0.000334
               *** Restarting incremental Fock matrix formation ***
  2   -232.55317937  -0.0009576816  0.000950  0.001195  0.002251  0.000131
  3   -232.55326432  -0.0000849492  0.000302  0.000608  0.001229  0.000068
  4   -232.55327332  -0.0000090032  0.000062  0.000079  0.000262  0.000013
  5   -232.55327342  -0.0000000978  0.000043  0.000020  0.000117  0.000004
  6   -232.55327349  -0.0000000679  0.000005  0.000010  0.000050  0.000002
                 **** Energy Check signals convergence ****
              ***Rediagonalizing the Fockian in SOSCF/NRSCF***

               *****************************************************
               *                     SUCCESS                       *
               *           SCF CONVERGED AFTER   7 CYCLES          *
               *****************************************************

Old exchange energy                            =    -10.529701439 Eh
New exchange energy                            =    -10.529721260 Eh
Exchange energy change after final integration =     -0.000019821 Eh
Total energy after final integration           =   -232.553293311 Eh
Final COS-X integration done in                =     2.807 sec
Total Energy       :         -232.55329331 Eh           -6328.09683 eV
  Last Energy change         ...   -7.1992e-10  Tolerance :   1.0000e-08
  Last MAX-Density change    ...    2.2204e-15  Tolerance :   1.0000e-07
             **** THE GBW FILE WAS UPDATED (file.gbw) ****
             **** DENSITY file.scfp WAS UPDATED ****
             **** ENERGY FILE WAS UPDATED (file.en.tmp) ****
             **** THE GBW FILE WAS UPDATED (file.gbw) ****
             **** DENSITY file.scfp WAS UPDATED ****
Total SCF time: 0 days 0 hours 0 min 14 sec 

Maximum memory used throughout the entire SCF-calculation: 51.2 MB


-------------------------------------------------------------------------------
                          DFT DISPERSION CORRECTION                            
                                                                               
                              DFTD3 V3.1  Rev 1                                
                          USING Becke-Johnson damping                          
-------------------------------------------------------------------------------
-------------------------   ----------------
Dispersion correction           -0.016730363
-------------------------   ----------------


-------------------------   --------------------
FINAL SINGLE POINT ENERGY      -232.570023673207
-------------------------   --------------------


           ************************************************************
           *        Program running with 6 parallel MPI-processes     *
           *              working on a common directory               *
           ************************************************************
------------------------------------------------------------------------------
                         ORCA SCF GRADIENT CALCULATION
------------------------------------------------------------------------------

 ... reading COSX grid (gridx3)
Gradient of the Kohn-Sham DFT energy:
Kohn-Sham wavefunction type      ... RKS
Hartree-Fock exchange scaling    ...    0.167
Number of operators              ...    1
Number of atoms                  ...   13
Basis set dimensions             ...  138
Integral neglect threshold       ... 2.5e-11
Integral primitive cutoff        ... 2.5e-12
SHARK Integral package           ... ON

Nuc. rep. gradient       (SHARK) ... done (  0.0 sec)
HCore & Overlap gradient (SHARK) ... done (  0.0 sec)
RI-J gradient            (SHARK) ... done (  0.2 sec)
COSX-gradient                    ... done (  3.1 sec)
Exchange-correlation gradient    ... done
Dispersion correction            ... done

------------------
CARTESIAN GRADIENT
------------------

   1   C   :   -0.000293055    0.000083767   -0.001025834
   2   C   :   -0.000029363   -0.000309512    0.000684758
   3   C   :    0.000312183   -0.000130076   -0.000383116
   4   O   :   -0.000139121   -0.000007809   -0.000042826
   5   C   :    0.000054144    0.000034925    0.000747359
   6   H   :    0.000194400    0.000439255    0.000149817
   7   H   :   -0.000096533   -0.000247116    0.000117528
   8   H   :    0.000460120    0.000078766   -0.000006081
   9   H   :   -0.000169561    0.000014872   -0.000110663
  10   H   :    0.000041912   -0.000119084    0.000008927
  11   H   :   -0.000110960   -0.000058439    0.000059040
  12   H   :   -0.000208260    0.000104867    0.000077207
  13   H   :    0.000105428   -0.000130584   -0.000222770

Difference to translation invariance:
           :    0.0001213337   -0.0002461677    0.0000533454

Difference to rotation invariance:
           :   -0.0005909678   -0.0002644640    0.0000900967

Norm of the cartesian gradient     ...    0.0018236756
RMS gradient                       ...    0.0002920218
MAX gradient                       ...    0.0010258341

-------
TIMINGS
-------

Total SCF gradient time            ...        4.657 sec

One electron gradient       ....       0.035 sec  (  0.7%)
RI-J Coulomb gradient       ....       0.227 sec  (  4.9%)
COSX gradient               ....       3.132 sec  ( 67.2%)
XC gradient                 ....       0.958 sec  ( 20.6%)

Maximum memory used throughout the entire SCFGRAD-calculation: 39.4 MB
------------------------------------------------------------------------------
                         ORCA GEOMETRY RELAXATION STEP
------------------------------------------------------------------------------

Reading the OPT-File                    .... done
Getting information on internals        .... done
Copying old internal coords+grads       .... done
Making the new internal coordinates     .... (new redundants).... done
Validating the new internal coordinates .... (new redundants).... done
Calculating the B-matrix                .... done
Calculating the G,G- and P matrices     .... done
Transforming gradient to internals      .... done
Projecting the internal gradient        .... done
Number of atoms                         ....  13
Number of internal coordinates          ....  71
Current Energy                          ....  -232.570023673 Eh
Current gradient norm                   ....     0.001823676 Eh/bohr
Maximum allowed component of the step   ....  0.300
Current trust radius                    ....  0.300
Updating the Hessian (BFGS)             .... done
Forming the augmented Hessian           .... done
Diagonalizing the augmented Hessian     .... done
Last element of RFO vector              ....  0.004347627
Lowest eigenvalues of augmented Hessian:
 -0.001118552 -0.000053702  0.003030111  0.025063196  0.029243256
Warning: RFO finds a terribly low value for the scaling factor
Trying a QUASI-NEWTON step instead
Doing a quasi-Newton Step:
Inverting the Hessian                   .... done
Computing the step                      .... done
Length of the computed step             ....  0.124651920
Converting the step to cartesian space:
 Initial RMS(Int)=    0.0147934613
Transforming coordinates:
 Iter   0:  RMS(Cart)=    0.0186954404 RMS(Int)=    0.0147760168
 Iter   1:  RMS(Cart)=    0.0001530517 RMS(Int)=    0.0001032294
 Iter   2:  RMS(Cart)=    0.0000024973 RMS(Int)=    0.0000024322
 Iter   3:  RMS(Cart)=    0.0000000466 RMS(Int)=    0.0000000364
done
Storing new coordinates                 .... done

                                .--------------------.
          ----------------------|Geometry convergence|-------------------------
          Item                value                   Tolerance       Converged
          ---------------------------------------------------------------------
          Energy change      -0.0002556172            0.0000050000      NO
          RMS gradient        0.0001171462            0.0001000000      NO
          MAX gradient        0.0003421090            0.0003000000      NO
          RMS step            0.0147934613            0.0020000000      NO
          MAX step            0.0351049898            0.0040000000      NO
          ........................................................
          Max(Bonds)      0.0008      Max(Angles)    0.31
          Max(Dihed)        2.01      Max(Improp)    0.00
          ---------------------------------------------------------------------

The optimization has not yet converged - more geometry cycles are needed


    ---------------------------------------------------------------------------
                         Redundant Internal Coordinates
                            (Angstroem and degrees)

        Definition                    Value    dE/dq     Step     New-Value
    ----------------------------------------------------------------------------
     1. B(C   1,C   0)                1.5344  0.000342 -0.0008    1.5336   
     2. B(C   2,C   1)                1.5324  0.000213 -0.0006    1.5318   
     3. B(O   3,C   2)                1.4324  0.000243  0.0001    1.4325   
     4. B(C   4,O   3)                1.4311  0.000165  0.0002    1.4312   
     5. B(C   4,C   0)                1.5308  0.000102 -0.0006    1.5302   
     6. B(H   5,C   0)                1.0965  0.000087  0.0002    1.0966   
     7. B(H   6,C   0)                1.0944 -0.000075 -0.0000    1.0943   
     8. B(H   7,C   1)                1.0965  0.000091  0.0001    1.0966   
     9. B(H   8,C   1)                1.0943 -0.000074  0.0000    1.0943   
    10. B(H   9,C   2)                1.0995  0.000003  0.0001    1.0996   
    11. B(H  10,C   2)                1.0957  0.000003 -0.0001    1.0956   
    12. B(H  11,C   4)                1.1002  0.000081  0.0001    1.1002   
    13. B(H  12,C   4)                1.0953 -0.000060 -0.0000    1.0952   
    14. A(H   5,C   0,H   6)          108.28 -0.000071    0.13    108.41   
    15. A(C   1,C   0,C   4)          101.59  0.000017   -0.24    101.35   
    16. A(C   4,C   0,H   5)          110.70  0.000202   -0.29    110.41   
    17. A(C   1,C   0,H   5)          110.55  0.000068   -0.20    110.34   
    18. A(C   1,C   0,H   6)          113.26 -0.000035    0.26    113.52   
    19. A(C   4,C   0,H   6)          112.39 -0.000165    0.31    112.70   
    20. A(C   2,C   1,H   8)          112.37 -0.000038    0.21    112.58   
    21. A(C   0,C   1,H   8)          113.27 -0.000078    0.27    113.54   
    22. A(C   2,C   1,H   7)          110.72  0.000125   -0.21    110.51   
    23. A(C   0,C   1,H   7)          110.47  0.000131   -0.22    110.25   
    24. A(H   7,C   1,H   8)          108.19 -0.000081    0.12    108.31   
    25. A(C   0,C   1,C   2)          101.75 -0.000045   -0.19    101.56   
    26. A(H   9,C   2,H  10)          108.50 -0.000051    0.02    108.52   
    27. A(C   1,C   2,O   3)          106.40 -0.000121   -0.09    106.31   
    28. A(C   1,C   2,H  10)          113.23  0.000095    0.03    113.25   
    29. A(O   3,C   2,H   9)          108.89  0.000020    0.02    108.91   
    30. A(C   1,C   2,H   9)          111.22  0.000072   -0.04    111.18   
    31. A(O   3,C   2,H  10)          108.48 -0.000019    0.05    108.54   
    32. A(C   2,O   3,C   4)          110.17  0.000131   -0.13    110.04   
    33. A(H  11,C   4,H  12)          108.53 -0.000029    0.02    108.55   
    34. A(O   3,C   4,H  12)          108.22 -0.000064    0.11    108.33   
    35. A(C   0,C   4,H  12)          113.33 -0.000059    0.17    113.49   
    36. A(O   3,C   4,H  11)          109.29  0.000092   -0.05    109.24   
    37. A(C   0,C   4,H  11)          111.18  0.000168   -0.13    111.05   
    38. A(C   0,C   4,O   3)          106.19 -0.000109   -0.12    106.06   
    39. D(C   2,C   1,C   0,H   6)    157.07 -0.000018    1.36    158.43   
    40. D(C   2,C   1,C   0,H   5)    -81.21 -0.000085    1.57    -79.65   
    41. D(H   8,C   1,C   0,H   5)     39.63 -0.000198    1.83     41.45   
    42. D(H   7,C   1,C   0,H   6)     39.46 -0.000195    1.81     41.27   
    43. D(H   7,C   1,C   0,H   5)    161.18 -0.000261    2.01    163.19   
    44. D(H   8,C   1,C   0,C   4)    157.16  0.000073    1.27    158.43   
    45. D(H   8,C   1,C   0,H   6)    -82.09 -0.000131    1.63    -80.47   
    46. D(C   2,C   1,C   0,C   4)     36.32  0.000185    1.01     37.33   
    47. D(H   7,C   1,C   0,C   4)    -81.29  0.000009    1.46    -79.83   
    48. D(H   9,C   2,C   1,C   0)     88.91 -0.000085   -0.86     88.05   
    49. D(H   9,C   2,C   1,H   7)   -153.66  0.000096   -1.31   -154.97   
    50. D(O   3,C   2,C   1,H   8)   -151.00  0.000064   -1.11   -152.11   
    51. D(O   3,C   2,C   1,H   7)     87.89  0.000106   -1.26     86.63   
    52. D(O   3,C   2,C   1,C   0)    -29.54 -0.000075   -0.81    -30.35   
    53. D(H  10,C   2,C   1,H   8)     89.93  0.000112   -1.13     88.80   
    54. D(H  10,C   2,C   1,H   7)    -31.19  0.000154   -1.27    -32.46   
    55. D(H  10,C   2,C   1,C   0)   -148.61 -0.000027   -0.82   -149.44   
    56. D(H   9,C   2,C   1,H   8)    -32.55  0.000054   -1.16    -33.71   
    57. D(C   4,O   3,C   2,H  10)    132.32  0.000047    0.23    132.55   
    58. D(C   4,O   3,C   2,H   9)   -109.78 -0.000014    0.30   -109.47   
    59. D(C   4,O   3,C   2,C   1)     10.19  0.000014    0.23     10.42   
    60. D(H  12,C   4,C   0,H   6)     88.32  0.000151   -1.39     86.93   
    61. D(H  12,C   4,C   0,H   5)    -32.91  0.000212   -1.56    -34.47   
    62. D(H  12,C   4,C   0,C   1)   -150.33  0.000039   -1.07   -151.39   
    63. D(H  11,C   4,C   0,H   6)    -34.25  0.000105   -1.44    -35.70   
    64. D(H  11,C   4,C   0,H   5)   -155.47  0.000166   -1.61   -157.09   
    65. D(H  11,C   4,C   0,C   1)     87.11 -0.000007   -1.12     85.99   
    66. D(O   3,C   4,C   0,H   6)   -153.02 -0.000031   -1.23   -154.26   
    67. D(O   3,C   4,C   0,H   5)     85.76  0.000030   -1.40     84.35   
    68. D(C   0,C   4,O   3,C   2)     13.80  0.000092    0.44     14.24   
    69. D(O   3,C   4,C   0,C   1)    -31.66 -0.000143   -0.91    -32.57   
    70. D(H  12,C   4,O   3,C   2)    135.77 -0.000074    0.64    136.42   
    71. D(H  11,C   4,O   3,C   2)   -106.21 -0.000094    0.70   -105.51   
    ----------------------------------------------------------------------------

         *************************************************************
         *                GEOMETRY OPTIMIZATION CYCLE   5            *
         *************************************************************
---------------------------------
CARTESIAN COORDINATES (ANGSTROEM)
---------------------------------
  C      0.030436    1.062582    0.184249
  C      1.072584   -0.055379    0.058300
  C      0.271679   -1.140460   -0.667893
  O     -1.091976   -0.972766   -0.262513
  C     -1.243071    0.257812    0.452636
  H     -0.056182    1.611362   -0.761247
  H      0.252853    1.779306    0.980714
  H      1.377780   -0.403579    1.052405
  H      1.970103    0.243574   -0.491841
  H      0.336622   -1.019304   -1.758880
  H      0.588982   -2.157210   -0.411059
  H     -1.355335    0.042060    1.525646
  H     -2.154475    0.751803    0.099283

----------------------------
CARTESIAN COORDINATES (A.U.)
----------------------------
  NO LB      ZA    FRAG     MASS         X           Y           Z
   0 C     6.0000    0    12.011    0.057517    2.007989    0.348179
   1 C     6.0000    0    12.011    2.026889   -0.104651    0.110171
   2 C     6.0000    0    12.011    0.513399   -2.155156   -1.262136
   3 O     8.0000    0    15.999   -2.063536   -1.838262   -0.496077
   4 C     6.0000    0    12.011   -2.349063    0.487193    0.855359
   5 H     1.0000    0     1.008   -0.106169    3.045033   -1.438548
   6 H     1.0000    0     1.008    0.477822    3.362401    1.853281
   7 H     1.0000    0     1.008    2.603627   -0.762654    1.988757
   8 H     1.0000    0     1.008    3.722955    0.460288   -0.929444
   9 H     1.0000    0     1.008    0.636123   -1.926206   -3.323802
  10 H     1.0000    0     1.008    1.113016   -4.076536   -0.776789
  11 H     1.0000    0     1.008   -2.561213    0.079481    2.883052
  12 H     1.0000    0     1.008   -4.071367    1.420702    0.187618

--------------------------------
INTERNAL COORDINATES (ANGSTROEM)
--------------------------------
 C      0   0   0     0.000000000000     0.00000000     0.00000000
 C      1   0   0     1.533548318122     0.00000000     0.00000000
 C      2   1   0     1.531732736721   101.53904075     0.00000000
 O      3   2   1     1.432484177815   106.29940454   329.66287900
 C      4   3   2     1.431289259871   110.03165390    10.41545400
 H      1   2   3     1.096641624239   110.34502567   280.35360957
 H      1   2   3     1.094312077228   113.52306170   158.43189239
 H      2   1   3     1.096646488315   110.25150627   242.84032194
 H      2   1   3     1.094334571628   113.54590725   121.09818042
 H      3   2   1     1.099612709655   111.18912032    88.05511371
 H      3   2   1     1.095639885325   113.25541563   210.56757279
 H      5   4   3     1.100227796642   109.23637604   254.48251164
 H      5   4   3     1.095236862853   108.32648431   136.41020414

---------------------------
INTERNAL COORDINATES (A.U.)
---------------------------
 C      0   0   0     0.000000000000     0.00000000     0.00000000
 C      1   0   0     2.897986334386     0.00000000     0.00000000
 C      2   1   0     2.894555382764   101.53904075     0.00000000
 O      3   2   1     2.707002787245   106.29940454   329.66287900
 C      4   3   2     2.704744719579   110.03165390    10.41545400
 H      1   2   3     2.072352336871   110.34502567   280.35360957
 H      1   2   3     2.067950131004   113.52306170   158.43189239
 H      2   1   3     2.072361528641   110.25150627   242.84032194
 H      2   1   3     2.067992639258   113.54590725   121.09818042
 H      3   2   1     2.077966874627   111.18912032    88.05511371
 H      3   2   1     2.070459324665   113.25541563   210.56757279
 H      5   4   3     2.079129220582   109.23637604   254.48251164
 H      5   4   3     2.069697722568   108.32648431   136.41020414


           ************************************************************
           *        Program running with 6 parallel MPI-processes     *
           *              working on a common directory               *
           ************************************************************
------------------------------------------------------------------------------
                   ___                                                        
                  /   \      - P O W E R E D   B Y -                         
                 /     \                                                     
                 |  |  |   _    _      __       _____    __    __             
                 |  |  |  | |  | |    /  \     |  _  \  |  |  /  |          
                  \  \/   | |  | |   /    \    | | | |  |  | /  /          
                 / \  \   | |__| |  /  /\  \   | |_| |  |  |/  /          
                |  |  |   |  __  | /  /__\  \  |    /   |      \           
                |  |  |   | |  | | |   __   |  |    \   |  |\   \          
                \     /   | |  | | |  |  |  |  | |\  \  |  | \   \       
                 \___/    |_|  |_| |__|  |__|  |_| \__\ |__|  \__/        
                                                                              
                      - O R C A' S   B I G   F R I E N D -                    
                                      &                                       
                       - I N T E G R A L  F E E D E R -                       
                                                                              
 v1 FN, 2020, v2 2021                                                         
------------------------------------------------------------------------------


Reading SHARK input file file.SHARKINP.tmp ... ok
----------------------
SHARK INTEGRAL PACKAGE
----------------------

Number of atoms                             ...     13
Number of basis functions                   ...    138
Number of shells                            ...     72
Maximum angular momentum                    ...      2
Integral batch strategy                     ... SHARK/LIBINT Hybrid
RI-J (if used) integral strategy            ... SPLIT-RIJ (Revised 2003 algorithm where possible)
Printlevel                                  ...      1
Contraction scheme used                     ... SEGMENTED contraction
Coulomb Range Separation                    ... NOT USED
Exchange Range Separation                   ... Long Range
   Mu parameter                             ...  0.300000
   Scaling (regular/separated)              ...  0.167000  0.833000
Finite Nucleus Model                        ... NOT USED
Auxiliary Coulomb fitting basis             ... AVAILABLE
   # of basis functions in Aux-J            ...    333
   # of shells in Aux-J                     ...    115
   Maximum angular momentum in Aux-J        ...      4
Auxiliary J/K fitting basis                 ... NOT available
Auxiliary Correlation fitting basis         ... NOT available
Auxiliary 'external' fitting basis          ... NOT available
Integral threshold                          ...     2.500000e-11
Primitive cut-off                           ...     2.500000e-12
Primitive pair pre-selection threshold      ...     2.500000e-12

Calculating pre-screening integrals         ... done (  0.0 sec) Dimension = 72
Organizing shell pair data                  ... done (  0.0 sec)
Shell pair information
Total number of shell pairs                 ...      2628
Shell pairs after pre-screening             ...      2612
Total number of primitive shell pairs       ...      9040
Primitive shell pairs kept                  ...      7371
          la=0 lb=0:    985 shell pairs
          la=1 lb=0:   1004 shell pairs
          la=1 lb=1:    273 shell pairs
          la=2 lb=0:    220 shell pairs
          la=2 lb=1:    115 shell pairs
          la=2 lb=2:     15 shell pairs

Calculating one electron integrals          ... done (  0.0 sec)
Calculating RI/J V-Matrix + Cholesky decomp.... done (  0.0 sec)
Calculating Nuclear repulsion               ... done (  0.0 sec) ENN=    190.486597359845 Eh

SHARK setup successfully completed in   0.2 seconds

Maximum memory used throughout the entire GTOINT-calculation: 12.1 MB


           ************************************************************
           *        Program running with 6 parallel MPI-processes     *
           *              working on a common directory               *
           ************************************************************

Diagonalization of the overlap matrix:
Smallest eigenvalue                        ... 6.406e-05
Time for diagonalization                   ...    0.005 sec
Threshold for overlap eigenvalues          ... 1.000e-08
Number of eigenvalues below threshold      ... 0
Time for construction of square roots      ...    0.007 sec
Total time needed                          ...    0.013 sec

-------------------
DFT GRID GENERATION
-------------------

General Integration Accuracy     IntAcc      ... 4.388
Radial Grid Type                 RadialGrid  ... OptM3 with GC (2021)
Angular Grid (max. ang.)         AngularGrid ... 4 (Lebedev-302)
Angular grid pruning method      GridPruning ... 4 (adaptive)
Weight generation scheme         WeightScheme... Becke
Basis function cutoff            BFCut       ... 1.0000e-11
Integration weight cutoff        WCut        ... 1.0000e-14
Angular grids for H and He will be reduced by one unit
Partially contracted basis set               ... off
Rotationally invariant grid construction     ... off

Total number of grid points                  ...    58778
Total number of batches                      ...      926
Average number of points per batch           ...       63
Average number of grid points per atom       ...     4521
Time for grid setup =    0.363 sec

--------------------
COSX GRID GENERATION
--------------------

GRIDX 1
-------
General Integration Accuracy     IntAcc      ... 3.816
Radial Grid Type                 RadialGrid  ... OptM3 with GC (2021)
Angular Grid (max. ang.)         AngularGrid ... 1 (Lebedev-50)
Angular grid pruning method      GridPruning ... 4 (adaptive)
Weight generation scheme         WeightScheme... Becke
Basis function cutoff            BFCut       ... 1.0000e-11
Integration weight cutoff        WCut        ... 1.0000e-14
Angular grids for H and He will be reduced by one unit
Partially contracted basis set               ... on
Rotationally invariant grid construction     ... off

Total number of grid points                  ...     7365
Total number of batches                      ...      121
Average number of points per batch           ...       60
Average number of grid points per atom       ...      567
UseSFitting                                  ... on

GRIDX 2
-------
General Integration Accuracy     IntAcc      ... 4.020
Radial Grid Type                 RadialGrid  ... OptM3 with GC (2021)
Angular Grid (max. ang.)         AngularGrid ... 2 (Lebedev-110)
Angular grid pruning method      GridPruning ... 4 (adaptive)
Weight generation scheme         WeightScheme... Becke
Basis function cutoff            BFCut       ... 1.0000e-11
Integration weight cutoff        WCut        ... 1.0000e-14
Angular grids for H and He will be reduced by one unit
Partially contracted basis set               ... on
Rotationally invariant grid construction     ... off

Total number of grid points                  ...    17436
Total number of batches                      ...      279
Average number of points per batch           ...       62
Average number of grid points per atom       ...     1341
UseSFitting                                  ... on

GRIDX 3
-------
General Integration Accuracy     IntAcc      ... 4.338
Radial Grid Type                 RadialGrid  ... OptM3 with GC (2021)
Angular Grid (max. ang.)         AngularGrid ... 3 (Lebedev-194)
Angular grid pruning method      GridPruning ... 4 (adaptive)
Weight generation scheme         WeightScheme... Becke
Basis function cutoff            BFCut       ... 1.0000e-11
Integration weight cutoff        WCut        ... 1.0000e-14
Angular grids for H and He will be reduced by one unit
Partially contracted basis set               ... on
Rotationally invariant grid construction     ... off

Total number of grid points                  ...    39188
Total number of batches                      ...      620
Average number of points per batch           ...       63
Average number of grid points per atom       ...     3014
UseSFitting                                  ... on

Time for X-Grid setup             =    0.308 sec

--------------
SCF ITERATIONS
--------------
ITER       Energy         Delta-E        Max-DP      RMS-DP      [F,P]     Damp
               ***  Starting incremental Fock matrix formation  ***
                      *** Initiating the SOSCF procedure ***
                      *** Re-Reading the Fockian *** 
                      *** Removing any level shift *** 
ITER      Energy       Delta-E        Grad      Rot      Max-DP    RMS-DP
  0   -232.55306683 -232.5530668337  0.001953  0.001953  0.002982  0.000147
               *** Restarting incremental Fock matrix formation ***
  1   -232.55324058  -0.0001737457  0.000612  0.000758  0.001272  0.000074
  2   -232.55327065  -0.0000300705  0.000195  0.000406  0.000750  0.000039
  3   -232.55327360  -0.0000029538  0.000083  0.000065  0.000258  0.000009
  4   -232.55327366  -0.0000000557  0.000066  0.000028  0.000127  0.000004
  5   -232.55327374  -0.0000000775  0.000007  0.000006  0.000026  0.000001
  6   -232.55327374   0.0000000015  0.000005  0.000003  0.000012  0.000001
                 **** Energy Check signals convergence ****
              ***Rediagonalizing the Fockian in SOSCF/NRSCF***

               *****************************************************
               *                     SUCCESS                       *
               *           SCF CONVERGED AFTER   7 CYCLES          *
               *****************************************************

Old exchange energy                            =    -10.529801318 Eh
New exchange energy                            =    -10.529818392 Eh
Exchange energy change after final integration =     -0.000017074 Eh
Total energy after final integration           =   -232.553290810 Eh
Final COS-X integration done in                =     2.786 sec
Total Energy       :         -232.55329081 Eh           -6328.09676 eV
  Last Energy change         ...   -5.8785e-10  Tolerance :   1.0000e-08
  Last MAX-Density change    ...    3.5527e-15  Tolerance :   1.0000e-07
             **** THE GBW FILE WAS UPDATED (file.gbw) ****
             **** DENSITY file.scfp WAS UPDATED ****
             **** ENERGY FILE WAS UPDATED (file.en.tmp) ****
             **** THE GBW FILE WAS UPDATED (file.gbw) ****
             **** DENSITY file.scfp WAS UPDATED ****
Total SCF time: 0 days 0 hours 0 min 14 sec 

Maximum memory used throughout the entire SCF-calculation: 51.2 MB


-------------------------------------------------------------------------------
                          DFT DISPERSION CORRECTION                            
                                                                               
                              DFTD3 V3.1  Rev 1                                
                          USING Becke-Johnson damping                          
-------------------------------------------------------------------------------
-------------------------   ----------------
Dispersion correction           -0.016758196
-------------------------   ----------------


-------------------------   --------------------
FINAL SINGLE POINT ENERGY      -232.570049005379
-------------------------   --------------------


           ************************************************************
           *        Program running with 6 parallel MPI-processes     *
           *              working on a common directory               *
           ************************************************************
------------------------------------------------------------------------------
                         ORCA SCF GRADIENT CALCULATION
------------------------------------------------------------------------------

 ... reading COSX grid (gridx3)
Gradient of the Kohn-Sham DFT energy:
Kohn-Sham wavefunction type      ... RKS
Hartree-Fock exchange scaling    ...    0.167
Number of operators              ...    1
Number of atoms                  ...   13
Basis set dimensions             ...  138
Integral neglect threshold       ... 2.5e-11
Integral primitive cutoff        ... 2.5e-12
SHARK Integral package           ... ON

Nuc. rep. gradient       (SHARK) ... done (  0.0 sec)
HCore & Overlap gradient (SHARK) ... done (  0.0 sec)
RI-J gradient            (SHARK) ... done (  0.2 sec)
COSX-gradient                    ... done (  3.1 sec)
Exchange-correlation gradient    ... done
Dispersion correction            ... done

------------------
CARTESIAN GRADIENT
------------------

   1   C   :   -0.000049714    0.000043225   -0.000137202
   2   C   :   -0.000012376   -0.000145303    0.000172369
   3   C   :    0.000102440    0.000059523   -0.000167153
   4   O   :    0.000010893   -0.000104655    0.000045537
   5   C   :    0.000018276    0.000061281    0.000100609
   6   H   :    0.000002015   -0.000009649   -0.000040398
   7   H   :    0.000015998   -0.000015753   -0.000033740
   8   H   :    0.000026706    0.000016732    0.000042682
   9   H   :    0.000002931   -0.000020963    0.000016928
  10   H   :    0.000009153   -0.000041106   -0.000001477
  11   H   :   -0.000003477   -0.000023354    0.000033104
  12   H   :    0.000004729   -0.000009822   -0.000002579
  13   H   :   -0.000003679   -0.000040676   -0.000016409

Difference to translation invariance:
           :    0.0001238943   -0.0002305178    0.0000122697

Difference to rotation invariance:
           :   -0.0005693497   -0.0002723807    0.0002060012

Norm of the cartesian gradient     ...    0.0003948267
RMS gradient                       ...    0.0000632229
MAX gradient                       ...    0.0001723692

-------
TIMINGS
-------

Total SCF gradient time            ...        4.681 sec

One electron gradient       ....       0.034 sec  (  0.7%)
RI-J Coulomb gradient       ....       0.227 sec  (  4.8%)
COSX gradient               ....       3.136 sec  ( 67.0%)
XC gradient                 ....       0.945 sec  ( 20.2%)

Maximum memory used throughout the entire SCFGRAD-calculation: 39.4 MB
------------------------------------------------------------------------------
                         ORCA GEOMETRY RELAXATION STEP
------------------------------------------------------------------------------

Reading the OPT-File                    .... done
Getting information on internals        .... done
Copying old internal coords+grads       .... done
Making the new internal coordinates     .... (new redundants).... done
Validating the new internal coordinates .... (new redundants).... done
Calculating the B-matrix                .... done
Calculating the G,G- and P matrices     .... done
Transforming gradient to internals      .... done
Projecting the internal gradient        .... done
Number of atoms                         ....  13
Number of internal coordinates          ....  71
Current Energy                          ....  -232.570049005 Eh
Current gradient norm                   ....     0.000394827 Eh/bohr
Maximum allowed component of the step   ....  0.300
Current trust radius                    ....  0.300
Updating the Hessian (BFGS)             .... done
Forming the augmented Hessian           .... done
Diagonalizing the augmented Hessian     .... done
Last element of RFO vector              ....  0.029222665
Lowest eigenvalues of augmented Hessian:
 -0.001116229 -0.000000781  0.003584350  0.024703310  0.029273426
Warning: RFO finds a terribly low value for the scaling factor
Trying a QUASI-NEWTON step instead
Doing a quasi-Newton Step:
Inverting the Hessian                   .... done
Computing the step                      .... done
Length of the computed step             ....  0.018439572
Converting the step to cartesian space:
 Initial RMS(Int)=    0.0021883746
Transforming coordinates:
 Iter   0:  RMS(Cart)=    0.0030964564 RMS(Int)=    0.0021887561
 Iter   1:  RMS(Cart)=    0.0000041283 RMS(Int)=    0.0000023666
 Iter   2:  RMS(Cart)=    0.0000000083 RMS(Int)=    0.0000000064
done
Storing new coordinates                 .... done

                                .--------------------.
          ----------------------|Geometry convergence|-------------------------
          Item                value                   Tolerance       Converged
          ---------------------------------------------------------------------
          Energy change      -0.0000253322            0.0000050000      NO
          RMS gradient        0.0000260107            0.0001000000      YES
          MAX gradient        0.0000774117            0.0003000000      YES
          RMS step            0.0021883746            0.0020000000      NO
          MAX step            0.0042755203            0.0040000000      NO
          ........................................................
          Max(Bonds)      0.0002      Max(Angles)    0.05
          Max(Dihed)        0.24      Max(Improp)    0.00
          ---------------------------------------------------------------------

       The gradient convergence is overachieved with 
       reasonable convergence on the displacements
       Convergence will therefore be signaled now


                    ***********************HURRAY********************
                    ***        THE OPTIMIZATION HAS CONVERGED     ***
                    *************************************************


    ---------------------------------------------------------------------------
                         Redundant Internal Coordinates

                          --- Optimized Parameters ---  
                            (Angstroem and degrees)

        Definition                    OldVal   dE/dq     Step     FinalVal
    ----------------------------------------------------------------------------
     1. B(C   1,C   0)                1.5335  0.000063  0.0000    1.5336   
     2. B(C   2,C   1)                1.5317  0.000003  0.0001    1.5319   
     3. B(O   3,C   2)                1.4325  0.000032 -0.0001    1.4324   
     4. B(C   4,O   3)                1.4313  0.000064 -0.0002    1.4311   
     5. B(C   4,C   0)                1.5302 -0.000003  0.0001    1.5303   
     6. B(H   5,C   0)                1.0966  0.000028 -0.0000    1.0966   
     7. B(H   6,C   0)                1.0943 -0.000014  0.0000    1.0943   
     8. B(H   7,C   1)                1.0966  0.000029 -0.0000    1.0966   
     9. B(H   8,C   1)                1.0943 -0.000013  0.0000    1.0943   
    10. B(H   9,C   2)                1.0996  0.000015 -0.0000    1.0996   
    11. B(H  10,C   2)                1.0956 -0.000003  0.0000    1.0957   
    12. B(H  11,C   4)                1.1002  0.000003 -0.0000    1.1002   
    13. B(H  12,C   4)                1.0952  0.000001  0.0000    1.0953   
    14. A(H   5,C   0,H   6)          108.41 -0.000005   -0.02    108.39   
    15. A(C   1,C   0,C   4)          101.34 -0.000016    0.05    101.38   
    16. A(C   4,C   0,H   5)          110.41  0.000029   -0.01    110.39   
    17. A(C   1,C   0,H   5)          110.35  0.000020   -0.01    110.34   
    18. A(C   1,C   0,H   6)          113.52 -0.000018    0.00    113.52   
    19. A(C   4,C   0,H   6)          112.70 -0.000009   -0.01    112.69   
    20. A(C   2,C   1,H   8)          112.58 -0.000032    0.01    112.59   
    21. A(C   0,C   1,H   8)          113.55 -0.000017    0.00    113.55   
    22. A(C   2,C   1,H   7)          110.51  0.000049   -0.03    110.48   
    23. A(C   0,C   1,H   7)          110.25  0.000010   -0.01    110.24   
    24. A(H   7,C   1,H   8)          108.31 -0.000006   -0.01    108.30   
    25. A(C   0,C   1,C   2)          101.54 -0.000000    0.04    101.58   
    26. A(H   9,C   2,H  10)          108.53 -0.000006   -0.01    108.52   
    27. A(C   1,C   2,O   3)          106.30 -0.000032    0.03    106.33   
    28. A(C   1,C   2,H  10)          113.26  0.000002   -0.01    113.25   
    29. A(O   3,C   2,H   9)          108.91  0.000026   -0.02    108.89   
    30. A(C   1,C   2,H   9)          111.19  0.000036   -0.01    111.18   
    31. A(O   3,C   2,H  10)          108.54 -0.000026    0.02    108.56   
    32. A(C   2,O   3,C   4)          110.03  0.000015    0.02    110.06   
    33. A(H  11,C   4,H  12)          108.55 -0.000006   -0.01    108.55   
    34. A(O   3,C   4,H  12)          108.33 -0.000013    0.00    108.33   
    35. A(C   0,C   4,H  12)          113.50  0.000020   -0.02    113.48   
    36. A(O   3,C   4,H  11)          109.24  0.000015   -0.00    109.23   
    37. A(C   0,C   4,H  11)          111.05  0.000007    0.01    111.05   
    38. A(C   0,C   4,O   3)          106.06 -0.000023    0.03    106.09   
    39. D(C   2,C   1,C   0,H   6)    158.43  0.000047   -0.22    158.21   
    40. D(C   2,C   1,C   0,H   5)    -79.65  0.000044   -0.24    -79.89   
    41. D(H   8,C   1,C   0,H   5)     41.45 -0.000003   -0.21     41.24   
    42. D(H   7,C   1,C   0,H   6)     41.27 -0.000012   -0.20     41.07   
    43. D(H   7,C   1,C   0,H   5)    163.19 -0.000016   -0.23    162.97   
    44. D(H   8,C   1,C   0,C   4)    158.43  0.000031   -0.20    158.22   
    45. D(H   8,C   1,C   0,H   6)    -80.47  0.000001   -0.19    -80.66   
    46. D(C   2,C   1,C   0,C   4)     37.33  0.000077   -0.24     37.09   
    47. D(H   7,C   1,C   0,C   4)    -79.83  0.000018   -0.22    -80.05   
    48. D(H   9,C   2,C   1,C   0)     88.06 -0.000035    0.19     88.25   
    49. D(H   9,C   2,C   1,H   7)   -154.97 -0.000003    0.19   -154.78   
    50. D(O   3,C   2,C   1,H   8)   -152.11 -0.000030    0.17   -151.94   
    51. D(O   3,C   2,C   1,H   7)     86.64 -0.000034    0.20     86.84   
    52. D(O   3,C   2,C   1,C   0)    -30.34 -0.000066    0.20    -30.13   
    53. D(H  10,C   2,C   1,H   8)     88.80  0.000022    0.14     88.94   
    54. D(H  10,C   2,C   1,H   7)    -32.46  0.000017    0.17    -32.29   
    55. D(H  10,C   2,C   1,C   0)   -149.43 -0.000014    0.17   -149.26   
    56. D(H   9,C   2,C   1,H   8)    -33.71  0.000001    0.16    -33.55   
    57. D(C   4,O   3,C   2,H  10)    132.55  0.000013   -0.06    132.49   
    58. D(C   4,O   3,C   2,H   9)   -109.47  0.000005   -0.07   -109.54   
    59. D(C   4,O   3,C   2,C   1)     10.42  0.000043   -0.08     10.34   
    60. D(H  12,C   4,C   0,H   6)     86.93  0.000018    0.17     87.09   
    61. D(H  12,C   4,C   0,H   5)    -34.47  0.000009    0.20    -34.26   
    62. D(H  12,C   4,C   0,C   1)   -151.40 -0.000018    0.19   -151.21   
    63. D(H  11,C   4,C   0,H   6)    -35.69  0.000006    0.19    -35.51   
    64. D(H  11,C   4,C   0,H   5)   -157.09 -0.000002    0.22   -156.86   
    65. D(H  11,C   4,C   0,C   1)     85.98 -0.000030    0.21     86.20   
    66. D(O   3,C   4,C   0,H   6)   -154.26 -0.000001    0.17   -154.08   
    67. D(O   3,C   4,C   0,H   5)     84.35 -0.000010    0.21     84.56   
    68. D(C   0,C   4,O   3,C   2)     14.24  0.000004   -0.08     14.16   
    69. D(O   3,C   4,C   0,C   1)    -32.58 -0.000037    0.20    -32.38   
    70. D(H  12,C   4,O   3,C   2)    136.41  0.000007   -0.09    136.32   
    71. D(H  11,C   4,O   3,C   2)   -105.52  0.000001   -0.10   -105.61   
    ----------------------------------------------------------------------------
                 *******************************************************
                 *** FINAL ENERGY EVALUATION AT THE STATIONARY POINT ***
                 ***               (AFTER    5 CYCLES)               ***
                 *******************************************************
---------------------------------
CARTESIAN COORDINATES (ANGSTROEM)
---------------------------------
  C      0.030607    1.062548    0.185753
  C      1.073028   -0.054861    0.056816
  C      0.271617   -1.141297   -0.667078
  O     -1.092013   -0.972889   -0.262404
  C     -1.243663    0.257959    0.451814
  H     -0.055795    1.613936   -0.758195
  H      0.252993    1.777252    0.984061
  H      1.380962   -0.402932    1.050086
  H      1.969041    0.244758   -0.495416
  H      0.336512   -1.022202   -1.758276
  H      0.589097   -2.157556   -0.408471
  H     -1.358334    0.042652    1.524646
  H     -2.154050    0.752432    0.096465

----------------------------
CARTESIAN COORDINATES (A.U.)
----------------------------
  NO LB      ZA    FRAG     MASS         X           Y           Z
   0 C     6.0000    0    12.011    0.057839    2.007925    0.351023
   1 C     6.0000    0    12.011    2.027729   -0.103673    0.107366
   2 C     6.0000    0    12.011    0.513281   -2.156739   -1.260594
   3 O     8.0000    0    15.999   -2.063606   -1.838494   -0.495872
   4 C     6.0000    0    12.011   -2.350183    0.487472    0.853804
   5 H     1.0000    0     1.008   -0.105438    3.049897   -1.432780
   6 H     1.0000    0     1.008    0.478087    3.358520    1.859606
   7 H     1.0000    0     1.008    2.609639   -0.761432    1.984375
   8 H     1.0000    0     1.008    3.720948    0.462525   -0.936201
   9 H     1.0000    0     1.008    0.635915   -1.931682   -3.322661
  10 H     1.0000    0     1.008    1.113231   -4.077189   -0.771899
  11 H     1.0000    0     1.008   -2.566879    0.080601    2.881164
  12 H     1.0000    0     1.008   -4.070564    1.421891    0.182292

--------------------------------
INTERNAL COORDINATES (ANGSTROEM)
--------------------------------
 C      0   0   0     0.000000000000     0.00000000     0.00000000
 C      1   0   0     1.533580900527     0.00000000     0.00000000
 C      2   1   0     1.531869779644   101.58857170     0.00000000
 O      3   2   1     1.432343708811   106.32978394   329.86341893
 C      4   3   2     1.431115410014   110.05994468    10.33566949
 H      1   2   3     1.096600018896   110.33753071   280.10757766
 H      1   2   3     1.094327516702   113.51985741   158.21275627
 H      2   1   3     1.096614066115   110.24211908   242.85642935
 H      2   1   3     1.094335285643   113.54571319   121.13253460
 H      3   2   1     1.099595258155   111.17739913    88.24744245
 H      3   2   1     1.095651294406   113.24731445   210.73463344
 H      5   4   3     1.100216548584   109.23096911   254.38505630
 H      5   4   3     1.095253222444   108.32781491   136.32193917

---------------------------
INTERNAL COORDINATES (A.U.)
---------------------------
 C      0   0   0     0.000000000000     0.00000000     0.00000000
 C      1   0   0     2.898047906208     0.00000000     0.00000000
 C      2   1   0     2.894814356357   101.58857170     0.00000000
 O      3   2   1     2.706737339298   106.32978394   329.86341893
 C      4   3   2     2.704416190960   110.05994468    10.33566949
 H      1   2   3     2.072273714166   110.33753071   280.10757766
 H      1   2   3     2.067979307381   113.51985741   158.21275627
 H      2   1   3     2.072300259563   110.24211908   242.85642935
 H      2   1   3     2.067993988552   113.54571319   121.13253460
 H      3   2   1     2.077933896071   111.17739913    88.24744245
 H      3   2   1     2.070480884704   113.24731445   210.73463344
 H      5   4   3     2.079107964832   109.23096911   254.38505630
 H      5   4   3     2.069728637714   108.32781491   136.32193917

---------------------
BASIS SET INFORMATION
---------------------
There are 3 groups of distinct atoms

 Group   1 Type C   : 11s5p1d contracted to 4s3p1d pattern {6311/311/1}
 Group   2 Type O   : 11s5p1d contracted to 4s3p1d pattern {6311/311/1}
 Group   3 Type H   : 5s1p contracted to 3s1p pattern {311/1}

Atom   0C    basis set group =>   1
Atom   1C    basis set group =>   1
Atom   2C    basis set group =>   1
Atom   3O    basis set group =>   2
Atom   4C    basis set group =>   1
Atom   5H    basis set group =>   3
Atom   6H    basis set group =>   3
Atom   7H    basis set group =>   3
Atom   8H    basis set group =>   3
Atom   9H    basis set group =>   3
Atom  10H    basis set group =>   3
Atom  11H    basis set group =>   3
Atom  12H    basis set group =>   3
---------------------------------
AUXILIARY/J BASIS SET INFORMATION
---------------------------------
There are 3 groups of distinct atoms

 Group   1 Type C   : 12s5p4d2f1g contracted to 6s4p3d1f1g pattern {711111/2111/211/2/1}
 Group   2 Type O   : 12s5p4d2f1g contracted to 6s4p3d1f1g pattern {711111/2111/211/2/1}
 Group   3 Type H   : 5s2p1d contracted to 3s1p1d pattern {311/2/1}

Atom   0C    basis set group =>   1
Atom   1C    basis set group =>   1
Atom   2C    basis set group =>   1
Atom   3O    basis set group =>   2
Atom   4C    basis set group =>   1
Atom   5H    basis set group =>   3
Atom   6H    basis set group =>   3
Atom   7H    basis set group =>   3
Atom   8H    basis set group =>   3
Atom   9H    basis set group =>   3
Atom  10H    basis set group =>   3
Atom  11H    basis set group =>   3
Atom  12H    basis set group =>   3


           ************************************************************
           *        Program running with 6 parallel MPI-processes     *
           *              working on a common directory               *
           ************************************************************
------------------------------------------------------------------------------
                           ORCA GTO INTEGRAL CALCULATION
                           -- RI-GTO INTEGRALS CHOSEN --
------------------------------------------------------------------------------
------------------------------------------------------------------------------
                   ___                                                        
                  /   \      - P O W E R E D   B Y -                         
                 /     \                                                     
                 |  |  |   _    _      __       _____    __    __             
                 |  |  |  | |  | |    /  \     |  _  \  |  |  /  |          
                  \  \/   | |  | |   /    \    | | | |  |  | /  /          
                 / \  \   | |__| |  /  /\  \   | |_| |  |  |/  /          
                |  |  |   |  __  | /  /__\  \  |    /   |      \           
                |  |  |   | |  | | |   __   |  |    \   |  |\   \          
                \     /   | |  | | |  |  |  |  | |\  \  |  | \   \       
                 \___/    |_|  |_| |__|  |__|  |_| \__\ |__|  \__/        
                                                                              
                      - O R C A' S   B I G   F R I E N D -                    
                                      &                                       
                       - I N T E G R A L  F E E D E R -                       
                                                                              
 v1 FN, 2020, v2 2021                                                         
------------------------------------------------------------------------------


Reading SHARK input file file.SHARKINP.tmp ... ok
----------------------
SHARK INTEGRAL PACKAGE
----------------------

Number of atoms                             ...     13
Number of basis functions                   ...    138
Number of shells                            ...     72
Maximum angular momentum                    ...      2
Integral batch strategy                     ... SHARK/LIBINT Hybrid
RI-J (if used) integral strategy            ... SPLIT-RIJ (Revised 2003 algorithm where possible)
Printlevel                                  ...      1
Contraction scheme used                     ... SEGMENTED contraction
Coulomb Range Separation                    ... NOT USED
Exchange Range Separation                   ... Long Range
   Mu parameter                             ...  0.300000
   Scaling (regular/separated)              ...  0.167000  0.833000
Finite Nucleus Model                        ... NOT USED
Auxiliary Coulomb fitting basis             ... AVAILABLE
   # of basis functions in Aux-J            ...    333
   # of shells in Aux-J                     ...    115
   Maximum angular momentum in Aux-J        ...      4
Auxiliary J/K fitting basis                 ... NOT available
Auxiliary Correlation fitting basis         ... NOT available
Auxiliary 'external' fitting basis          ... NOT available
Integral threshold                          ...     2.500000e-11
Primitive cut-off                           ...     2.500000e-12
Primitive pair pre-selection threshold      ...     2.500000e-12

Calculating pre-screening integrals         ... done (  0.0 sec) Dimension = 72
Organizing shell pair data                  ... done (  0.0 sec)
Shell pair information
Total number of shell pairs                 ...      2628
Shell pairs after pre-screening             ...      2612
Total number of primitive shell pairs       ...      9040
Primitive shell pairs kept                  ...      7371
          la=0 lb=0:    985 shell pairs
          la=1 lb=0:   1004 shell pairs
          la=1 lb=1:    273 shell pairs
          la=2 lb=0:    220 shell pairs
          la=2 lb=1:    115 shell pairs
          la=2 lb=2:     15 shell pairs

Calculating one electron integrals          ... done (  0.0 sec)
Calculating RI/J V-Matrix + Cholesky decomp.... done (  0.0 sec)
Calculating Nuclear repulsion               ... done (  0.0 sec) ENN=    190.469741328490 Eh

SHARK setup successfully completed in   0.2 seconds

Maximum memory used throughout the entire GTOINT-calculation: 12.1 MB


           ************************************************************
           *        Program running with 6 parallel MPI-processes     *
           *              working on a common directory               *
           ************************************************************
-------------------------------------------------------------------------------
                                 ORCA SCF
-------------------------------------------------------------------------------

------------
SCF SETTINGS
------------
Hamiltonian:
 Density Functional     Method          .... DFT(GTOs)
 Exchange Functional    Exchange        .... WB97X-V
 Correlation Functional Correlation     .... WB97X-V
 Gradients option       PostSCFGGA      .... off
 Hybrid DFT is turned on
   Fraction HF Exchange ScalHFX         ....  0.167000
   Scaling of DF-GGA-X  ScalDFX         ....  0.000000
   Scaling of DF-GGA-C  ScalDFC         ....  1.000000
   Scaling of DF-LDA-C  ScalLDAC        ....  1.000000
   Perturbative correction              ....  0.000000
   Density functional embedding theory  .... OFF
 Long-range corrected/Screened/Range-Separated Hybrid DFT is turned on
   Amount of maximum screened exact exchange              ....  0.833000
   Range separation parameter mu (erf(mu*r12)/r12)        ....  0.300000
 RI-approximation to the Coulomb term is turned on
   Number of AuxJ basis functions       .... 333
   RIJ-COSX (HFX calculated with COS-X)).... on


General Settings:
 Integral files         IntName         .... file
 Hartree-Fock type      HFTyp           .... RHF
 Total Charge           Charge          ....    0
 Multiplicity           Mult            ....    1
 Number of Electrons    NEL             ....   40
 Basis Dimension        Dim             ....  138
 Nuclear Repulsion      ENuc            ....    190.4697413285 Eh

Convergence Acceleration:
 DIIS                   CNVDIIS         .... on
   Start iteration      DIISMaxIt       ....    12
   Startup error        DIISStart       ....  0.200000
   # of expansion vecs  DIISMaxEq       ....     5
   Bias factor          DIISBfac        ....   1.050
   Max. coefficient     DIISMaxC        ....  10.000
 Trust-Rad. Augm. Hess. CNVTRAH         .... auto
   Auto Start mean grad. ratio tolernc. ....  1.125000
   Auto Start start iteration           ....     1
   Auto Start num. interpolation iter.  ....    10
   Max. Number of Micro iterations      ....    16
   Max. Number of Macro iterations      .... Maxiter - #DIIS iter
   Number of Davidson start vectors     ....     2
   Converg. threshold I  (grad. norm)   ....   1.000e-05
   Converg. threshold II (energy diff.) ....   1.000e-08
   Grad. Scal. Fac. for Micro threshold ....   0.100
   Minimum threshold for Micro iter.    ....   0.010
   NR start threshold (gradient norm)   ....   0.001
   Initial trust radius                 ....   0.400
   Minimum AH scaling param. (alpha)    ....   1.000
   Maximum AH scaling param. (alpha)    .... 1000.000
   Orbital update algorithm             .... Taylor
   White noise on init. David. guess    .... on
   Maximum white noise                  ....   0.010
   Quad. conv. algorithm                .... NR
 SOSCF                  CNVSOSCF        .... on
   Start iteration      SOSCFMaxIt      ....   150
   Startup grad/error   SOSCFStart      ....  0.003300
 Level Shifting         CNVShift        .... on
   Level shift para.    LevelShift      ....    0.2500
   Turn off err/grad.   ShiftErr        ....    0.0010
 Zerner damping         CNVZerner       .... off
 Static damping         CNVDamp         .... on
   Fraction old density DampFac         ....    0.7000
   Max. Damping (<1)    DampMax         ....    0.9800
   Min. Damping (>=0)   DampMin         ....    0.0000
   Turn off err/grad.   DampErr         ....    0.1000
 Fernandez-Rico         CNVRico         .... off

SCF Procedure:
 Maximum # iterations   MaxIter         ....   125
 SCF integral mode      SCFMode         .... Direct
   Integral package                     .... SHARK and LIBINT hybrid scheme
 Reset frequency        DirectResetFreq ....    20
 Integral Threshold     Thresh          ....  2.500e-11 Eh
 Primitive CutOff       TCut            ....  2.500e-12 Eh

Convergence Tolerance:
 Convergence Check Mode ConvCheckMode   .... Total+1el-Energy
 Convergence forced     ConvForced      .... 0
 Energy Change          TolE            ....  1.000e-08 Eh
 1-El. energy change                    ....  1.000e-05 Eh
 Orbital Gradient       TolG            ....  1.000e-05
 Orbital Rotation angle TolX            ....  1.000e-05
 DIIS Error             TolErr          ....  5.000e-07


Diagonalization of the overlap matrix:
Smallest eigenvalue                        ... 6.375e-05
Time for diagonalization                   ...    0.005 sec
Threshold for overlap eigenvalues          ... 1.000e-08
Number of eigenvalues below threshold      ... 0
Time for construction of square roots      ...    0.006 sec
Total time needed                          ...    0.012 sec

---------------------
INITIAL GUESS: MOREAD
---------------------
Guess MOs are being read from file: file.gbw
Input Geometry matches current geometry (good)
Input basis set matches current basis set (good)
MOs were renormalized
MOs were reorthogonalized (Cholesky)
                      ------------------
                      INITIAL GUESS DONE (   0.0 sec)
                      ------------------
-------------------
DFT GRID GENERATION
-------------------

General Integration Accuracy     IntAcc      ... 4.388
Radial Grid Type                 RadialGrid  ... OptM3 with GC (2021)
Angular Grid (max. ang.)         AngularGrid ... 4 (Lebedev-302)
Angular grid pruning method      GridPruning ... 4 (adaptive)
Weight generation scheme         WeightScheme... Becke
Basis function cutoff            BFCut       ... 1.0000e-11
Integration weight cutoff        WCut        ... 1.0000e-14
Angular grids for H and He will be reduced by one unit
Partially contracted basis set               ... off
Rotationally invariant grid construction     ... off

Total number of grid points                  ...    58781
Total number of batches                      ...      926
Average number of points per batch           ...       63
Average number of grid points per atom       ...     4522
Time for grid setup =    0.361 sec

--------------------
COSX GRID GENERATION
--------------------

GRIDX 1
-------
General Integration Accuracy     IntAcc      ... 3.816
Radial Grid Type                 RadialGrid  ... OptM3 with GC (2021)
Angular Grid (max. ang.)         AngularGrid ... 1 (Lebedev-50)
Angular grid pruning method      GridPruning ... 4 (adaptive)
Weight generation scheme         WeightScheme... Becke
Basis function cutoff            BFCut       ... 1.0000e-11
Integration weight cutoff        WCut        ... 1.0000e-14
Angular grids for H and He will be reduced by one unit
Partially contracted basis set               ... on
Rotationally invariant grid construction     ... off

Total number of grid points                  ...     7365
Total number of batches                      ...      121
Average number of points per batch           ...       60
Average number of grid points per atom       ...      567
UseSFitting                                  ... on

GRIDX 2
-------
General Integration Accuracy     IntAcc      ... 4.020
Radial Grid Type                 RadialGrid  ... OptM3 with GC (2021)
Angular Grid (max. ang.)         AngularGrid ... 2 (Lebedev-110)
Angular grid pruning method      GridPruning ... 4 (adaptive)
Weight generation scheme         WeightScheme... Becke
Basis function cutoff            BFCut       ... 1.0000e-11
Integration weight cutoff        WCut        ... 1.0000e-14
Angular grids for H and He will be reduced by one unit
Partially contracted basis set               ... on
Rotationally invariant grid construction     ... off

Total number of grid points                  ...    17439
Total number of batches                      ...      279
Average number of points per batch           ...       62
Average number of grid points per atom       ...     1341
UseSFitting                                  ... on

GRIDX 3
-------
General Integration Accuracy     IntAcc      ... 4.338
Radial Grid Type                 RadialGrid  ... OptM3 with GC (2021)
Angular Grid (max. ang.)         AngularGrid ... 3 (Lebedev-194)
Angular grid pruning method      GridPruning ... 4 (adaptive)
Weight generation scheme         WeightScheme... Becke
Basis function cutoff            BFCut       ... 1.0000e-11
Integration weight cutoff        WCut        ... 1.0000e-14
Angular grids for H and He will be reduced by one unit
Partially contracted basis set               ... on
Rotationally invariant grid construction     ... off

Total number of grid points                  ...    39187
Total number of batches                      ...      621
Average number of points per batch           ...       63
Average number of grid points per atom       ...     3014
UseSFitting                                  ... on

Time for X-Grid setup             =    0.310 sec

--------------
SCF ITERATIONS
--------------
ITER       Energy         Delta-E        Max-DP      RMS-DP      [F,P]     Damp
               ***  Starting incremental Fock matrix formation  ***
                      *** Initiating the SOSCF procedure ***
                      *** Re-Reading the Fockian *** 
                      *** Removing any level shift *** 
ITER      Energy       Delta-E        Grad      Rot      Max-DP    RMS-DP
  0   -232.55327218 -232.5532721772  0.000280  0.000280  0.000605  0.000026
               *** Restarting incremental Fock matrix formation ***
  1   -232.55327727  -0.0000050899  0.000110  0.000138  0.000330  0.000014
  2   -232.55327816  -0.0000008935  0.000034  0.000062  0.000138  0.000007
  3   -232.55327825  -0.0000000897  0.000008  0.000008  0.000033  0.000001
  4   -232.55327825  -0.0000000019  0.000005  0.000002  0.000009  0.000000
                 **** Energy Check signals convergence ****
              ***Rediagonalizing the Fockian in SOSCF/NRSCF***

               *****************************************************
               *                     SUCCESS                       *
               *           SCF CONVERGED AFTER   5 CYCLES          *
               *****************************************************

Old exchange energy                            =    -10.529817381 Eh
New exchange energy                            =    -10.529834798 Eh
Exchange energy change after final integration =     -0.000017417 Eh
Total energy after final integration           =   -232.553295670 Eh
Final COS-X integration done in                =     2.856 sec

----------------
TOTAL SCF ENERGY
----------------

Total Energy       :         -232.55329567 Eh           -6328.09689 eV

Components:
Nuclear Repulsion  :          190.46974133 Eh            5182.94516 eV
Electronic Energy  :         -423.02303700 Eh          -11511.04205 eV
One Electron Energy:         -691.13929435 Eh          -18806.85632 eV
Two Electron Energy:          268.11625736 Eh            7295.81427 eV
Max COSX asymmetry :            0.00000135 Eh               0.00004 eV

Virial components:
Potential Energy   :         -463.23014319 Eh          -12605.13303 eV
Kinetic Energy     :          230.67684752 Eh            6277.03614 eV
Virial Ratio       :            2.00813453


DFT components:
N(Alpha)           :       19.999997431050 electrons
N(Beta)            :       19.999997431050 electrons
N(Total)           :       39.999994862100 electrons
E(X)               :      -21.237840729749 Eh       
E(C)               :       -1.634480253776 Eh       
E(XC)              :      -22.872320983525 Eh       
DFET-embed. en.    :        0.000000000000 Eh       

---------------
SCF CONVERGENCE
---------------

  Last Energy change         ...   -7.0725e-10  Tolerance :   1.0000e-08
  Last MAX-Density change    ...    3.1086e-15  Tolerance :   1.0000e-07
  Last RMS-Density change    ...    4.9189e-17  Tolerance :   5.0000e-09
  Last Orbital Gradient      ...    4.5027e-07  Tolerance :   1.0000e-05
  Last Orbital Rotation      ...    1.0727e-06  Tolerance :   1.0000e-05

             **** THE GBW FILE WAS UPDATED (file.gbw) ****
             **** DENSITY file.scfp WAS UPDATED ****
             **** ENERGY FILE WAS UPDATED (file.en.tmp) ****
             **** THE GBW FILE WAS UPDATED (file.gbw) ****
             **** DENSITY file.scfp WAS UPDATED ****
----------------
ORBITAL ENERGIES
----------------

  NO   OCC          E(Eh)            E(eV) 
   0   2.0000     -19.228566      -523.2359 
   1   2.0000     -10.325562      -280.9728 
   2   2.0000     -10.325527      -280.9719 
   3   2.0000     -10.287874      -279.9473 
   4   2.0000     -10.287636      -279.9408 
   5   2.0000      -1.162798       -31.6413 
   6   2.0000      -0.922014       -25.0893 
   7   2.0000      -0.870243       -23.6805 
   8   2.0000      -0.722376       -19.6568 
   9   2.0000      -0.715604       -19.4726 
  10   2.0000      -0.621138       -16.9020 
  11   2.0000      -0.608628       -16.5616 
  12   2.0000      -0.540824       -14.7166 
  13   2.0000      -0.537981       -14.6392 
  14   2.0000      -0.512560       -13.9475 
  15   2.0000      -0.462754       -12.5922 
  16   2.0000      -0.457540       -12.4503 
  17   2.0000      -0.440531       -11.9875 
  18   2.0000      -0.420142       -11.4326 
  19   2.0000      -0.350809        -9.5460 
  20   0.0000       0.038489         1.0474 
  21   0.0000       0.053862         1.4657 
  22   0.0000       0.053958         1.4683 
  23   0.0000       0.059398         1.6163 
  24   0.0000       0.078336         2.1316 
  25   0.0000       0.081329         2.2131 
  26   0.0000       0.083596         2.2748 
  27   0.0000       0.090735         2.4690 
  28   0.0000       0.114327         3.1110 
  29   0.0000       0.149386         4.0650 
  30   0.0000       0.157520         4.2863 
  31   0.0000       0.159996         4.3537 
  32   0.0000       0.160619         4.3707 
  33   0.0000       0.162983         4.4350 
  34   0.0000       0.173893         4.7319 
  35   0.0000       0.179513         4.8848 
  36   0.0000       0.190769         5.1911 
  37   0.0000       0.194303         5.2873 
  38   0.0000       0.203244         5.5306 
  39   0.0000       0.206898         5.6300 
  40   0.0000       0.222862         6.0644 
  41   0.0000       0.228561         6.2195 
  42   0.0000       0.231113         6.2889 
  43   0.0000       0.238711         6.4957 
  44   0.0000       0.256763         6.9869 
  45   0.0000       0.282301         7.6818 
  46   0.0000       0.295647         8.0450 
  47   0.0000       0.347069         9.4442 
  48   0.0000       0.349262         9.5039 
  49   0.0000       0.360711         9.8154 
  50   0.0000       0.393883        10.7181 
  51   0.0000       0.395479        10.7615 
  52   0.0000       0.398888        10.8543 
  53   0.0000       0.429776        11.6948 
  54   0.0000       0.432447        11.7675 
  55   0.0000       0.446940        12.1618 
  56   0.0000       0.448484        12.2039 
  57   0.0000       0.461379        12.5548 
  58   0.0000       0.464901        12.6506 
  59   0.0000       0.489991        13.3333 
  60   0.0000       0.493522        13.4294 
  61   0.0000       0.750860        20.4319 
  62   0.0000       0.770182        20.9577 
  63   0.0000       0.785659        21.3789 
  64   0.0000       0.799858        21.7652 
  65   0.0000       0.817982        22.2584 
  66   0.0000       0.846839        23.0437 
  67   0.0000       0.863001        23.4835 
  68   0.0000       0.875638        23.8273 
  69   0.0000       0.905145        24.6302 
  70   0.0000       0.912057        24.8183 
  71   0.0000       0.937979        25.5237 
  72   0.0000       1.009918        27.4813 
  73   0.0000       1.077209        29.3123 
  74   0.0000       1.088667        29.6241 
  75   0.0000       1.102523        30.0012 
  76   0.0000       1.110475        30.2176 
  77   0.0000       1.183733        32.2110 
  78   0.0000       1.191906        32.4334 
  79   0.0000       1.208856        32.8947 
  80   0.0000       1.238394        33.6984 
  81   0.0000       1.270917        34.5834 
  82   0.0000       1.331365        36.2283 
  83   0.0000       1.367299        37.2061 
  84   0.0000       1.400063        38.0977 
  85   0.0000       1.483061        40.3561 
  86   0.0000       1.544595        42.0306 
  87   0.0000       1.585173        43.1347 
  88   0.0000       1.622669        44.1551 
  89   0.0000       1.682713        45.7890 
  90   0.0000       1.704022        46.3688 
  91   0.0000       1.746317        47.5197 
  92   0.0000       1.770505        48.1779 
  93   0.0000       1.894843        51.5613 
  94   0.0000       1.909691        51.9653 
  95   0.0000       1.920437        52.2577 
  96   0.0000       2.001997        54.4771 
  97   0.0000       2.029872        55.2356 
  98   0.0000       2.076905        56.5155 
  99   0.0000       2.089161        56.8490 
 100   0.0000       2.130982        57.9870 
 101   0.0000       2.136301        58.1317 
 102   0.0000       2.161625        58.8208 
 103   0.0000       2.202896        59.9438 
 104   0.0000       2.211508        60.1782 
 105   0.0000       2.260099        61.5004 
 106   0.0000       2.287627        62.2495 
 107   0.0000       2.302362        62.6505 
 108   0.0000       2.371818        64.5404 
 109   0.0000       2.394021        65.1446 
 110   0.0000       2.483977        67.5924 
 111   0.0000       2.520533        68.5872 
 112   0.0000       2.533959        68.9525 
 113   0.0000       2.579654        70.1960 
 114   0.0000       2.599711        70.7417 
 115   0.0000       2.615738        71.1778 
 116   0.0000       2.656957        72.2995 
 117   0.0000       2.705197        73.6121 
 118   0.0000       2.789860        75.9160 
 119   0.0000       2.797083        76.1125 
 120   0.0000       2.867672        78.0333 
 121   0.0000       2.876787        78.2813 
 122   0.0000       2.891986        78.6949 
 123   0.0000       2.914429        79.3056 
 124   0.0000       2.939284        79.9820 
 125   0.0000       2.948090        80.2216 
 126   0.0000       2.989032        81.3357 
 127   0.0000       3.072721        83.6130 
 128   0.0000       3.133072        85.2552 
 129   0.0000       3.137707        85.3814 
 130   0.0000       3.395691        92.4015 
 131   0.0000       3.408703        92.7555 
 132   0.0000       3.449033        93.8530 
 133   0.0000       3.460855        94.1747 
 134   0.0000       3.585473        97.5657 
 135   0.0000       3.618514        98.4648 
 136   0.0000       3.639609        99.0388 
 137   0.0000       3.678919       100.1085 

                    ********************************
                    * MULLIKEN POPULATION ANALYSIS *
                    ********************************

-----------------------
MULLIKEN ATOMIC CHARGES
-----------------------
   0 C :   -0.325121
   1 C :   -0.319222
   2 C :   -0.113271
   3 O :   -0.361162
   4 C :   -0.108971
   5 H :    0.167306
   6 H :    0.155324
   7 H :    0.167291
   8 H :    0.155827
   9 H :    0.143178
  10 H :    0.148133
  11 H :    0.141698
  12 H :    0.148992
Sum of atomic charges:   -0.0000000

--------------------------------
MULLIKEN REDUCED ORBITAL CHARGES
--------------------------------
  0 C s       :     3.247070  s :     3.247070
      pz      :     1.112094  p :     3.040787
      px      :     0.927911
      py      :     1.000782
      dz2     :     0.006685  d :     0.037264
      dxz     :     0.003561
      dyz     :     0.011481
      dx2y2   :     0.005967
      dxy     :     0.009569
  1 C s       :     3.241734  s :     3.241734
      pz      :     1.073600  p :     3.040270
      px      :     1.020472
      py      :     0.946199
      dz2     :     0.007418  d :     0.037218
      dxz     :     0.007974
      dyz     :     0.006540
      dx2y2   :     0.006135
      dxy     :     0.009151
  2 C s       :     3.262085  s :     3.262085
      pz      :     1.042596  p :     2.788001
      px      :     0.694772
      py      :     1.050632
      dz2     :     0.016584  d :     0.063185
      dxz     :     0.012895
      dyz     :     0.004297
      dx2y2   :     0.016747
      dxy     :     0.012662
  3 O s       :     3.820531  s :     3.820531
      pz      :     1.681314  p :     4.513167
      px      :     1.371045
      py      :     1.460808
      dz2     :     0.004378  d :     0.027464
      dxz     :     0.003513
      dyz     :     0.004718
      dx2y2   :     0.010313
      dxy     :     0.004542
  4 C s       :     3.259235  s :     3.259235
      pz      :     0.998224  p :     2.786224
      px      :     1.022952
      py      :     0.765048
      dz2     :     0.018015  d :     0.063512
      dxz     :     0.004870
      dyz     :     0.014064
      dx2y2   :     0.012967
      dxy     :     0.013595
  5 H s       :     0.821497  s :     0.821497
      pz      :     0.005815  p :     0.011198
      px      :     0.002156
      py      :     0.003227
  6 H s       :     0.833272  s :     0.833272
      pz      :     0.004857  p :     0.011404
      px      :     0.002384
      py      :     0.004164
  7 H s       :     0.821510  s :     0.821510
      pz      :     0.006166  p :     0.011200
      px      :     0.002401
      py      :     0.002632
  8 H s       :     0.832765  s :     0.832765
      pz      :     0.003443  p :     0.011408
      px      :     0.005398
      py      :     0.002567
  9 H s       :     0.846146  s :     0.846146
      pz      :     0.007176  p :     0.010676
      px      :     0.001364
      py      :     0.002136
 10 H s       :     0.840978  s :     0.840978
      pz      :     0.002363  p :     0.010890
      px      :     0.001860
      py      :     0.006667
 11 H s       :     0.847638  s :     0.847638
      pz      :     0.006900  p :     0.010664
      px      :     0.002127
      py      :     0.001637
 12 H s       :     0.840117  s :     0.840117
      pz      :     0.002434  p :     0.010892
      px      :     0.005775
      py      :     0.002682


                     *******************************
                     * LOEWDIN POPULATION ANALYSIS *
                     *******************************

----------------------
LOEWDIN ATOMIC CHARGES
----------------------
   0 C :   -0.222337
   1 C :   -0.222905
   2 C :   -0.017929
   3 O :   -0.459810
   4 C :   -0.018177
   5 H :    0.122519
   6 H :    0.117573
   7 H :    0.121931
   8 H :    0.117614
   9 H :    0.114778
  10 H :    0.115813
  11 H :    0.114494
  12 H :    0.116435

-------------------------------
LOEWDIN REDUCED ORBITAL CHARGES
-------------------------------
  0 C s       :     2.884605  s :     2.884605
      pz      :     1.116983  p :     3.257996
      px      :     1.063426
      py      :     1.077587
      dz2     :     0.013556  d :     0.079737
      dxz     :     0.007354
      dyz     :     0.022424
      dx2y2   :     0.012447
      dxy     :     0.023955
  1 C s       :     2.884775  s :     2.884775
      pz      :     1.110547  p :     3.258579
      px      :     1.079550
      py      :     1.068483
      dz2     :     0.014830  d :     0.079552
      dxz     :     0.016264
      dyz     :     0.013966
      dx2y2   :     0.012053
      dxy     :     0.022439
  2 C s       :     2.855055  s :     2.855055
      pz      :     1.079978  p :     3.030741
      px      :     0.859543
      py      :     1.091220
      dz2     :     0.034018  d :     0.132133
      dxz     :     0.026779
      dyz     :     0.008256
      dx2y2   :     0.035600
      dxy     :     0.027480
  3 O s       :     3.517101  s :     3.517101
      pz      :     1.768586  p :     4.880777
      px      :     1.521545
      py      :     1.590647
      dz2     :     0.008866  d :     0.061932
      dxz     :     0.008862
      dyz     :     0.010601
      dx2y2   :     0.022490
      dxy     :     0.011113
  4 C s       :     2.854849  s :     2.854849
      pz      :     1.042645  p :     3.030463
      px      :     1.085457
      py      :     0.902361
      dz2     :     0.037165  d :     0.132865
      dxz     :     0.008870
      dyz     :     0.029455
      dx2y2   :     0.027373
      dxy     :     0.030002
  5 H s       :     0.837775  s :     0.837775
      pz      :     0.021289  p :     0.039706
      px      :     0.006933
      py      :     0.011484
  6 H s       :     0.842256  s :     0.842256
      pz      :     0.017202  p :     0.040171
      px      :     0.007926
      py      :     0.015043
  7 H s       :     0.838359  s :     0.838359
      pz      :     0.022786  p :     0.039709
      px      :     0.008146
      py      :     0.008778
  8 H s       :     0.842208  s :     0.842208
      pz      :     0.011766  p :     0.040177
      px      :     0.019832
      py      :     0.008579
  9 H s       :     0.846874  s :     0.846874
      pz      :     0.026954  p :     0.038348
      px      :     0.004441
      py      :     0.006953
 10 H s       :     0.845650  s :     0.845650
      pz      :     0.007723  p :     0.038537
      px      :     0.006223
      py      :     0.024591
 11 H s       :     0.847192  s :     0.847192
      pz      :     0.025934  p :     0.038314
      px      :     0.006902
      py      :     0.005477
 12 H s       :     0.845053  s :     0.845053
      pz      :     0.008278  p :     0.038512
      px      :     0.020981
      py      :     0.009254


                      *****************************
                      * MAYER POPULATION ANALYSIS *
                      *****************************

  NA   - Mulliken gross atomic population
  ZA   - Total nuclear charge
  QA   - Mulliken gross atomic charge
  VA   - Mayer's total valence
  BVA  - Mayer's bonded valence
  FA   - Mayer's free valence

  ATOM       NA         ZA         QA         VA         BVA        FA
  0 C      6.3251     6.0000    -0.3251     3.7132     3.7132    -0.0000
  1 C      6.3192     6.0000    -0.3192     3.7027     3.7027    -0.0000
  2 C      6.1133     6.0000    -0.1133     3.6994     3.6994     0.0000
  3 O      8.3612     8.0000    -0.3612     1.4889     1.4889    -0.0000
  4 C      6.1090     6.0000    -0.1090     3.6990     3.6990    -0.0000
  5 H      0.8327     1.0000     0.1673     0.9327     0.9327     0.0000
  6 H      0.8447     1.0000     0.1553     0.9598     0.9598    -0.0000
  7 H      0.8327     1.0000     0.1673     0.9326     0.9326    -0.0000
  8 H      0.8442     1.0000     0.1558     0.9593     0.9593    -0.0000
  9 H      0.8568     1.0000     0.1432     0.9333     0.9333     0.0000
 10 H      0.8519     1.0000     0.1481     0.9374     0.9374    -0.0000
 11 H      0.8583     1.0000     0.1417     0.9328     0.9328    -0.0000
 12 H      0.8510     1.0000     0.1490     0.9383     0.9383    -0.0000

  Mayer bond orders larger than 0.100000
B(  0-C ,  1-C ) :   0.8994 B(  0-C ,  4-C ) :   0.9599 B(  0-C ,  5-H ) :   0.9764 
B(  0-C ,  6-H ) :   0.9551 B(  1-C ,  2-C ) :   0.9571 B(  1-C ,  7-H ) :   0.9774 
B(  1-C ,  8-H ) :   0.9555 B(  2-C ,  3-O ) :   0.8041 B(  2-C ,  9-H ) :   0.9640 
B(  2-C , 10-H ) :   0.9934 B(  3-O ,  4-C ) :   0.8026 B(  4-C , 11-H ) :   0.9605 
B(  4-C , 12-H ) :   0.9944 

-------
TIMINGS
-------

Total SCF time: 0 days 0 hours 0 min 12 sec 

Total time                  ....      12.028 sec
Sum of individual times     ....      11.812 sec  ( 98.2%)

Fock matrix formation       ....      11.087 sec  ( 92.2%)
  Split-RI-J                ....       0.498 sec  (  4.5% of F)
  Chain of spheres X        ....       9.692 sec  ( 87.4% of F)
  XC integration            ....       0.894 sec  (  8.1% of F)
    Basis function eval.    ....       0.273 sec  ( 30.5% of XC)
    Density eval.           ....       0.206 sec  ( 23.1% of XC)
    XC-Functional eval.     ....       0.164 sec  ( 18.3% of XC)
    XC-Potential eval.      ....       0.178 sec  ( 19.9% of XC)
Diagonalization             ....       0.007 sec  (  0.1%)
Density matrix formation    ....       0.003 sec  (  0.0%)
Population analysis         ....       0.013 sec  (  0.1%)
Initial guess               ....       0.007 sec  (  0.1%)
Orbital Transformation      ....       0.000 sec  (  0.0%)
Orbital Orthonormalization  ....       0.004 sec  (  0.0%)
DIIS solution               ....       0.003 sec  (  0.0%)
SOSCF solution              ....       0.022 sec  (  0.2%)
Grid generation             ....       0.671 sec  (  5.6%)

Maximum memory used throughout the entire SCF-calculation: 51.2 MB


-------------------------------------------------------------------------------
                          DFT DISPERSION CORRECTION                            
                                                                               
                              DFTD3 V3.1  Rev 1                                
                          USING Becke-Johnson damping                          
-------------------------------------------------------------------------------
The WB97X-D3BJ functional is recognized
Active option DFTDOPT                   ...         4   

molecular C6(AA) [au] = 1172.827859 


            DFT-D V3
 parameters
 s6 scaling factor         :     1.0000 
 a1 scaling factor         :     0.0000 
 s8 scaling factor         :     0.2641 
 a2 scaling factor         :     5.4959 
 ad hoc parameters k1-k3   :    16.0000     1.3333    -4.0000 

 Edisp/kcal,au: -10.513173630996  -0.016753806825 
 E6   /kcal   :  -8.843895989 
 E8   /kcal   :  -1.669277642 
 % E8         :  15.877961315 

-------------------------   ----------------
Dispersion correction           -0.016753807
-------------------------   ----------------


-------------------------   --------------------
FINAL SINGLE POINT ENERGY      -232.570049476718
-------------------------   --------------------

                                *** OPTIMIZATION RUN DONE ***

                            ***************************************
                            *     ORCA property calculations      *
                            ***************************************

                                    ---------------------
                                    Active property flags
                                    ---------------------
   (+) Dipole Moment


------------------------------------------------------------------------------
                       ORCA ELECTRIC PROPERTIES CALCULATION
------------------------------------------------------------------------------

Dipole Moment Calculation                       ... on
Quadrupole Moment Calculation                   ... off
Polarizability Calculation                      ... off
GBWName                                         ... file.gbw
Electron density                                ... file.scfp
The origin for moment calculation is the CENTER OF MASS  = (-0.391078, -0.346370 -0.095223)

-------------
DIPOLE MOMENT
-------------
                                X             Y             Z
Electronic contribution:     -1.85315      -1.63760      -0.45016
Nuclear contribution   :      2.44120       2.15989       0.59544
                        -----------------------------------------
Total Dipole Moment    :      0.58805       0.52229       0.14527
                        -----------------------------------------
Magnitude (a.u.)       :      0.79981
Magnitude (Debye)      :      2.03295


--------------------
Rotational spectrum 
--------------------
 
Rotational constants in cm-1:     0.236280     0.233073     0.133389 
Rotational constants in MHz :  7083.487896  6987.365367  3998.894723 

 Dipole components along the rotational axes: 
x,y,z [a.u.] :     0.799648    -0.010250     0.012167 
x,y,z [Debye]:     2.032545    -0.026053     0.030925 

 

Timings for individual modules:

Sum of individual times         ...      199.241 sec (=   3.321 min)
GTO integral calculation        ...        3.880 sec (=   0.065 min)   1.9 %
SCF iterations                  ...       89.799 sec (=   1.497 min)  45.1 %
SCF Gradient evaluation         ...       25.557 sec (=   0.426 min)  12.8 %
Geometry relaxation             ...        0.208 sec (=   0.003 min)   0.1 %
Analytical frequency calculation...       79.798 sec (=   1.330 min)  40.1 %
                             ****ORCA TERMINATED NORMALLY****
TOTAL RUN TIME: 0 days 0 hours 3 minutes 22 seconds 498 msec
