# Supplementary material for: Novel Sulfonium Reagents for the Modular Synthesis of Spiro[2.3]Hexanes and Heteroatom‐Containing Analogues: Synthesis, Application, and Evaluation as Bioisosteres
Source: Angew Chem Int Ed Engl. 2025 Dec 9;65(5):e21633. doi: 10.1002/anie.202521633 (PMC12851011; doi:10.1002/anie.202521633)
Supplement: Supplementary file 2 — Supporting information [file ANIE-65-e21633-s001.zip › Bioisostere-Analysis/DFT/18912988401451825/file.wfn]

Name  ./data/DFT/18912988401451825/file    Run Type  GeometryOpt    Method  DFGTO    Basis Set  Gauss 
GTO                  20 MOL ORBITALS    224 PRIMITIVES       13 NUCLEI
  C 1       (CENTRE  1)   0.05783898  2.00792485  0.35102280  CHARGE =  6.0
  C 2       (CENTRE  2)   2.02772938 -0.10367283  0.10736577  CHARGE =  6.0
  C 3       (CENTRE  3)   0.51328100 -2.15673921 -1.26059427  CHARGE =  6.0
  O 4       (CENTRE  4)  -2.06360605 -1.83849354 -0.49587219  CHARGE =  8.0
  C 5       (CENTRE  5)  -2.35018303  0.48747176  0.85380406  CHARGE =  6.0
  H 6       (CENTRE  6)  -0.10543821  3.04989697 -1.43278016  CHARGE =  1.0
  H 7       (CENTRE  7)   0.47808681  3.35852034  1.85960558  CHARGE =  1.0
  H 8       (CENTRE  8)   2.60963919 -0.76143178  1.98437470  CHARGE =  1.0
  H 9       (CENTRE  9)   3.72094783  0.46252477 -0.93620057  CHARGE =  1.0
  H 10      (CENTRE 10)   0.63591530 -1.93168173 -3.32266101  CHARGE =  1.0
  H 11      (CENTRE 11)   1.11323138 -4.07718904 -0.77189898  CHARGE =  1.0
  H 12      (CENTRE 12)  -2.56687880  0.08060096  2.88116417  CHARGE =  1.0
  H 13      (CENTRE 13)  -4.07056379  1.42189053  0.18229215  CHARGE =  1.0
CENTRE ASSIGNMENTS    1  1  1  1  1  1  1  1  1  1  1  1  1  1  1  1  1  1  1  1
CENTRE ASSIGNMENTS    1  1  1  1  1  1  1  1  1  1  1  1  2  2  2  2  2  2  2  2
CENTRE ASSIGNMENTS    2  2  2  2  2  2  2  2  2  2  2  2  2  2  2  2  2  2  2  2
CENTRE ASSIGNMENTS    2  2  2  2  3  3  3  3  3  3  3  3  3  3  3  3  3  3  3  3
CENTRE ASSIGNMENTS    3  3  3  3  3  3  3  3  3  3  3  3  3  3  3  3  4  4  4  4
CENTRE ASSIGNMENTS    4  4  4  4  4  4  4  4  4  4  4  4  4  4  4  4  4  4  4  4
CENTRE ASSIGNMENTS    4  4  4  4  4  4  4  4  5  5  5  5  5  5  5  5  5  5  5  5
CENTRE ASSIGNMENTS    5  5  5  5  5  5  5  5  5  5  5  5  5  5  5  5  5  5  5  5
CENTRE ASSIGNMENTS    6  6  6  6  6  6  6  6  7  7  7  7  7  7  7  7  8  8  8  8
CENTRE ASSIGNMENTS    8  8  8  8  9  9  9  9  9  9  9  9 10 10 10 10 10 10 10 10
CENTRE ASSIGNMENTS   11 11 11 11 11 11 11 11 12 12 12 12 12 12 12 12 13 13 13 13
CENTRE ASSIGNMENTS   13 13 13 13
TYPE ASSIGNMENTS      1  1  1  1  1  1  1  1  1  4  2  3  4  2  3  4  2  3  1  4
TYPE ASSIGNMENTS      2  3  1  4  2  3  5  6  7  8  9 10  1  1  1  1  1  1  1  1
TYPE ASSIGNMENTS      1  4  2  3  4  2  3  4  2  3  1  4  2  3  1  4  2  3  5  6
TYPE ASSIGNMENTS      7  8  9 10  1  1  1  1  1  1  1  1  1  4  2  3  4  2  3  4
TYPE ASSIGNMENTS      2  3  1  4  2  3  1  4  2  3  5  6  7  8  9 10  1  1  1  1
TYPE ASSIGNMENTS      1  1  1  1  1  4  2  3  4  2  3  4  2  3  1  4  2  3  1  4
TYPE ASSIGNMENTS      2  3  5  6  7  8  9 10  1  1  1  1  1  1  1  1  1  4  2  3
TYPE ASSIGNMENTS      4  2  3  4  2  3  1  4  2  3  1  4  2  3  5  6  7  8  9 10
TYPE ASSIGNMENTS      1  1  1  1  1  4  2  3  1  1  1  1  1  4  2  3  1  1  1  1
TYPE ASSIGNMENTS      1  4  2  3  1  1  1  1  1  4  2  3  1  1  1  1  1  4  2  3
TYPE ASSIGNMENTS      1  1  1  1  1  4  2  3  1  1  1  1  1  4  2  3  1  1  1  1
TYPE ASSIGNMENTS      1  4  2  3
EXPONENTS  3.0475249E+03 4.5736951E+02 1.0394869E+02 2.9210155E+01 9.2866630E+00
EXPONENTS  3.1639270E+00 7.8682724E+00 1.8812885E+00 5.4424930E-01 7.8682724E+00
EXPONENTS  7.8682724E+00 7.8682724E+00 1.8812885E+00 1.8812885E+00 1.8812885E+00
EXPONENTS  5.4424930E-01 5.4424930E-01 5.4424930E-01 1.6871440E-01 1.6871440E-01
EXPONENTS  1.6871440E-01 1.6871440E-01 4.3800000E-02 4.3800000E-02 4.3800000E-02
EXPONENTS  4.3800000E-02 8.0000000E-01 8.0000000E-01 8.0000000E-01 8.0000000E-01
EXPONENTS  8.0000000E-01 8.0000000E-01 3.0475249E+03 4.5736951E+02 1.0394869E+02
EXPONENTS  2.9210155E+01 9.2866630E+00 3.1639270E+00 7.8682724E+00 1.8812885E+00
EXPONENTS  5.4424930E-01 7.8682724E+00 7.8682724E+00 7.8682724E+00 1.8812885E+00
EXPONENTS  1.8812885E+00 1.8812885E+00 5.4424930E-01 5.4424930E-01 5.4424930E-01
EXPONENTS  1.6871440E-01 1.6871440E-01 1.6871440E-01 1.6871440E-01 4.3800000E-02
EXPONENTS  4.3800000E-02 4.3800000E-02 4.3800000E-02 8.0000000E-01 8.0000000E-01
EXPONENTS  8.0000000E-01 8.0000000E-01 8.0000000E-01 8.0000000E-01 3.0475249E+03
EXPONENTS  4.5736951E+02 1.0394869E+02 2.9210155E+01 9.2866630E+00 3.1639270E+00
EXPONENTS  7.8682724E+00 1.8812885E+00 5.4424930E-01 7.8682724E+00 7.8682724E+00
EXPONENTS  7.8682724E+00 1.8812885E+00 1.8812885E+00 1.8812885E+00 5.4424930E-01
EXPONENTS  5.4424930E-01 5.4424930E-01 1.6871440E-01 1.6871440E-01 1.6871440E-01
EXPONENTS  1.6871440E-01 4.3800000E-02 4.3800000E-02 4.3800000E-02 4.3800000E-02
EXPONENTS  8.0000000E-01 8.0000000E-01 8.0000000E-01 8.0000000E-01 8.0000000E-01
EXPONENTS  8.0000000E-01 5.4846717E+03 8.2523495E+02 1.8804696E+02 5.2964500E+01
EXPONENTS  1.6897570E+01 5.7996353E+00 1.5539616E+01 3.5999336E+00 1.0137618E+00
EXPONENTS  1.5539616E+01 1.5539616E+01 1.5539616E+01 3.5999336E+00 3.5999336E+00
EXPONENTS  3.5999336E+00 1.0137618E+00 1.0137618E+00 1.0137618E+00 2.7000580E-01
EXPONENTS  2.7000580E-01 2.7000580E-01 2.7000580E-01 8.4500000E-02 8.4500000E-02
EXPONENTS  8.4500000E-02 8.4500000E-02 8.0000000E-01 8.0000000E-01 8.0000000E-01
EXPONENTS  8.0000000E-01 8.0000000E-01 8.0000000E-01 3.0475249E+03 4.5736951E+02
EXPONENTS  1.0394869E+02 2.9210155E+01 9.2866630E+00 3.1639270E+00 7.8682724E+00
EXPONENTS  1.8812885E+00 5.4424930E-01 7.8682724E+00 7.8682724E+00 7.8682724E+00
EXPONENTS  1.8812885E+00 1.8812885E+00 1.8812885E+00 5.4424930E-01 5.4424930E-01
EXPONENTS  5.4424930E-01 1.6871440E-01 1.6871440E-01 1.6871440E-01 1.6871440E-01
EXPONENTS  4.3800000E-02 4.3800000E-02 4.3800000E-02 4.3800000E-02 8.0000000E-01
EXPONENTS  8.0000000E-01 8.0000000E-01 8.0000000E-01 8.0000000E-01 8.0000000E-01
EXPONENTS  1.8731137E+01 2.8253937E+00 6.4012170E-01 1.6127780E-01 3.6000000E-02
EXPONENTS  1.1000000E+00 1.1000000E+00 1.1000000E+00 1.8731137E+01 2.8253937E+00
EXPONENTS  6.4012170E-01 1.6127780E-01 3.6000000E-02 1.1000000E+00 1.1000000E+00
EXPONENTS  1.1000000E+00 1.8731137E+01 2.8253937E+00 6.4012170E-01 1.6127780E-01
EXPONENTS  3.6000000E-02 1.1000000E+00 1.1000000E+00 1.1000000E+00 1.8731137E+01
EXPONENTS  2.8253937E+00 6.4012170E-01 1.6127780E-01 3.6000000E-02 1.1000000E+00
EXPONENTS  1.1000000E+00 1.1000000E+00 1.8731137E+01 2.8253937E+00 6.4012170E-01
EXPONENTS  1.6127780E-01 3.6000000E-02 1.1000000E+00 1.1000000E+00 1.1000000E+00
EXPONENTS  1.8731137E+01 2.8253937E+00 6.4012170E-01 1.6127780E-01 3.6000000E-02
EXPONENTS  1.1000000E+00 1.1000000E+00 1.1000000E+00 1.8731137E+01 2.8253937E+00
EXPONENTS  6.4012170E-01 1.6127780E-01 3.6000000E-02 1.1000000E+00 1.1000000E+00
EXPONENTS  1.1000000E+00 1.8731137E+01 2.8253937E+00 6.4012170E-01 1.6127780E-01
EXPONENTS  3.6000000E-02 1.1000000E+00 1.1000000E+00 1.1000000E+00
MO  1                     OCC NO =   2.00000000 ORB. ENERGY = -19.22856614 
 -3.25937071E-05 -6.01301434E-05 -9.70688268E-05 -1.26354782E-04 -1.07818775E-04
 -3.72272375E-05  1.07685680E-04  4.96322535E-05 -1.39173984E-04  1.59215547E-04
 -3.71141107E-04 -1.38458679E-04  1.22076334E-04 -2.84567348E-04 -1.06161291E-04
  6.09246473E-05 -1.42019052E-04 -5.29819251E-05  5.50347196E-04 -1.92430197E-04
 -2.20177782E-04 -2.28255724E-04  2.59127204E-04 -8.19380093E-05 -2.92288011E-05
 -2.54500311E-05  2.13940362E-05 -1.48620032E-05 -6.53203297E-06  3.35757041E-04
  4.63371149E-05 -1.84275376E-04 -4.04469471E-05 -7.46181071E-05 -1.20456924E-04
 -1.56799138E-04 -1.33797001E-04 -4.61968962E-05  1.54046338E-04  7.09998481E-05
 -1.99090934E-04 -2.74413658E-04 -1.08732731E-04 -2.94544282E-04 -2.10402904E-04
 -8.33693287E-05 -2.25837784E-04 -1.05005797E-04 -4.16071385E-05 -1.12708883E-04
  6.60851247E-04  8.57406857E-05 -3.23538984E-04 -2.19026234E-04  2.81977976E-04
  6.58331832E-05 -4.39054516E-05 -4.62339811E-05 -2.20117511E-05 -1.46730503E-05
  3.66848014E-05  2.89563146E-04  2.38522532E-04 -2.18153008E-07  7.57407827E-05
  1.39729553E-04  2.25567128E-04  2.93621406E-04  2.50547701E-04  8.65081132E-05
 -2.73865769E-04 -1.26224539E-04  3.53946691E-04 -2.91360496E-04  1.11798504E-03
 -2.95369881E-05 -2.23396660E-04  8.57199682E-04 -2.26470801E-05 -1.11490591E-04
  4.27802723E-04 -1.13024803E-05 -1.68237613E-03 -3.04034093E-04  3.67556556E-04
 -3.54809707E-04 -2.21019597E-04 -1.32553906E-06 -4.93024795E-05  4.40916673E-06
  1.23931992E-04 -4.48874271E-05 -7.90445648E-05  3.60202551E-04  1.20255758E-04
 -2.39309217E-04 -8.27901205E-01 -1.52375100E+00 -2.46573031E+00 -3.24126995E+00
 -2.78001939E+00 -9.50535773E-01  1.83031718E-02  8.16684542E-03 -2.41167983E-02
 -9.86834143E-04 -3.83710581E-03 -3.37373090E-03 -7.60302097E-04 -2.95628158E-03
 -2.59927638E-03 -3.33813640E-04 -1.29796711E-03 -1.14122257E-03  6.15288856E-03
  2.66632916E-04  1.05200168E-03  9.29362696E-04 -8.13813673E-04 -1.10495863E-05
 -6.28864233E-05 -5.41177312E-05  2.48356990E-04  9.43936336E-05 -3.42750624E-04
 -9.79474821E-05 -4.18337136E-04  7.74775136E-04  7.51369940E-05  1.38615660E-04
  2.23768957E-04  2.91280721E-04  2.48550391E-04  8.58184898E-05 -2.75902079E-04
 -1.27163073E-04  3.56578437E-04  5.60040861E-04  5.49720759E-06  1.01405661E-03
  4.29403641E-04  4.21490844E-06  7.77513983E-04  2.14302514E-04  2.10353474E-06
  3.88033975E-04 -1.66342878E-03  3.10586224E-04 -3.77638930E-04  3.37997715E-04
 -2.21325389E-04 -1.26309713E-05 -1.70733760E-07 -4.40834466E-05 -6.81681674E-05
  9.35540516E-05 -2.53858842E-05  3.41396913E-04  3.23119726E-04  2.13058138E-05
 -5.47774978E-05 -9.29129981E-05 -1.05778186E-04 -1.52816864E-04 -1.99374276E-04
 -1.33818097E-05 -4.45648908E-05  6.53227778E-05  9.64058917E-06  1.63522629E-05
  1.86164771E-05  1.27064839E-04  1.85810226E-04 -6.21510894E-05  3.79443031E-05
  2.10792442E-05 -6.00286305E-05 -1.01819912E-04 -1.15918395E-04 -1.73306590E-04
 -2.04580034E-04  2.42996110E-05  9.73030177E-05 -4.86746380E-05  7.55115091E-06
  1.28081803E-05  1.45816636E-05  1.28236189E-04  1.78772782E-04  7.77167975E-05
  1.99862223E-05  1.35064673E-05  1.00448512E-04  1.70379677E-04  1.93971280E-04
  2.31766305E-04  3.95562665E-06  3.68720695E-04 -3.23910426E-04  2.46120384E-04
  8.87030058E-05  1.50457077E-04  1.71290099E-04  1.52849530E-04  4.44403054E-05
  1.97248180E-04 -3.64830729E-04  2.81738133E-04  1.01369628E-04  1.71942065E-04
  1.95750003E-04  2.31699732E-04  9.01704241E-06 -3.86634603E-04  2.94830423E-04
 -2.60157008E-04  8.68169192E-05  1.47257917E-04  1.67647968E-04  1.52071101E-04
  4.14706394E-05 -2.25906628E-04  2.89266304E-04 -3.39980166E-04
MO  2                     OCC NO =   2.00000000 ORB. ENERGY = -10.32556157 
  9.83988466E-04  1.81530034E-03  2.93046156E-03  3.81459059E-03  3.25499737E-03
  1.12387254E-03  2.60222540E-04  1.19936384E-04 -3.36314053E-04 -7.38941661E-05
  1.14601241E-04  1.29578197E-04 -5.66573373E-05  8.78689284E-05  9.93523032E-05
 -2.82759825E-05  4.38527541E-05  4.95837630E-05  1.47867369E-03  9.51593300E-05
 -5.49114437E-04 -1.92611628E-04  2.85051408E-03  7.45762604E-05 -5.90971509E-05
 -2.01571150E-04 -5.16825737E-04  4.39568967E-05  4.72868841E-04 -7.64859765E-04
  4.06800996E-04  2.96190383E-04 -2.62850354E-04 -4.84916596E-04 -7.82806798E-04
 -1.01898195E-03 -8.69499227E-04 -3.00217233E-04  3.01332175E-04  1.38883786E-04
 -3.89444532E-04 -2.09325607E-04  2.07237646E-04 -8.63799470E-05 -1.60497535E-04
  1.58896619E-04 -6.62306384E-05 -8.00995196E-05  7.93005503E-05 -3.30537307E-05
  1.98066570E-04  1.82575187E-04 -2.27392401E-04 -9.51268869E-05 -5.37318473E-04
 -7.13231233E-05  5.40966703E-05 -1.07149936E-04  2.98354769E-04 -1.36726233E-04
 -1.61628536E-04  2.84414093E-04 -1.12350912E-04  6.99441032E-05 -4.46209681E-02
 -8.23185040E-02 -1.32887769E-01 -1.72980407E-01 -1.47604508E-01 -5.09642972E-02
  1.28955498E-03  5.94354978E-04 -1.66663296E-03 -1.32736782E-05  2.81381730E-04
  6.26215000E-05 -1.01774105E-05  2.15745578E-04  4.80141753E-05 -5.07924119E-06
  1.07672165E-04  2.39624388E-05  1.16494639E-04 -1.68408562E-04  5.34967140E-05
 -1.57578594E-04  2.07028773E-04  2.18048440E-05 -1.22302712E-04 -1.14608607E-04
 -9.86949784E-05  1.70858482E-04 -7.21635032E-05 -1.08110657E-04 -9.15296002E-05
  2.81240829E-04  2.23854857E-05  4.12004549E-05  6.66704798E-05  8.76401696E-05
  7.51684908E-05  2.57013817E-05 -1.47210918E-04 -6.56852716E-05  1.93969442E-04
 -5.23244640E-05 -2.15672955E-04 -1.24297277E-04 -4.03131570E-05 -1.66164296E-04
 -9.57642991E-05 -1.76996509E-05 -7.29550906E-05 -4.20456940E-05  5.31330122E-04
  8.93411899E-05  2.45088986E-04  2.16691471E-04  1.78268033E-03  2.96553830E-04
 -5.30979840E-05  5.02081069E-04  7.83928103E-04 -8.40280416E-04  5.63523129E-05
  3.23457874E-04  7.10765792E-05 -1.51493113E-03  5.32164746E-01  9.81758300E-01
  1.58486445E+00  2.06302279E+00  1.76038125E+00  6.07817434E-01 -1.50744823E-02
 -6.94781819E-03  1.94824024E-02 -5.19767487E-04  2.52298921E-05 -1.30299655E-03
 -3.98524584E-04  1.93446734E-05 -9.99054715E-04 -1.98891701E-04  9.65434789E-06
 -4.98598328E-04 -7.12937377E-03  3.52851023E-04 -5.98072827E-04  4.03623716E-04
 -2.83675255E-03  5.62214276E-05 -2.05239810E-04  3.53088928E-05 -5.18039051E-05
 -3.04849424E-04  3.56653329E-04 -8.00309421E-04  4.51656291E-04 -4.15487089E-04
 -7.28919892E-05 -1.23638602E-04 -1.40758207E-04 -2.61216683E-04  4.29929367E-05
 -1.66707113E-04 -2.07916069E-05  9.52542013E-05 -5.89410239E-05 -9.99751260E-05
 -1.13818171E-04 -3.12906150E-04 -1.98602357E-04  1.80422205E-04  1.23858184E-04
  1.85922651E-04 -4.00284437E-05 -6.78958123E-05 -7.72969984E-05 -1.97746123E-04
  9.52290621E-05 -6.09217768E-05  3.13673839E-04  2.04832490E-05  1.33287150E-05
  2.26080219E-05  2.57384391E-05  1.59173798E-04  2.55841926E-05 -2.84967746E-05
 -2.61736302E-06  4.55897877E-05  2.59950396E-05  4.40925045E-05  5.01977682E-05
 -2.48055020E-04  3.33175194E-05  9.07063161E-05  9.60449714E-05 -4.74570050E-05
  3.94936446E-05  6.69886920E-05  7.62642738E-05 -2.65581239E-04 -2.14914377E-04
  1.40653676E-05 -1.22767926E-05  1.54516651E-05 -1.41458837E-04 -2.39940946E-04
 -2.73164342E-04  1.02709295E-03  1.66488859E-04  1.68096423E-03  1.32779159E-04
 -4.71278199E-04 -1.71908026E-04 -2.91588530E-04 -3.31963303E-04  7.94477912E-04
  6.12683069E-05 -8.08354522E-04 -1.43487615E-03  8.73379469E-04
MO  3                     OCC NO =   2.00000000 ORB. ENERGY = -10.32552716 
 -8.53247518E-05 -1.57410433E-04 -2.54109590E-04 -3.30775214E-04 -2.82251116E-04
 -9.74545421E-05  3.22821932E-04  1.48788400E-04 -4.17218095E-04  2.12950846E-04
 -1.03646463E-04  1.85966964E-04  1.63277137E-04 -7.94695023E-05  1.42587616E-04
  8.14867357E-05 -3.96608518E-05  7.11612145E-05  3.83429716E-04 -2.27778806E-04
 -1.59227478E-04 -1.72003111E-04 -1.68390013E-04  7.62953345E-05 -1.18418336E-04
  2.30523618E-05 -1.82414367E-04  2.10307080E-04 -2.78927127E-05  1.81066016E-04
  1.17596118E-04  4.27226316E-04  9.38956849E-04  1.73222425E-03  2.79635082E-03
  3.64001823E-03  3.10603445E-03  1.07243921E-03  3.27563334E-04  1.50973709E-04
 -4.23345928E-04  9.11541737E-05  1.51255618E-04  7.27621188E-05  6.98912111E-05
  1.15973168E-04  5.57893555E-05  3.48806131E-05  5.78787398E-05  2.78427987E-05
  1.57449655E-03 -2.30418530E-04 -2.55037190E-04 -5.07155831E-04  2.91811998E-03
 -1.39989449E-04 -1.89041143E-04 -4.70572695E-05  1.43859181E-04 -3.28272261E-04
  1.84413080E-04 -5.63617653E-04 -6.69250088E-04 -8.68224441E-04  5.32164610E-01
  9.81758049E-01  1.58486404E+00  2.06302226E+00  1.76038080E+00  6.07817278E-01
 -1.50634101E-02 -6.94271502E-03  1.94680926E-02  1.86126972E-04 -1.35686375E-03
  8.51080784E-05  1.42710300E-04 -1.04035665E-03  6.52554506E-05  7.12224425E-05
 -5.19210888E-04  3.25670437E-05 -7.20927015E-03 -4.11767289E-04  4.39730592E-04
 -5.85632205E-04 -2.90743687E-03 -9.82143825E-05  6.80776957E-06 -2.13188509E-04
 -4.27417475E-04  1.70506370E-04  2.56911106E-04 -6.19172790E-04 -1.70500570E-04
 -7.28781860E-04  2.73418696E-05  5.03226727E-05  8.14320313E-05  1.07044633E-04
  9.18115920E-05  3.13919403E-05 -1.82141289E-04 -8.12711464E-05  2.39994728E-04
 -4.71856607E-05 -1.68752402E-04 -2.16379650E-04 -3.63539882E-05 -1.30014558E-04
 -1.66708765E-04 -1.59613622E-05 -5.70834057E-05 -7.31941421E-05  6.08361550E-04
  4.64136729E-05  2.86246693E-04  2.57097642E-04  2.10396309E-03 -1.19932422E-04
  5.53570212E-04  2.69578317E-05 -1.01196740E-03  5.98689413E-04  4.13277988E-04
  4.68402290E-04  9.77248873E-04 -1.12268351E-04  4.46204341E-02  8.23175189E-02
  1.32886179E-01  1.72978337E-01  1.47602742E-01  5.09636873E-02 -1.23177222E-03
 -5.67722941E-04  1.59195397E-03 -3.85112331E-06  7.24373845E-05  5.34920367E-05
 -2.95279592E-06  5.55403700E-05  4.10142847E-05 -1.47365213E-06  2.77185375E-05
  2.04690028E-05 -1.05913354E-03  2.23042630E-04 -2.61864572E-04  9.10730444E-05
 -2.23003425E-04 -6.97330112E-05 -1.48006979E-04 -8.70244363E-05  2.09998080E-04
 -1.53632650E-04 -5.63654297E-05 -2.81981408E-04 -8.68150303E-05  2.63303171E-07
 -5.17300552E-05 -8.77439589E-05 -9.98934164E-05 -2.34686992E-04  1.16851208E-04
  1.10398326E-04  2.22492628E-05  2.96886827E-04  4.67110140E-06  7.92307157E-06
  9.02013879E-06  9.81067115E-05 -1.17585498E-05  7.24848506E-05  6.08944340E-05
  1.37913934E-05 -7.99415913E-05 -1.35596061E-04 -1.54371354E-04 -3.18657853E-04
  3.94601822E-05  1.73993671E-04  1.13830120E-04 -6.39309491E-05 -5.78918573E-05
 -9.81955409E-05 -1.11792175E-04 -2.95607030E-04 -1.81862886E-04 -1.06282554E-04
  2.36199612E-04  1.41880650E-04 -1.40950367E-04 -2.39078485E-04 -2.72182461E-04
  9.81628519E-04  1.60846331E-04 -1.69346251E-03  2.37534686E-05  4.98445989E-04
 -1.67113472E-04 -2.83456060E-04 -3.22704772E-04  7.88555234E-04  4.06587016E-05
  6.78697573E-04  5.24082732E-04 -1.66869120E-03  4.78804328E-08  8.12142712E-08
  9.24595962E-08 -1.12018181E-04  6.97121550E-05  2.21728146E-04 -2.42033173E-05
  6.02689104E-05  1.01684630E-05  1.72476368E-05  1.96358289E-05 -9.92355272E-05
 -2.12378386E-04 -1.67170650E-04 -2.17605924E-04  1.23193344E-04
MO  4                     OCC NO =   2.00000000 ORB. ENERGY = -10.28787357 
  1.55743405E-01  2.87321514E-01  4.63826637E-01  6.03764522E-01  5.15193409E-01
  1.77883930E-01 -4.06389008E-03 -1.87304406E-03  5.25220969E-03 -1.11302325E-04
 -3.09773704E-05  1.35575437E-04 -8.53395295E-05 -2.37514734E-05  1.03950605E-04
 -4.25904067E-05 -1.18536500E-05  5.18786380E-05 -2.78279813E-04 -5.88122730E-05
  5.22540433E-04 -1.55920576E-04  1.15284770E-03  5.02324706E-06 -4.62446144E-05
 -9.58657321E-05 -4.81820315E-04 -2.37205921E-04  7.19026236E-04  1.02606890E-03
  4.45420953E-04  9.33862785E-06  5.10775613E-01  9.42298792E-01  1.52116448E+00
  1.98010435E+00  1.68962679E+00  5.83387615E-01 -1.43857611E-02 -6.63038708E-03
  1.85922926E-02  2.72350714E-04  7.50273294E-05 -6.86043392E-05  2.08821170E-04
  5.75261747E-05 -5.26014352E-05  1.04216401E-04  2.87095933E-05 -2.62518030E-05
 -6.36787656E-03  1.30383512E-04  7.68758852E-04  2.77768738E-04 -4.43132568E-04
 -2.71112746E-05  1.05889586E-05 -1.47236111E-05  8.59795933E-05 -7.06447365E-04
  6.20467771E-04  6.48511051E-04 -5.37002563E-04 -1.14417525E-03 -9.71163727E-04
 -1.79164076E-03 -2.89226761E-03 -3.76487341E-03 -3.21257360E-03 -1.10922463E-03
  5.19546875E-04  2.39458787E-04 -6.71467259E-04 -5.94234659E-05 -2.94890912E-04
 -1.28307353E-04 -4.55621266E-05 -2.26103558E-04 -9.83779013E-05 -2.27386947E-05
 -1.12841523E-04 -4.90974682E-05  2.19666717E-03  3.99981466E-04  3.39445909E-04
  5.79833437E-04  2.78933129E-04 -7.01903173E-06  4.05187975E-06 -1.13612423E-05
 -6.36744279E-05 -8.25159442E-05  1.46190372E-04 -9.64747804E-04 -5.83722397E-04
 -7.87135668E-04  1.85283993E-05  3.41014929E-05  5.51829560E-05  7.25395053E-05
  6.22167342E-05  2.12729565E-05 -7.26479548E-05 -3.24153990E-05  9.57230853E-05
 -1.06642468E-06 -1.36528569E-04 -1.17400214E-04 -8.21622283E-07 -1.05187845E-04
 -9.04504870E-05 -3.60736510E-07 -4.61831391E-05 -3.97126438E-05 -5.59813011E-04
 -6.50165809E-05 -2.20276298E-04 -8.14840641E-05 -1.53511988E-04 -2.41740646E-05
  3.39216302E-05 -1.85878003E-05  9.22285105E-05  7.55284265E-05 -1.67756937E-04
  2.71409567E-04  1.64890513E-04  1.97878398E-04 -2.26038804E-04 -4.17005210E-04
 -6.73176616E-04 -8.76276017E-04 -7.47727983E-04 -2.58172542E-04  4.21856771E-04
  1.94433487E-04 -5.45211651E-04 -2.00808468E-04 -3.05716758E-04 -6.03042388E-05
 -1.53967136E-04 -2.34404126E-04 -4.62374471E-05 -7.68403925E-05 -1.16984089E-04
 -2.30757270E-05  8.85232188E-04  1.40148736E-04  4.04375445E-04 -1.16420860E-04
 -4.80203533E-04  4.23260516E-05 -6.74242281E-05 -4.87320859E-05  4.74660078E-05
 -6.39483777E-05  1.64823698E-05 -7.08373311E-04  3.66958195E-05  8.80881567E-05
 -1.23369865E-04 -2.09258628E-04 -2.38233600E-04  1.08837195E-04 -7.08754991E-05
 -7.14099677E-04 -8.02931262E-05  1.81459899E-04 -1.30643054E-04 -2.21595332E-04
 -2.52278505E-04 -8.98202204E-08  1.67957745E-05  6.69930041E-04  8.53994742E-05
  5.36131146E-04 -1.43922074E-04 -2.44119062E-04 -2.77920980E-04  1.02280385E-03
 -9.19853624E-06  1.77080432E-03  4.65015192E-05 -6.84595349E-04 -2.03420693E-04
 -3.45039975E-04 -3.92815896E-04  7.05053975E-04  1.80785354E-06 -1.29182903E-03
  1.49590229E-03  5.76394295E-04 -1.00708075E-04 -1.70819945E-04 -1.94472510E-04
 -1.80049482E-04 -9.88178176E-05 -1.96154685E-04  2.02139001E-05 -7.01392655E-05
 -1.03325383E-04 -1.75259394E-04 -1.99526667E-04 -1.63069937E-04 -4.47821613E-05
 -6.56906737E-05  1.38140105E-05 -2.90054000E-04 -7.68145955E-05 -1.30292084E-04
 -1.48332963E-04 -2.89379708E-04 -1.13330012E-04  1.27508599E-04 -2.77467787E-04
  6.07486165E-05 -1.92322097E-05 -3.26214656E-05 -3.71383932E-05  1.92465052E-04
  3.81594845E-06 -7.26206991E-05 -8.55972145E-06  3.61323482E-05
MO  5                     OCC NO =   2.00000000 ORB. ENERGY = -10.28763629 
 -5.10794164E-01 -9.42333016E-01 -1.52121973E+00 -1.98017627E+00 -1.68968816E+00
 -5.83408804E-01  1.45991453E-02  6.72873573E-03 -1.88680724E-02  2.27783527E-04
 -1.95837712E-05 -7.09444582E-05  1.74649892E-04 -1.50155877E-05 -5.43956892E-05
  8.71625374E-05 -7.49383072E-06 -2.71472616E-05  7.48254775E-03 -1.78923328E-04
 -7.12305432E-05 -9.93359033E-04  1.39323727E-03 -3.09125834E-05 -7.79402197E-06
 -8.55413785E-05  7.08325850E-04 -9.37574355E-05 -6.14568415E-04  6.71212111E-05
 -4.20335248E-04 -2.77044301E-04  1.55810199E-01  2.87444737E-01  4.64025559E-01
  6.04023460E-01  5.15414361E-01  1.77960219E-01 -4.78328563E-03 -2.20461296E-03
  6.18196325E-03  3.85728812E-05 -6.96604974E-05  5.16287331E-05  2.95752270E-05
 -5.34112300E-05  3.95856222E-05  1.47601112E-05 -2.66559474E-05  1.97560001E-05
 -3.97894041E-03 -8.68272562E-05  6.83586064E-04 -4.23408514E-04 -1.82466382E-03
  2.84227157E-05  1.34637944E-04  3.17128649E-05  1.83517024E-04  7.00662236E-05
 -2.53583248E-04 -9.39042337E-04 -1.37401242E-04  7.99926610E-05 -3.77688423E-04
 -6.96774348E-04 -1.12481136E-03 -1.46417032E-03 -1.24937930E-03 -4.31380713E-04
 -1.26736031E-04 -5.84125469E-05  1.63794836E-04 -1.83893382E-04 -4.91301561E-05
  3.10571861E-04 -1.40997726E-04 -3.76698727E-05  2.38126711E-04 -7.03677479E-05
 -1.87999068E-05  1.18841919E-04  4.97590059E-04  3.83537415E-04  2.66537591E-04
 -1.13473794E-04  8.59074304E-04  8.65252433E-05  5.45106928E-05  5.75565782E-05
  6.25688412E-05 -2.04657333E-04  1.42088492E-04  6.73749412E-05 -6.24755172E-05
 -3.68760520E-04 -7.17395507E-06 -1.32036542E-05 -2.13661224E-05 -2.80863524E-05
 -2.40895098E-05 -8.23661191E-06  1.12409077E-05  5.01567469E-06 -1.48113511E-05
  6.91779817E-05  8.84224474E-05  1.02611136E-04  5.32978768E-05  6.81246921E-05
  7.90563060E-05  2.34006434E-05  2.99104153E-05  3.47099835E-05  2.49361272E-04
 -2.76854602E-05 -4.36423578E-05  1.66569871E-04  6.00552236E-06 -5.38553581E-05
  3.66979485E-05 -5.30280116E-05 -8.78495891E-05 -5.99115569E-05  1.47761146E-04
 -2.17650113E-04  1.15084191E-04  7.17271812E-05  1.02608466E-03  1.89296105E-03
  3.05583019E-03  3.97778331E-03  3.39425003E-03  1.17195314E-03 -3.31359525E-04
 -1.52723370E-04  4.28252161E-04 -1.02066627E-04 -1.05244070E-05  2.92375241E-04
 -7.82581852E-05 -8.06944459E-06  2.24174702E-04 -3.90563196E-05 -4.02721844E-06
  1.11878889E-04 -2.00069976E-03  3.04548713E-04 -5.32344952E-04 -5.19535564E-04
 -6.76643370E-04  2.66076346E-05 -3.12127111E-05 -3.80009569E-05  4.04209712E-04
  1.66174774E-05 -4.20827189E-04  9.13754476E-04 -4.18980156E-04 -7.17860456E-05
  9.09942749E-05  1.54343503E-04  1.75714659E-04 -1.16243128E-03 -3.60415987E-05
  1.70121571E-03  2.44883552E-04 -4.89454306E-04  1.57432988E-04  2.67036129E-04
  3.04011256E-04 -8.50925035E-04  2.23558661E-05 -1.60104820E-03 -3.73130980E-04
 -9.75636366E-04  5.35814494E-05  9.08842737E-05  1.03468555E-04  5.63068928E-04
  7.40835273E-05  3.48737707E-04  2.57403835E-05 -1.59226807E-04  1.99990725E-05
  3.39222100E-05  3.86192451E-05  4.79729356E-04 -2.07997632E-05 -2.67737368E-04
  1.78073291E-04  1.89690270E-04  2.02378166E-05  3.43271652E-05  3.90802723E-05
  2.46419287E-04  7.84945375E-05  8.15864436E-05 -6.66759925E-05  2.53217794E-04
 -4.96313262E-05 -8.41841177E-05 -9.58406621E-05 -3.42814486E-04 -4.66154273E-05
 -1.45807957E-04 -4.74332469E-06 -1.78038299E-04  6.76234464E-05  1.14702157E-04
  1.30584378E-04  1.14207292E-05  3.20162202E-05 -1.18679170E-04 -7.18118676E-05
  5.74772991E-05  1.11292390E-04  1.88772945E-04  2.14911370E-04  3.33087162E-04
  5.88872103E-05 -5.99717336E-05  3.60758484E-04 -1.06441479E-05
MO  6                     OCC NO =   2.00000000 ORB. ENERGY =  -1.16279777 
 -1.43504610E-02 -2.64742907E-02 -4.27377716E-02 -5.56318852E-02 -4.74707929E-02
 -1.63905265E-02 -1.80840977E-02 -8.33494783E-03  2.33720577E-02 -2.65287457E-03
 -1.77285015E-02 -3.60975114E-02 -2.03405515E-03 -1.35930851E-02 -2.76772712E-02
 -1.01513609E-03 -6.78390223E-03 -1.38128983E-02  7.44673085E-03 -1.21312951E-03
 -1.13636423E-03 -1.85178673E-03 -1.28603210E-03 -8.00250616E-04  8.94501409E-05
  6.65647075E-05  1.03119903E-03  2.20332124E-03 -3.23452027E-03  5.22283155E-03
 -1.01819213E-03  4.55456131E-04 -1.42956400E-02 -2.63731548E-02 -4.25745067E-02
 -5.54193628E-02 -4.72894471E-02 -1.63279121E-02 -1.78544165E-02 -8.22908791E-03
  2.30752155E-02 -9.57830174E-03 -3.66041838E-02 -1.30661645E-02 -7.34403135E-03
 -2.80657553E-02 -1.00183022E-02 -3.66518639E-03 -1.40067791E-02 -4.99983499E-03
  7.75282671E-03  4.77251506E-04 -2.28557890E-03 -1.10787103E-03 -1.43767696E-03
  7.97575288E-04 -7.52754063E-05 -5.25089069E-05  2.35069687E-03  2.82941579E-07
 -2.35097981E-03  3.91948370E-03  3.31876523E-03  3.57321161E-03 -3.87699101E-02
 -7.15242438E-02 -1.15462463E-01 -1.50297833E-01 -1.28249425E-01 -4.42814512E-02
 -5.35873334E-02 -2.46983640E-02  6.92567727E-02  4.37159743E-02 -1.06829783E-01
  3.26071259E-02  3.35186231E-02 -8.19102696E-02  2.50010661E-02  1.67281423E-02
 -4.08789657E-02  1.24772843E-02  8.93966617E-03 -5.32008663E-04  3.40258796E-04
 -3.47574661E-04  1.63541783E-03  5.10283306E-05 -5.17431171E-06  4.20688453E-04
  1.48957500E-02 -7.34077976E-03 -7.55497023E-03 -7.55684373E-03 -1.57499223E-02
  6.57228155E-03 -1.57803825E-01 -2.90437718E-01 -4.69985636E-01 -6.17808976E-01
 -5.29891356E-01 -1.81178841E-01 -2.53008070E-01 -1.12891788E-01  3.33370886E-01
  6.11838369E-02  2.37083266E-01  2.09250775E-01  4.71388225E-02  1.82659777E-01
  1.61216354E-01  2.06964863E-02  8.01974970E-02  7.07826774E-02  1.15821391E-01
  3.54794913E-03  1.39242789E-02  1.22735841E-02 -4.30479200E-03 -2.66492017E-04
 -1.13055255E-03 -9.88818721E-04  6.12050644E-03  2.31201832E-03 -8.43252476E-03
  1.58394434E-03 -8.26392717E-03  1.76811129E-02 -3.89481257E-02 -7.18530229E-02
 -1.15993215E-01 -1.50988715E-01 -1.28838956E-01 -4.44850020E-02 -5.38249502E-02
 -2.48078814E-02  6.95638709E-02 -6.33683052E-02  3.37633936E-02 -9.67110207E-02
 -4.85867779E-02  2.58876185E-02 -7.41518473E-02 -2.42482077E-02  1.29197361E-02
 -3.70069692E-02  9.05646429E-03  5.47716604E-04 -3.81638504E-04  2.67857258E-04
  1.41092270E-03  5.17225427E-05  4.07647278E-04 -5.80894537E-05 -6.57703527E-03
  1.02769653E-02 -3.69992999E-03 -6.22131640E-03 -6.58445774E-03  2.47309151E-02
  1.95662004E-03  3.31879770E-03  3.77833466E-03 -6.88370759E-04 -1.40589929E-03
  1.68825781E-03 -5.07344905E-05 -1.21593802E-03  1.43633066E-03  2.43628850E-03
  2.77362892E-03  1.06996212E-03  1.21904980E-03 -1.24209605E-03 -1.54177453E-04
 -1.09690155E-03  1.91025384E-03  3.24015186E-03  3.68879912E-03 -7.43553712E-04
 -1.40264638E-03 -1.83546571E-03 -6.63788648E-04  4.78645266E-04  1.43171568E-03
  2.42846062E-03  2.76471715E-03  1.06243111E-03  1.14793739E-03  9.16276381E-04
 -1.34163243E-03 -2.97760102E-04  5.37064512E-03  9.10963005E-03  1.03709940E-02
  1.01809399E-03 -1.22895486E-05  7.01410552E-03 -2.02890886E-03  1.45516541E-04
  5.19046369E-03  8.80400825E-03  1.00230543E-02  1.09603453E-03  5.00469637E-04
 -3.96524538E-04 -3.54230633E-03  6.10176304E-03  5.39478986E-03  9.15058410E-03
  1.04176187E-02  9.85202530E-04 -3.50126720E-05 -7.17145754E-03  1.49711905E-03
 -2.88767618E-04  5.20566677E-03  8.82979556E-03  1.00524122E-02  1.13572063E-03
  5.20092504E-04  6.11494798E-04  5.59248197E-03 -4.27288712E-03
MO  7                     OCC NO =   2.00000000 ORB. ENERGY =  -0.92201367 
 -7.26700012E-02 -1.34064455E-01 -2.16421892E-01 -2.81717024E-01 -2.40389670E-01
 -8.30007886E-02 -9.92461872E-02 -4.57424973E-02  1.28266704E-01 -3.03660310E-03
  3.06136483E-02 -6.84891716E-02 -2.32827373E-03  2.34725945E-02 -5.25131319E-02
 -1.16197178E-03  1.17144699E-02 -2.62077335E-02  4.00969761E-02  5.46532396E-05
  2.50904816E-04 -2.13764215E-03 -1.55374497E-03 -1.51311087E-04  2.02831244E-04
  2.06340950E-04  8.92637691E-04  3.82017469E-03 -4.71281238E-03 -7.93493731E-03
 -2.79964612E-03  1.52189246E-03 -7.26323270E-02 -1.33994953E-01 -2.16309693E-01
 -2.81570974E-01 -2.40265045E-01 -8.29577587E-02 -9.92065640E-02 -4.57242351E-02
  1.28215495E-01 -3.65799081E-03 -6.48008229E-02  3.72812721E-02 -2.80471423E-03
 -4.96851413E-02  2.85849035E-02 -1.39974899E-03 -2.47963680E-02  1.42658704E-02
  4.00850616E-02 -4.19062247E-04 -2.05362802E-03  4.78897264E-04 -1.81859111E-03
  2.40983998E-04  2.10174824E-04  1.69196841E-04  3.10603022E-03  1.00581366E-03
 -4.11184388E-03 -9.05545866E-03  3.53044037E-04  3.37382282E-03 -2.12967388E-02
 -3.92890551E-02 -6.34248028E-02 -8.25602556E-02 -7.04488223E-02 -2.43242890E-02
 -2.88418839E-02 -1.32932038E-02  3.72755214E-02  2.39779537E-02  1.05953297E-01
  7.11626852E-02  1.83847668E-02  8.12382356E-02  5.45630118E-02  9.17528723E-03
  4.05435736E-02  2.72307673E-02  1.33511822E-02  9.03624971E-04  8.27181972E-04
  1.91733203E-03  2.41709569E-03  7.95095629E-05  2.29962264E-04  2.87809534E-04
 -9.24838824E-03  7.74791576E-03  1.50047248E-03  8.68081766E-03  1.05939541E-02
  9.85311457E-03  6.36453046E-02  1.17139094E-01  1.89554208E-01  2.49174191E-01
  2.13715332E-01  7.30728962E-02  1.07480447E-01  4.79576001E-02 -1.41619402E-01
  7.11785239E-03  3.41985304E-02  3.31867023E-02  5.48391859E-03  2.63481098E-02
  2.55685513E-02  2.40773613E-03  1.15682417E-02  1.12259735E-02 -5.46227924E-02
 -1.65947268E-04 -3.41205367E-04 -1.95275652E-04 -3.52802491E-03 -1.43123426E-04
 -5.44085326E-04 -4.93932897E-04  7.23399067E-05  2.66178609E-04 -3.38518516E-04
  7.53807096E-03  4.59279986E-03 -2.92471181E-03 -2.16101726E-02 -3.98672901E-02
 -6.43582546E-02 -8.37753326E-02 -7.14856498E-02 -2.46822807E-02 -2.92500287E-02
 -1.34813175E-02  3.78030116E-02  1.99198893E-02  8.29436974E-02  9.83925224E-02
  1.52733016E-02  6.35959412E-02  7.54411156E-02  7.62244804E-03  3.17388321E-02
  3.76504044E-02  1.35977656E-02 -2.23471095E-04  2.15513974E-03  7.26977541E-04
  2.29990176E-03  5.72142279E-05  3.01500848E-04  1.81753781E-04  1.03235390E-02
 -7.24738335E-03 -3.07615566E-03  9.36638372E-03 -4.36069724E-03 -1.17980495E-02
  1.60910990E-02  2.72935478E-02  3.10727458E-02  2.71454087E-03 -1.69524500E-05
  9.56443325E-03  1.48683420E-03 -6.28074495E-03  1.58553930E-02  2.68937458E-02
  3.06175853E-02  2.92512112E-03 -1.62488278E-04 -7.89133605E-03 -1.78677195E-03
 -7.82369634E-03  1.61442354E-02  2.73836772E-02  3.11753550E-02  2.75006659E-03
 -1.29936977E-05 -1.00892562E-02 -3.78102242E-03  4.20614749E-03  1.58308248E-02
  2.68520734E-02  3.05701428E-02  2.94926937E-03 -1.85957224E-04  5.39419260E-03
 -9.54507126E-03 -2.46488651E-03  4.83328683E-03  8.19816874E-03  9.33332726E-03
  8.05146670E-04  4.07048532E-05  3.20221073E-03  1.71830640E-03  6.53162938E-04
  3.71522407E-03  6.30172280E-03  7.17429014E-03  6.78570224E-04  5.88027299E-05
 -2.82305757E-04  1.30969315E-03  2.78049578E-03  4.98543358E-03  8.45623840E-03
  9.62713051E-03  8.00052270E-04  7.30716540E-06 -2.51719436E-03  1.46720470E-03
  2.35621408E-03  3.72287467E-03  6.31469967E-03  7.18906386E-03  6.75838598E-04
  6.14484262E-05  1.15855722E-03  2.73037813E-03  8.65350492E-04
MO  8                     OCC NO =   2.00000000 ORB. ENERGY =  -0.87024347 
 -3.56700666E-02 -6.58055315E-02 -1.06230675E-01 -1.38280788E-01 -1.17995258E-01
 -4.07409332E-02 -4.91421556E-02 -2.26495847E-02  6.35117831E-02  2.73054731E-02
 -1.00273983E-01  5.94255032E-03  2.09360966E-02 -7.68836995E-02  4.55636887E-03
  1.04485796E-02 -3.83703549E-02  2.27394743E-03  2.26130938E-02  5.07569530E-04
 -2.11458069E-03 -7.36264277E-04 -2.65357412E-03  3.18344878E-05 -1.04014729E-04
  2.84124902E-04  3.70036072E-03 -2.40725892E-03 -1.29310180E-03  1.60473202E-02
 -1.62949180E-03 -4.06295049E-03  3.59029023E-02  6.62350759E-02  1.06924094E-01
  1.39183413E-01  1.18765470E-01  4.10068688E-02  4.94620068E-02  2.27970039E-02
 -6.39251618E-02  4.82639686E-02 -5.66539716E-03  9.20341260E-02  3.70057352E-02
 -4.34386548E-03  7.05659025E-02  1.84684557E-02 -2.16789334E-03  3.52173314E-02
 -2.27564363E-02  1.18348891E-03  7.54123556E-04  1.83545018E-03  2.72077476E-03
 -7.52609994E-06 -2.96551266E-04  1.24236700E-04  2.22931039E-03 -1.30911995E-03
 -9.20190441E-04 -1.47234725E-02 -7.11431235E-03 -6.04060580E-03  6.95238528E-02
  1.28260318E-01  2.07052202E-01  2.69520471E-01  2.29982328E-01  7.94073829E-02
  9.97190985E-02  4.59604618E-02 -1.28877899E-01 -1.12256217E-02 -4.59760352E-03
 -1.10317537E-03 -8.60709134E-03 -3.52514937E-03 -8.45844565E-04 -4.29554186E-03
 -1.75929662E-03 -4.22135724E-04 -4.01071875E-02  5.12253901E-05 -9.55174211E-04
 -3.40287869E-04 -4.58939815E-03 -1.60505798E-04  4.74433374E-04  9.79059010E-06
 -4.34830587E-03  1.81649197E-03  2.53181390E-03 -6.27420434E-03 -7.10132294E-04
 -1.70999259E-03  1.95764929E-05  3.60305078E-05  5.83044834E-05  7.66428385E-05
  6.57361405E-05  2.24763012E-05  1.27312245E-05  5.68065161E-06 -1.67750364E-05
  2.59819623E-01 -3.67852045E-01  3.42950154E-01  2.00176905E-01 -2.83410017E-01
  2.64224463E-01  8.78884610E-02 -1.24432288E-01  1.16008794E-01 -5.11631518E-05
  1.07987438E-02 -1.54402041E-02  1.43814129E-02 -1.96007020E-05 -9.42239732E-04
  1.28005545E-03 -1.19147282E-03 -1.46890991E-02  1.20527851E-02  2.63631404E-03
  7.83115017E-04  6.58624100E-03  1.25528531E-02 -6.92744740E-02 -1.27800254E-01
 -2.06309515E-01 -2.68553714E-01 -2.29157392E-01 -7.91225524E-02 -9.93598130E-02
 -4.57948674E-02  1.28413555E-01 -1.12456756E-02  3.23849309E-03  7.60165680E-03
 -8.62246739E-03  2.48307011E-03  5.82846598E-03 -4.30321559E-03  1.23922603E-03
  2.90881305E-03  3.99793870E-02  3.82711575E-04  4.06266379E-04  8.29572536E-04
  4.51068524E-03 -2.83546127E-04 -1.70193380E-05 -4.14440720E-04 -9.78566775E-04
  3.00886303E-03 -2.03029625E-03  7.14782346E-03  7.59314978E-04  4.35476235E-03
  8.47360553E-03  1.43728379E-02  1.63629713E-02  1.93192763E-03  6.22714162E-05
  5.43889322E-03 -1.23787566E-03 -2.31930589E-03  9.77558231E-03  1.65812368E-02
  1.88771559E-02  2.36828110E-03  3.39846960E-04 -4.32575411E-03 -2.92201233E-03
 -3.84149769E-03 -8.52024627E-03 -1.44519494E-02 -1.64530369E-02 -2.00110340E-03
 -8.06526289E-05  5.98059484E-03  1.06014822E-03 -2.46612324E-04 -9.85797730E-03
 -1.67209943E-02 -1.90362649E-02 -2.40493714E-03 -3.07218248E-04 -2.63351721E-03
  4.97363751E-03  3.31471539E-03 -1.75553116E-02 -2.97771293E-02 -3.39002162E-02
 -3.93855315E-03  2.04495413E-04 -1.15642724E-02  1.77392710E-05  1.69829042E-03
 -1.86329156E-02 -3.16049495E-02 -3.59811253E-02 -4.69921388E-03  5.21515174E-04
  3.06079256E-03  2.96346960E-03 -1.13720333E-02  1.73405317E-02  2.94128220E-02
  3.34854651E-02  3.81175999E-03 -1.81609253E-04 -1.11935780E-02  7.98405373E-04
  2.96042707E-03  1.86690160E-02  3.16661825E-02  3.60508370E-02  4.78306700E-03
 -5.42196300E-04  4.25825365E-03  1.02018329E-02 -4.99372871E-03
MO  9                     OCC NO =   2.00000000 ORB. ENERGY =  -0.72237568 
 -5.80100170E-02 -1.07019144E-01 -1.72762315E-01 -2.24885222E-01 -1.91894986E-01
 -6.62567370E-02 -8.19346810E-02 -3.77636364E-02  1.05893151E-01 -2.36946132E-02
 -5.05840503E-02  1.40849209E-01 -1.81675193E-02 -3.87846260E-02  1.07994197E-01
 -9.06686553E-03 -1.93562468E-02  5.38966736E-02  4.63217002E-02 -1.54611545E-03
 -2.15127804E-03  4.09816338E-03  6.69532893E-03 -6.39482206E-05  2.80374968E-04
 -3.22323149E-04 -6.40152090E-03 -1.17713028E-03  7.57865118E-03  7.98723725E-03
  3.61539389E-03  2.15037247E-03  5.60862315E-02  1.03470069E-01  1.67033000E-01
  2.17427356E-01  1.85531174E-01  6.40594656E-02  7.92204381E-02  3.65126438E-02
 -1.02385238E-01 -3.62055151E-02 -1.25250701E-01  8.19010863E-02 -2.77600816E-02
 -9.60342554E-02  6.27965334E-02 -1.38542265E-02 -4.79278246E-02  3.13398716E-02
 -4.47647045E-02 -1.72528619E-03 -3.40891810E-03  3.27209200E-03 -6.61710437E-03
 -6.01378514E-05  3.26892199E-04 -2.95691583E-04 -1.80500868E-04  5.81455697E-03
 -5.63405611E-03 -9.75471277E-03  3.60679883E-03  6.58241257E-03 -2.24706846E-02
 -4.14547962E-02 -6.69209851E-02 -8.71112466E-02 -7.43321915E-02 -2.56651233E-02
 -3.33924180E-02 -1.53905418E-02  4.31566745E-02 -8.20196494E-02 -1.54561020E-01
 -8.04780099E-02 -6.28874401E-02 -1.18507540E-01 -6.17054091E-02 -3.13852404E-02
 -5.91435689E-02 -3.07953241E-02  1.77219654E-02 -3.05684212E-03 -4.32808558E-03
 -1.69701126E-03  3.53015843E-03 -1.15855603E-05 -3.64798993E-04 -7.49131909E-06
  6.75666900E-03 -3.99340868E-03 -2.76326032E-03 -9.96756624E-03 -1.12259568E-02
 -9.06819926E-03 -1.92584728E-03 -3.54451921E-03 -5.73573270E-03 -7.53977754E-03
 -6.46682567E-03 -2.21111736E-03 -3.32868924E-03 -1.48525571E-03  4.38597899E-03
 -3.84946461E-01  3.78541548E-01 -3.26564876E-01 -2.96580336E-01  2.91645699E-01
 -2.51600497E-01 -1.30214769E-01  1.28048197E-01 -1.10466192E-01  1.98805986E-03
 -1.69796447E-02  1.64220199E-02 -1.39294313E-02  2.09163743E-04  7.11238925E-04
 -6.80998334E-04  5.97871673E-04  8.77108374E-03 -6.09212458E-03 -2.67895916E-03
  6.60148706E-04 -8.02335710E-03 -1.10593676E-02  2.63650561E-02  4.86392848E-02
  7.85189929E-02  1.02208408E-01  8.72146281E-02  3.01131197E-02  3.90207761E-02
  1.79846480E-02 -5.04308173E-02 -2.64061866E-02  1.14943619E-01  1.50668141E-01
 -2.02465810E-02  8.81314417E-02  1.15522728E-01 -1.01044630E-02  4.39837666E-02
  5.76539386E-02 -2.08816660E-02 -1.56637307E-03  2.77284583E-03  4.42753240E-03
 -3.65123494E-03  9.47412423E-05  5.02308641E-05  3.37241783E-04  6.46860064E-03
 -4.26074317E-03 -2.20785747E-03  1.23220015E-02 -5.89961022E-03 -1.07347960E-02
  2.61542393E-02  4.43625373E-02  5.05051910E-02  8.86040271E-03 -2.99095399E-04
  1.16989086E-02  2.45699399E-04 -4.51526229E-03  2.39026415E-02  4.05434014E-02
  4.61572390E-02  9.06638633E-03 -4.55555667E-04 -9.79749142E-03 -3.80646695E-03
 -5.62922440E-03 -2.54618515E-02 -4.31881166E-02 -4.91681544E-02 -8.63473680E-03
  3.01767073E-04  1.17362165E-02  1.59862270E-03 -2.87612958E-03 -2.30741256E-02
 -3.91380818E-02 -4.45573319E-02 -8.78861854E-03  4.14390828E-04 -6.87563046E-03
  7.71296278E-03  5.21814040E-03  1.18693247E-02  2.01326200E-02  2.29202810E-02
  4.46040561E-03 -3.85464412E-04  5.39290061E-03 -2.64706646E-03 -2.25238327E-03
  7.84949533E-03  1.33142289E-02  1.51577821E-02  3.67845096E-03 -3.38656838E-04
 -3.06165214E-03 -3.84703956E-03  2.68402861E-03 -1.34226784E-02 -2.27674016E-02
 -2.59198873E-02 -5.06062225E-03  3.69432037E-04  6.94511309E-03  1.25440194E-03
  6.44744809E-04 -9.76716673E-03 -1.65669623E-02 -1.88609049E-02 -4.42200817E-03
  3.92654622E-04 -2.84690884E-03 -2.35251749E-03  5.05141613E-03
MO 10                     OCC NO =   2.00000000 ORB. ENERGY =  -0.71560365 
 -2.35015424E-02 -4.33565630E-02 -6.99910306E-02 -9.11075340E-02 -7.77422311E-02
 -2.68425282E-02 -3.32550984E-02 -1.53272513E-02  4.29792014E-02 -2.95910058E-02
  1.75402965E-01  2.78147435E-02 -2.26884974E-02  1.34487815E-01  2.13265727E-02
 -1.13231505E-02  6.71188462E-02  1.06434546E-02  1.91300044E-02 -8.85168625E-04
  5.81013821E-03  8.36537569E-04  1.92044236E-03  2.50648791E-04 -4.70615382E-05
  3.39182530E-05 -4.28147606E-03  2.70974711E-03  1.57172894E-03 -1.46730375E-02
  6.56160119E-03  2.99894783E-03 -2.76548561E-02 -5.10187582E-02 -8.23602061E-02
 -1.07208527E-01 -9.14812388E-02 -3.15862781E-02 -3.92292969E-02 -1.80807551E-02
  5.07003115E-02  7.47312536E-02  4.18032710E-02  1.56138474E-01  5.72991626E-02
  3.20520841E-02  1.19717031E-01  2.85962983E-02  1.59962365E-02  5.97471896E-02
  2.22433099E-02  2.37151412E-03  1.43353346E-03  5.16779845E-03  2.38115156E-03
 -2.39758433E-04  6.48441089E-05 -2.11891278E-05  2.49396803E-03 -1.47965297E-03
 -1.01431506E-03 -1.19304159E-02 -5.94621498E-03 -1.09888754E-02  5.76727915E-02
  1.06397017E-01  1.71758008E-01  2.23577913E-01  1.90779456E-01  6.58715714E-02
  8.40894223E-02  3.87567552E-02 -1.08677959E-01  8.39037432E-02 -1.16040094E-01
  8.63959375E-02  6.43320431E-02 -8.89721486E-02  6.62428988E-02  3.21061986E-02
 -4.44033383E-02  3.30598496E-02 -4.56888992E-02  2.46727126E-03 -4.39466971E-03
  2.06249246E-03 -2.97077174E-03  1.69063216E-05 -2.06626307E-04 -9.95086489E-05
  1.09840315E-02 -4.93261295E-03 -6.05141859E-03  3.79007867E-03 -5.62468735E-03
  6.47325869E-03 -5.77636840E-02 -1.06313979E-01 -1.72037033E-01 -2.26147386E-01
 -1.93965367E-01 -6.63200484E-02 -1.01107642E-01 -4.51140649E-02  1.33222407E-01
 -1.29836276E-02 -1.00356575E-01 -5.97601222E-02 -1.00031797E-02 -7.73192894E-02
 -4.60419277E-02 -4.39193559E-03 -3.39473396E-02 -2.02148903E-02  5.80239241E-02
 -3.08031757E-04 -3.29123848E-03 -1.62279467E-03  5.48788461E-03  5.70895638E-05
  2.88720203E-04  2.05230132E-04 -1.07226947E-03  1.34078645E-04  9.38190830E-04
  1.42646312E-03  2.16584156E-03 -2.59245571E-03  5.60727982E-02  1.03445287E-01
  1.66992994E-01  2.17375280E-01  1.85486738E-01  6.40441227E-02  8.16836738E-02
  3.76479474E-02 -1.05568747E-01 -9.50829824E-02  8.48277427E-02 -1.12541441E-01
 -7.29035712E-02  6.50405070E-02 -8.62896050E-02 -3.63839919E-02  3.24597717E-02
 -4.30645610E-02 -4.45378032E-02 -3.17530812E-03  1.90228810E-03 -4.14145581E-03
 -2.60719815E-03 -1.21705580E-04 -1.08815806E-04 -1.78608908E-04 -3.87603007E-03
  7.97587397E-03 -4.09984390E-03  4.93268888E-03 -3.24248604E-03  1.60178928E-02
  9.45479789E-03  1.60371257E-02  1.82577045E-02  3.23224753E-03  2.29251465E-04
  4.12493036E-03  3.89702830E-03 -1.81743485E-03  1.02284561E-02  1.73493964E-02
  1.97516786E-02  3.42657117E-03 -4.28345487E-04 -4.58864867E-03  2.76362448E-03
 -2.98928580E-03  1.11291182E-02  1.88770897E-02  2.14909038E-02  3.79999248E-03
  1.95130208E-04 -4.20164832E-03 -6.01420481E-04  5.09083603E-03  1.21495783E-02
  2.06079831E-02  2.34614652E-02  4.11671124E-03 -4.35169893E-04  4.86069884E-03
 -4.46089176E-03  1.68118011E-03 -2.49106548E-02 -4.22531827E-02 -4.81037649E-02
 -9.44555940E-03  1.84619706E-04 -1.14771054E-02 -1.67835844E-03  3.19219659E-03
 -2.62476152E-02 -4.45209205E-02 -5.06855048E-02 -1.00701140E-02  9.29167978E-05
  5.07500230E-03  1.49219384E-03 -1.12306243E-02 -2.42838416E-02 -4.11899889E-02
 -4.68933561E-02 -9.17704640E-03  2.09561786E-04  1.06561014E-02  3.61949228E-04
 -4.82617341E-03 -2.55116463E-02 -4.32725780E-02 -4.92643107E-02 -9.78983898E-03
  3.48909057E-05 -6.42878595E-03 -9.53625039E-03  3.69773205E-03
MO 11                     OCC NO =   2.00000000 ORB. ENERGY =  -0.62113838 
  4.15590669E-03  7.66697891E-03  1.23768979E-02  1.61110451E-02  1.37475853E-02
  4.74671153E-03  6.99260901E-03  3.22288854E-03 -9.03731353E-03 -2.61895606E-01
 -5.69734401E-03  2.16724049E-02 -2.00804860E-01 -4.36836029E-03  1.66170189E-02
 -1.00215700E-01 -2.18011797E-03  8.29305713E-03 -2.82381631E-04 -1.40706934E-02
 -1.02824373E-03 -6.78271363E-04 -4.19467879E-03  3.95706370E-07  3.97717972E-04
  4.73550291E-04  1.62560793E-03 -3.55432558E-03  1.92871765E-03 -3.41123005E-03
  1.10143295E-03 -9.27485001E-04 -4.28997199E-03 -7.91430782E-03 -1.27761640E-02
 -1.66307709E-02 -1.41910683E-02 -4.89983559E-03 -7.18779265E-03 -3.31284854E-03
  9.28957069E-03 -2.52553055E-01  5.59961578E-02  5.91309339E-02 -1.93641587E-01
  4.29342852E-02  4.53378317E-02 -9.66407244E-02  2.14272176E-02  2.26267558E-02
  4.81555900E-04 -1.30785109E-02  4.73879847E-03  3.74150822E-03  3.92683480E-03
 -1.80291142E-04 -4.56057531E-04 -3.08347561E-04  3.04757610E-03 -1.89258685E-03
 -1.15498925E-03  2.19908020E-03  1.77984626E-03  1.56863930E-03 -8.11812618E-04
 -1.49766361E-03 -2.41769671E-03 -3.14712304E-03 -2.68544604E-03 -9.27220124E-04
  2.11204066E-04  9.73438042E-05 -2.72962117E-04 -2.19223437E-01  8.65447316E-02
  1.63645038E-01 -1.68086561E-01  6.63569847E-02  1.25472586E-01 -8.38869751E-02
  3.31167864E-02  6.26196150E-02  3.37551468E-03 -1.04997804E-02  2.58695512E-03
  9.14155839E-03 -2.72925937E-03 -8.47890070E-04 -5.86560734E-05  3.38995050E-04
 -5.53687586E-03  2.43218848E-03  3.10468738E-03  2.15343174E-03  9.80030329E-03
 -1.72006434E-03 -4.76032055E-04 -8.76136328E-04 -1.41776176E-03 -1.86368662E-03
 -1.59847375E-03 -5.46545281E-04 -7.88377039E-04 -3.51772550E-04  1.03878881E-03
 -2.63371011E-01 -4.08764759E-01  5.03897263E-01 -2.02913056E-01 -3.14931041E-01
  3.88225467E-01 -8.90897792E-02 -1.38271718E-01  1.70451925E-01  5.47081821E-04
 -1.44797663E-02 -1.99127444E-02  2.49900502E-02  8.10540745E-06  3.75420646E-04
  4.05098711E-04 -5.28672886E-04 -8.78112861E-03  1.12003158E-02 -2.41918715E-03
  3.93980608E-03 -1.33097211E-02 -5.90887003E-03  6.24823298E-05  1.15269841E-04
  1.86081516E-04  2.42222867E-04  2.06689231E-04  7.13648350E-05 -1.42275900E-03
 -6.55748615E-04  1.83878709E-03 -2.59707769E-01 -1.29818579E-01 -1.05432853E-03
 -1.99127366E-01 -9.95366132E-02 -8.08391926E-04 -9.93785125E-02 -4.96757466E-02
 -4.03444232E-04 -2.77331502E-03 -1.23212715E-02 -7.46365947E-03  1.66149614E-03
  3.05917045E-03 -8.77670632E-04 -1.14503362E-04  3.21262896E-04 -2.23303151E-03
  2.42255693E-03 -1.89525418E-04 -2.59155202E-03 -7.24733452E-04  1.19109524E-02
  2.06062571E-02  3.49521099E-02  3.97917500E-02  9.99169007E-03  1.24442499E-05
  2.87913167E-03  6.37894229E-04 -5.29044983E-03 -1.81312145E-02 -3.07539695E-02
 -3.50123144E-02 -8.00282042E-03 -3.19384599E-04  1.04577578E-03  2.01345013E-03
  6.71410697E-03 -2.01043230E-02 -3.41007349E-02 -3.88224893E-02 -9.65917608E-03
 -4.83958711E-05  3.44148059E-03  4.60107032E-03 -1.88027507E-03  1.92390962E-02
  3.26331466E-02  3.71516915E-02  8.56893581E-03  3.34699160E-04 -6.56414693E-04
 -7.07930233E-03 -1.65300664E-03  2.17011949E-02  3.68093316E-02  4.19061316E-02
  9.62909153E-03 -1.34788294E-03  6.05685119E-03  1.26013361E-03  2.83263058E-03
 -1.52314644E-02 -2.58354448E-02 -2.94127468E-02 -6.78382935E-03  1.08648235E-03
 -2.39648771E-03  3.47925687E-03 -4.57964732E-03 -2.13431282E-02 -3.62019827E-02
 -4.12146862E-02 -9.48123145E-03  1.38329730E-03  4.72267206E-03 -4.34997845E-03
 -2.14672731E-03  1.66983676E-02  2.83235901E-02  3.22454129E-02  7.36869300E-03
 -1.09263597E-03 -2.03195939E-03  5.08422217E-03 -3.51117609E-03
MO 12                     OCC NO =   2.00000000 ORB. ENERGY =  -0.60862785 
  5.46356485E-03  1.00793977E-02  1.62712952E-02  2.11803937E-02  1.80732700E-02
  6.24026674E-03  7.95252327E-03  3.66531234E-03 -1.02779157E-02 -6.84490873E-02
 -9.06663729E-02 -2.83679362E-01 -5.24823979E-02 -6.95171965E-02 -2.17507256E-01
 -2.61923951E-02 -3.46939536E-02 -1.08551366E-01 -5.24540279E-03 -6.03197466E-03
 -4.71506765E-03 -1.41200925E-02 -3.48398595E-03 -1.08782619E-03  2.62117486E-04
 -2.54883314E-05 -1.79742236E-03  1.01971684E-02 -8.39974603E-03  5.42874598E-03
 -4.37783001E-03 -2.00770668E-03  5.21881622E-03  9.62787590E-03  1.55423980E-02
  2.02315859E-02  1.72636506E-02  5.96072457E-03  7.56194549E-03  3.48529532E-03
 -9.77312933E-03 -3.38134315E-02 -2.93910902E-01 -6.45142366E-02 -2.59259844E-02
 -2.25352148E-01 -4.94654051E-02 -1.29388834E-02 -1.12466517E-01 -2.46867043E-02
 -5.06306595E-03  6.38251433E-04 -1.51772976E-02 -3.90613239E-03 -3.62669889E-03
  1.06921245E-03 -2.18073805E-04  9.14260974E-05  9.17741383E-03 -3.45008039E-03
 -5.72733344E-03  3.85916268E-04  1.09964361E-02  6.59420940E-03 -1.96553048E-03
 -3.62608737E-03 -5.85363724E-03 -7.61969712E-03 -6.50190197E-03 -2.24495084E-03
 -1.97113106E-03 -9.08492907E-04  2.54750828E-03  1.12842025E-01 -4.26960077E-02
  2.50337307E-01  8.65200731E-02 -3.27365777E-02  1.91942693E-01  4.31795808E-02
 -1.63378468E-02  9.57928573E-02  1.84845325E-03  4.60195750E-03 -2.71876460E-03
  1.28759275E-02  2.68447641E-03 -3.34052835E-05  5.48773188E-04  6.65267730E-04
 -1.74598779E-03  2.56240523E-03 -8.16417440E-04 -9.90639471E-03 -8.86036451E-03
  2.10651699E-02  3.38335562E-02  6.22706127E-02  1.00766160E-01  1.32459874E-01
  1.13610104E-01  3.88452213E-02  5.99311912E-02  2.67411998E-02 -7.89671029E-02
  1.21845414E-01  5.33714757E-01  4.99829092E-01  9.38752721E-02  4.11198226E-01
  3.85091162E-01  4.12163092E-02  1.80538206E-01  1.69075796E-01 -3.58521565E-02
  6.21707069E-03  2.76444883E-02  2.58811389E-02 -4.99809649E-03 -2.33105770E-04
 -9.94376333E-04 -8.98787096E-04  4.99921792E-03  2.68574160E-03 -7.68495952E-03
  3.68036313E-02  1.33533954E-02  1.35887057E-03 -1.98465069E-03 -3.66136108E-03
 -5.91058002E-03 -7.69381970E-03 -6.56515091E-03 -2.26678918E-03 -1.99288727E-03
 -9.18520329E-04  2.57562621E-03 -7.70902524E-02  2.61861907E-01 -4.94709445E-02
 -5.91078926E-02  2.00779022E-01 -3.79311675E-02 -2.94989813E-02  1.00202805E-01
 -1.89303112E-02  1.81077683E-03 -2.83496920E-03  1.32188799E-02 -3.28028068E-03
  2.55786490E-03  2.97939649E-04  6.65888456E-04  4.13478955E-04  5.87940557E-03
 -2.92857270E-03 -2.95083287E-03 -8.11827445E-03 -1.97395779E-02  9.28335359E-03
 -9.56428948E-03 -1.62228442E-02 -1.84691385E-02 -6.63432017E-03 -1.14664486E-03
 -5.02245658E-03 -2.17769338E-03 -2.79071641E-03 -2.59898865E-02 -4.40837639E-02
 -5.01878173E-02 -1.15267192E-02  7.52900172E-04  8.17187506E-03  8.77999800E-04
  3.12698781E-03 -1.10025618E-02 -1.86624261E-02 -2.12465169E-02 -7.30949423E-03
 -1.12650945E-03  3.92014032E-03 -3.71110835E-03 -2.95790040E-03 -2.47131732E-02
 -4.19182166E-02 -4.77224178E-02 -1.09891445E-02  6.80519089E-04 -6.93469757E-03
  4.58029083E-03  2.12811841E-03 -7.29190510E-03 -1.23684504E-02 -1.40810465E-02
 -4.06550229E-03 -9.05126963E-05 -1.13009408E-03 -8.57447511E-05  4.51328093E-03
 -1.88626573E-02 -3.19946348E-02 -3.64247683E-02 -8.35172126E-03  3.31966340E-04
  4.26296965E-03  2.23996730E-03 -4.10129723E-03 -7.80104294E-03 -1.32320445E-02
 -1.50642181E-02 -4.38000299E-03 -6.45866461E-05  1.97872471E-03  3.94571410E-03
 -1.03529090E-03 -1.86265431E-02 -3.15941406E-02 -3.59688197E-02 -8.17411959E-03
  3.00862687E-04 -4.33858686E-03 -2.87827637E-03  3.62332950E-03
MO 13                     OCC NO =   2.00000000 ORB. ENERGY =  -0.54082438 
  7.93978329E-03  1.46476222E-02  2.36458359E-02  3.07798553E-02  2.62645088E-02
  9.06850508E-03  1.12603612E-02  5.18989251E-03 -1.45529965E-02  1.94702965E-01
  9.72976597E-02 -1.05922422E-01  1.49285825E-01  7.46016446E-02 -8.12145630E-02
  7.45040902E-02  3.72314496E-02 -4.05317593E-02 -9.11135276E-03  1.30337499E-02
  5.60978639E-03 -6.13649246E-03 -1.08644655E-03  1.05330756E-03  5.25899926E-04
 -2.22817996E-04  3.67274708E-03 -2.83322496E-04 -3.38942459E-03 -3.27203547E-03
 -1.13341552E-02  1.18060426E-02 -4.75000801E-03 -8.76300022E-03 -1.41462185E-02
 -1.84141750E-02 -1.57128504E-02 -5.42527045E-03 -7.92882724E-03 -3.65439086E-03
  1.02472908E-02 -6.92783816E-02  3.81118336E-02  1.91618095E-01 -5.31182479E-02
  2.92217251E-02  1.46920543E-01 -2.65097288E-02  1.45836890E-02  7.33236489E-02
  2.69876380E-03 -5.95050514E-03  2.63914070E-03  1.09126775E-02 -1.72948884E-03
 -7.03866767E-04  2.96174640E-04  1.79782952E-04  5.95921552E-03 -8.60592621E-03
  2.64671069E-03 -3.13025973E-03 -8.39148143E-03  6.08322390E-03  4.02036810E-03
  7.41693204E-03  1.19732442E-02  1.55856078E-02  1.32992286E-02  4.59190474E-03
  5.45244244E-03  2.51302685E-03 -7.04678779E-03 -3.07909575E-01 -2.05716451E-01
  2.07688599E-01 -2.36085439E-01 -1.57730264E-01  1.59242382E-01 -1.17823181E-01
 -7.87184573E-02  7.94731100E-02 -4.54562421E-03 -1.61507914E-02 -9.27622280E-03
  1.15224122E-02  2.43125015E-04 -2.75821547E-04 -4.04944652E-04  2.01948227E-04
  9.03806156E-03 -1.48100743E-02  5.77201269E-03  7.51707461E-03 -9.01274207E-03
 -4.09571514E-04 -2.12971834E-03 -3.91974361E-03 -6.34291995E-03 -8.33794179E-03
 -7.15140675E-03 -2.44518724E-03 -3.84056152E-03 -1.71365229E-03  5.06043699E-03
 -4.81801890E-01  2.40608903E-01 -1.99847695E-01 -3.71202182E-01  1.85376088E-01
 -1.53971793E-01 -1.62977785E-01  8.13901042E-02 -6.76019239E-02  1.73139307E-03
 -2.52870444E-02  1.16140891E-02 -9.45690159E-03  1.44026117E-03 -4.78859089E-05
  4.88560698E-04  1.04728270E-04  2.76460622E-03 -7.12262222E-03  4.35801600E-03
  7.00512569E-03 -1.74491660E-02 -5.88328905E-03 -5.94471597E-03 -1.09670441E-02
 -1.77042336E-02 -2.30456539E-02 -1.96649000E-02 -6.78981843E-03 -7.70529857E-03
 -3.55136665E-03  9.95840020E-03  2.75862301E-01  2.51354948E-02  2.35061786E-02
  2.11513631E-01  1.92722955E-02  1.80230397E-02  1.05560127E-01  9.61822629E-03
  8.99476005E-03  7.02986501E-03  1.29709493E-02  1.36130324E-03  8.29194616E-04
  1.60397935E-03 -1.13665336E-04 -6.27708078E-05  3.71562801E-04  1.38904115E-03
 -1.36475826E-02  1.22585415E-02  1.70905453E-03 -4.14764870E-04 -6.32741330E-03
 -2.65942314E-02 -4.51088470E-02 -5.13548385E-02 -1.34631031E-02  1.28018160E-03
 -6.53101616E-03  2.03987839E-03  2.98009035E-03  6.71520966E-03  1.13902659E-02
  1.29674177E-02  3.48183237E-03 -1.22558339E-03  2.49194124E-03  9.50882524E-04
 -3.93968893E-03 -9.45612826E-03 -1.60393823E-02 -1.82602735E-02 -3.76714318E-03
  1.01536627E-03  2.92870264E-03  1.58614645E-03  4.49181049E-03  1.47709156E-02
  2.50542669E-02  2.85234032E-02  8.43270443E-03 -4.80982869E-04  1.64552196E-03
 -4.07213855E-03  1.77258668E-03  2.98335671E-02  5.06033732E-02  5.76101637E-02
  1.80288815E-02 -3.57945226E-05  7.55609807E-03 -3.85179275E-03  2.57755212E-03
 -3.52613170E-02 -5.98098638E-02 -6.80914299E-02 -2.08604975E-02 -3.30200149E-05
 -3.19194734E-03 -4.68811252E-04 -1.01721375E-02  2.94270080E-02  4.99137720E-02
  5.68250769E-02  1.79167798E-02  6.80347372E-04 -6.63935319E-03  2.21907948E-03
  3.95454447E-03 -7.85418203E-03 -1.33221784E-02 -1.51668324E-02 -5.90889422E-03
 -7.19953255E-04  4.39180902E-03 -3.15993794E-03  1.06727098E-03
MO 14                     OCC NO =   2.00000000 ORB. ENERGY =  -0.53798124 
 -1.04383536E-02 -1.92570822E-02 -3.10869435E-02 -4.04659674E-02 -3.45296866E-02
 -1.19222728E-02 -1.62929138E-02 -7.50939244E-03  2.10571148E-02 -9.90635744E-03
  1.46988163E-01  7.09373821E-02 -7.59556355E-03  1.12701156E-01  5.43902638E-02
 -3.79071859E-03  5.62457760E-02  2.71445539E-02  8.40111617E-03  5.90145852E-04
  7.90541259E-03  4.30194834E-03 -1.37781873E-03  2.55764425E-04 -2.92296861E-04
  2.72945730E-04 -1.06368418E-02  4.81510653E-03  5.82173529E-03  6.96187533E-04
 -5.57770345E-03  3.11267703E-03  1.20989115E-02  2.23205443E-02  3.60323280E-02
  4.69033892E-02  4.00227507E-02  1.38188961E-02  1.79093379E-02  8.25440116E-03
 -2.31461965E-02 -1.95061146E-01 -7.90541575E-02  6.00875915E-02 -1.49560455E-01
 -6.06136898E-02  4.60713357E-02 -7.46411501E-02 -3.02504797E-02  2.29928257E-02
 -1.19440199E-02 -1.21560745E-02 -4.45585109E-03  4.00398213E-03  3.91676300E-06
 -7.23792167E-04 -1.05259611E-04  7.89992155E-04 -1.18789641E-03  7.11683516E-03
 -5.92893874E-03 -1.50730474E-03 -6.80508922E-03  1.25651969E-02 -8.78370336E-03
 -1.62045189E-02 -2.61591533E-02 -3.40514481E-02 -2.90561651E-02 -1.00323971E-02
 -1.15999355E-02 -5.34640203E-03  1.49918655E-02 -8.40091468E-02  2.40856220E-01
 -4.35358051E-02 -6.44128598E-02  1.84673200E-01 -3.33804808E-02 -3.21465318E-02
  9.21648705E-02 -1.66591996E-02  1.01940865E-02 -2.87860818E-03  1.08829828E-02
 -3.24844530E-03  1.60570081E-03  4.27092934E-04  6.25633065E-04 -3.59041491E-04
 -2.10027980E-02  1.12280511E-02  9.77474686E-03  2.61033892E-03 -3.88026786E-03
 -3.67576721E-03 -6.72163344E-04 -1.23711569E-03 -2.00189772E-03 -2.63154932E-03
 -2.25706536E-03 -7.71728921E-04 -1.29677966E-03 -5.78620970E-04  1.70867508E-03
  8.89769916E-01 -4.76739498E-01  2.70755510E-01  6.85519384E-01 -3.67301885E-01
  2.08602412E-01  3.00979994E-01 -1.61265344E-01  9.15877133E-02  3.04241198E-04
  4.68881302E-02 -2.33993287E-02  1.21939683E-02  8.48452400E-04  3.31661466E-04
 -1.87858270E-04  5.17135005E-04 -1.03900538E-02  1.28633698E-03  9.10371684E-03
 -2.61713798E-04  1.42047557E-02  2.15110740E-02  7.77071812E-03  1.43357242E-02
  2.31423350E-02  3.01244468E-02  2.57052475E-02  8.87540555E-03  1.04636424E-02
  4.82268534E-03 -1.35233096E-02  1.62042095E-01  1.14661407E-01 -3.70817879E-01
  1.24243551E-01  8.79150595E-02 -2.84319517E-01  6.20062404E-02  4.38757767E-02
 -1.41895367E-01 -8.77779572E-03  1.01209712E-02  7.26786830E-03 -1.76671755E-02
 -7.84421687E-04  3.39973445E-04  1.67255211E-04 -8.16966167E-04 -1.71060211E-02
  1.51737553E-02  1.93226577E-03  1.06071860E-02 -6.00941011E-03  1.62986444E-02
  7.81847423E-03  1.32616113E-02  1.50978788E-02  5.45277882E-03  4.97532544E-04
  2.77253068E-03  5.02847958E-03 -3.51535347E-04  1.18426877E-02  2.00874386E-02
  2.28688435E-02  6.94918150E-03  1.73998908E-04 -4.18060462E-03  1.78648881E-03
 -1.50846932E-03 -2.74801496E-02 -4.66115319E-02 -5.30655924E-02 -1.48742618E-02
  9.18235215E-04  7.08451053E-03  1.10489118E-03 -2.74647609E-03  4.00635379E-04
  6.79553388E-04  7.73647672E-04 -1.37109446E-04 -1.18669936E-03 -4.62960710E-03
 -1.72079656E-03  1.11444002E-03  1.41007239E-02  2.39174951E-02  2.72292283E-02
  8.84270136E-03  8.63730484E-04  3.83376778E-03  5.09374104E-03 -9.10477480E-04
  1.29798598E-02  2.20162974E-02  2.50647816E-02  6.03318610E-03 -9.63652846E-04
 -3.03468932E-03  2.49306651E-03  3.57000378E-03  1.80116120E-02  3.05511011E-02
  3.47813559E-02  1.07860855E-02 -4.94066836E-04 -5.33320518E-03  2.81031574E-03
 -5.10445617E-03 -3.60399693E-02 -6.11306053E-02 -6.95950477E-02 -2.04737970E-02
  4.55576303E-04 -1.27554345E-03 -1.04749426E-02 -8.17073094E-04
MO 15                     OCC NO =   2.00000000 ORB. ENERGY =  -0.51255956 
  5.51437127E-03  1.01731274E-02  1.64226041E-02  2.13773529E-02  1.82413357E-02
  6.29829580E-03  8.14125736E-03  3.75229975E-03 -1.05218374E-02 -2.87387695E-01
 -1.50663903E-02  1.41367619E-02 -2.20350570E-01 -1.15519479E-02  1.08391681E-02
 -1.09970379E-01 -5.76523171E-03  5.40950459E-03 -7.44761391E-03 -1.77421392E-02
 -1.09430666E-03  1.90298267E-03  1.96582287E-03 -7.80713140E-04 -2.36006682E-04
 -3.52742005E-04  7.96356404E-04 -5.08515147E-03  4.28879507E-03 -7.46162296E-03
 -1.49065364E-02 -1.65025880E-02 -5.60186877E-03 -1.03345462E-02 -1.66831845E-02
 -2.17165512E-02 -1.85307742E-02 -6.39823198E-03 -8.22857170E-03 -3.79254286E-03
  1.06346833E-02 -2.58381298E-01  6.06305048E-02  7.02896197E-02 -1.98110313E-01
  4.64876071E-02  5.38936008E-02 -9.88709317E-02  2.32005743E-02  2.68966843E-02
  7.64659385E-03 -1.60590258E-02  2.77116608E-03  4.62140352E-03 -1.71277548E-03
 -5.83297518E-04  5.49329663E-04  3.11770511E-04  8.67225275E-03  1.12912795E-03
 -9.80138071E-03  1.17699606E-02 -8.00801288E-03 -9.11755687E-03  5.46512615E-03
  1.00822781E-02  1.62759450E-02  2.11864463E-02  1.80784347E-02  6.24204999E-03
  5.14621745E-03  2.37188797E-03 -6.65101973E-03  2.44062782E-01 -1.33269744E-01
  2.01254071E-02  1.87131787E-01 -1.02182746E-01  1.54308796E-02  9.33918781E-02
 -5.09963525E-02  7.70109049E-03 -9.84307276E-03  1.38055455E-02 -5.28460789E-03
 -1.32053316E-03 -6.55353366E-04  8.97140921E-04 -1.45198576E-04 -3.60696949E-04
  1.49400113E-02 -5.47877679E-04 -1.43921336E-02  1.46501808E-02 -1.89322060E-02
 -6.31171936E-04  6.62805630E-04  1.21989283E-03  1.97402773E-03  2.59491345E-03
  2.22564297E-03  7.60985076E-04  1.13838934E-03  5.07947468E-04 -1.49997533E-03
  1.84161961E-01  5.95372342E-01 -7.06509736E-01  1.41886786E-01  4.58702046E-01
 -5.44327371E-01  6.22959543E-02  2.01394946E-01 -2.38989083E-01 -7.81894922E-04
  1.12894086E-02  3.17490409E-02 -3.81488480E-02 -7.97313359E-05 -1.39075757E-04
  5.08389684E-04 -5.25949946E-04  1.33813932E-02 -1.43260229E-02  9.44629626E-04
 -4.61750021E-03  8.73450039E-03 -1.30037879E-04 -5.48281041E-03 -1.01149027E-02
 -1.63286113E-02 -2.12550022E-02 -1.81369336E-02 -6.26224825E-03 -5.14969232E-03
 -2.37348954E-03  6.65551070E-03  2.41653949E-01 -7.56853579E-02  7.54385750E-02
  1.85284848E-01 -5.80307090E-02  5.78414916E-02  9.24701258E-02 -2.89613912E-02
  2.88669585E-02  9.92778795E-03  1.35733169E-02 -1.93898873E-03  1.79683057E-03
  4.38469413E-04  9.48631105E-04  1.33052492E-04 -1.32070653E-04  8.65865666E-04
 -6.14244486E-03  5.27657919E-03 -1.08410020E-02 -1.05696370E-02 -3.25435696E-02
  2.54901538E-02  4.32361226E-02  4.92228075E-02  1.54286638E-02 -2.36667091E-04
  3.15683445E-03  1.62795233E-03 -5.09492784E-03 -2.52118184E-02 -4.27640131E-02
 -4.86853274E-02 -1.60130215E-02  4.66490414E-04  1.66986743E-03  8.77105266E-04
  6.91900506E-03 -2.37063046E-02 -4.02103769E-02 -4.57781023E-02 -1.44562526E-02
  2.31751069E-04  3.27937893E-03  4.08887163E-03 -2.80696206E-03  2.47461317E-02
  4.19741205E-02  4.77860624E-02  1.56927543E-02 -4.71577060E-04  1.43814398E-04
 -6.92852233E-03 -4.14959813E-04 -2.80109894E-02 -4.75119366E-02 -5.40906716E-02
 -1.59129157E-02  1.14736134E-03 -6.30287190E-03 -1.17623831E-03  2.87124805E-03
 -2.97165945E-03 -5.04049656E-03 -5.73842835E-03 -3.12174187E-03 -7.97665207E-04
  5.15259934E-03 -2.88433063E-03 -7.66207504E-04  2.59110447E-02  4.39500333E-02
  5.00355697E-02  1.46462353E-02 -1.17025978E-03 -5.81879271E-03 -1.75029940E-03
  2.82392478E-03  5.02808720E-03  8.52858702E-03  9.70949687E-03  4.53112422E-03
  8.15698531E-04  5.67740499E-03  3.55681395E-04  1.14992953E-03
MO 16                     OCC NO =   2.00000000 ORB. ENERGY =  -0.46275368 
  8.87132480E-03  1.63661663E-02  2.64201027E-02  3.43911268E-02  2.93460135E-02
  1.01324748E-02  1.42809588E-02  6.58208381E-03 -1.84568453E-02  2.01885905E-01
 -2.75099737E-01  3.06053329E-01  1.54793246E-01 -2.10928946E-01  2.34662188E-01
  7.72526792E-02 -1.05268328E-01  1.17112879E-01 -9.72779454E-03  1.19064123E-02
 -1.48068803E-02  1.78607117E-02 -2.81126651E-03  3.23709101E-04 -1.83550330E-04
  8.45966415E-04 -3.76901859E-03 -1.98030763E-03  5.74932622E-03  2.95264106E-02
  3.90321591E-04  1.73778624E-02  8.74224980E-03  1.61280437E-02  2.60356985E-02
  3.38907467E-02  2.89190382E-02  9.98505044E-03  1.40416602E-02  6.47179123E-03
 -1.81475734E-02 -1.90380885E-01  3.19626268E-01 -2.65608264E-01 -1.45971930E-01
  2.45069052E-01 -2.03651490E-01 -7.28502242E-02  1.22306634E-01 -1.01636367E-01
 -9.55358530E-03 -1.09551995E-02  1.87949046E-02 -1.42077209E-02 -2.31314165E-03
 -1.60502307E-04  8.36228527E-04 -2.00411645E-04  4.13506290E-03 -6.88682392E-03
  2.75176102E-03  3.13834360E-02 -1.08657552E-02  4.16158489E-03 -3.46799612E-03
 -6.39789464E-03 -1.03281996E-02 -1.34442484E-02 -1.14720026E-02 -3.96100741E-03
 -6.27219271E-03 -2.89084918E-03  8.10624074E-03  9.46782882E-02 -3.08803152E-03
  1.62419533E-01  7.25932776E-02 -2.36770577E-03  1.24532947E-01  3.62291336E-02
 -1.18165114E-03  6.21506691E-02  2.48048364E-03  5.55147574E-03  2.67983763E-03
  1.04197685E-02  1.67248424E-03  3.20096763E-04  2.47002160E-04  5.33850600E-04
  1.48044138E-02 -1.10826908E-02 -3.72172295E-03 -6.84194651E-04 -7.61042445E-03
  4.47823391E-03  4.18117229E-03  7.69544173E-03  1.24527458E-02  1.63694750E-02
  1.40400086E-02  4.80051703E-03  6.56290295E-03  2.92835660E-03 -8.64747425E-03
  1.30660725E-01  5.39673392E-01  4.75782436E-01  1.00666991E-01  4.15789031E-01
  3.66564520E-01  4.41982400E-02  1.82553817E-01  1.60941601E-01 -1.18416973E-03
  7.55288766E-03  3.11369741E-02  2.74289281E-02  1.37823634E-03  1.69874169E-04
  7.06418062E-04  5.95149076E-04  3.97669730E-03  1.48197306E-03 -5.45867036E-03
  2.44379343E-02  8.80981933E-03  2.05161934E-03 -3.23548222E-03 -5.96894391E-03
 -9.63573924E-03 -1.25428706E-02 -1.07028552E-02 -3.69543926E-03 -5.82431925E-03
 -2.68442462E-03  7.52740487E-03 -5.44949438E-02  1.70913485E-01 -2.54055126E-03
 -4.17832499E-02  1.31045568E-01 -1.94793280E-03 -2.08527704E-02  6.54009236E-02
 -9.72154997E-04  2.34698347E-03 -2.20221902E-03  1.11510028E-02  2.46354885E-03
  1.82294655E-03 -1.28914080E-04  5.86462782E-04  2.59137698E-04 -1.00894015E-02
  1.17262852E-02 -1.63688362E-03  2.45827077E-03 -6.41274426E-03  1.62202789E-02
 -4.42695485E-03 -7.50895285E-03 -8.54867916E-03 -2.65054549E-03  8.48942390E-06
  3.60249413E-03 -5.86900478E-03  7.05877483E-03  3.11214414E-02  5.27878517E-02
  6.00971157E-02  2.34787198E-02  7.98864645E-05 -4.79275590E-03 -9.18849447E-03
 -1.11635771E-03 -4.36902160E-03 -7.41068709E-03 -8.43680705E-03 -2.65179628E-03
 -4.79865519E-05 -3.27153542E-03  7.20050644E-03 -5.84998326E-03  3.03985987E-02
  5.15617737E-02  5.87012689E-02  2.28713458E-02  7.61182345E-05  2.03389522E-03
 -2.72687758E-03 -9.82329874E-03 -7.23916207E-03 -1.22789882E-02 -1.39791970E-02
 -4.88384476E-03  3.94332247E-04 -7.30920785E-04  9.84830414E-04  3.96687833E-03
 -1.37163371E-02 -2.32655024E-02 -2.64869576E-02 -9.80735922E-03 -2.93169895E-04
  3.28196650E-03  2.27857778E-03 -3.21814145E-04 -6.67785658E-03 -1.13269080E-02
 -1.28952870E-02 -4.57069121E-03  4.13156738E-04  1.55034976E-03  3.57650181E-03
  2.30184452E-04 -1.34330565E-02 -2.27850048E-02 -2.59399279E-02 -9.56519268E-03
 -3.67877798E-04 -2.40937793E-03  5.59662456E-04  2.97663978E-03
MO 17                     OCC NO =   2.00000000 ORB. ENERGY =  -0.45753967 
 -6.67481951E-03 -1.23139676E-02 -1.98785887E-02 -2.58760184E-02 -2.20800555E-02
 -7.62371370E-03 -1.16324221E-02 -5.36137512E-03  1.50338516E-02 -6.23796934E-02
 -2.49825252E-01 -2.49067035E-01 -4.78287734E-02 -1.91550082E-01 -1.90968729E-01
 -2.38699103E-02 -9.55969169E-02 -9.53067811E-02  8.15329324E-03 -4.21539602E-03
 -1.26756623E-02 -1.51219269E-02  6.13074986E-03 -3.31855727E-04 -2.23428454E-04
 -1.17200987E-03  1.44794808E-02 -6.96214270E-03 -7.51733812E-03  1.61858806E-02
 -7.78517230E-03 -2.08313145E-02  7.10413415E-03  1.31059840E-02  2.11571505E-02
  2.75403261E-02  2.35002124E-02  8.11405982E-03  1.23298671E-02  5.68282703E-03
 -1.59352360E-02  5.57255196E-02  2.84446665E-01  2.16309100E-01  4.27267770E-02
  2.18095575E-01  1.65852033E-01  2.13236565E-02  1.08844978E-01  8.27717890E-02
 -8.64688846E-03  2.41285542E-03  1.71890007E-02  1.08422190E-02 -6.03774957E-03
  2.77284276E-06  1.24559171E-03  1.14627306E-04  1.06136366E-02 -1.05699956E-02
 -4.36410142E-05 -1.15726845E-02 -2.27849514E-02 -1.68994152E-02  1.44794775E-02
  2.67123053E-02  4.31220016E-02  5.61320385E-02  4.78975747E-02  1.65378840E-02
  2.45641307E-02  1.13215904E-02 -3.17469131E-02 -1.59313546E-01 -5.96135677E-02
 -3.50473658E-01 -1.22151474E-01 -4.57078845E-02 -2.68720865E-01 -6.09621473E-02
 -2.28114381E-02 -1.34110547E-01 -1.39000176E-02 -8.77564285E-03 -2.99363770E-03
 -1.97369791E-02  6.21377779E-04 -2.58852954E-04  1.62388160E-05 -8.93155932E-04
 -1.93709027E-03  3.92286390E-03 -1.98577364E-03 -1.64640828E-02 -6.90856155E-03
 -1.63117942E-02  9.05534406E-05  1.66663480E-04  2.69694454E-04  3.54520738E-04
  3.04070484E-04  1.03966855E-04  1.32906287E-04  5.93025687E-05 -1.75121239E-04
  1.37242453E-02 -3.96126490E-02  5.42951677E-02  1.05737854E-02 -3.05193941E-02
  4.18314771E-02  4.64246228E-03 -1.33996606E-02  1.83662753E-02 -6.80673534E-05
  2.00270314E-04 -2.03849104E-03  2.98834888E-03  8.54024213E-05  5.14804677E-04
 -6.38123614E-04  6.36669037E-04 -8.94514449E-03  8.00456659E-03  9.40577893E-04
  1.13808633E-03  2.31221784E-03  5.82652684E-03 -1.45266084E-02 -2.67992544E-02
 -4.32623645E-02 -5.63147494E-02 -4.80534822E-02 -1.65917151E-02 -2.47526921E-02
 -1.14084982E-02  3.19906116E-02 -6.18877900E-02  3.83566989E-01  4.77186277E-02
 -4.74516132E-02  2.94094723E-01  3.65876026E-02 -2.36816809E-02  1.46773880E-01
  1.82597782E-02  1.37229550E-02 -3.28792756E-03  2.15543956E-02  2.36138193E-03
 -7.85885983E-04 -4.24975103E-05  9.41409550E-04 -9.15846845E-05  4.17278497E-04
  1.05974374E-03 -1.47702224E-03  2.19288026E-02 -1.27526614E-02 -1.53804045E-04
 -2.89469528E-03 -4.90995076E-03 -5.58980655E-03 -2.63437257E-03 -1.07876336E-04
 -3.06281621E-03 -5.37254891E-03 -4.75944440E-03 -2.89135996E-02 -4.90429342E-02
 -5.58336586E-02 -2.22413312E-02 -3.12638991E-04  6.77381874E-03 -2.54665559E-03
  1.45706123E-03  3.87235916E-03  6.56825365E-03  7.47772616E-03  3.37390671E-03
  9.08162346E-05 -9.41298274E-04  5.84538871E-03  5.18263281E-03  2.93219330E-02
  4.97355449E-02  5.66221716E-02  2.25558253E-02  3.34199482E-04  6.87083719E-03
 -2.71607782E-03  9.49776471E-04  6.57922397E-03  1.11596084E-02  1.27048223E-02
  5.69302341E-03 -1.64533768E-04  6.46586180E-05 -1.10381408E-03 -7.56067958E-03
  2.48126889E-02  4.20870140E-02  4.79145877E-02  1.84423303E-02 -5.29568814E-04
 -6.14822519E-03 -3.84636267E-03  2.13920036E-03 -5.71934626E-03 -9.70109314E-03
 -1.10443539E-02 -5.05237816E-03  1.64436527E-04  1.61773785E-03  7.54033670E-03
  1.18433873E-04 -2.56471365E-02 -4.35023950E-02 -4.95259492E-02 -1.89899821E-02
  5.83493124E-04 -5.18084749E-03 -5.67065738E-04  5.50779661E-03
MO 18                     OCC NO =   2.00000000 ORB. ENERGY =  -0.44053086 
 -5.06982224E-03 -9.35300600E-03 -1.50986721E-02 -1.96539867E-02 -1.67707840E-02
 -5.79054957E-03 -9.35942963E-03 -4.31375448E-03  1.20962147E-02  2.91584718E-01
  1.29568007E-01 -1.90529649E-01  2.23568579E-01  9.93444905E-02 -1.46085993E-01
  1.11576391E-01  4.95798639E-02 -7.29071497E-02  5.92191907E-03  1.87753822E-02
  8.16055620E-03 -1.03726481E-02 -2.85883090E-03  4.27035854E-04  5.69051812E-04
  3.72440077E-06  1.03649644E-02  2.29675834E-03 -1.26617227E-02 -2.59964675E-03
 -6.39076987E-03  3.62711480E-02 -5.06739860E-03 -9.34853477E-03 -1.50914541E-02
 -1.96445910E-02 -1.67627667E-02 -5.78778138E-03 -9.32094819E-03 -4.29601842E-03
  1.20464809E-02 -2.84699393E-01 -9.92474567E-02  2.17364157E-01 -2.18289350E-01
 -7.60966248E-02  1.66660983E-01 -1.08941686E-01 -3.79775495E-02  8.31755119E-02
  5.83508907E-03 -1.80103910E-02 -4.51599216E-03  1.36163395E-02 -3.41557657E-03
 -2.77171486E-04  2.45801492E-04  7.04998701E-04  9.92994985E-03  6.86001017E-03
 -1.67899600E-02  1.94649164E-03 -2.57088418E-02  1.97550829E-02 -2.71959632E-03
 -5.01721747E-03 -8.09935559E-03 -1.05429554E-02 -8.99632381E-03 -3.10621488E-03
 -3.55915336E-03 -1.64041126E-03  4.59988321E-03  1.85589100E-01  5.15712180E-02
 -1.05977365E-01  1.42297895E-01  3.95415233E-02 -8.12566896E-02  7.10166232E-02
  1.97339916E-02 -4.05527835E-02  5.29014079E-03  1.08643240E-02  2.96106074E-03
 -6.71243417E-03  4.17253251E-03  4.49507905E-04  3.93047531E-04  8.94479290E-05
 -3.17218557E-04  1.59528171E-02 -1.56355986E-02  2.53509437E-04 -4.41221204E-03
 -5.04693840E-04 -3.96886261E-04 -7.30468606E-04 -1.18204259E-03 -1.55382732E-03
 -1.33270914E-03 -4.55675855E-04  7.54284447E-04  3.36560491E-04 -9.93867407E-04
 -2.85077314E-03 -2.42839383E-02 -2.87288617E-02 -2.19636584E-03 -1.87094552E-02
 -2.21340272E-02 -9.64323101E-04 -8.21446025E-03 -9.71803211E-03  2.03749277E-03
  1.44729143E-04 -3.10141419E-04 -6.39054247E-04 -2.10016945E-03 -1.72463467E-04
 -7.51364301E-04 -6.91921913E-04  2.74653686E-03  4.22875538E-03 -6.97529225E-03
 -5.62634791E-03  5.39646363E-03 -1.76684084E-03 -2.88267881E-03 -5.31807841E-03
 -8.58503909E-03 -1.11751711E-02 -9.53579463E-03 -3.29248122E-03 -3.92171573E-03
 -1.80751600E-03  5.06846223E-03 -1.83251635E-01 -4.95590098E-02  1.14100340E-01
 -1.40505675E-01 -3.79986903E-02  8.74848690E-02 -7.01221799E-02 -1.89640098E-02
  4.36610815E-02  5.31079281E-03 -1.07507689E-02 -3.49325392E-03  6.65689094E-03
  3.91615115E-03 -2.83067861E-04  2.23369180E-04  4.49786863E-04  1.43542577E-02
 -1.70347528E-03 -1.26507824E-02 -6.05027493E-03  1.29479808E-02  9.65590726E-03
 -4.32942927E-02 -7.34353101E-02 -8.36035222E-02 -3.45233243E-02 -1.08866663E-03
 -7.45193832E-03  1.72107129E-03  3.50313792E-03  1.74719921E-02  2.96358036E-02
  3.37393219E-02  1.25884711E-02  1.56583035E-04  2.02561947E-03  1.43371080E-03
 -8.03519827E-03 -4.30680704E-02 -7.30515942E-02 -8.31666751E-02 -3.43524423E-02
 -1.04272671E-03  8.14151481E-03  1.96360164E-03 -8.47719469E-05  1.84211293E-02
  3.12457199E-02  3.55721550E-02  1.32716329E-02  9.04195492E-05 -3.06844019E-03
 -7.29997720E-03  2.84362249E-03 -2.33186285E-02 -3.95528049E-02 -4.50294797E-02
 -1.91477894E-02 -6.33136437E-04 -4.31165537E-03  1.98739334E-03 -1.58237655E-03
  2.06331749E-02  3.49977677E-02  3.98437297E-02  1.49853288E-02  4.50122977E-04
  1.43797986E-03 -1.75343703E-03  4.29984948E-03 -2.37349708E-02 -4.02590003E-02
 -4.58334582E-02 -1.96264377E-02 -6.73684136E-04  4.37808029E-03 -2.16648961E-03
  1.15927854E-03  2.02138188E-02  3.42864603E-02  3.90339312E-02  1.46968190E-02
  4.66607211E-04 -1.15072682E-03  4.43388141E-03 -1.59330779E-03
MO 19                     OCC NO =   2.00000000 ORB. ENERGY =  -0.42014195 
 -9.26307527E-03 -1.70888829E-02 -2.75867929E-02 -3.59098109E-02 -3.06419096E-02
 -1.05799166E-02 -1.47685194E-02 -6.80680012E-03  1.90869731E-02  5.34822351E-02
 -2.68883663E-01 -9.84397029E-02  4.10067695E-02 -2.06162857E-01 -7.54772906E-02
  2.04652522E-02 -1.02889716E-01 -3.76684583E-02  1.40766505E-02  8.00454675E-03
 -1.81385392E-02 -5.26077186E-03  2.51707568E-03  1.89269621E-03 -6.83165973E-04
 -9.18094496E-05  3.90983219E-04  1.21879908E-03 -1.60978230E-03  7.66590489E-03
 -1.08900332E-02  8.99246877E-05 -9.18171733E-03 -1.69387906E-02 -2.73444971E-02
 -3.55944137E-02 -3.03727805E-02 -1.04869928E-02 -1.47758761E-02 -6.81019084E-03
  1.90964810E-02 -1.42960190E-01 -1.01736421E-01 -2.38476365E-01 -1.09612763E-01
 -7.80050039E-02 -1.82848478E-01 -5.47044516E-02 -3.89299644E-02 -9.12542068E-02
  1.37699100E-02 -1.34481393E-02 -4.43154565E-03 -1.56945178E-02  2.05695056E-03
 -1.99753024E-03  3.01900207E-04 -4.21678494E-04  1.49500079E-03 -2.25198570E-03
  7.56984910E-04  4.56539667E-03  2.39083446E-03  1.14635794E-02  8.21484051E-03
  1.51550585E-02  2.44649965E-02  3.18461592E-02  2.71743879E-02  9.38266450E-03
  1.36455168E-02  6.28920901E-03 -1.76355940E-02  2.88531747E-02  2.50026230E-01
  1.62519916E-01  2.21227756E-02  1.91704179E-01  1.24609914E-01  1.10408156E-02
  9.56738222E-02  6.21890812E-02 -8.54875889E-03  1.04938094E-03  9.76545337E-03
  6.02816095E-03 -1.05539710E-03  5.86910906E-04 -4.91641911E-04  7.39282894E-06
 -1.42965190E-03  1.59622023E-03 -1.66568336E-04  3.77593442E-02  2.37524293E-02
  1.68084610E-03 -4.23773108E-02 -7.79953809E-02 -1.26211943E-01 -1.65909052E-01
 -1.42299280E-01 -4.86545370E-02 -7.35020282E-02 -3.27964852E-02  9.68484376E-02
 -2.64523854E-01 -1.05480482E+00 -9.31726763E-01 -2.03801260E-01 -8.12669814E-01
 -7.17844855E-01 -8.94797483E-02 -3.56805893E-01 -3.15172620E-01  5.15122635E-02
 -1.53894125E-02 -6.13312796E-02 -5.42182652E-02  5.13870693E-03 -5.07603846E-04
 -2.02839622E-03 -1.74393082E-03 -6.64230446E-03 -2.86295032E-03  9.50525479E-03
 -2.15044090E-02 -4.62214032E-03 -9.96969748E-03  8.15821589E-03  1.50505952E-02
  2.42963601E-02  3.16266446E-02  2.69870757E-02  9.31799011E-03  1.36978654E-02
  6.31333644E-03 -1.77032498E-02  8.29354119E-02  1.86385449E-01  2.19557255E-01
  6.35895884E-02  1.42908484E-01  1.68342511E-01  3.17356617E-02  7.13213499E-02
  8.40147121E-02 -8.25943100E-03  3.32968457E-03  7.06516635E-03  8.56684129E-03
 -7.47099556E-04 -6.79992233E-04  1.19367076E-04 -2.81952550E-04  4.31478473E-03
 -1.12555713E-03 -3.18922760E-03  4.07612741E-02  8.49612081E-03 -1.45267159E-02
 -4.92507629E-03 -8.35386102E-03 -9.51057746E-03 -2.75372220E-03  1.57991776E-03
 -4.77694824E-04 -5.82299701E-03 -1.63852783E-03 -5.68821363E-03 -9.64828632E-03
 -1.09842352E-02 -8.53954231E-03 -1.75866155E-03  3.74100410E-03 -6.88573247E-03
  3.16833628E-04 -5.98143923E-03 -1.01456524E-02 -1.15504690E-02 -3.61929770E-03
  1.53914388E-03 -1.08717660E-03 -2.09985556E-03 -5.76771177E-03 -5.22336881E-03
 -8.85982156E-03 -1.00865958E-02 -7.97635435E-03 -1.62135057E-03 -5.18434583E-03
  5.27584168E-04 -5.85060024E-03 -3.96411943E-03 -6.72389642E-03 -7.65491999E-03
 -3.67759596E-03  2.03629804E-04 -1.20060644E-03  4.84679259E-03  4.63468466E-03
 -1.37586234E-02 -2.33372279E-02 -2.65686145E-02 -1.26459923E-02 -8.46601048E-04
  3.09128572E-03  6.02349641E-03 -1.91019013E-03 -2.06902246E-03 -3.50945347E-03
 -3.99538955E-03 -2.07655812E-03  2.81278496E-04  2.90658714E-03  4.74633858E-03
  3.89376827E-03 -1.51733785E-02 -2.57369202E-02 -2.93005800E-02 -1.39691157E-02
 -9.04475046E-04 -1.64239134E-03 -1.19696616E-03  6.78763592E-03
MO 20                     OCC NO =   2.00000000 ORB. ENERGY =  -0.35080884 
 -1.47841395E-03 -2.72743578E-03 -4.40293297E-03 -5.73131103E-03 -4.89053855E-03
 -1.68858569E-03 -7.26843508E-03 -3.35001658E-03  9.39379372E-03  4.45479852E-02
 -6.68157271E-02 -3.80630667E-02  3.41565560E-02 -5.12300414E-02 -2.91843338E-02
  1.70465155E-02 -2.55673814E-02 -1.45650281E-02 -8.30039997E-03  4.23064385E-03
 -8.76580242E-03  3.99019177E-03 -1.66186162E-02  2.24099695E-04 -2.05650930E-03
  1.41615030E-03  6.90538883E-03 -2.11250400E-03 -4.79288483E-03  3.77934418E-04
  6.13437265E-03  1.43145675E-03  5.64921832E-04  1.04218985E-03  1.68241984E-03
  2.19001094E-03  1.86874048E-03  6.45231276E-04  5.63251000E-03  2.59601987E-03
 -7.27950879E-03  6.38889565E-02  2.36893118E-02  3.73010294E-02  4.89859802E-02
  1.81634546E-02  2.86000521E-02  2.44474376E-02  9.06483693E-03  1.42734306E-02
  9.80255043E-03  4.40907031E-03 -4.30417685E-03  7.21502668E-03  1.64750152E-02
  1.29819918E-04 -1.12474219E-03  2.14789692E-03  1.85503559E-03 -7.61243257E-03
  5.75739698E-03 -3.33770921E-03  2.64205508E-04  4.57971675E-04  9.14697369E-04
  1.68746942E-03  2.72410254E-03  3.54597243E-03  3.02578499E-03  1.04473100E-03
  1.55590677E-03  7.17116329E-04 -2.01086852E-03 -1.84588786E-01 -4.86968004E-02
  8.36433668E-02 -1.41530917E-01 -3.73376031E-02  6.41324030E-02 -7.06338477E-02
 -1.86340810E-02  3.20065642E-02 -3.59347433E-03 -9.24823551E-03 -1.49392252E-03
  2.37895313E-03 -7.57498069E-04 -3.01750412E-04  4.69410334E-04  2.61471074E-06
 -1.07809333E-02 -1.38655540E-02  2.46464873E-02  2.46077735E-02 -3.90815051E-02
 -1.72979209E-03  2.61036085E-04  4.80436548E-04  7.77441300E-04  1.02196786E-03
  8.76536202E-04  2.99702592E-04  3.72578716E-04  1.66244016E-04 -4.90920691E-04
  1.49283959E+00  3.41258599E-01 -8.21463138E-01  1.15015181E+00  2.62921212E-01
 -6.32892722E-01  5.04978696E-01  1.15436597E-01 -2.77874050E-01 -6.33817057E-04
  9.64407263E-02  2.26933548E-02 -5.39958088E-02 -1.63519516E-04  5.95451449E-03
  1.78755776E-03 -3.65700218E-03  6.40726022E-03 -1.28267692E-02  6.41950894E-03
 -8.86805667E-03  2.64342583E-02  1.85253248E-02 -1.01309782E-03 -1.86900242E-03
 -3.01715348E-03 -3.92743772E-03 -3.35129004E-03 -1.15712009E-03 -1.69556036E-03
 -7.81482566E-04  2.19135812E-03 -1.78459643E-01 -2.79173760E-02  1.01638966E-01
 -1.36831481E-01 -2.14052648E-02  7.79302813E-02 -6.82884995E-02 -1.06827274E-02
  3.88926726E-02  3.84826937E-03 -8.97592150E-03  2.59549325E-04  3.66257107E-03
  1.12015461E-03 -4.72962851E-04  7.07121456E-05 -4.25120323E-04  1.11675584E-02
  2.15550122E-02 -3.27225706E-02 -1.45738243E-02  7.54552990E-03 -2.01772277E-02
 -6.35578452E-03 -1.07806128E-02 -1.22733492E-02 -5.07209086E-03 -6.38423033E-04
 -1.22181402E-03 -2.13576986E-03 -8.89572838E-04 -1.47449530E-04 -2.50102296E-04
 -2.84732682E-04 -1.21222234E-03  6.63909404E-04  6.82019246E-04  1.25837710E-04
 -1.82338148E-03  6.74717997E-03  1.14444935E-02  1.30291541E-02  5.64935888E-03
  1.01127071E-03 -7.67397680E-04  1.14492539E-03  2.10632307E-03 -5.90538617E-04
 -1.00166520E-03 -1.14036066E-03 -5.38924870E-05 -1.12831320E-03  7.55717315E-04
  1.78088632E-03 -7.94208431E-04  3.09881384E-02  5.25617444E-02  5.98397005E-02
  3.33368326E-02  1.57323534E-03  5.37363059E-03  1.94898329E-03  1.08501060E-03
 -2.33507117E-02 -3.96072242E-02 -4.50914340E-02 -2.66579015E-02 -9.08046663E-04
 -2.10097912E-03 -2.13126288E-03 -5.49749397E-03 -3.14069055E-02 -5.32720528E-02
 -6.06483616E-02 -3.39171225E-02 -1.57265421E-03  4.37559811E-03 -2.17806995E-03
 -2.99812100E-03  2.20052255E-02  3.73250249E-02  4.24932304E-02  2.52098327E-02
  7.75123653E-04 -5.44040697E-04  5.84803051E-03  1.96964127E-03
END DATA
 THE SCF ENERGY =   -232.570049476718 THE VIRIAL(-V/T)=   2.00813453
