# Supplementary material for: Novel Sulfonium Reagents for the Modular Synthesis of Spiro[2.3]Hexanes and Heteroatom‐Containing Analogues: Synthesis, Application, and Evaluation as Bioisosteres
Source: Angew Chem Int Ed Engl. 2025 Dec 9;65(5):e21633. doi: 10.1002/anie.202521633 (PMC12851011; doi:10.1002/anie.202521633)
Supplement: Supplementary file 2 — Supporting information [file ANIE-65-e21633-s001.zip › Bioisostere-Analysis/DFT/18912988401451825/file.wfx]

   ########################################
   #                                      #
   #   WFX format file produced by ORCA   #
   #                                      #
   ########################################


Warning: this subroutine still in the testing stage. 
<Title> 
Name  ./data/DFT/18912988401451825/file    Run Type  GeometryOpt    Method  DFGTO    Basis Set  Gauss 
</Title> 
 
<Keywords> 
  GTO 
</Keywords> 
 
<Number of Nuclei> 
13 
</Number of Nuclei> 
 
<Number of Primitives> 
224 
</Number of Primitives> 
 
<Number of Occupied Molecular Orbitals> 
20 
</Number of Occupied Molecular Orbitals> 
 
<Number of Perturbations> 
0 
</Number of Perturbations> 
 
<Nuclear Names> 
C1 
C2 
C3 
O4 
C5 
H6 
H7 
H8 
H9 
H10 
H11 
H12 
H13 
</Nuclear Names> 
 
<Atomic Numbers> 
6 
6 
6 
8 
6 
1 
1 
1 
1 
1 
1 
1 
1 
</Atomic Numbers> 
 
<Nuclear Charges> 
 6.00000000000000E+00 
 6.00000000000000E+00 
 6.00000000000000E+00 
 8.00000000000000E+00 
 6.00000000000000E+00 
 1.00000000000000E+00 
 1.00000000000000E+00 
 1.00000000000000E+00 
 1.00000000000000E+00 
 1.00000000000000E+00 
 1.00000000000000E+00 
 1.00000000000000E+00 
 1.00000000000000E+00 
</Nuclear Charges> 
 
<Nuclear Cartesian Coordinates> 
 5.78389847848231E-02  2.00792484695068E+00  3.51022804565713E-01 
 2.02772938260486E+00 -1.03672826986935E-01  1.07365769628410E-01 
 5.13280997619783E-01 -2.15673920868472E+00 -1.26059427340245E+00 
-2.06360604888048E+00 -1.83849354043082E+00 -4.95872187826883E-01 
-2.35018302926843E+00  4.87471762795532E-01  8.53804060918687E-01 
-1.05438205112640E-01  3.04989697037167E+00 -1.43278015531951E+00 
 4.78086813954451E-01  3.35852033713347E+00  1.85960558311422E+00 
 2.60963918564343E+00 -7.61431778329865E-01  1.98437469577628E+00 
 3.72094783121612E+00  4.62524774129343E-01 -9.36200566767131E-01 
 6.35915299273373E-01 -1.93168173204482E+00 -3.32266101255173E+00 
 1.11323137607860E+00 -4.07718903849454E+00 -7.71898981330603E-01 
-2.56687880024860E+00  8.06009613446410E-02  2.88116417278667E+00 
-4.07056378766528E+00  1.42189052701958E+00  1.82292145181548E-01 
</Nuclear Cartesian Coordinates> 
 
<Net Charge> 
0.0 
</Net Charge> 
 
<Number of Electrons> 
40 
</Number of Electrons> 
 
<Number of Alpha Electrons> 
20 
</Number of Alpha Electrons> 
 
<Number of Beta Electrons> 
20 
</Number of Beta Electrons> 
 
<Electronic Spin Multiplicity> 
1 
</Electronic Spin Multiplicity> 
 
<Primitive Centers> 
1  1  1  1  1  1  1  1  1  1   
1  1  1  1  1  1  1  1  1  1   
1  1  1  1  1  1  1  1  1  1   
1  1  2  2  2  2  2  2  2  2   
2  2  2  2  2  2  2  2  2  2   
2  2  2  2  2  2  2  2  2  2   
2  2  2  2  3  3  3  3  3  3   
3  3  3  3  3  3  3  3  3  3   
3  3  3  3  3  3  3  3  3  3   
3  3  3  3  3  3  4  4  4  4   
4  4  4  4  4  4  4  4  4  4   
4  4  4  4  4  4  4  4  4  4   
4  4  4  4  4  4  4  4  5  5   
5  5  5  5  5  5  5  5  5  5   
5  5  5  5  5  5  5  5  5  5   
5  5  5  5  5  5  5  5  5  5   
6  6  6  6  6  6  6  6  7  7   
7  7  7  7  7  7  8  8  8  8   
8  8  8  8  9  9  9  9  9  9   
9  9  10 10 10 10 10 10 10 10  
11 11 11 11 11 11 11 11 12 12  
12 12 12 12 12 12 13 13 13 13  
13 13 13 13 
</Primitive Centers> 
 
<Primitive Types> 
1  1  1  1  1  1  1  1  1  4   
2  3  4  2  3  4  2  3  1  4   
2  3  1  4  2  3  5  6  7  8   
9  10 1  1  1  1  1  1  1  1   
1  4  2  3  4  2  3  4  2  3   
1  4  2  3  1  4  2  3  5  6   
7  8  9  10 1  1  1  1  1  1   
1  1  1  4  2  3  4  2  3  4   
2  3  1  4  2  3  1  4  2  3   
5  6  7  8  9  10 1  1  1  1   
1  1  1  1  1  4  2  3  4  2   
3  4  2  3  1  4  2  3  1  4   
2  3  5  6  7  8  9  10 1  1   
1  1  1  1  1  1  1  4  2  3   
4  2  3  4  2  3  1  4  2  3   
1  4  2  3  5  6  7  8  9  10  
1  1  1  1  1  4  2  3  1  1   
1  1  1  4  2  3  1  1  1  1   
1  4  2  3  1  1  1  1  1  4   
2  3  1  1  1  1  1  4  2  3   
1  1  1  1  1  4  2  3  1  1   
1  1  1  4  2  3  1  1  1  1   
1  4  2  3  
</Primitive Types> 
 
<Primitive Exponents> 
 3.04752490000000E+03  4.57369510000000E+02  1.03948690000000E+02  2.92101550000000E+01  
 9.28666300000000E+00  3.16392700000000E+00  7.86827240000000E+00  1.88128850000000E+00  
 5.44249300000000E-01  7.86827240000000E+00  7.86827240000000E+00  7.86827240000000E+00  
 1.88128850000000E+00  1.88128850000000E+00  1.88128850000000E+00  5.44249300000000E-01  
 5.44249300000000E-01  5.44249300000000E-01  1.68714400000000E-01  1.68714400000000E-01  
 1.68714400000000E-01  1.68714400000000E-01  4.38000000000000E-02  4.38000000000000E-02  
 4.38000000000000E-02  4.38000000000000E-02  8.00000000000000E-01  8.00000000000000E-01  
 8.00000000000000E-01  8.00000000000000E-01  8.00000000000000E-01  8.00000000000000E-01  
 3.04752490000000E+03  4.57369510000000E+02  1.03948690000000E+02  2.92101550000000E+01  
 9.28666300000000E+00  3.16392700000000E+00  7.86827240000000E+00  1.88128850000000E+00  
 5.44249300000000E-01  7.86827240000000E+00  7.86827240000000E+00  7.86827240000000E+00  
 1.88128850000000E+00  1.88128850000000E+00  1.88128850000000E+00  5.44249300000000E-01  
 5.44249300000000E-01  5.44249300000000E-01  1.68714400000000E-01  1.68714400000000E-01  
 1.68714400000000E-01  1.68714400000000E-01  4.38000000000000E-02  4.38000000000000E-02  
 4.38000000000000E-02  4.38000000000000E-02  8.00000000000000E-01  8.00000000000000E-01  
 8.00000000000000E-01  8.00000000000000E-01  8.00000000000000E-01  8.00000000000000E-01  
 3.04752490000000E+03  4.57369510000000E+02  1.03948690000000E+02  2.92101550000000E+01  
 9.28666300000000E+00  3.16392700000000E+00  7.86827240000000E+00  1.88128850000000E+00  
 5.44249300000000E-01  7.86827240000000E+00  7.86827240000000E+00  7.86827240000000E+00  
 1.88128850000000E+00  1.88128850000000E+00  1.88128850000000E+00  5.44249300000000E-01  
 5.44249300000000E-01  5.44249300000000E-01  1.68714400000000E-01  1.68714400000000E-01  
 1.68714400000000E-01  1.68714400000000E-01  4.38000000000000E-02  4.38000000000000E-02  
 4.38000000000000E-02  4.38000000000000E-02  8.00000000000000E-01  8.00000000000000E-01  
 8.00000000000000E-01  8.00000000000000E-01  8.00000000000000E-01  8.00000000000000E-01  
 5.48467170000000E+03  8.25234950000000E+02  1.88046960000000E+02  5.29645000000000E+01  
 1.68975700000000E+01  5.79963530000000E+00  1.55396160000000E+01  3.59993360000000E+00  
 1.01376180000000E+00  1.55396160000000E+01  1.55396160000000E+01  1.55396160000000E+01  
 3.59993360000000E+00  3.59993360000000E+00  3.59993360000000E+00  1.01376180000000E+00  
 1.01376180000000E+00  1.01376180000000E+00  2.70005800000000E-01  2.70005800000000E-01  
 2.70005800000000E-01  2.70005800000000E-01  8.45000000000000E-02  8.45000000000000E-02  
 8.45000000000000E-02  8.45000000000000E-02  8.00000000000000E-01  8.00000000000000E-01  
 8.00000000000000E-01  8.00000000000000E-01  8.00000000000000E-01  8.00000000000000E-01  
 3.04752490000000E+03  4.57369510000000E+02  1.03948690000000E+02  2.92101550000000E+01  
 9.28666300000000E+00  3.16392700000000E+00  7.86827240000000E+00  1.88128850000000E+00  
 5.44249300000000E-01  7.86827240000000E+00  7.86827240000000E+00  7.86827240000000E+00  
 1.88128850000000E+00  1.88128850000000E+00  1.88128850000000E+00  5.44249300000000E-01  
 5.44249300000000E-01  5.44249300000000E-01  1.68714400000000E-01  1.68714400000000E-01  
 1.68714400000000E-01  1.68714400000000E-01  4.38000000000000E-02  4.38000000000000E-02  
 4.38000000000000E-02  4.38000000000000E-02  8.00000000000000E-01  8.00000000000000E-01  
 8.00000000000000E-01  8.00000000000000E-01  8.00000000000000E-01  8.00000000000000E-01  
 1.87311370000000E+01  2.82539370000000E+00  6.40121700000000E-01  1.61277800000000E-01  
 3.60000000000000E-02  1.10000000000000E+00  1.10000000000000E+00  1.10000000000000E+00  
 1.87311370000000E+01  2.82539370000000E+00  6.40121700000000E-01  1.61277800000000E-01  
 3.60000000000000E-02  1.10000000000000E+00  1.10000000000000E+00  1.10000000000000E+00  
 1.87311370000000E+01  2.82539370000000E+00  6.40121700000000E-01  1.61277800000000E-01  
 3.60000000000000E-02  1.10000000000000E+00  1.10000000000000E+00  1.10000000000000E+00  
 1.87311370000000E+01  2.82539370000000E+00  6.40121700000000E-01  1.61277800000000E-01  
 3.60000000000000E-02  1.10000000000000E+00  1.10000000000000E+00  1.10000000000000E+00  
 1.87311370000000E+01  2.82539370000000E+00  6.40121700000000E-01  1.61277800000000E-01  
 3.60000000000000E-02  1.10000000000000E+00  1.10000000000000E+00  1.10000000000000E+00  
 1.87311370000000E+01  2.82539370000000E+00  6.40121700000000E-01  1.61277800000000E-01  
 3.60000000000000E-02  1.10000000000000E+00  1.10000000000000E+00  1.10000000000000E+00  
 1.87311370000000E+01  2.82539370000000E+00  6.40121700000000E-01  1.61277800000000E-01  
 3.60000000000000E-02  1.10000000000000E+00  1.10000000000000E+00  1.10000000000000E+00  
 1.87311370000000E+01  2.82539370000000E+00  6.40121700000000E-01  1.61277800000000E-01  
 3.60000000000000E-02  1.10000000000000E+00  1.10000000000000E+00  1.10000000000000E+00  
</Primitive Exponents> 
 
<Molecular Orbital Occupation Numbers> 
 2.00000000000000E+00 
 2.00000000000000E+00 
 2.00000000000000E+00 
 2.00000000000000E+00 
 2.00000000000000E+00 
 2.00000000000000E+00 
 2.00000000000000E+00 
 2.00000000000000E+00 
 2.00000000000000E+00 
 2.00000000000000E+00 
 2.00000000000000E+00 
 2.00000000000000E+00 
 2.00000000000000E+00 
 2.00000000000000E+00 
 2.00000000000000E+00 
 2.00000000000000E+00 
 2.00000000000000E+00 
 2.00000000000000E+00 
 2.00000000000000E+00 
 2.00000000000000E+00 
</Molecular Orbital Occupation Numbers> 
 
<Molecular Orbital Energies> 
-1.92285661380194E+01 
-1.03255615730821E+01 
-1.03255271557445E+01 
-1.02878735749232E+01 
-1.02876362922700E+01 
-1.16279776987271E+00 
-9.22013671904102E-01 
-8.70243472729435E-01 
-7.22375682367324E-01 
-7.15603651027017E-01 
-6.21138379545193E-01 
-6.08627850362105E-01 
-5.40824384214094E-01 
-5.37981238067599E-01 
-5.12559559640031E-01 
-4.62753675535159E-01 
-4.57539673904818E-01 
-4.40530864262409E-01 
-4.20141949600880E-01 
-3.50808840295459E-01 
</Molecular Orbital Energies> 
 
<Molecular Orbital Spin Types> 
Alpha and Beta 
Alpha and Beta 
Alpha and Beta 
Alpha and Beta 
Alpha and Beta 
Alpha and Beta 
Alpha and Beta 
Alpha and Beta 
Alpha and Beta 
Alpha and Beta 
Alpha and Beta 
Alpha and Beta 
Alpha and Beta 
Alpha and Beta 
Alpha and Beta 
Alpha and Beta 
Alpha and Beta 
Alpha and Beta 
Alpha and Beta 
Alpha and Beta 
</Molecular Orbital Spin Types> 
 
<Molecular Orbital Primitive Coefficients>
<MO Number>
1
</MO Number>
 -3.25937071E-05  -6.01301434E-05  -9.70688268E-05  -1.26354782E-04  -1.07818775E-04 
 -3.72272375E-05   1.07685680E-04   4.96322535E-05  -1.39173984E-04   1.59215547E-04 
 -3.71141107E-04  -1.38458679E-04   1.22076334E-04  -2.84567348E-04  -1.06161291E-04 
  6.09246473E-05  -1.42019052E-04  -5.29819251E-05   5.50347196E-04  -1.92430197E-04 
 -2.20177782E-04  -2.28255724E-04   2.59127204E-04  -8.19380093E-05  -2.92288011E-05 
 -2.54500311E-05   2.13940362E-05  -1.48620032E-05  -6.53203297E-06   3.35757041E-04 
  4.63371149E-05  -1.84275376E-04  -4.04469471E-05  -7.46181071E-05  -1.20456924E-04 
 -1.56799138E-04  -1.33797001E-04  -4.61968962E-05   1.54046338E-04   7.09998481E-05 
 -1.99090934E-04  -2.74413658E-04  -1.08732731E-04  -2.94544282E-04  -2.10402904E-04 
 -8.33693287E-05  -2.25837784E-04  -1.05005797E-04  -4.16071385E-05  -1.12708883E-04 
  6.60851247E-04   8.57406857E-05  -3.23538984E-04  -2.19026234E-04   2.81977976E-04 
  6.58331832E-05  -4.39054516E-05  -4.62339811E-05  -2.20117511E-05  -1.46730503E-05 
  3.66848014E-05   2.89563146E-04   2.38522532E-04  -2.18153008E-07   7.57407827E-05 
  1.39729553E-04   2.25567128E-04   2.93621406E-04   2.50547701E-04   8.65081132E-05 
 -2.73865769E-04  -1.26224539E-04   3.53946691E-04  -2.91360496E-04   1.11798504E-03 
 -2.95369881E-05  -2.23396660E-04   8.57199682E-04  -2.26470801E-05  -1.11490591E-04 
  4.27802723E-04  -1.13024803E-05  -1.68237613E-03  -3.04034093E-04   3.67556556E-04 
 -3.54809707E-04  -2.21019597E-04  -1.32553906E-06  -4.93024795E-05   4.40916673E-06 
  1.23931992E-04  -4.48874271E-05  -7.90445648E-05   3.60202551E-04   1.20255758E-04 
 -2.39309217E-04  -8.27901205E-01  -1.52375100E+00  -2.46573031E+00  -3.24126995E+00 
 -2.78001939E+00  -9.50535773E-01   1.83031718E-02   8.16684542E-03  -2.41167983E-02 
 -9.86834143E-04  -3.83710581E-03  -3.37373090E-03  -7.60302097E-04  -2.95628158E-03 
 -2.59927638E-03  -3.33813640E-04  -1.29796711E-03  -1.14122257E-03   6.15288856E-03 
  2.66632916E-04   1.05200168E-03   9.29362696E-04  -8.13813673E-04  -1.10495863E-05 
 -6.28864233E-05  -5.41177312E-05   2.48356990E-04   9.43936336E-05  -3.42750624E-04 
 -9.79474821E-05  -4.18337136E-04   7.74775136E-04   7.51369940E-05   1.38615660E-04 
  2.23768957E-04   2.91280721E-04   2.48550391E-04   8.58184898E-05  -2.75902079E-04 
 -1.27163073E-04   3.56578437E-04   5.60040861E-04   5.49720759E-06   1.01405661E-03 
  4.29403641E-04   4.21490844E-06   7.77513983E-04   2.14302514E-04   2.10353474E-06 
  3.88033975E-04  -1.66342878E-03   3.10586224E-04  -3.77638930E-04   3.37997715E-04 
 -2.21325389E-04  -1.26309713E-05  -1.70733760E-07  -4.40834466E-05  -6.81681674E-05 
  9.35540516E-05  -2.53858842E-05   3.41396913E-04   3.23119726E-04   2.13058138E-05 
 -5.47774978E-05  -9.29129981E-05  -1.05778186E-04  -1.52816864E-04  -1.99374276E-04 
 -1.33818097E-05  -4.45648908E-05   6.53227778E-05   9.64058917E-06   1.63522629E-05 
  1.86164771E-05   1.27064839E-04   1.85810226E-04  -6.21510894E-05   3.79443031E-05 
  2.10792442E-05  -6.00286305E-05  -1.01819912E-04  -1.15918395E-04  -1.73306590E-04 
 -2.04580034E-04   2.42996110E-05   9.73030177E-05  -4.86746380E-05   7.55115091E-06 
  1.28081803E-05   1.45816636E-05   1.28236189E-04   1.78772782E-04   7.77167975E-05 
  1.99862223E-05   1.35064673E-05   1.00448512E-04   1.70379677E-04   1.93971280E-04 
  2.31766305E-04   3.95562665E-06   3.68720695E-04  -3.23910426E-04   2.46120384E-04 
  8.87030058E-05   1.50457077E-04   1.71290099E-04   1.52849530E-04   4.44403054E-05 
  1.97248180E-04  -3.64830729E-04   2.81738133E-04   1.01369628E-04   1.71942065E-04 
  1.95750003E-04   2.31699732E-04   9.01704241E-06  -3.86634603E-04   2.94830423E-04 
 -2.60157008E-04   8.68169192E-05   1.47257917E-04   1.67647968E-04   1.52071101E-04 
  4.14706394E-05  -2.25906628E-04   2.89266304E-04  -3.39980166E-04 
<MO Number>
2
</MO Number>
  9.83988466E-04   1.81530034E-03   2.93046156E-03   3.81459059E-03   3.25499737E-03 
  1.12387254E-03   2.60222540E-04   1.19936384E-04  -3.36314053E-04  -7.38941661E-05 
  1.14601241E-04   1.29578197E-04  -5.66573373E-05   8.78689284E-05   9.93523032E-05 
 -2.82759825E-05   4.38527541E-05   4.95837630E-05   1.47867369E-03   9.51593300E-05 
 -5.49114437E-04  -1.92611628E-04   2.85051408E-03   7.45762604E-05  -5.90971509E-05 
 -2.01571150E-04  -5.16825737E-04   4.39568967E-05   4.72868841E-04  -7.64859765E-04 
  4.06800996E-04   2.96190383E-04  -2.62850354E-04  -4.84916596E-04  -7.82806798E-04 
 -1.01898195E-03  -8.69499227E-04  -3.00217233E-04   3.01332175E-04   1.38883786E-04 
 -3.89444532E-04  -2.09325607E-04   2.07237646E-04  -8.63799470E-05  -1.60497535E-04 
  1.58896619E-04  -6.62306384E-05  -8.00995196E-05   7.93005503E-05  -3.30537307E-05 
  1.98066570E-04   1.82575187E-04  -2.27392401E-04  -9.51268869E-05  -5.37318473E-04 
 -7.13231233E-05   5.40966703E-05  -1.07149936E-04   2.98354769E-04  -1.36726233E-04 
 -1.61628536E-04   2.84414093E-04  -1.12350912E-04   6.99441032E-05  -4.46209681E-02 
 -8.23185040E-02  -1.32887769E-01  -1.72980407E-01  -1.47604508E-01  -5.09642972E-02 
  1.28955498E-03   5.94354978E-04  -1.66663296E-03  -1.32736782E-05   2.81381730E-04 
  6.26215000E-05  -1.01774105E-05   2.15745578E-04   4.80141753E-05  -5.07924119E-06 
  1.07672165E-04   2.39624388E-05   1.16494639E-04  -1.68408562E-04   5.34967140E-05 
 -1.57578594E-04   2.07028773E-04   2.18048440E-05  -1.22302712E-04  -1.14608607E-04 
 -9.86949784E-05   1.70858482E-04  -7.21635032E-05  -1.08110657E-04  -9.15296002E-05 
  2.81240829E-04   2.23854857E-05   4.12004549E-05   6.66704798E-05   8.76401696E-05 
  7.51684908E-05   2.57013817E-05  -1.47210918E-04  -6.56852716E-05   1.93969442E-04 
 -5.23244640E-05  -2.15672955E-04  -1.24297277E-04  -4.03131570E-05  -1.66164296E-04 
 -9.57642991E-05  -1.76996509E-05  -7.29550906E-05  -4.20456940E-05   5.31330122E-04 
  8.93411899E-05   2.45088986E-04   2.16691471E-04   1.78268033E-03   2.96553830E-04 
 -5.30979840E-05   5.02081069E-04   7.83928103E-04  -8.40280416E-04   5.63523129E-05 
  3.23457874E-04   7.10765792E-05  -1.51493113E-03   5.32164746E-01   9.81758300E-01 
  1.58486445E+00   2.06302279E+00   1.76038125E+00   6.07817434E-01  -1.50744823E-02 
 -6.94781819E-03   1.94824024E-02  -5.19767487E-04   2.52298921E-05  -1.30299655E-03 
 -3.98524584E-04   1.93446734E-05  -9.99054715E-04  -1.98891701E-04   9.65434789E-06 
 -4.98598328E-04  -7.12937377E-03   3.52851023E-04  -5.98072827E-04   4.03623716E-04 
 -2.83675255E-03   5.62214276E-05  -2.05239810E-04   3.53088928E-05  -5.18039051E-05 
 -3.04849424E-04   3.56653329E-04  -8.00309421E-04   4.51656291E-04  -4.15487089E-04 
 -7.28919892E-05  -1.23638602E-04  -1.40758207E-04  -2.61216683E-04   4.29929367E-05 
 -1.66707113E-04  -2.07916069E-05   9.52542013E-05  -5.89410239E-05  -9.99751260E-05 
 -1.13818171E-04  -3.12906150E-04  -1.98602357E-04   1.80422205E-04   1.23858184E-04 
  1.85922651E-04  -4.00284437E-05  -6.78958123E-05  -7.72969984E-05  -1.97746123E-04 
  9.52290621E-05  -6.09217768E-05   3.13673839E-04   2.04832490E-05   1.33287150E-05 
  2.26080219E-05   2.57384391E-05   1.59173798E-04   2.55841926E-05  -2.84967746E-05 
 -2.61736302E-06   4.55897877E-05   2.59950396E-05   4.40925045E-05   5.01977682E-05 
 -2.48055020E-04   3.33175194E-05   9.07063161E-05   9.60449714E-05  -4.74570050E-05 
  3.94936446E-05   6.69886920E-05   7.62642738E-05  -2.65581239E-04  -2.14914377E-04 
  1.40653676E-05  -1.22767926E-05   1.54516651E-05  -1.41458837E-04  -2.39940946E-04 
 -2.73164342E-04   1.02709295E-03   1.66488859E-04   1.68096423E-03   1.32779159E-04 
 -4.71278199E-04  -1.71908026E-04  -2.91588530E-04  -3.31963303E-04   7.94477912E-04 
  6.12683069E-05  -8.08354522E-04  -1.43487615E-03   8.73379469E-04 
<MO Number>
3
</MO Number>
 -8.53247518E-05  -1.57410433E-04  -2.54109590E-04  -3.30775214E-04  -2.82251116E-04 
 -9.74545421E-05   3.22821932E-04   1.48788400E-04  -4.17218095E-04   2.12950846E-04 
 -1.03646463E-04   1.85966964E-04   1.63277137E-04  -7.94695023E-05   1.42587616E-04 
  8.14867357E-05  -3.96608518E-05   7.11612145E-05   3.83429716E-04  -2.27778806E-04 
 -1.59227478E-04  -1.72003111E-04  -1.68390013E-04   7.62953345E-05  -1.18418336E-04 
  2.30523618E-05  -1.82414367E-04   2.10307080E-04  -2.78927127E-05   1.81066016E-04 
  1.17596118E-04   4.27226316E-04   9.38956849E-04   1.73222425E-03   2.79635082E-03 
  3.64001823E-03   3.10603445E-03   1.07243921E-03   3.27563334E-04   1.50973709E-04 
 -4.23345928E-04   9.11541737E-05   1.51255618E-04   7.27621188E-05   6.98912111E-05 
  1.15973168E-04   5.57893555E-05   3.48806131E-05   5.78787398E-05   2.78427987E-05 
  1.57449655E-03  -2.30418530E-04  -2.55037190E-04  -5.07155831E-04   2.91811998E-03 
 -1.39989449E-04  -1.89041143E-04  -4.70572695E-05   1.43859181E-04  -3.28272261E-04 
  1.84413080E-04  -5.63617653E-04  -6.69250088E-04  -8.68224441E-04   5.32164610E-01 
  9.81758049E-01   1.58486404E+00   2.06302226E+00   1.76038080E+00   6.07817278E-01 
 -1.50634101E-02  -6.94271502E-03   1.94680926E-02   1.86126972E-04  -1.35686375E-03 
  8.51080784E-05   1.42710300E-04  -1.04035665E-03   6.52554506E-05   7.12224425E-05 
 -5.19210888E-04   3.25670437E-05  -7.20927015E-03  -4.11767289E-04   4.39730592E-04 
 -5.85632205E-04  -2.90743687E-03  -9.82143825E-05   6.80776957E-06  -2.13188509E-04 
 -4.27417475E-04   1.70506370E-04   2.56911106E-04  -6.19172790E-04  -1.70500570E-04 
 -7.28781860E-04   2.73418696E-05   5.03226727E-05   8.14320313E-05   1.07044633E-04 
  9.18115920E-05   3.13919403E-05  -1.82141289E-04  -8.12711464E-05   2.39994728E-04 
 -4.71856607E-05  -1.68752402E-04  -2.16379650E-04  -3.63539882E-05  -1.30014558E-04 
 -1.66708765E-04  -1.59613622E-05  -5.70834057E-05  -7.31941421E-05   6.08361550E-04 
  4.64136729E-05   2.86246693E-04   2.57097642E-04   2.10396309E-03  -1.19932422E-04 
  5.53570212E-04   2.69578317E-05  -1.01196740E-03   5.98689413E-04   4.13277988E-04 
  4.68402290E-04   9.77248873E-04  -1.12268351E-04   4.46204341E-02   8.23175189E-02 
  1.32886179E-01   1.72978337E-01   1.47602742E-01   5.09636873E-02  -1.23177222E-03 
 -5.67722941E-04   1.59195397E-03  -3.85112331E-06   7.24373845E-05   5.34920367E-05 
 -2.95279592E-06   5.55403700E-05   4.10142847E-05  -1.47365213E-06   2.77185375E-05 
  2.04690028E-05  -1.05913354E-03   2.23042630E-04  -2.61864572E-04   9.10730444E-05 
 -2.23003425E-04  -6.97330112E-05  -1.48006979E-04  -8.70244363E-05   2.09998080E-04 
 -1.53632650E-04  -5.63654297E-05  -2.81981408E-04  -8.68150303E-05   2.63303171E-07 
 -5.17300552E-05  -8.77439589E-05  -9.98934164E-05  -2.34686992E-04   1.16851208E-04 
  1.10398326E-04   2.22492628E-05   2.96886827E-04   4.67110140E-06   7.92307157E-06 
  9.02013879E-06   9.81067115E-05  -1.17585498E-05   7.24848506E-05   6.08944340E-05 
  1.37913934E-05  -7.99415913E-05  -1.35596061E-04  -1.54371354E-04  -3.18657853E-04 
  3.94601822E-05   1.73993671E-04   1.13830120E-04  -6.39309491E-05  -5.78918573E-05 
 -9.81955409E-05  -1.11792175E-04  -2.95607030E-04  -1.81862886E-04  -1.06282554E-04 
  2.36199612E-04   1.41880650E-04  -1.40950367E-04  -2.39078485E-04  -2.72182461E-04 
  9.81628519E-04   1.60846331E-04  -1.69346251E-03   2.37534686E-05   4.98445989E-04 
 -1.67113472E-04  -2.83456060E-04  -3.22704772E-04   7.88555234E-04   4.06587016E-05 
  6.78697573E-04   5.24082732E-04  -1.66869120E-03   4.78804328E-08   8.12142712E-08 
  9.24595962E-08  -1.12018181E-04   6.97121550E-05   2.21728146E-04  -2.42033173E-05 
  6.02689104E-05   1.01684630E-05   1.72476368E-05   1.96358289E-05  -9.92355272E-05 
 -2.12378386E-04  -1.67170650E-04  -2.17605924E-04   1.23193344E-04 
<MO Number>
4
</MO Number>
  1.55743405E-01   2.87321514E-01   4.63826637E-01   6.03764522E-01   5.15193409E-01 
  1.77883930E-01  -4.06389008E-03  -1.87304406E-03   5.25220969E-03  -1.11302325E-04 
 -3.09773704E-05   1.35575437E-04  -8.53395295E-05  -2.37514734E-05   1.03950605E-04 
 -4.25904067E-05  -1.18536500E-05   5.18786380E-05  -2.78279813E-04  -5.88122730E-05 
  5.22540433E-04  -1.55920576E-04   1.15284770E-03   5.02324706E-06  -4.62446144E-05 
 -9.58657321E-05  -4.81820315E-04  -2.37205921E-04   7.19026236E-04   1.02606890E-03 
  4.45420953E-04   9.33862785E-06   5.10775613E-01   9.42298792E-01   1.52116448E+00 
  1.98010435E+00   1.68962679E+00   5.83387615E-01  -1.43857611E-02  -6.63038708E-03 
  1.85922926E-02   2.72350714E-04   7.50273294E-05  -6.86043392E-05   2.08821170E-04 
  5.75261747E-05  -5.26014352E-05   1.04216401E-04   2.87095933E-05  -2.62518030E-05 
 -6.36787656E-03   1.30383512E-04   7.68758852E-04   2.77768738E-04  -4.43132568E-04 
 -2.71112746E-05   1.05889586E-05  -1.47236111E-05   8.59795933E-05  -7.06447365E-04 
  6.20467771E-04   6.48511051E-04  -5.37002563E-04  -1.14417525E-03  -9.71163727E-04 
 -1.79164076E-03  -2.89226761E-03  -3.76487341E-03  -3.21257360E-03  -1.10922463E-03 
  5.19546875E-04   2.39458787E-04  -6.71467259E-04  -5.94234659E-05  -2.94890912E-04 
 -1.28307353E-04  -4.55621266E-05  -2.26103558E-04  -9.83779013E-05  -2.27386947E-05 
 -1.12841523E-04  -4.90974682E-05   2.19666717E-03   3.99981466E-04   3.39445909E-04 
  5.79833437E-04   2.78933129E-04  -7.01903173E-06   4.05187975E-06  -1.13612423E-05 
 -6.36744279E-05  -8.25159442E-05   1.46190372E-04  -9.64747804E-04  -5.83722397E-04 
 -7.87135668E-04   1.85283993E-05   3.41014929E-05   5.51829560E-05   7.25395053E-05 
  6.22167342E-05   2.12729565E-05  -7.26479548E-05  -3.24153990E-05   9.57230853E-05 
 -1.06642468E-06  -1.36528569E-04  -1.17400214E-04  -8.21622283E-07  -1.05187845E-04 
 -9.04504870E-05  -3.60736510E-07  -4.61831391E-05  -3.97126438E-05  -5.59813011E-04 
 -6.50165809E-05  -2.20276298E-04  -8.14840641E-05  -1.53511988E-04  -2.41740646E-05 
  3.39216302E-05  -1.85878003E-05   9.22285105E-05   7.55284265E-05  -1.67756937E-04 
  2.71409567E-04   1.64890513E-04   1.97878398E-04  -2.26038804E-04  -4.17005210E-04 
 -6.73176616E-04  -8.76276017E-04  -7.47727983E-04  -2.58172542E-04   4.21856771E-04 
  1.94433487E-04  -5.45211651E-04  -2.00808468E-04  -3.05716758E-04  -6.03042388E-05 
 -1.53967136E-04  -2.34404126E-04  -4.62374471E-05  -7.68403925E-05  -1.16984089E-04 
 -2.30757270E-05   8.85232188E-04   1.40148736E-04   4.04375445E-04  -1.16420860E-04 
 -4.80203533E-04   4.23260516E-05  -6.74242281E-05  -4.87320859E-05   4.74660078E-05 
 -6.39483777E-05   1.64823698E-05  -7.08373311E-04   3.66958195E-05   8.80881567E-05 
 -1.23369865E-04  -2.09258628E-04  -2.38233600E-04   1.08837195E-04  -7.08754991E-05 
 -7.14099677E-04  -8.02931262E-05   1.81459899E-04  -1.30643054E-04  -2.21595332E-04 
 -2.52278505E-04  -8.98202204E-08   1.67957745E-05   6.69930041E-04   8.53994742E-05 
  5.36131146E-04  -1.43922074E-04  -2.44119062E-04  -2.77920980E-04   1.02280385E-03 
 -9.19853624E-06   1.77080432E-03   4.65015192E-05  -6.84595349E-04  -2.03420693E-04 
 -3.45039975E-04  -3.92815896E-04   7.05053975E-04   1.80785354E-06  -1.29182903E-03 
  1.49590229E-03   5.76394295E-04  -1.00708075E-04  -1.70819945E-04  -1.94472510E-04 
 -1.80049482E-04  -9.88178176E-05  -1.96154685E-04   2.02139001E-05  -7.01392655E-05 
 -1.03325383E-04  -1.75259394E-04  -1.99526667E-04  -1.63069937E-04  -4.47821613E-05 
 -6.56906737E-05   1.38140105E-05  -2.90054000E-04  -7.68145955E-05  -1.30292084E-04 
 -1.48332963E-04  -2.89379708E-04  -1.13330012E-04   1.27508599E-04  -2.77467787E-04 
  6.07486165E-05  -1.92322097E-05  -3.26214656E-05  -3.71383932E-05   1.92465052E-04 
  3.81594845E-06  -7.26206991E-05  -8.55972145E-06   3.61323482E-05 
<MO Number>
5
</MO Number>
 -5.10794164E-01  -9.42333016E-01  -1.52121973E+00  -1.98017627E+00  -1.68968816E+00 
 -5.83408804E-01   1.45991453E-02   6.72873573E-03  -1.88680724E-02   2.27783527E-04 
 -1.95837712E-05  -7.09444582E-05   1.74649892E-04  -1.50155877E-05  -5.43956892E-05 
  8.71625374E-05  -7.49383072E-06  -2.71472616E-05   7.48254775E-03  -1.78923328E-04 
 -7.12305432E-05  -9.93359033E-04   1.39323727E-03  -3.09125834E-05  -7.79402197E-06 
 -8.55413785E-05   7.08325850E-04  -9.37574355E-05  -6.14568415E-04   6.71212111E-05 
 -4.20335248E-04  -2.77044301E-04   1.55810199E-01   2.87444737E-01   4.64025559E-01 
  6.04023460E-01   5.15414361E-01   1.77960219E-01  -4.78328563E-03  -2.20461296E-03 
  6.18196325E-03   3.85728812E-05  -6.96604974E-05   5.16287331E-05   2.95752270E-05 
 -5.34112300E-05   3.95856222E-05   1.47601112E-05  -2.66559474E-05   1.97560001E-05 
 -3.97894041E-03  -8.68272562E-05   6.83586064E-04  -4.23408514E-04  -1.82466382E-03 
  2.84227157E-05   1.34637944E-04   3.17128649E-05   1.83517024E-04   7.00662236E-05 
 -2.53583248E-04  -9.39042337E-04  -1.37401242E-04   7.99926610E-05  -3.77688423E-04 
 -6.96774348E-04  -1.12481136E-03  -1.46417032E-03  -1.24937930E-03  -4.31380713E-04 
 -1.26736031E-04  -5.84125469E-05   1.63794836E-04  -1.83893382E-04  -4.91301561E-05 
  3.10571861E-04  -1.40997726E-04  -3.76698727E-05   2.38126711E-04  -7.03677479E-05 
 -1.87999068E-05   1.18841919E-04   4.97590059E-04   3.83537415E-04   2.66537591E-04 
 -1.13473794E-04   8.59074304E-04   8.65252433E-05   5.45106928E-05   5.75565782E-05 
  6.25688412E-05  -2.04657333E-04   1.42088492E-04   6.73749412E-05  -6.24755172E-05 
 -3.68760520E-04  -7.17395507E-06  -1.32036542E-05  -2.13661224E-05  -2.80863524E-05 
 -2.40895098E-05  -8.23661191E-06   1.12409077E-05   5.01567469E-06  -1.48113511E-05 
  6.91779817E-05   8.84224474E-05   1.02611136E-04   5.32978768E-05   6.81246921E-05 
  7.90563060E-05   2.34006434E-05   2.99104153E-05   3.47099835E-05   2.49361272E-04 
 -2.76854602E-05  -4.36423578E-05   1.66569871E-04   6.00552236E-06  -5.38553581E-05 
  3.66979485E-05  -5.30280116E-05  -8.78495891E-05  -5.99115569E-05   1.47761146E-04 
 -2.17650113E-04   1.15084191E-04   7.17271812E-05   1.02608466E-03   1.89296105E-03 
  3.05583019E-03   3.97778331E-03   3.39425003E-03   1.17195314E-03  -3.31359525E-04 
 -1.52723370E-04   4.28252161E-04  -1.02066627E-04  -1.05244070E-05   2.92375241E-04 
 -7.82581852E-05  -8.06944459E-06   2.24174702E-04  -3.90563196E-05  -4.02721844E-06 
  1.11878889E-04  -2.00069976E-03   3.04548713E-04  -5.32344952E-04  -5.19535564E-04 
 -6.76643370E-04   2.66076346E-05  -3.12127111E-05  -3.80009569E-05   4.04209712E-04 
  1.66174774E-05  -4.20827189E-04   9.13754476E-04  -4.18980156E-04  -7.17860456E-05 
  9.09942749E-05   1.54343503E-04   1.75714659E-04  -1.16243128E-03  -3.60415987E-05 
  1.70121571E-03   2.44883552E-04  -4.89454306E-04   1.57432988E-04   2.67036129E-04 
  3.04011256E-04  -8.50925035E-04   2.23558661E-05  -1.60104820E-03  -3.73130980E-04 
 -9.75636366E-04   5.35814494E-05   9.08842737E-05   1.03468555E-04   5.63068928E-04 
  7.40835273E-05   3.48737707E-04   2.57403835E-05  -1.59226807E-04   1.99990725E-05 
  3.39222100E-05   3.86192451E-05   4.79729356E-04  -2.07997632E-05  -2.67737368E-04 
  1.78073291E-04   1.89690270E-04   2.02378166E-05   3.43271652E-05   3.90802723E-05 
  2.46419287E-04   7.84945375E-05   8.15864436E-05  -6.66759925E-05   2.53217794E-04 
 -4.96313262E-05  -8.41841177E-05  -9.58406621E-05  -3.42814486E-04  -4.66154273E-05 
 -1.45807957E-04  -4.74332469E-06  -1.78038299E-04   6.76234464E-05   1.14702157E-04 
  1.30584378E-04   1.14207292E-05   3.20162202E-05  -1.18679170E-04  -7.18118676E-05 
  5.74772991E-05   1.11292390E-04   1.88772945E-04   2.14911370E-04   3.33087162E-04 
  5.88872103E-05  -5.99717336E-05   3.60758484E-04  -1.06441479E-05 
<MO Number>
6
</MO Number>
 -1.43504610E-02  -2.64742907E-02  -4.27377716E-02  -5.56318852E-02  -4.74707929E-02 
 -1.63905265E-02  -1.80840977E-02  -8.33494783E-03   2.33720577E-02  -2.65287457E-03 
 -1.77285015E-02  -3.60975114E-02  -2.03405515E-03  -1.35930851E-02  -2.76772712E-02 
 -1.01513609E-03  -6.78390223E-03  -1.38128983E-02   7.44673085E-03  -1.21312951E-03 
 -1.13636423E-03  -1.85178673E-03  -1.28603210E-03  -8.00250616E-04   8.94501409E-05 
  6.65647075E-05   1.03119903E-03   2.20332124E-03  -3.23452027E-03   5.22283155E-03 
 -1.01819213E-03   4.55456131E-04  -1.42956400E-02  -2.63731548E-02  -4.25745067E-02 
 -5.54193628E-02  -4.72894471E-02  -1.63279121E-02  -1.78544165E-02  -8.22908791E-03 
  2.30752155E-02  -9.57830174E-03  -3.66041838E-02  -1.30661645E-02  -7.34403135E-03 
 -2.80657553E-02  -1.00183022E-02  -3.66518639E-03  -1.40067791E-02  -4.99983499E-03 
  7.75282671E-03   4.77251506E-04  -2.28557890E-03  -1.10787103E-03  -1.43767696E-03 
  7.97575288E-04  -7.52754063E-05  -5.25089069E-05   2.35069687E-03   2.82941579E-07 
 -2.35097981E-03   3.91948370E-03   3.31876523E-03   3.57321161E-03  -3.87699101E-02 
 -7.15242438E-02  -1.15462463E-01  -1.50297833E-01  -1.28249425E-01  -4.42814512E-02 
 -5.35873334E-02  -2.46983640E-02   6.92567727E-02   4.37159743E-02  -1.06829783E-01 
  3.26071259E-02   3.35186231E-02  -8.19102696E-02   2.50010661E-02   1.67281423E-02 
 -4.08789657E-02   1.24772843E-02   8.93966617E-03  -5.32008663E-04   3.40258796E-04 
 -3.47574661E-04   1.63541783E-03   5.10283306E-05  -5.17431171E-06   4.20688453E-04 
  1.48957500E-02  -7.34077976E-03  -7.55497023E-03  -7.55684373E-03  -1.57499223E-02 
  6.57228155E-03  -1.57803825E-01  -2.90437718E-01  -4.69985636E-01  -6.17808976E-01 
 -5.29891356E-01  -1.81178841E-01  -2.53008070E-01  -1.12891788E-01   3.33370886E-01 
  6.11838369E-02   2.37083266E-01   2.09250775E-01   4.71388225E-02   1.82659777E-01 
  1.61216354E-01   2.06964863E-02   8.01974970E-02   7.07826774E-02   1.15821391E-01 
  3.54794913E-03   1.39242789E-02   1.22735841E-02  -4.30479200E-03  -2.66492017E-04 
 -1.13055255E-03  -9.88818721E-04   6.12050644E-03   2.31201832E-03  -8.43252476E-03 
  1.58394434E-03  -8.26392717E-03   1.76811129E-02  -3.89481257E-02  -7.18530229E-02 
 -1.15993215E-01  -1.50988715E-01  -1.28838956E-01  -4.44850020E-02  -5.38249502E-02 
 -2.48078814E-02   6.95638709E-02  -6.33683052E-02   3.37633936E-02  -9.67110207E-02 
 -4.85867779E-02   2.58876185E-02  -7.41518473E-02  -2.42482077E-02   1.29197361E-02 
 -3.70069692E-02   9.05646429E-03   5.47716604E-04  -3.81638504E-04   2.67857258E-04 
  1.41092270E-03   5.17225427E-05   4.07647278E-04  -5.80894537E-05  -6.57703527E-03 
  1.02769653E-02  -3.69992999E-03  -6.22131640E-03  -6.58445774E-03   2.47309151E-02 
  1.95662004E-03   3.31879770E-03   3.77833466E-03  -6.88370759E-04  -1.40589929E-03 
  1.68825781E-03  -5.07344905E-05  -1.21593802E-03   1.43633066E-03   2.43628850E-03 
  2.77362892E-03   1.06996212E-03   1.21904980E-03  -1.24209605E-03  -1.54177453E-04 
 -1.09690155E-03   1.91025384E-03   3.24015186E-03   3.68879912E-03  -7.43553712E-04 
 -1.40264638E-03  -1.83546571E-03  -6.63788648E-04   4.78645266E-04   1.43171568E-03 
  2.42846062E-03   2.76471715E-03   1.06243111E-03   1.14793739E-03   9.16276381E-04 
 -1.34163243E-03  -2.97760102E-04   5.37064512E-03   9.10963005E-03   1.03709940E-02 
  1.01809399E-03  -1.22895486E-05   7.01410552E-03  -2.02890886E-03   1.45516541E-04 
  5.19046369E-03   8.80400825E-03   1.00230543E-02   1.09603453E-03   5.00469637E-04 
 -3.96524538E-04  -3.54230633E-03   6.10176304E-03   5.39478986E-03   9.15058410E-03 
  1.04176187E-02   9.85202530E-04  -3.50126720E-05  -7.17145754E-03   1.49711905E-03 
 -2.88767618E-04   5.20566677E-03   8.82979556E-03   1.00524122E-02   1.13572063E-03 
  5.20092504E-04   6.11494798E-04   5.59248197E-03  -4.27288712E-03 
<MO Number>
7
</MO Number>
 -7.26700012E-02  -1.34064455E-01  -2.16421892E-01  -2.81717024E-01  -2.40389670E-01 
 -8.30007886E-02  -9.92461872E-02  -4.57424973E-02   1.28266704E-01  -3.03660310E-03 
  3.06136483E-02  -6.84891716E-02  -2.32827373E-03   2.34725945E-02  -5.25131319E-02 
 -1.16197178E-03   1.17144699E-02  -2.62077335E-02   4.00969761E-02   5.46532396E-05 
  2.50904816E-04  -2.13764215E-03  -1.55374497E-03  -1.51311087E-04   2.02831244E-04 
  2.06340950E-04   8.92637691E-04   3.82017469E-03  -4.71281238E-03  -7.93493731E-03 
 -2.79964612E-03   1.52189246E-03  -7.26323270E-02  -1.33994953E-01  -2.16309693E-01 
 -2.81570974E-01  -2.40265045E-01  -8.29577587E-02  -9.92065640E-02  -4.57242351E-02 
  1.28215495E-01  -3.65799081E-03  -6.48008229E-02   3.72812721E-02  -2.80471423E-03 
 -4.96851413E-02   2.85849035E-02  -1.39974899E-03  -2.47963680E-02   1.42658704E-02 
  4.00850616E-02  -4.19062247E-04  -2.05362802E-03   4.78897264E-04  -1.81859111E-03 
  2.40983998E-04   2.10174824E-04   1.69196841E-04   3.10603022E-03   1.00581366E-03 
 -4.11184388E-03  -9.05545866E-03   3.53044037E-04   3.37382282E-03  -2.12967388E-02 
 -3.92890551E-02  -6.34248028E-02  -8.25602556E-02  -7.04488223E-02  -2.43242890E-02 
 -2.88418839E-02  -1.32932038E-02   3.72755214E-02   2.39779537E-02   1.05953297E-01 
  7.11626852E-02   1.83847668E-02   8.12382356E-02   5.45630118E-02   9.17528723E-03 
  4.05435736E-02   2.72307673E-02   1.33511822E-02   9.03624971E-04   8.27181972E-04 
  1.91733203E-03   2.41709569E-03   7.95095629E-05   2.29962264E-04   2.87809534E-04 
 -9.24838824E-03   7.74791576E-03   1.50047248E-03   8.68081766E-03   1.05939541E-02 
  9.85311457E-03   6.36453046E-02   1.17139094E-01   1.89554208E-01   2.49174191E-01 
  2.13715332E-01   7.30728962E-02   1.07480447E-01   4.79576001E-02  -1.41619402E-01 
  7.11785239E-03   3.41985304E-02   3.31867023E-02   5.48391859E-03   2.63481098E-02 
  2.55685513E-02   2.40773613E-03   1.15682417E-02   1.12259735E-02  -5.46227924E-02 
 -1.65947268E-04  -3.41205367E-04  -1.95275652E-04  -3.52802491E-03  -1.43123426E-04 
 -5.44085326E-04  -4.93932897E-04   7.23399067E-05   2.66178609E-04  -3.38518516E-04 
  7.53807096E-03   4.59279986E-03  -2.92471181E-03  -2.16101726E-02  -3.98672901E-02 
 -6.43582546E-02  -8.37753326E-02  -7.14856498E-02  -2.46822807E-02  -2.92500287E-02 
 -1.34813175E-02   3.78030116E-02   1.99198893E-02   8.29436974E-02   9.83925224E-02 
  1.52733016E-02   6.35959412E-02   7.54411156E-02   7.62244804E-03   3.17388321E-02 
  3.76504044E-02   1.35977656E-02  -2.23471095E-04   2.15513974E-03   7.26977541E-04 
  2.29990176E-03   5.72142279E-05   3.01500848E-04   1.81753781E-04   1.03235390E-02 
 -7.24738335E-03  -3.07615566E-03   9.36638372E-03  -4.36069724E-03  -1.17980495E-02 
  1.60910990E-02   2.72935478E-02   3.10727458E-02   2.71454087E-03  -1.69524500E-05 
  9.56443325E-03   1.48683420E-03  -6.28074495E-03   1.58553930E-02   2.68937458E-02 
  3.06175853E-02   2.92512112E-03  -1.62488278E-04  -7.89133605E-03  -1.78677195E-03 
 -7.82369634E-03   1.61442354E-02   2.73836772E-02   3.11753550E-02   2.75006659E-03 
 -1.29936977E-05  -1.00892562E-02  -3.78102242E-03   4.20614749E-03   1.58308248E-02 
  2.68520734E-02   3.05701428E-02   2.94926937E-03  -1.85957224E-04   5.39419260E-03 
 -9.54507126E-03  -2.46488651E-03   4.83328683E-03   8.19816874E-03   9.33332726E-03 
  8.05146670E-04   4.07048532E-05   3.20221073E-03   1.71830640E-03   6.53162938E-04 
  3.71522407E-03   6.30172280E-03   7.17429014E-03   6.78570224E-04   5.88027299E-05 
 -2.82305757E-04   1.30969315E-03   2.78049578E-03   4.98543358E-03   8.45623840E-03 
  9.62713051E-03   8.00052270E-04   7.30716540E-06  -2.51719436E-03   1.46720470E-03 
  2.35621408E-03   3.72287467E-03   6.31469967E-03   7.18906386E-03   6.75838598E-04 
  6.14484262E-05   1.15855722E-03   2.73037813E-03   8.65350492E-04 
<MO Number>
8
</MO Number>
 -3.56700666E-02  -6.58055315E-02  -1.06230675E-01  -1.38280788E-01  -1.17995258E-01 
 -4.07409332E-02  -4.91421556E-02  -2.26495847E-02   6.35117831E-02   2.73054731E-02 
 -1.00273983E-01   5.94255032E-03   2.09360966E-02  -7.68836995E-02   4.55636887E-03 
  1.04485796E-02  -3.83703549E-02   2.27394743E-03   2.26130938E-02   5.07569530E-04 
 -2.11458069E-03  -7.36264277E-04  -2.65357412E-03   3.18344878E-05  -1.04014729E-04 
  2.84124902E-04   3.70036072E-03  -2.40725892E-03  -1.29310180E-03   1.60473202E-02 
 -1.62949180E-03  -4.06295049E-03   3.59029023E-02   6.62350759E-02   1.06924094E-01 
  1.39183413E-01   1.18765470E-01   4.10068688E-02   4.94620068E-02   2.27970039E-02 
 -6.39251618E-02   4.82639686E-02  -5.66539716E-03   9.20341260E-02   3.70057352E-02 
 -4.34386548E-03   7.05659025E-02   1.84684557E-02  -2.16789334E-03   3.52173314E-02 
 -2.27564363E-02   1.18348891E-03   7.54123556E-04   1.83545018E-03   2.72077476E-03 
 -7.52609994E-06  -2.96551266E-04   1.24236700E-04   2.22931039E-03  -1.30911995E-03 
 -9.20190441E-04  -1.47234725E-02  -7.11431235E-03  -6.04060580E-03   6.95238528E-02 
  1.28260318E-01   2.07052202E-01   2.69520471E-01   2.29982328E-01   7.94073829E-02 
  9.97190985E-02   4.59604618E-02  -1.28877899E-01  -1.12256217E-02  -4.59760352E-03 
 -1.10317537E-03  -8.60709134E-03  -3.52514937E-03  -8.45844565E-04  -4.29554186E-03 
 -1.75929662E-03  -4.22135724E-04  -4.01071875E-02   5.12253901E-05  -9.55174211E-04 
 -3.40287869E-04  -4.58939815E-03  -1.60505798E-04   4.74433374E-04   9.79059010E-06 
 -4.34830587E-03   1.81649197E-03   2.53181390E-03  -6.27420434E-03  -7.10132294E-04 
 -1.70999259E-03   1.95764929E-05   3.60305078E-05   5.83044834E-05   7.66428385E-05 
  6.57361405E-05   2.24763012E-05   1.27312245E-05   5.68065161E-06  -1.67750364E-05 
  2.59819623E-01  -3.67852045E-01   3.42950154E-01   2.00176905E-01  -2.83410017E-01 
  2.64224463E-01   8.78884610E-02  -1.24432288E-01   1.16008794E-01  -5.11631518E-05 
  1.07987438E-02  -1.54402041E-02   1.43814129E-02  -1.96007020E-05  -9.42239732E-04 
  1.28005545E-03  -1.19147282E-03  -1.46890991E-02   1.20527851E-02   2.63631404E-03 
  7.83115017E-04   6.58624100E-03   1.25528531E-02  -6.92744740E-02  -1.27800254E-01 
 -2.06309515E-01  -2.68553714E-01  -2.29157392E-01  -7.91225524E-02  -9.93598130E-02 
 -4.57948674E-02   1.28413555E-01  -1.12456756E-02   3.23849309E-03   7.60165680E-03 
 -8.62246739E-03   2.48307011E-03   5.82846598E-03  -4.30321559E-03   1.23922603E-03 
  2.90881305E-03   3.99793870E-02   3.82711575E-04   4.06266379E-04   8.29572536E-04 
  4.51068524E-03  -2.83546127E-04  -1.70193380E-05  -4.14440720E-04  -9.78566775E-04 
  3.00886303E-03  -2.03029625E-03   7.14782346E-03   7.59314978E-04   4.35476235E-03 
  8.47360553E-03   1.43728379E-02   1.63629713E-02   1.93192763E-03   6.22714162E-05 
  5.43889322E-03  -1.23787566E-03  -2.31930589E-03   9.77558231E-03   1.65812368E-02 
  1.88771559E-02   2.36828110E-03   3.39846960E-04  -4.32575411E-03  -2.92201233E-03 
 -3.84149769E-03  -8.52024627E-03  -1.44519494E-02  -1.64530369E-02  -2.00110340E-03 
 -8.06526289E-05   5.98059484E-03   1.06014822E-03  -2.46612324E-04  -9.85797730E-03 
 -1.67209943E-02  -1.90362649E-02  -2.40493714E-03  -3.07218248E-04  -2.63351721E-03 
  4.97363751E-03   3.31471539E-03  -1.75553116E-02  -2.97771293E-02  -3.39002162E-02 
 -3.93855315E-03   2.04495413E-04  -1.15642724E-02   1.77392710E-05   1.69829042E-03 
 -1.86329156E-02  -3.16049495E-02  -3.59811253E-02  -4.69921388E-03   5.21515174E-04 
  3.06079256E-03   2.96346960E-03  -1.13720333E-02   1.73405317E-02   2.94128220E-02 
  3.34854651E-02   3.81175999E-03  -1.81609253E-04  -1.11935780E-02   7.98405373E-04 
  2.96042707E-03   1.86690160E-02   3.16661825E-02   3.60508370E-02   4.78306700E-03 
 -5.42196300E-04   4.25825365E-03   1.02018329E-02  -4.99372871E-03 
<MO Number>
9
</MO Number>
 -5.80100170E-02  -1.07019144E-01  -1.72762315E-01  -2.24885222E-01  -1.91894986E-01 
 -6.62567370E-02  -8.19346810E-02  -3.77636364E-02   1.05893151E-01  -2.36946132E-02 
 -5.05840503E-02   1.40849209E-01  -1.81675193E-02  -3.87846260E-02   1.07994197E-01 
 -9.06686553E-03  -1.93562468E-02   5.38966736E-02   4.63217002E-02  -1.54611545E-03 
 -2.15127804E-03   4.09816338E-03   6.69532893E-03  -6.39482206E-05   2.80374968E-04 
 -3.22323149E-04  -6.40152090E-03  -1.17713028E-03   7.57865118E-03   7.98723725E-03 
  3.61539389E-03   2.15037247E-03   5.60862315E-02   1.03470069E-01   1.67033000E-01 
  2.17427356E-01   1.85531174E-01   6.40594656E-02   7.92204381E-02   3.65126438E-02 
 -1.02385238E-01  -3.62055151E-02  -1.25250701E-01   8.19010863E-02  -2.77600816E-02 
 -9.60342554E-02   6.27965334E-02  -1.38542265E-02  -4.79278246E-02   3.13398716E-02 
 -4.47647045E-02  -1.72528619E-03  -3.40891810E-03   3.27209200E-03  -6.61710437E-03 
 -6.01378514E-05   3.26892199E-04  -2.95691583E-04  -1.80500868E-04   5.81455697E-03 
 -5.63405611E-03  -9.75471277E-03   3.60679883E-03   6.58241257E-03  -2.24706846E-02 
 -4.14547962E-02  -6.69209851E-02  -8.71112466E-02  -7.43321915E-02  -2.56651233E-02 
 -3.33924180E-02  -1.53905418E-02   4.31566745E-02  -8.20196494E-02  -1.54561020E-01 
 -8.04780099E-02  -6.28874401E-02  -1.18507540E-01  -6.17054091E-02  -3.13852404E-02 
 -5.91435689E-02  -3.07953241E-02   1.77219654E-02  -3.05684212E-03  -4.32808558E-03 
 -1.69701126E-03   3.53015843E-03  -1.15855603E-05  -3.64798993E-04  -7.49131909E-06 
  6.75666900E-03  -3.99340868E-03  -2.76326032E-03  -9.96756624E-03  -1.12259568E-02 
 -9.06819926E-03  -1.92584728E-03  -3.54451921E-03  -5.73573270E-03  -7.53977754E-03 
 -6.46682567E-03  -2.21111736E-03  -3.32868924E-03  -1.48525571E-03   4.38597899E-03 
 -3.84946461E-01   3.78541548E-01  -3.26564876E-01  -2.96580336E-01   2.91645699E-01 
 -2.51600497E-01  -1.30214769E-01   1.28048197E-01  -1.10466192E-01   1.98805986E-03 
 -1.69796447E-02   1.64220199E-02  -1.39294313E-02   2.09163743E-04   7.11238925E-04 
 -6.80998334E-04   5.97871673E-04   8.77108374E-03  -6.09212458E-03  -2.67895916E-03 
  6.60148706E-04  -8.02335710E-03  -1.10593676E-02   2.63650561E-02   4.86392848E-02 
  7.85189929E-02   1.02208408E-01   8.72146281E-02   3.01131197E-02   3.90207761E-02 
  1.79846480E-02  -5.04308173E-02  -2.64061866E-02   1.14943619E-01   1.50668141E-01 
 -2.02465810E-02   8.81314417E-02   1.15522728E-01  -1.01044630E-02   4.39837666E-02 
  5.76539386E-02  -2.08816660E-02  -1.56637307E-03   2.77284583E-03   4.42753240E-03 
 -3.65123494E-03   9.47412423E-05   5.02308641E-05   3.37241783E-04   6.46860064E-03 
 -4.26074317E-03  -2.20785747E-03   1.23220015E-02  -5.89961022E-03  -1.07347960E-02 
  2.61542393E-02   4.43625373E-02   5.05051910E-02   8.86040271E-03  -2.99095399E-04 
  1.16989086E-02   2.45699399E-04  -4.51526229E-03   2.39026415E-02   4.05434014E-02 
  4.61572390E-02   9.06638633E-03  -4.55555667E-04  -9.79749142E-03  -3.80646695E-03 
 -5.62922440E-03  -2.54618515E-02  -4.31881166E-02  -4.91681544E-02  -8.63473680E-03 
  3.01767073E-04   1.17362165E-02   1.59862270E-03  -2.87612958E-03  -2.30741256E-02 
 -3.91380818E-02  -4.45573319E-02  -8.78861854E-03   4.14390828E-04  -6.87563046E-03 
  7.71296278E-03   5.21814040E-03   1.18693247E-02   2.01326200E-02   2.29202810E-02 
  4.46040561E-03  -3.85464412E-04   5.39290061E-03  -2.64706646E-03  -2.25238327E-03 
  7.84949533E-03   1.33142289E-02   1.51577821E-02   3.67845096E-03  -3.38656838E-04 
 -3.06165214E-03  -3.84703956E-03   2.68402861E-03  -1.34226784E-02  -2.27674016E-02 
 -2.59198873E-02  -5.06062225E-03   3.69432037E-04   6.94511309E-03   1.25440194E-03 
  6.44744809E-04  -9.76716673E-03  -1.65669623E-02  -1.88609049E-02  -4.42200817E-03 
  3.92654622E-04  -2.84690884E-03  -2.35251749E-03   5.05141613E-03 
<MO Number>
10
</MO Number>
 -2.35015424E-02  -4.33565630E-02  -6.99910306E-02  -9.11075340E-02  -7.77422311E-02 
 -2.68425282E-02  -3.32550984E-02  -1.53272513E-02   4.29792014E-02  -2.95910058E-02 
  1.75402965E-01   2.78147435E-02  -2.26884974E-02   1.34487815E-01   2.13265727E-02 
 -1.13231505E-02   6.71188462E-02   1.06434546E-02   1.91300044E-02  -8.85168625E-04 
  5.81013821E-03   8.36537569E-04   1.92044236E-03   2.50648791E-04  -4.70615382E-05 
  3.39182530E-05  -4.28147606E-03   2.70974711E-03   1.57172894E-03  -1.46730375E-02 
  6.56160119E-03   2.99894783E-03  -2.76548561E-02  -5.10187582E-02  -8.23602061E-02 
 -1.07208527E-01  -9.14812388E-02  -3.15862781E-02  -3.92292969E-02  -1.80807551E-02 
  5.07003115E-02   7.47312536E-02   4.18032710E-02   1.56138474E-01   5.72991626E-02 
  3.20520841E-02   1.19717031E-01   2.85962983E-02   1.59962365E-02   5.97471896E-02 
  2.22433099E-02   2.37151412E-03   1.43353346E-03   5.16779845E-03   2.38115156E-03 
 -2.39758433E-04   6.48441089E-05  -2.11891278E-05   2.49396803E-03  -1.47965297E-03 
 -1.01431506E-03  -1.19304159E-02  -5.94621498E-03  -1.09888754E-02   5.76727915E-02 
  1.06397017E-01   1.71758008E-01   2.23577913E-01   1.90779456E-01   6.58715714E-02 
  8.40894223E-02   3.87567552E-02  -1.08677959E-01   8.39037432E-02  -1.16040094E-01 
  8.63959375E-02   6.43320431E-02  -8.89721486E-02   6.62428988E-02   3.21061986E-02 
 -4.44033383E-02   3.30598496E-02  -4.56888992E-02   2.46727126E-03  -4.39466971E-03 
  2.06249246E-03  -2.97077174E-03   1.69063216E-05  -2.06626307E-04  -9.95086489E-05 
  1.09840315E-02  -4.93261295E-03  -6.05141859E-03   3.79007867E-03  -5.62468735E-03 
  6.47325869E-03  -5.77636840E-02  -1.06313979E-01  -1.72037033E-01  -2.26147386E-01 
 -1.93965367E-01  -6.63200484E-02  -1.01107642E-01  -4.51140649E-02   1.33222407E-01 
 -1.29836276E-02  -1.00356575E-01  -5.97601222E-02  -1.00031797E-02  -7.73192894E-02 
 -4.60419277E-02  -4.39193559E-03  -3.39473396E-02  -2.02148903E-02   5.80239241E-02 
 -3.08031757E-04  -3.29123848E-03  -1.62279467E-03   5.48788461E-03   5.70895638E-05 
  2.88720203E-04   2.05230132E-04  -1.07226947E-03   1.34078645E-04   9.38190830E-04 
  1.42646312E-03   2.16584156E-03  -2.59245571E-03   5.60727982E-02   1.03445287E-01 
  1.66992994E-01   2.17375280E-01   1.85486738E-01   6.40441227E-02   8.16836738E-02 
  3.76479474E-02  -1.05568747E-01  -9.50829824E-02   8.48277427E-02  -1.12541441E-01 
 -7.29035712E-02   6.50405070E-02  -8.62896050E-02  -3.63839919E-02   3.24597717E-02 
 -4.30645610E-02  -4.45378032E-02  -3.17530812E-03   1.90228810E-03  -4.14145581E-03 
 -2.60719815E-03  -1.21705580E-04  -1.08815806E-04  -1.78608908E-04  -3.87603007E-03 
  7.97587397E-03  -4.09984390E-03   4.93268888E-03  -3.24248604E-03   1.60178928E-02 
  9.45479789E-03   1.60371257E-02   1.82577045E-02   3.23224753E-03   2.29251465E-04 
  4.12493036E-03   3.89702830E-03  -1.81743485E-03   1.02284561E-02   1.73493964E-02 
  1.97516786E-02   3.42657117E-03  -4.28345487E-04  -4.58864867E-03   2.76362448E-03 
 -2.98928580E-03   1.11291182E-02   1.88770897E-02   2.14909038E-02   3.79999248E-03 
  1.95130208E-04  -4.20164832E-03  -6.01420481E-04   5.09083603E-03   1.21495783E-02 
  2.06079831E-02   2.34614652E-02   4.11671124E-03  -4.35169893E-04   4.86069884E-03 
 -4.46089176E-03   1.68118011E-03  -2.49106548E-02  -4.22531827E-02  -4.81037649E-02 
 -9.44555940E-03   1.84619706E-04  -1.14771054E-02  -1.67835844E-03   3.19219659E-03 
 -2.62476152E-02  -4.45209205E-02  -5.06855048E-02  -1.00701140E-02   9.29167978E-05 
  5.07500230E-03   1.49219384E-03  -1.12306243E-02  -2.42838416E-02  -4.11899889E-02 
 -4.68933561E-02  -9.17704640E-03   2.09561786E-04   1.06561014E-02   3.61949228E-04 
 -4.82617341E-03  -2.55116463E-02  -4.32725780E-02  -4.92643107E-02  -9.78983898E-03 
  3.48909057E-05  -6.42878595E-03  -9.53625039E-03   3.69773205E-03 
<MO Number>
11
</MO Number>
  4.15590669E-03   7.66697891E-03   1.23768979E-02   1.61110451E-02   1.37475853E-02 
  4.74671153E-03   6.99260901E-03   3.22288854E-03  -9.03731353E-03  -2.61895606E-01 
 -5.69734401E-03   2.16724049E-02  -2.00804860E-01  -4.36836029E-03   1.66170189E-02 
 -1.00215700E-01  -2.18011797E-03   8.29305713E-03  -2.82381631E-04  -1.40706934E-02 
 -1.02824373E-03  -6.78271363E-04  -4.19467879E-03   3.95706370E-07   3.97717972E-04 
  4.73550291E-04   1.62560793E-03  -3.55432558E-03   1.92871765E-03  -3.41123005E-03 
  1.10143295E-03  -9.27485001E-04  -4.28997199E-03  -7.91430782E-03  -1.27761640E-02 
 -1.66307709E-02  -1.41910683E-02  -4.89983559E-03  -7.18779265E-03  -3.31284854E-03 
  9.28957069E-03  -2.52553055E-01   5.59961578E-02   5.91309339E-02  -1.93641587E-01 
  4.29342852E-02   4.53378317E-02  -9.66407244E-02   2.14272176E-02   2.26267558E-02 
  4.81555900E-04  -1.30785109E-02   4.73879847E-03   3.74150822E-03   3.92683480E-03 
 -1.80291142E-04  -4.56057531E-04  -3.08347561E-04   3.04757610E-03  -1.89258685E-03 
 -1.15498925E-03   2.19908020E-03   1.77984626E-03   1.56863930E-03  -8.11812618E-04 
 -1.49766361E-03  -2.41769671E-03  -3.14712304E-03  -2.68544604E-03  -9.27220124E-04 
  2.11204066E-04   9.73438042E-05  -2.72962117E-04  -2.19223437E-01   8.65447316E-02 
  1.63645038E-01  -1.68086561E-01   6.63569847E-02   1.25472586E-01  -8.38869751E-02 
  3.31167864E-02   6.26196150E-02   3.37551468E-03  -1.04997804E-02   2.58695512E-03 
  9.14155839E-03  -2.72925937E-03  -8.47890070E-04  -5.86560734E-05   3.38995050E-04 
 -5.53687586E-03   2.43218848E-03   3.10468738E-03   2.15343174E-03   9.80030329E-03 
 -1.72006434E-03  -4.76032055E-04  -8.76136328E-04  -1.41776176E-03  -1.86368662E-03 
 -1.59847375E-03  -5.46545281E-04  -7.88377039E-04  -3.51772550E-04   1.03878881E-03 
 -2.63371011E-01  -4.08764759E-01   5.03897263E-01  -2.02913056E-01  -3.14931041E-01 
  3.88225467E-01  -8.90897792E-02  -1.38271718E-01   1.70451925E-01   5.47081821E-04 
 -1.44797663E-02  -1.99127444E-02   2.49900502E-02   8.10540745E-06   3.75420646E-04 
  4.05098711E-04  -5.28672886E-04  -8.78112861E-03   1.12003158E-02  -2.41918715E-03 
  3.93980608E-03  -1.33097211E-02  -5.90887003E-03   6.24823298E-05   1.15269841E-04 
  1.86081516E-04   2.42222867E-04   2.06689231E-04   7.13648350E-05  -1.42275900E-03 
 -6.55748615E-04   1.83878709E-03  -2.59707769E-01  -1.29818579E-01  -1.05432853E-03 
 -1.99127366E-01  -9.95366132E-02  -8.08391926E-04  -9.93785125E-02  -4.96757466E-02 
 -4.03444232E-04  -2.77331502E-03  -1.23212715E-02  -7.46365947E-03   1.66149614E-03 
  3.05917045E-03  -8.77670632E-04  -1.14503362E-04   3.21262896E-04  -2.23303151E-03 
  2.42255693E-03  -1.89525418E-04  -2.59155202E-03  -7.24733452E-04   1.19109524E-02 
  2.06062571E-02   3.49521099E-02   3.97917500E-02   9.99169007E-03   1.24442499E-05 
  2.87913167E-03   6.37894229E-04  -5.29044983E-03  -1.81312145E-02  -3.07539695E-02 
 -3.50123144E-02  -8.00282042E-03  -3.19384599E-04   1.04577578E-03   2.01345013E-03 
  6.71410697E-03  -2.01043230E-02  -3.41007349E-02  -3.88224893E-02  -9.65917608E-03 
 -4.83958711E-05   3.44148059E-03   4.60107032E-03  -1.88027507E-03   1.92390962E-02 
  3.26331466E-02   3.71516915E-02   8.56893581E-03   3.34699160E-04  -6.56414693E-04 
 -7.07930233E-03  -1.65300664E-03   2.17011949E-02   3.68093316E-02   4.19061316E-02 
  9.62909153E-03  -1.34788294E-03   6.05685119E-03   1.26013361E-03   2.83263058E-03 
 -1.52314644E-02  -2.58354448E-02  -2.94127468E-02  -6.78382935E-03   1.08648235E-03 
 -2.39648771E-03   3.47925687E-03  -4.57964732E-03  -2.13431282E-02  -3.62019827E-02 
 -4.12146862E-02  -9.48123145E-03   1.38329730E-03   4.72267206E-03  -4.34997845E-03 
 -2.14672731E-03   1.66983676E-02   2.83235901E-02   3.22454129E-02   7.36869300E-03 
 -1.09263597E-03  -2.03195939E-03   5.08422217E-03  -3.51117609E-03 
<MO Number>
12
</MO Number>
  5.46356485E-03   1.00793977E-02   1.62712952E-02   2.11803937E-02   1.80732700E-02 
  6.24026674E-03   7.95252327E-03   3.66531234E-03  -1.02779157E-02  -6.84490873E-02 
 -9.06663729E-02  -2.83679362E-01  -5.24823979E-02  -6.95171965E-02  -2.17507256E-01 
 -2.61923951E-02  -3.46939536E-02  -1.08551366E-01  -5.24540279E-03  -6.03197466E-03 
 -4.71506765E-03  -1.41200925E-02  -3.48398595E-03  -1.08782619E-03   2.62117486E-04 
 -2.54883314E-05  -1.79742236E-03   1.01971684E-02  -8.39974603E-03   5.42874598E-03 
 -4.37783001E-03  -2.00770668E-03   5.21881622E-03   9.62787590E-03   1.55423980E-02 
  2.02315859E-02   1.72636506E-02   5.96072457E-03   7.56194549E-03   3.48529532E-03 
 -9.77312933E-03  -3.38134315E-02  -2.93910902E-01  -6.45142366E-02  -2.59259844E-02 
 -2.25352148E-01  -4.94654051E-02  -1.29388834E-02  -1.12466517E-01  -2.46867043E-02 
 -5.06306595E-03   6.38251433E-04  -1.51772976E-02  -3.90613239E-03  -3.62669889E-03 
  1.06921245E-03  -2.18073805E-04   9.14260974E-05   9.17741383E-03  -3.45008039E-03 
 -5.72733344E-03   3.85916268E-04   1.09964361E-02   6.59420940E-03  -1.96553048E-03 
 -3.62608737E-03  -5.85363724E-03  -7.61969712E-03  -6.50190197E-03  -2.24495084E-03 
 -1.97113106E-03  -9.08492907E-04   2.54750828E-03   1.12842025E-01  -4.26960077E-02 
  2.50337307E-01   8.65200731E-02  -3.27365777E-02   1.91942693E-01   4.31795808E-02 
 -1.63378468E-02   9.57928573E-02   1.84845325E-03   4.60195750E-03  -2.71876460E-03 
  1.28759275E-02   2.68447641E-03  -3.34052835E-05   5.48773188E-04   6.65267730E-04 
 -1.74598779E-03   2.56240523E-03  -8.16417440E-04  -9.90639471E-03  -8.86036451E-03 
  2.10651699E-02   3.38335562E-02   6.22706127E-02   1.00766160E-01   1.32459874E-01 
  1.13610104E-01   3.88452213E-02   5.99311912E-02   2.67411998E-02  -7.89671029E-02 
  1.21845414E-01   5.33714757E-01   4.99829092E-01   9.38752721E-02   4.11198226E-01 
  3.85091162E-01   4.12163092E-02   1.80538206E-01   1.69075796E-01  -3.58521565E-02 
  6.21707069E-03   2.76444883E-02   2.58811389E-02  -4.99809649E-03  -2.33105770E-04 
 -9.94376333E-04  -8.98787096E-04   4.99921792E-03   2.68574160E-03  -7.68495952E-03 
  3.68036313E-02   1.33533954E-02   1.35887057E-03  -1.98465069E-03  -3.66136108E-03 
 -5.91058002E-03  -7.69381970E-03  -6.56515091E-03  -2.26678918E-03  -1.99288727E-03 
 -9.18520329E-04   2.57562621E-03  -7.70902524E-02   2.61861907E-01  -4.94709445E-02 
 -5.91078926E-02   2.00779022E-01  -3.79311675E-02  -2.94989813E-02   1.00202805E-01 
 -1.89303112E-02   1.81077683E-03  -2.83496920E-03   1.32188799E-02  -3.28028068E-03 
  2.55786490E-03   2.97939649E-04   6.65888456E-04   4.13478955E-04   5.87940557E-03 
 -2.92857270E-03  -2.95083287E-03  -8.11827445E-03  -1.97395779E-02   9.28335359E-03 
 -9.56428948E-03  -1.62228442E-02  -1.84691385E-02  -6.63432017E-03  -1.14664486E-03 
 -5.02245658E-03  -2.17769338E-03  -2.79071641E-03  -2.59898865E-02  -4.40837639E-02 
 -5.01878173E-02  -1.15267192E-02   7.52900172E-04   8.17187506E-03   8.77999800E-04 
  3.12698781E-03  -1.10025618E-02  -1.86624261E-02  -2.12465169E-02  -7.30949423E-03 
 -1.12650945E-03   3.92014032E-03  -3.71110835E-03  -2.95790040E-03  -2.47131732E-02 
 -4.19182166E-02  -4.77224178E-02  -1.09891445E-02   6.80519089E-04  -6.93469757E-03 
  4.58029083E-03   2.12811841E-03  -7.29190510E-03  -1.23684504E-02  -1.40810465E-02 
 -4.06550229E-03  -9.05126963E-05  -1.13009408E-03  -8.57447511E-05   4.51328093E-03 
 -1.88626573E-02  -3.19946348E-02  -3.64247683E-02  -8.35172126E-03   3.31966340E-04 
  4.26296965E-03   2.23996730E-03  -4.10129723E-03  -7.80104294E-03  -1.32320445E-02 
 -1.50642181E-02  -4.38000299E-03  -6.45866461E-05   1.97872471E-03   3.94571410E-03 
 -1.03529090E-03  -1.86265431E-02  -3.15941406E-02  -3.59688197E-02  -8.17411959E-03 
  3.00862687E-04  -4.33858686E-03  -2.87827637E-03   3.62332950E-03 
<MO Number>
13
</MO Number>
  7.93978329E-03   1.46476222E-02   2.36458359E-02   3.07798553E-02   2.62645088E-02 
  9.06850508E-03   1.12603612E-02   5.18989251E-03  -1.45529965E-02   1.94702965E-01 
  9.72976597E-02  -1.05922422E-01   1.49285825E-01   7.46016446E-02  -8.12145630E-02 
  7.45040902E-02   3.72314496E-02  -4.05317593E-02  -9.11135276E-03   1.30337499E-02 
  5.60978639E-03  -6.13649246E-03  -1.08644655E-03   1.05330756E-03   5.25899926E-04 
 -2.22817996E-04   3.67274708E-03  -2.83322496E-04  -3.38942459E-03  -3.27203547E-03 
 -1.13341552E-02   1.18060426E-02  -4.75000801E-03  -8.76300022E-03  -1.41462185E-02 
 -1.84141750E-02  -1.57128504E-02  -5.42527045E-03  -7.92882724E-03  -3.65439086E-03 
  1.02472908E-02  -6.92783816E-02   3.81118336E-02   1.91618095E-01  -5.31182479E-02 
  2.92217251E-02   1.46920543E-01  -2.65097288E-02   1.45836890E-02   7.33236489E-02 
  2.69876380E-03  -5.95050514E-03   2.63914070E-03   1.09126775E-02  -1.72948884E-03 
 -7.03866767E-04   2.96174640E-04   1.79782952E-04   5.95921552E-03  -8.60592621E-03 
  2.64671069E-03  -3.13025973E-03  -8.39148143E-03   6.08322390E-03   4.02036810E-03 
  7.41693204E-03   1.19732442E-02   1.55856078E-02   1.32992286E-02   4.59190474E-03 
  5.45244244E-03   2.51302685E-03  -7.04678779E-03  -3.07909575E-01  -2.05716451E-01 
  2.07688599E-01  -2.36085439E-01  -1.57730264E-01   1.59242382E-01  -1.17823181E-01 
 -7.87184573E-02   7.94731100E-02  -4.54562421E-03  -1.61507914E-02  -9.27622280E-03 
  1.15224122E-02   2.43125015E-04  -2.75821547E-04  -4.04944652E-04   2.01948227E-04 
  9.03806156E-03  -1.48100743E-02   5.77201269E-03   7.51707461E-03  -9.01274207E-03 
 -4.09571514E-04  -2.12971834E-03  -3.91974361E-03  -6.34291995E-03  -8.33794179E-03 
 -7.15140675E-03  -2.44518724E-03  -3.84056152E-03  -1.71365229E-03   5.06043699E-03 
 -4.81801890E-01   2.40608903E-01  -1.99847695E-01  -3.71202182E-01   1.85376088E-01 
 -1.53971793E-01  -1.62977785E-01   8.13901042E-02  -6.76019239E-02   1.73139307E-03 
 -2.52870444E-02   1.16140891E-02  -9.45690159E-03   1.44026117E-03  -4.78859089E-05 
  4.88560698E-04   1.04728270E-04   2.76460622E-03  -7.12262222E-03   4.35801600E-03 
  7.00512569E-03  -1.74491660E-02  -5.88328905E-03  -5.94471597E-03  -1.09670441E-02 
 -1.77042336E-02  -2.30456539E-02  -1.96649000E-02  -6.78981843E-03  -7.70529857E-03 
 -3.55136665E-03   9.95840020E-03   2.75862301E-01   2.51354948E-02   2.35061786E-02 
  2.11513631E-01   1.92722955E-02   1.80230397E-02   1.05560127E-01   9.61822629E-03 
  8.99476005E-03   7.02986501E-03   1.29709493E-02   1.36130324E-03   8.29194616E-04 
  1.60397935E-03  -1.13665336E-04  -6.27708078E-05   3.71562801E-04   1.38904115E-03 
 -1.36475826E-02   1.22585415E-02   1.70905453E-03  -4.14764870E-04  -6.32741330E-03 
 -2.65942314E-02  -4.51088470E-02  -5.13548385E-02  -1.34631031E-02   1.28018160E-03 
 -6.53101616E-03   2.03987839E-03   2.98009035E-03   6.71520966E-03   1.13902659E-02 
  1.29674177E-02   3.48183237E-03  -1.22558339E-03   2.49194124E-03   9.50882524E-04 
 -3.93968893E-03  -9.45612826E-03  -1.60393823E-02  -1.82602735E-02  -3.76714318E-03 
  1.01536627E-03   2.92870264E-03   1.58614645E-03   4.49181049E-03   1.47709156E-02 
  2.50542669E-02   2.85234032E-02   8.43270443E-03  -4.80982869E-04   1.64552196E-03 
 -4.07213855E-03   1.77258668E-03   2.98335671E-02   5.06033732E-02   5.76101637E-02 
  1.80288815E-02  -3.57945226E-05   7.55609807E-03  -3.85179275E-03   2.57755212E-03 
 -3.52613170E-02  -5.98098638E-02  -6.80914299E-02  -2.08604975E-02  -3.30200149E-05 
 -3.19194734E-03  -4.68811252E-04  -1.01721375E-02   2.94270080E-02   4.99137720E-02 
  5.68250769E-02   1.79167798E-02   6.80347372E-04  -6.63935319E-03   2.21907948E-03 
  3.95454447E-03  -7.85418203E-03  -1.33221784E-02  -1.51668324E-02  -5.90889422E-03 
 -7.19953255E-04   4.39180902E-03  -3.15993794E-03   1.06727098E-03 
<MO Number>
14
</MO Number>
 -1.04383536E-02  -1.92570822E-02  -3.10869435E-02  -4.04659674E-02  -3.45296866E-02 
 -1.19222728E-02  -1.62929138E-02  -7.50939244E-03   2.10571148E-02  -9.90635744E-03 
  1.46988163E-01   7.09373821E-02  -7.59556355E-03   1.12701156E-01   5.43902638E-02 
 -3.79071859E-03   5.62457760E-02   2.71445539E-02   8.40111617E-03   5.90145852E-04 
  7.90541259E-03   4.30194834E-03  -1.37781873E-03   2.55764425E-04  -2.92296861E-04 
  2.72945730E-04  -1.06368418E-02   4.81510653E-03   5.82173529E-03   6.96187533E-04 
 -5.57770345E-03   3.11267703E-03   1.20989115E-02   2.23205443E-02   3.60323280E-02 
  4.69033892E-02   4.00227507E-02   1.38188961E-02   1.79093379E-02   8.25440116E-03 
 -2.31461965E-02  -1.95061146E-01  -7.90541575E-02   6.00875915E-02  -1.49560455E-01 
 -6.06136898E-02   4.60713357E-02  -7.46411501E-02  -3.02504797E-02   2.29928257E-02 
 -1.19440199E-02  -1.21560745E-02  -4.45585109E-03   4.00398213E-03   3.91676300E-06 
 -7.23792167E-04  -1.05259611E-04   7.89992155E-04  -1.18789641E-03   7.11683516E-03 
 -5.92893874E-03  -1.50730474E-03  -6.80508922E-03   1.25651969E-02  -8.78370336E-03 
 -1.62045189E-02  -2.61591533E-02  -3.40514481E-02  -2.90561651E-02  -1.00323971E-02 
 -1.15999355E-02  -5.34640203E-03   1.49918655E-02  -8.40091468E-02   2.40856220E-01 
 -4.35358051E-02  -6.44128598E-02   1.84673200E-01  -3.33804808E-02  -3.21465318E-02 
  9.21648705E-02  -1.66591996E-02   1.01940865E-02  -2.87860818E-03   1.08829828E-02 
 -3.24844530E-03   1.60570081E-03   4.27092934E-04   6.25633065E-04  -3.59041491E-04 
 -2.10027980E-02   1.12280511E-02   9.77474686E-03   2.61033892E-03  -3.88026786E-03 
 -3.67576721E-03  -6.72163344E-04  -1.23711569E-03  -2.00189772E-03  -2.63154932E-03 
 -2.25706536E-03  -7.71728921E-04  -1.29677966E-03  -5.78620970E-04   1.70867508E-03 
  8.89769916E-01  -4.76739498E-01   2.70755510E-01   6.85519384E-01  -3.67301885E-01 
  2.08602412E-01   3.00979994E-01  -1.61265344E-01   9.15877133E-02   3.04241198E-04 
  4.68881302E-02  -2.33993287E-02   1.21939683E-02   8.48452400E-04   3.31661466E-04 
 -1.87858270E-04   5.17135005E-04  -1.03900538E-02   1.28633698E-03   9.10371684E-03 
 -2.61713798E-04   1.42047557E-02   2.15110740E-02   7.77071812E-03   1.43357242E-02 
  2.31423350E-02   3.01244468E-02   2.57052475E-02   8.87540555E-03   1.04636424E-02 
  4.82268534E-03  -1.35233096E-02   1.62042095E-01   1.14661407E-01  -3.70817879E-01 
  1.24243551E-01   8.79150595E-02  -2.84319517E-01   6.20062404E-02   4.38757767E-02 
 -1.41895367E-01  -8.77779572E-03   1.01209712E-02   7.26786830E-03  -1.76671755E-02 
 -7.84421687E-04   3.39973445E-04   1.67255211E-04  -8.16966167E-04  -1.71060211E-02 
  1.51737553E-02   1.93226577E-03   1.06071860E-02  -6.00941011E-03   1.62986444E-02 
  7.81847423E-03   1.32616113E-02   1.50978788E-02   5.45277882E-03   4.97532544E-04 
  2.77253068E-03   5.02847958E-03  -3.51535347E-04   1.18426877E-02   2.00874386E-02 
  2.28688435E-02   6.94918150E-03   1.73998908E-04  -4.18060462E-03   1.78648881E-03 
 -1.50846932E-03  -2.74801496E-02  -4.66115319E-02  -5.30655924E-02  -1.48742618E-02 
  9.18235215E-04   7.08451053E-03   1.10489118E-03  -2.74647609E-03   4.00635379E-04 
  6.79553388E-04   7.73647672E-04  -1.37109446E-04  -1.18669936E-03  -4.62960710E-03 
 -1.72079656E-03   1.11444002E-03   1.41007239E-02   2.39174951E-02   2.72292283E-02 
  8.84270136E-03   8.63730484E-04   3.83376778E-03   5.09374104E-03  -9.10477480E-04 
  1.29798598E-02   2.20162974E-02   2.50647816E-02   6.03318610E-03  -9.63652846E-04 
 -3.03468932E-03   2.49306651E-03   3.57000378E-03   1.80116120E-02   3.05511011E-02 
  3.47813559E-02   1.07860855E-02  -4.94066836E-04  -5.33320518E-03   2.81031574E-03 
 -5.10445617E-03  -3.60399693E-02  -6.11306053E-02  -6.95950477E-02  -2.04737970E-02 
  4.55576303E-04  -1.27554345E-03  -1.04749426E-02  -8.17073094E-04 
<MO Number>
15
</MO Number>
  5.51437127E-03   1.01731274E-02   1.64226041E-02   2.13773529E-02   1.82413357E-02 
  6.29829580E-03   8.14125736E-03   3.75229975E-03  -1.05218374E-02  -2.87387695E-01 
 -1.50663903E-02   1.41367619E-02  -2.20350570E-01  -1.15519479E-02   1.08391681E-02 
 -1.09970379E-01  -5.76523171E-03   5.40950459E-03  -7.44761391E-03  -1.77421392E-02 
 -1.09430666E-03   1.90298267E-03   1.96582287E-03  -7.80713140E-04  -2.36006682E-04 
 -3.52742005E-04   7.96356404E-04  -5.08515147E-03   4.28879507E-03  -7.46162296E-03 
 -1.49065364E-02  -1.65025880E-02  -5.60186877E-03  -1.03345462E-02  -1.66831845E-02 
 -2.17165512E-02  -1.85307742E-02  -6.39823198E-03  -8.22857170E-03  -3.79254286E-03 
  1.06346833E-02  -2.58381298E-01   6.06305048E-02   7.02896197E-02  -1.98110313E-01 
  4.64876071E-02   5.38936008E-02  -9.88709317E-02   2.32005743E-02   2.68966843E-02 
  7.64659385E-03  -1.60590258E-02   2.77116608E-03   4.62140352E-03  -1.71277548E-03 
 -5.83297518E-04   5.49329663E-04   3.11770511E-04   8.67225275E-03   1.12912795E-03 
 -9.80138071E-03   1.17699606E-02  -8.00801288E-03  -9.11755687E-03   5.46512615E-03 
  1.00822781E-02   1.62759450E-02   2.11864463E-02   1.80784347E-02   6.24204999E-03 
  5.14621745E-03   2.37188797E-03  -6.65101973E-03   2.44062782E-01  -1.33269744E-01 
  2.01254071E-02   1.87131787E-01  -1.02182746E-01   1.54308796E-02   9.33918781E-02 
 -5.09963525E-02   7.70109049E-03  -9.84307276E-03   1.38055455E-02  -5.28460789E-03 
 -1.32053316E-03  -6.55353366E-04   8.97140921E-04  -1.45198576E-04  -3.60696949E-04 
  1.49400113E-02  -5.47877679E-04  -1.43921336E-02   1.46501808E-02  -1.89322060E-02 
 -6.31171936E-04   6.62805630E-04   1.21989283E-03   1.97402773E-03   2.59491345E-03 
  2.22564297E-03   7.60985076E-04   1.13838934E-03   5.07947468E-04  -1.49997533E-03 
  1.84161961E-01   5.95372342E-01  -7.06509736E-01   1.41886786E-01   4.58702046E-01 
 -5.44327371E-01   6.22959543E-02   2.01394946E-01  -2.38989083E-01  -7.81894922E-04 
  1.12894086E-02   3.17490409E-02  -3.81488480E-02  -7.97313359E-05  -1.39075757E-04 
  5.08389684E-04  -5.25949946E-04   1.33813932E-02  -1.43260229E-02   9.44629626E-04 
 -4.61750021E-03   8.73450039E-03  -1.30037879E-04  -5.48281041E-03  -1.01149027E-02 
 -1.63286113E-02  -2.12550022E-02  -1.81369336E-02  -6.26224825E-03  -5.14969232E-03 
 -2.37348954E-03   6.65551070E-03   2.41653949E-01  -7.56853579E-02   7.54385750E-02 
  1.85284848E-01  -5.80307090E-02   5.78414916E-02   9.24701258E-02  -2.89613912E-02 
  2.88669585E-02   9.92778795E-03   1.35733169E-02  -1.93898873E-03   1.79683057E-03 
  4.38469413E-04   9.48631105E-04   1.33052492E-04  -1.32070653E-04   8.65865666E-04 
 -6.14244486E-03   5.27657919E-03  -1.08410020E-02  -1.05696370E-02  -3.25435696E-02 
  2.54901538E-02   4.32361226E-02   4.92228075E-02   1.54286638E-02  -2.36667091E-04 
  3.15683445E-03   1.62795233E-03  -5.09492784E-03  -2.52118184E-02  -4.27640131E-02 
 -4.86853274E-02  -1.60130215E-02   4.66490414E-04   1.66986743E-03   8.77105266E-04 
  6.91900506E-03  -2.37063046E-02  -4.02103769E-02  -4.57781023E-02  -1.44562526E-02 
  2.31751069E-04   3.27937893E-03   4.08887163E-03  -2.80696206E-03   2.47461317E-02 
  4.19741205E-02   4.77860624E-02   1.56927543E-02  -4.71577060E-04   1.43814398E-04 
 -6.92852233E-03  -4.14959813E-04  -2.80109894E-02  -4.75119366E-02  -5.40906716E-02 
 -1.59129157E-02   1.14736134E-03  -6.30287190E-03  -1.17623831E-03   2.87124805E-03 
 -2.97165945E-03  -5.04049656E-03  -5.73842835E-03  -3.12174187E-03  -7.97665207E-04 
  5.15259934E-03  -2.88433063E-03  -7.66207504E-04   2.59110447E-02   4.39500333E-02 
  5.00355697E-02   1.46462353E-02  -1.17025978E-03  -5.81879271E-03  -1.75029940E-03 
  2.82392478E-03   5.02808720E-03   8.52858702E-03   9.70949687E-03   4.53112422E-03 
  8.15698531E-04   5.67740499E-03   3.55681395E-04   1.14992953E-03 
<MO Number>
16
</MO Number>
  8.87132480E-03   1.63661663E-02   2.64201027E-02   3.43911268E-02   2.93460135E-02 
  1.01324748E-02   1.42809588E-02   6.58208381E-03  -1.84568453E-02   2.01885905E-01 
 -2.75099737E-01   3.06053329E-01   1.54793246E-01  -2.10928946E-01   2.34662188E-01 
  7.72526792E-02  -1.05268328E-01   1.17112879E-01  -9.72779454E-03   1.19064123E-02 
 -1.48068803E-02   1.78607117E-02  -2.81126651E-03   3.23709101E-04  -1.83550330E-04 
  8.45966415E-04  -3.76901859E-03  -1.98030763E-03   5.74932622E-03   2.95264106E-02 
  3.90321591E-04   1.73778624E-02   8.74224980E-03   1.61280437E-02   2.60356985E-02 
  3.38907467E-02   2.89190382E-02   9.98505044E-03   1.40416602E-02   6.47179123E-03 
 -1.81475734E-02  -1.90380885E-01   3.19626268E-01  -2.65608264E-01  -1.45971930E-01 
  2.45069052E-01  -2.03651490E-01  -7.28502242E-02   1.22306634E-01  -1.01636367E-01 
 -9.55358530E-03  -1.09551995E-02   1.87949046E-02  -1.42077209E-02  -2.31314165E-03 
 -1.60502307E-04   8.36228527E-04  -2.00411645E-04   4.13506290E-03  -6.88682392E-03 
  2.75176102E-03   3.13834360E-02  -1.08657552E-02   4.16158489E-03  -3.46799612E-03 
 -6.39789464E-03  -1.03281996E-02  -1.34442484E-02  -1.14720026E-02  -3.96100741E-03 
 -6.27219271E-03  -2.89084918E-03   8.10624074E-03   9.46782882E-02  -3.08803152E-03 
  1.62419533E-01   7.25932776E-02  -2.36770577E-03   1.24532947E-01   3.62291336E-02 
 -1.18165114E-03   6.21506691E-02   2.48048364E-03   5.55147574E-03   2.67983763E-03 
  1.04197685E-02   1.67248424E-03   3.20096763E-04   2.47002160E-04   5.33850600E-04 
  1.48044138E-02  -1.10826908E-02  -3.72172295E-03  -6.84194651E-04  -7.61042445E-03 
  4.47823391E-03   4.18117229E-03   7.69544173E-03   1.24527458E-02   1.63694750E-02 
  1.40400086E-02   4.80051703E-03   6.56290295E-03   2.92835660E-03  -8.64747425E-03 
  1.30660725E-01   5.39673392E-01   4.75782436E-01   1.00666991E-01   4.15789031E-01 
  3.66564520E-01   4.41982400E-02   1.82553817E-01   1.60941601E-01  -1.18416973E-03 
  7.55288766E-03   3.11369741E-02   2.74289281E-02   1.37823634E-03   1.69874169E-04 
  7.06418062E-04   5.95149076E-04   3.97669730E-03   1.48197306E-03  -5.45867036E-03 
  2.44379343E-02   8.80981933E-03   2.05161934E-03  -3.23548222E-03  -5.96894391E-03 
 -9.63573924E-03  -1.25428706E-02  -1.07028552E-02  -3.69543926E-03  -5.82431925E-03 
 -2.68442462E-03   7.52740487E-03  -5.44949438E-02   1.70913485E-01  -2.54055126E-03 
 -4.17832499E-02   1.31045568E-01  -1.94793280E-03  -2.08527704E-02   6.54009236E-02 
 -9.72154997E-04   2.34698347E-03  -2.20221902E-03   1.11510028E-02   2.46354885E-03 
  1.82294655E-03  -1.28914080E-04   5.86462782E-04   2.59137698E-04  -1.00894015E-02 
  1.17262852E-02  -1.63688362E-03   2.45827077E-03  -6.41274426E-03   1.62202789E-02 
 -4.42695485E-03  -7.50895285E-03  -8.54867916E-03  -2.65054549E-03   8.48942390E-06 
  3.60249413E-03  -5.86900478E-03   7.05877483E-03   3.11214414E-02   5.27878517E-02 
  6.00971157E-02   2.34787198E-02   7.98864645E-05  -4.79275590E-03  -9.18849447E-03 
 -1.11635771E-03  -4.36902160E-03  -7.41068709E-03  -8.43680705E-03  -2.65179628E-03 
 -4.79865519E-05  -3.27153542E-03   7.20050644E-03  -5.84998326E-03   3.03985987E-02 
  5.15617737E-02   5.87012689E-02   2.28713458E-02   7.61182345E-05   2.03389522E-03 
 -2.72687758E-03  -9.82329874E-03  -7.23916207E-03  -1.22789882E-02  -1.39791970E-02 
 -4.88384476E-03   3.94332247E-04  -7.30920785E-04   9.84830414E-04   3.96687833E-03 
 -1.37163371E-02  -2.32655024E-02  -2.64869576E-02  -9.80735922E-03  -2.93169895E-04 
  3.28196650E-03   2.27857778E-03  -3.21814145E-04  -6.67785658E-03  -1.13269080E-02 
 -1.28952870E-02  -4.57069121E-03   4.13156738E-04   1.55034976E-03   3.57650181E-03 
  2.30184452E-04  -1.34330565E-02  -2.27850048E-02  -2.59399279E-02  -9.56519268E-03 
 -3.67877798E-04  -2.40937793E-03   5.59662456E-04   2.97663978E-03 
<MO Number>
17
</MO Number>
 -6.67481951E-03  -1.23139676E-02  -1.98785887E-02  -2.58760184E-02  -2.20800555E-02 
 -7.62371370E-03  -1.16324221E-02  -5.36137512E-03   1.50338516E-02  -6.23796934E-02 
 -2.49825252E-01  -2.49067035E-01  -4.78287734E-02  -1.91550082E-01  -1.90968729E-01 
 -2.38699103E-02  -9.55969169E-02  -9.53067811E-02   8.15329324E-03  -4.21539602E-03 
 -1.26756623E-02  -1.51219269E-02   6.13074986E-03  -3.31855727E-04  -2.23428454E-04 
 -1.17200987E-03   1.44794808E-02  -6.96214270E-03  -7.51733812E-03   1.61858806E-02 
 -7.78517230E-03  -2.08313145E-02   7.10413415E-03   1.31059840E-02   2.11571505E-02 
  2.75403261E-02   2.35002124E-02   8.11405982E-03   1.23298671E-02   5.68282703E-03 
 -1.59352360E-02   5.57255196E-02   2.84446665E-01   2.16309100E-01   4.27267770E-02 
  2.18095575E-01   1.65852033E-01   2.13236565E-02   1.08844978E-01   8.27717890E-02 
 -8.64688846E-03   2.41285542E-03   1.71890007E-02   1.08422190E-02  -6.03774957E-03 
  2.77284276E-06   1.24559171E-03   1.14627306E-04   1.06136366E-02  -1.05699956E-02 
 -4.36410142E-05  -1.15726845E-02  -2.27849514E-02  -1.68994152E-02   1.44794775E-02 
  2.67123053E-02   4.31220016E-02   5.61320385E-02   4.78975747E-02   1.65378840E-02 
  2.45641307E-02   1.13215904E-02  -3.17469131E-02  -1.59313546E-01  -5.96135677E-02 
 -3.50473658E-01  -1.22151474E-01  -4.57078845E-02  -2.68720865E-01  -6.09621473E-02 
 -2.28114381E-02  -1.34110547E-01  -1.39000176E-02  -8.77564285E-03  -2.99363770E-03 
 -1.97369791E-02   6.21377779E-04  -2.58852954E-04   1.62388160E-05  -8.93155932E-04 
 -1.93709027E-03   3.92286390E-03  -1.98577364E-03  -1.64640828E-02  -6.90856155E-03 
 -1.63117942E-02   9.05534406E-05   1.66663480E-04   2.69694454E-04   3.54520738E-04 
  3.04070484E-04   1.03966855E-04   1.32906287E-04   5.93025687E-05  -1.75121239E-04 
  1.37242453E-02  -3.96126490E-02   5.42951677E-02   1.05737854E-02  -3.05193941E-02 
  4.18314771E-02   4.64246228E-03  -1.33996606E-02   1.83662753E-02  -6.80673534E-05 
  2.00270314E-04  -2.03849104E-03   2.98834888E-03   8.54024213E-05   5.14804677E-04 
 -6.38123614E-04   6.36669037E-04  -8.94514449E-03   8.00456659E-03   9.40577893E-04 
  1.13808633E-03   2.31221784E-03   5.82652684E-03  -1.45266084E-02  -2.67992544E-02 
 -4.32623645E-02  -5.63147494E-02  -4.80534822E-02  -1.65917151E-02  -2.47526921E-02 
 -1.14084982E-02   3.19906116E-02  -6.18877900E-02   3.83566989E-01   4.77186277E-02 
 -4.74516132E-02   2.94094723E-01   3.65876026E-02  -2.36816809E-02   1.46773880E-01 
  1.82597782E-02   1.37229550E-02  -3.28792756E-03   2.15543956E-02   2.36138193E-03 
 -7.85885983E-04  -4.24975103E-05   9.41409550E-04  -9.15846845E-05   4.17278497E-04 
  1.05974374E-03  -1.47702224E-03   2.19288026E-02  -1.27526614E-02  -1.53804045E-04 
 -2.89469528E-03  -4.90995076E-03  -5.58980655E-03  -2.63437257E-03  -1.07876336E-04 
 -3.06281621E-03  -5.37254891E-03  -4.75944440E-03  -2.89135996E-02  -4.90429342E-02 
 -5.58336586E-02  -2.22413312E-02  -3.12638991E-04   6.77381874E-03  -2.54665559E-03 
  1.45706123E-03   3.87235916E-03   6.56825365E-03   7.47772616E-03   3.37390671E-03 
  9.08162346E-05  -9.41298274E-04   5.84538871E-03   5.18263281E-03   2.93219330E-02 
  4.97355449E-02   5.66221716E-02   2.25558253E-02   3.34199482E-04   6.87083719E-03 
 -2.71607782E-03   9.49776471E-04   6.57922397E-03   1.11596084E-02   1.27048223E-02 
  5.69302341E-03  -1.64533768E-04   6.46586180E-05  -1.10381408E-03  -7.56067958E-03 
  2.48126889E-02   4.20870140E-02   4.79145877E-02   1.84423303E-02  -5.29568814E-04 
 -6.14822519E-03  -3.84636267E-03   2.13920036E-03  -5.71934626E-03  -9.70109314E-03 
 -1.10443539E-02  -5.05237816E-03   1.64436527E-04   1.61773785E-03   7.54033670E-03 
  1.18433873E-04  -2.56471365E-02  -4.35023950E-02  -4.95259492E-02  -1.89899821E-02 
  5.83493124E-04  -5.18084749E-03  -5.67065738E-04   5.50779661E-03 
<MO Number>
18
</MO Number>
 -5.06982224E-03  -9.35300600E-03  -1.50986721E-02  -1.96539867E-02  -1.67707840E-02 
 -5.79054957E-03  -9.35942963E-03  -4.31375448E-03   1.20962147E-02   2.91584718E-01 
  1.29568007E-01  -1.90529649E-01   2.23568579E-01   9.93444905E-02  -1.46085993E-01 
  1.11576391E-01   4.95798639E-02  -7.29071497E-02   5.92191907E-03   1.87753822E-02 
  8.16055620E-03  -1.03726481E-02  -2.85883090E-03   4.27035854E-04   5.69051812E-04 
  3.72440077E-06   1.03649644E-02   2.29675834E-03  -1.26617227E-02  -2.59964675E-03 
 -6.39076987E-03   3.62711480E-02  -5.06739860E-03  -9.34853477E-03  -1.50914541E-02 
 -1.96445910E-02  -1.67627667E-02  -5.78778138E-03  -9.32094819E-03  -4.29601842E-03 
  1.20464809E-02  -2.84699393E-01  -9.92474567E-02   2.17364157E-01  -2.18289350E-01 
 -7.60966248E-02   1.66660983E-01  -1.08941686E-01  -3.79775495E-02   8.31755119E-02 
  5.83508907E-03  -1.80103910E-02  -4.51599216E-03   1.36163395E-02  -3.41557657E-03 
 -2.77171486E-04   2.45801492E-04   7.04998701E-04   9.92994985E-03   6.86001017E-03 
 -1.67899600E-02   1.94649164E-03  -2.57088418E-02   1.97550829E-02  -2.71959632E-03 
 -5.01721747E-03  -8.09935559E-03  -1.05429554E-02  -8.99632381E-03  -3.10621488E-03 
 -3.55915336E-03  -1.64041126E-03   4.59988321E-03   1.85589100E-01   5.15712180E-02 
 -1.05977365E-01   1.42297895E-01   3.95415233E-02  -8.12566896E-02   7.10166232E-02 
  1.97339916E-02  -4.05527835E-02   5.29014079E-03   1.08643240E-02   2.96106074E-03 
 -6.71243417E-03   4.17253251E-03   4.49507905E-04   3.93047531E-04   8.94479290E-05 
 -3.17218557E-04   1.59528171E-02  -1.56355986E-02   2.53509437E-04  -4.41221204E-03 
 -5.04693840E-04  -3.96886261E-04  -7.30468606E-04  -1.18204259E-03  -1.55382732E-03 
 -1.33270914E-03  -4.55675855E-04   7.54284447E-04   3.36560491E-04  -9.93867407E-04 
 -2.85077314E-03  -2.42839383E-02  -2.87288617E-02  -2.19636584E-03  -1.87094552E-02 
 -2.21340272E-02  -9.64323101E-04  -8.21446025E-03  -9.71803211E-03   2.03749277E-03 
  1.44729143E-04  -3.10141419E-04  -6.39054247E-04  -2.10016945E-03  -1.72463467E-04 
 -7.51364301E-04  -6.91921913E-04   2.74653686E-03   4.22875538E-03  -6.97529225E-03 
 -5.62634791E-03   5.39646363E-03  -1.76684084E-03  -2.88267881E-03  -5.31807841E-03 
 -8.58503909E-03  -1.11751711E-02  -9.53579463E-03  -3.29248122E-03  -3.92171573E-03 
 -1.80751600E-03   5.06846223E-03  -1.83251635E-01  -4.95590098E-02   1.14100340E-01 
 -1.40505675E-01  -3.79986903E-02   8.74848690E-02  -7.01221799E-02  -1.89640098E-02 
  4.36610815E-02   5.31079281E-03  -1.07507689E-02  -3.49325392E-03   6.65689094E-03 
  3.91615115E-03  -2.83067861E-04   2.23369180E-04   4.49786863E-04   1.43542577E-02 
 -1.70347528E-03  -1.26507824E-02  -6.05027493E-03   1.29479808E-02   9.65590726E-03 
 -4.32942927E-02  -7.34353101E-02  -8.36035222E-02  -3.45233243E-02  -1.08866663E-03 
 -7.45193832E-03   1.72107129E-03   3.50313792E-03   1.74719921E-02   2.96358036E-02 
  3.37393219E-02   1.25884711E-02   1.56583035E-04   2.02561947E-03   1.43371080E-03 
 -8.03519827E-03  -4.30680704E-02  -7.30515942E-02  -8.31666751E-02  -3.43524423E-02 
 -1.04272671E-03   8.14151481E-03   1.96360164E-03  -8.47719469E-05   1.84211293E-02 
  3.12457199E-02   3.55721550E-02   1.32716329E-02   9.04195492E-05  -3.06844019E-03 
 -7.29997720E-03   2.84362249E-03  -2.33186285E-02  -3.95528049E-02  -4.50294797E-02 
 -1.91477894E-02  -6.33136437E-04  -4.31165537E-03   1.98739334E-03  -1.58237655E-03 
  2.06331749E-02   3.49977677E-02   3.98437297E-02   1.49853288E-02   4.50122977E-04 
  1.43797986E-03  -1.75343703E-03   4.29984948E-03  -2.37349708E-02  -4.02590003E-02 
 -4.58334582E-02  -1.96264377E-02  -6.73684136E-04   4.37808029E-03  -2.16648961E-03 
  1.15927854E-03   2.02138188E-02   3.42864603E-02   3.90339312E-02   1.46968190E-02 
  4.66607211E-04  -1.15072682E-03   4.43388141E-03  -1.59330779E-03 
<MO Number>
19
</MO Number>
 -9.26307527E-03  -1.70888829E-02  -2.75867929E-02  -3.59098109E-02  -3.06419096E-02 
 -1.05799166E-02  -1.47685194E-02  -6.80680012E-03   1.90869731E-02   5.34822351E-02 
 -2.68883663E-01  -9.84397029E-02   4.10067695E-02  -2.06162857E-01  -7.54772906E-02 
  2.04652522E-02  -1.02889716E-01  -3.76684583E-02   1.40766505E-02   8.00454675E-03 
 -1.81385392E-02  -5.26077186E-03   2.51707568E-03   1.89269621E-03  -6.83165973E-04 
 -9.18094496E-05   3.90983219E-04   1.21879908E-03  -1.60978230E-03   7.66590489E-03 
 -1.08900332E-02   8.99246877E-05  -9.18171733E-03  -1.69387906E-02  -2.73444971E-02 
 -3.55944137E-02  -3.03727805E-02  -1.04869928E-02  -1.47758761E-02  -6.81019084E-03 
  1.90964810E-02  -1.42960190E-01  -1.01736421E-01  -2.38476365E-01  -1.09612763E-01 
 -7.80050039E-02  -1.82848478E-01  -5.47044516E-02  -3.89299644E-02  -9.12542068E-02 
  1.37699100E-02  -1.34481393E-02  -4.43154565E-03  -1.56945178E-02   2.05695056E-03 
 -1.99753024E-03   3.01900207E-04  -4.21678494E-04   1.49500079E-03  -2.25198570E-03 
  7.56984910E-04   4.56539667E-03   2.39083446E-03   1.14635794E-02   8.21484051E-03 
  1.51550585E-02   2.44649965E-02   3.18461592E-02   2.71743879E-02   9.38266450E-03 
  1.36455168E-02   6.28920901E-03  -1.76355940E-02   2.88531747E-02   2.50026230E-01 
  1.62519916E-01   2.21227756E-02   1.91704179E-01   1.24609914E-01   1.10408156E-02 
  9.56738222E-02   6.21890812E-02  -8.54875889E-03   1.04938094E-03   9.76545337E-03 
  6.02816095E-03  -1.05539710E-03   5.86910906E-04  -4.91641911E-04   7.39282894E-06 
 -1.42965190E-03   1.59622023E-03  -1.66568336E-04   3.77593442E-02   2.37524293E-02 
  1.68084610E-03  -4.23773108E-02  -7.79953809E-02  -1.26211943E-01  -1.65909052E-01 
 -1.42299280E-01  -4.86545370E-02  -7.35020282E-02  -3.27964852E-02   9.68484376E-02 
 -2.64523854E-01  -1.05480482E+00  -9.31726763E-01  -2.03801260E-01  -8.12669814E-01 
 -7.17844855E-01  -8.94797483E-02  -3.56805893E-01  -3.15172620E-01   5.15122635E-02 
 -1.53894125E-02  -6.13312796E-02  -5.42182652E-02   5.13870693E-03  -5.07603846E-04 
 -2.02839622E-03  -1.74393082E-03  -6.64230446E-03  -2.86295032E-03   9.50525479E-03 
 -2.15044090E-02  -4.62214032E-03  -9.96969748E-03   8.15821589E-03   1.50505952E-02 
  2.42963601E-02   3.16266446E-02   2.69870757E-02   9.31799011E-03   1.36978654E-02 
  6.31333644E-03  -1.77032498E-02   8.29354119E-02   1.86385449E-01   2.19557255E-01 
  6.35895884E-02   1.42908484E-01   1.68342511E-01   3.17356617E-02   7.13213499E-02 
  8.40147121E-02  -8.25943100E-03   3.32968457E-03   7.06516635E-03   8.56684129E-03 
 -7.47099556E-04  -6.79992233E-04   1.19367076E-04  -2.81952550E-04   4.31478473E-03 
 -1.12555713E-03  -3.18922760E-03   4.07612741E-02   8.49612081E-03  -1.45267159E-02 
 -4.92507629E-03  -8.35386102E-03  -9.51057746E-03  -2.75372220E-03   1.57991776E-03 
 -4.77694824E-04  -5.82299701E-03  -1.63852783E-03  -5.68821363E-03  -9.64828632E-03 
 -1.09842352E-02  -8.53954231E-03  -1.75866155E-03   3.74100410E-03  -6.88573247E-03 
  3.16833628E-04  -5.98143923E-03  -1.01456524E-02  -1.15504690E-02  -3.61929770E-03 
  1.53914388E-03  -1.08717660E-03  -2.09985556E-03  -5.76771177E-03  -5.22336881E-03 
 -8.85982156E-03  -1.00865958E-02  -7.97635435E-03  -1.62135057E-03  -5.18434583E-03 
  5.27584168E-04  -5.85060024E-03  -3.96411943E-03  -6.72389642E-03  -7.65491999E-03 
 -3.67759596E-03   2.03629804E-04  -1.20060644E-03   4.84679259E-03   4.63468466E-03 
 -1.37586234E-02  -2.33372279E-02  -2.65686145E-02  -1.26459923E-02  -8.46601048E-04 
  3.09128572E-03   6.02349641E-03  -1.91019013E-03  -2.06902246E-03  -3.50945347E-03 
 -3.99538955E-03  -2.07655812E-03   2.81278496E-04   2.90658714E-03   4.74633858E-03 
  3.89376827E-03  -1.51733785E-02  -2.57369202E-02  -2.93005800E-02  -1.39691157E-02 
 -9.04475046E-04  -1.64239134E-03  -1.19696616E-03   6.78763592E-03 
<MO Number>
20
</MO Number>
 -1.47841395E-03  -2.72743578E-03  -4.40293297E-03  -5.73131103E-03  -4.89053855E-03 
 -1.68858569E-03  -7.26843508E-03  -3.35001658E-03   9.39379372E-03   4.45479852E-02 
 -6.68157271E-02  -3.80630667E-02   3.41565560E-02  -5.12300414E-02  -2.91843338E-02 
  1.70465155E-02  -2.55673814E-02  -1.45650281E-02  -8.30039997E-03   4.23064385E-03 
 -8.76580242E-03   3.99019177E-03  -1.66186162E-02   2.24099695E-04  -2.05650930E-03 
  1.41615030E-03   6.90538883E-03  -2.11250400E-03  -4.79288483E-03   3.77934418E-04 
  6.13437265E-03   1.43145675E-03   5.64921832E-04   1.04218985E-03   1.68241984E-03 
  2.19001094E-03   1.86874048E-03   6.45231276E-04   5.63251000E-03   2.59601987E-03 
 -7.27950879E-03   6.38889565E-02   2.36893118E-02   3.73010294E-02   4.89859802E-02 
  1.81634546E-02   2.86000521E-02   2.44474376E-02   9.06483693E-03   1.42734306E-02 
  9.80255043E-03   4.40907031E-03  -4.30417685E-03   7.21502668E-03   1.64750152E-02 
  1.29819918E-04  -1.12474219E-03   2.14789692E-03   1.85503559E-03  -7.61243257E-03 
  5.75739698E-03  -3.33770921E-03   2.64205508E-04   4.57971675E-04   9.14697369E-04 
  1.68746942E-03   2.72410254E-03   3.54597243E-03   3.02578499E-03   1.04473100E-03 
  1.55590677E-03   7.17116329E-04  -2.01086852E-03  -1.84588786E-01  -4.86968004E-02 
  8.36433668E-02  -1.41530917E-01  -3.73376031E-02   6.41324030E-02  -7.06338477E-02 
 -1.86340810E-02   3.20065642E-02  -3.59347433E-03  -9.24823551E-03  -1.49392252E-03 
  2.37895313E-03  -7.57498069E-04  -3.01750412E-04   4.69410334E-04   2.61471074E-06 
 -1.07809333E-02  -1.38655540E-02   2.46464873E-02   2.46077735E-02  -3.90815051E-02 
 -1.72979209E-03   2.61036085E-04   4.80436548E-04   7.77441300E-04   1.02196786E-03 
  8.76536202E-04   2.99702592E-04   3.72578716E-04   1.66244016E-04  -4.90920691E-04 
  1.49283959E+00   3.41258599E-01  -8.21463138E-01   1.15015181E+00   2.62921212E-01 
 -6.32892722E-01   5.04978696E-01   1.15436597E-01  -2.77874050E-01  -6.33817057E-04 
  9.64407263E-02   2.26933548E-02  -5.39958088E-02  -1.63519516E-04   5.95451449E-03 
  1.78755776E-03  -3.65700218E-03   6.40726022E-03  -1.28267692E-02   6.41950894E-03 
 -8.86805667E-03   2.64342583E-02   1.85253248E-02  -1.01309782E-03  -1.86900242E-03 
 -3.01715348E-03  -3.92743772E-03  -3.35129004E-03  -1.15712009E-03  -1.69556036E-03 
 -7.81482566E-04   2.19135812E-03  -1.78459643E-01  -2.79173760E-02   1.01638966E-01 
 -1.36831481E-01  -2.14052648E-02   7.79302813E-02  -6.82884995E-02  -1.06827274E-02 
  3.88926726E-02   3.84826937E-03  -8.97592150E-03   2.59549325E-04   3.66257107E-03 
  1.12015461E-03  -4.72962851E-04   7.07121456E-05  -4.25120323E-04   1.11675584E-02 
  2.15550122E-02  -3.27225706E-02  -1.45738243E-02   7.54552990E-03  -2.01772277E-02 
 -6.35578452E-03  -1.07806128E-02  -1.22733492E-02  -5.07209086E-03  -6.38423033E-04 
 -1.22181402E-03  -2.13576986E-03  -8.89572838E-04  -1.47449530E-04  -2.50102296E-04 
 -2.84732682E-04  -1.21222234E-03   6.63909404E-04   6.82019246E-04   1.25837710E-04 
 -1.82338148E-03   6.74717997E-03   1.14444935E-02   1.30291541E-02   5.64935888E-03 
  1.01127071E-03  -7.67397680E-04   1.14492539E-03   2.10632307E-03  -5.90538617E-04 
 -1.00166520E-03  -1.14036066E-03  -5.38924870E-05  -1.12831320E-03   7.55717315E-04 
  1.78088632E-03  -7.94208431E-04   3.09881384E-02   5.25617444E-02   5.98397005E-02 
  3.33368326E-02   1.57323534E-03   5.37363059E-03   1.94898329E-03   1.08501060E-03 
 -2.33507117E-02  -3.96072242E-02  -4.50914340E-02  -2.66579015E-02  -9.08046663E-04 
 -2.10097912E-03  -2.13126288E-03  -5.49749397E-03  -3.14069055E-02  -5.32720528E-02 
 -6.06483616E-02  -3.39171225E-02  -1.57265421E-03   4.37559811E-03  -2.17806995E-03 
 -2.99812100E-03   2.20052255E-02   3.73250249E-02   4.24932304E-02   2.52098327E-02 
  7.75123653E-04  -5.44040697E-04   5.84803051E-03   1.96964127E-03 
</Molecular Orbital Primitive Coefficients>
<Energy = T + Vne + Vee + Vnn> 
-2.32570049476718E+02 
</Energy = T + Vne + Vee + Vnn> 

<Virial Ratio (-V/T)> 
 2.00813453177509E+00 
</Virial Ratio (-V/T)> 
