# Supplementary material for: Novel Sulfonium Reagents for the Modular Synthesis of Spiro[2.3]Hexanes and Heteroatom‐Containing Analogues: Synthesis, Application, and Evaluation as Bioisosteres
Source: Angew Chem Int Ed Engl. 2025 Dec 9;65(5):e21633. doi: 10.1002/anie.202521633 (PMC12851011; doi:10.1002/anie.202521633)
Supplement: Supplementary file 2 — Supporting information [file ANIE-65-e21633-s001.zip › Bioisostere-Analysis/DFT/18912988401451825/file.xyz]

13
Coordinates from ORCA-job file
  C   0.03060707249934      1.06254806498556      0.18575326776972
  C   1.07302817387472     -0.05486129716152      0.05681551823894
  C   0.27161660539388     -1.14129723348293     -0.66707775839808
  O   -1.09201328797757     -0.97288887920277     -0.26240426002784
  C   -1.24366329442231      0.25795894656122      0.45181364939215
  H   -0.05579549502967      1.61393596438391     -0.75819460269962
  H   0.25299264553346      1.77725241602306      0.98406089101148
  H   1.38096157892908     -0.40293234276750      1.05008586173206
  H   1.96904078555289      0.24475756874335     -0.49541600233071
  H   0.33651188278474     -1.02220194628759     -1.75827647874938
  H   0.58909667178524     -2.15755551310190     -0.40847134803014
  H   -1.35833375756001      0.04265219171065      1.52464641360923
  H   -2.15404958136379      0.75243205959644      0.09646484848219
