# Supplementary material for: Novel Sulfonium Reagents for the Modular Synthesis of Spiro[2.3]Hexanes and Heteroatom‐Containing Analogues: Synthesis, Application, and Evaluation as Bioisosteres
Source: Angew Chem Int Ed Engl. 2025 Dec 9;65(5):e21633. doi: 10.1002/anie.202521633 (PMC12851011; doi:10.1002/anie.202521633)
Supplement: Supplementary file 2 — Supporting information [file ANIE-65-e21633-s001.zip › Bioisostere-Analysis/DFT/18912988401451825/file_property.txt]

-------------------------------------------------------------
----------------------- !PROPERTIES! ------------------------
-------------------------------------------------------------
# -----------------------------------------------------------
$ PAL_Flags
   description: The PAL Flags
   geom. index: 1
   prop. index: 1
        Diskflag:     2
# -----------------------------------------------------------
$ SCF_Energy
   description: The SCF energy
   geom. index: 1
   prop. index: 1
        SCF Energy:     -232.5469937562
# -----------------------------------------------------------
$ DFT_Energy
   description: The DFT energy
   geom. index: 1
   prop. index: 1
   Number of Alpha Electrons                 20.0000043633 
   Number of Beta  Electrons                 20.0000043633 
   Total number of  Electrons                40.0000087266 
   Exchange energy                          -21.2459697879 
   Correlation energy                        -1.6361545446 
   Correlation energy NL                      0.0000000000 
   Exchange-Correlation energy              -22.8821243325 
   Embedding correction                       0.0000000000 
   Total DFT Energy (No VdW correction)    -232.5469937562 
# -----------------------------------------------------------
$ Mayer_Pop
   description: The Mayer population analysis
   geom. index: 1
   prop. index: 1
     Number of atoms                     : 13
     Threshold for printing              : 0.1000000
     Number of bond orders printed       : 13
  NA   - Mulliken gross atomic population
  ZA   - Total nuclear charge
  QA   - Mulliken gross atomic charge
  VA   - Mayer's total valence
  BVA  - Mayer's bonded valence
  FA   - Mayer's free valence
  ATOM       NA         ZA         QA         VA         BVA        FA
  0   0     6.3170     6.0000    -0.3170     3.6659     3.6659     0.0000
  1   0     6.3159     6.0000    -0.3159     3.6648     3.6648     0.0000
  2   0     6.1196     6.0000    -0.1196     3.6855     3.6855    -0.0000
  3   0     8.3355     8.0000    -0.3355     1.4904     1.4904     0.0000
  4   0     6.1182     6.0000    -0.1182     3.6845     3.6845    -0.0000
  5   0     0.8355     1.0000     0.1645     0.9406     0.9406     0.0000
  6   0     0.8442     1.0000     0.1558     0.9634     0.9634     0.0000
  7   0     0.8353     1.0000     0.1647     0.9405     0.9405     0.0000
  8   0     0.8443     1.0000     0.1557     0.9634     0.9634     0.0000
  9   0     0.8581     1.0000     0.1419     0.9352     0.9352    -0.0000
 10   0     0.8591     1.0000     0.1409     0.9389     0.9389    -0.0000
 11   0     0.8584     1.0000     0.1416     0.9355     0.9355     0.0000
 12   0     0.8591     1.0000     0.1409     0.9387     0.9387    -0.0000
      Bond orders larger than 0.1000000
           Atom A     A.N. of A          Atom B    A.N. of B              Bond order
                0             6               1            6                0.883729
                0             6               4            6                0.935113
                0             6               5            1                0.986754
                0             6               6            1                0.961454
                1             6               2            6                0.935123
                1             6               7            1                0.986747
                1             6               8            1                0.961064
                2             6               3            8                0.804299
                2             6               9            1                0.966367
                2             6              10            1                1.000437
                3             8               4            6                0.803943
                4             6              11            1                0.965989
                4             6              12            1                1.000627
# -----------------------------------------------------------
$ VdW_Correction
   description: The Van der Waals Correction
   geom. index: 1
   prop. index: 1
        Van der Waals Correction:       -0.0168081758
# -----------------------------------------------------------
$ Hessian
   description: Details about the Hessian
   geom. index: 1
   prop. index: 1
Normal modes:
Number of Rows: 39 Number of Columns: 39
                  0          1          2          3          4          5    
      0       0.000000   0.000000   0.000000   0.000000   0.000000   0.000000
      1       0.000000   0.000000   0.000000   0.000000   0.000000   0.000000
      2       0.000000   0.000000   0.000000   0.000000   0.000000   0.000000
      3       0.000000   0.000000   0.000000   0.000000   0.000000   0.000000
      4       0.000000   0.000000   0.000000   0.000000   0.000000   0.000000
      5       0.000000   0.000000   0.000000   0.000000   0.000000   0.000000
      6       0.000000   0.000000   0.000000   0.000000   0.000000   0.000000
      7       0.000000   0.000000   0.000000   0.000000   0.000000   0.000000
      8       0.000000   0.000000   0.000000   0.000000   0.000000   0.000000
      9       0.000000   0.000000   0.000000   0.000000   0.000000   0.000000
     10       0.000000   0.000000   0.000000   0.000000   0.000000   0.000000
     11       0.000000   0.000000   0.000000   0.000000   0.000000   0.000000
     12       0.000000   0.000000   0.000000   0.000000   0.000000   0.000000
     13       0.000000   0.000000   0.000000   0.000000   0.000000   0.000000
     14       0.000000   0.000000   0.000000   0.000000   0.000000   0.000000
     15       0.000000   0.000000   0.000000   0.000000   0.000000   0.000000
     16       0.000000   0.000000   0.000000   0.000000   0.000000   0.000000
     17       0.000000   0.000000   0.000000   0.000000   0.000000   0.000000
     18       0.000000   0.000000   0.000000   0.000000   0.000000   0.000000
     19       0.000000   0.000000   0.000000   0.000000   0.000000   0.000000
     20       0.000000   0.000000   0.000000   0.000000   0.000000   0.000000
     21       0.000000   0.000000   0.000000   0.000000   0.000000   0.000000
     22       0.000000   0.000000   0.000000   0.000000   0.000000   0.000000
     23       0.000000   0.000000   0.000000   0.000000   0.000000   0.000000
     24       0.000000   0.000000   0.000000   0.000000   0.000000   0.000000
     25       0.000000   0.000000   0.000000   0.000000   0.000000   0.000000
     26       0.000000   0.000000   0.000000   0.000000   0.000000   0.000000
     27       0.000000   0.000000   0.000000   0.000000   0.000000   0.000000
     28       0.000000   0.000000   0.000000   0.000000   0.000000   0.000000
     29       0.000000   0.000000   0.000000   0.000000   0.000000   0.000000
     30       0.000000   0.000000   0.000000   0.000000   0.000000   0.000000
     31       0.000000   0.000000   0.000000   0.000000   0.000000   0.000000
     32       0.000000   0.000000   0.000000   0.000000   0.000000   0.000000
     33       0.000000   0.000000   0.000000   0.000000   0.000000   0.000000
     34       0.000000   0.000000   0.000000   0.000000   0.000000   0.000000
     35       0.000000   0.000000   0.000000   0.000000   0.000000   0.000000
     36       0.000000   0.000000   0.000000   0.000000   0.000000   0.000000
     37       0.000000   0.000000   0.000000   0.000000   0.000000   0.000000
     38       0.000000   0.000000   0.000000   0.000000   0.000000   0.000000
                  6          7          8          9         10         11    
      0      -0.029981   0.016410   0.018844  -0.143763   0.065590  -0.012904
      1       0.007833  -0.009352   0.198360  -0.113514   0.000362  -0.081678
      2      -0.034839   0.145614   0.026980   0.014551   0.053024  -0.086610
      3       0.002633   0.026334  -0.200015  -0.116312   0.016504   0.100529
      4       0.037405   0.048227  -0.000367  -0.122653   0.074693   0.021704
      5      -0.027407  -0.136256  -0.021193  -0.071859  -0.034368  -0.061766
      6       0.026127   0.004445  -0.014398   0.115200   0.001228   0.024947
      7      -0.084185  -0.065899  -0.109775  -0.119359   0.023183   0.069145
      8       0.127310   0.072057  -0.056443  -0.121398  -0.062223   0.006962
      9      -0.053397  -0.002146   0.051506   0.263373  -0.067762  -0.032818
     10       0.108210  -0.001863  -0.057107   0.239085  -0.061671   0.025731
     11      -0.203799  -0.000590   0.002068   0.057956  -0.015064   0.040302
     12       0.050007  -0.046563   0.120683  -0.136513   0.008358  -0.070469
     13      -0.062692   0.027534   0.012891   0.100109  -0.014873  -0.017181
     14       0.132649  -0.081176  -0.026654   0.116837   0.064270  -0.013396
     15      -0.138951   0.042507   0.076267  -0.248001  -0.142402   0.043920
     16      -0.060188   0.226768   0.461905  -0.249354  -0.253126   0.309571
     17      -0.078722   0.325643   0.226801  -0.083176  -0.130097   0.212061
     18      -0.001113   0.031455   0.080938   0.114214   0.184944  -0.033329
     19       0.077655  -0.237257  -0.118941   0.009994   0.274141  -0.468951
     20      -0.087825   0.292646   0.224380  -0.136998  -0.158430   0.179190
     21       0.085838   0.299366  -0.506287  -0.277627  -0.283636  -0.354931
     22       0.144222   0.083763  -0.067020  -0.228126  -0.135266  -0.051581
     23      -0.028616  -0.250254   0.098313  -0.032941   0.034909   0.124862
     24      -0.054218  -0.158877   0.056724  -0.015151   0.238240   0.416112
     25       0.028955   0.121463  -0.140665   0.080204   0.112848  -0.060915
     26      -0.099070  -0.320771   0.219054   0.158562   0.250559   0.279833
     27       0.198138   0.019776   0.004376   0.084312  -0.007624  -0.027585
     28      -0.383529  -0.297007  -0.276587  -0.387873  -0.353114  -0.155480
     29       0.133787   0.066204  -0.064514  -0.136910  -0.069208   0.002149
     30      -0.068718  -0.000056   0.086404  -0.010498   0.108613  -0.005484
     31      -0.017272  -0.001000  -0.024492  -0.098633   0.176417   0.127429
     32       0.439636   0.272105   0.103887   0.103261   0.277438   0.201213
     33       0.327451  -0.270561   0.283144  -0.402539  -0.359912   0.149588
     34      -0.266736   0.068570  -0.023536   0.098709   0.019998   0.008107
     35       0.162355  -0.121375  -0.003055   0.066865  -0.011908   0.041895
     36      -0.082237   0.062996  -0.006759  -0.072046   0.244867  -0.169083
     37      -0.029534   0.058193  -0.109043   0.023783   0.143597  -0.021140
     38       0.437263  -0.257694   0.083519  -0.121332  -0.200850   0.163780
                 12         13         14         15         16         17    
      0      -0.083848   0.001948  -0.003765  -0.050084  -0.101091  -0.012173
      1      -0.064260   0.160446  -0.166549  -0.019669   0.036255   0.039102
      2       0.033187   0.004072  -0.038686  -0.034781   0.036858  -0.123567
      3       0.059176   0.156645  -0.170921   0.031864   0.036778   0.007880
      4       0.066423  -0.016133   0.008377   0.053457  -0.094652  -0.042939
      5       0.064711   0.031432  -0.000165  -0.017012  -0.051075   0.122631
      6      -0.028164   0.172022   0.147880   0.006859   0.071672  -0.014142
      7      -0.085749  -0.212318   0.035978  -0.102546   0.047808   0.050394
      8      -0.109869  -0.115088   0.017828   0.025468   0.011551  -0.112263
      9      -0.033647  -0.112121  -0.076459  -0.030317  -0.033378  -0.009573
     10       0.023912  -0.101384  -0.069034   0.035577  -0.030187  -0.008500
     11       0.054090  -0.024444  -0.016955  -0.006780  -0.007324  -0.002038
     12       0.111838  -0.220327   0.049846   0.092726   0.053725   0.021464
     13       0.040683   0.167477   0.142221  -0.025345   0.065970  -0.044017
     14      -0.079374   0.103622   0.026408   0.044290   0.016122   0.113830
     15       0.070527   0.113476   0.120860  -0.374589  -0.278918   0.103625
     16      -0.144326   0.220071  -0.068172   0.152922   0.005757   0.326760
     17      -0.039496   0.034440   0.035349   0.126459   0.026264   0.094492
     18      -0.523636   0.170119   0.269959  -0.009870  -0.539360  -0.093909
     19       0.047561   0.151740  -0.346983  -0.163014   0.143967  -0.267426
     20       0.067217  -0.015459   0.003935   0.049071   0.076933   0.103558
     21       0.143430   0.230781  -0.051351  -0.152332  -0.007288   0.346317
     22      -0.077334   0.090760   0.137216   0.353132  -0.265895   0.080992
     23      -0.023490   0.040681  -0.017749   0.175422  -0.089525   0.004303
     24      -0.027627   0.153712  -0.316006   0.149441   0.120892  -0.241516
     25       0.498787   0.146635   0.301290  -0.022882  -0.524389  -0.036560
     26       0.176356   0.087478  -0.014772   0.083717  -0.169488  -0.177530
     27      -0.098575   0.129863   0.231108  -0.052063   0.102266   0.217799
     28      -0.322472   0.011951   0.160095   0.278011   0.016544  -0.292602
     29      -0.120088  -0.107590   0.037099   0.031489   0.017854  -0.106327
     30      -0.137169   0.066814   0.366495  -0.119204   0.230281  -0.114421
     31      -0.064363  -0.331035   0.118897  -0.268448   0.122550   0.140228
     32       0.074797  -0.342497  -0.003656  -0.328223   0.055416   0.269843
     33       0.348134  -0.003299   0.174566  -0.274679   0.026985  -0.293980
     34       0.083272   0.102085   0.213368   0.075555   0.100943   0.223342
     35      -0.021963   0.134809   0.053172  -0.017684   0.010708   0.089547
     36       0.055903  -0.396039   0.143411   0.344957   0.147070   0.191945
     37       0.110555   0.031694   0.341355   0.151350   0.219744  -0.070088
     38       0.116580   0.269691   0.111567  -0.226719   0.027741  -0.253060
                 18         19         20         21         22         23    
      0       0.030750   0.011977   0.092090  -0.025500   0.042049  -0.114610
      1       0.063788   0.013443  -0.040712  -0.039449  -0.046928  -0.000883
      2       0.005698   0.029481  -0.023314   0.048654   0.053436   0.012741
      3      -0.065516  -0.020714  -0.038861   0.028616  -0.029847   0.005744
      4      -0.023001  -0.016470   0.089011   0.009481   0.057811   0.107973
      5      -0.015581   0.022190   0.034858   0.061124  -0.050397   0.038964
      6       0.235907   0.077569  -0.013396  -0.024240   0.003508   0.033964
      7      -0.033460   0.027544  -0.057813  -0.008893  -0.001733   0.005893
      8      -0.000432  -0.079125  -0.035303  -0.049584  -0.031538   0.008182
      9      -0.183143  -0.046419   0.025465  -0.013216  -0.006642   0.025197
     10       0.182721   0.029504   0.023014   0.017763  -0.005846  -0.022759
     11       0.080361   0.089309   0.005687  -0.012703  -0.001454  -0.020607
     12       0.016514  -0.013172  -0.065431   0.021834  -0.008653  -0.009885
     13      -0.232959  -0.055064  -0.013754   0.033008  -0.002857  -0.034030
     14      -0.049223  -0.099351   0.017936  -0.039495   0.030077  -0.001400
     15       0.325986  -0.290117   0.291948  -0.353078   0.240569   0.327648
     16      -0.011803  -0.020546  -0.040090  -0.079515  -0.175715  -0.049840
     17      -0.078862   0.022973  -0.036638   0.049033  -0.057544  -0.055529
     18      -0.055765   0.250544  -0.403819   0.325294  -0.257287   0.400071
     19       0.091900   0.063187  -0.004043  -0.032843   0.088765  -0.086108
     20       0.008955  -0.064478   0.077864  -0.047355   0.036967  -0.062829
     21       0.007020   0.034242  -0.027999   0.090824  -0.167073   0.038916
     22      -0.300054   0.272914   0.279987   0.321718   0.244590  -0.309269
     23      -0.148751   0.094140   0.094760   0.146451   0.074848  -0.118270
     24      -0.087323  -0.063186  -0.013173   0.020237   0.077437   0.071743
     25       0.063090  -0.220630  -0.373200  -0.308737  -0.254284  -0.385111
     26       0.002122  -0.133338  -0.169386  -0.114636  -0.077434  -0.135136
     27      -0.274874   0.403501  -0.256241  -0.254218   0.446175  -0.257512
     28       0.053899  -0.075824  -0.102087  -0.171124   0.092815  -0.125880
     29      -0.003014  -0.059122  -0.055156  -0.067558  -0.007256  -0.019022
     30       0.419198  -0.362083   0.370390   0.358051  -0.321675  -0.299667
     31      -0.005140  -0.050368   0.062596   0.155631  -0.100617  -0.150849
     32      -0.153376   0.139828  -0.072927   0.038071   0.019103  -0.077568
     33      -0.032850   0.060408  -0.129898   0.197305   0.119650   0.144031
     34       0.271469  -0.387242  -0.249695   0.236242   0.420941   0.238564
     35       0.049698  -0.134840  -0.030150   0.031157   0.131728   0.069515
     36       0.011948   0.040235   0.069636  -0.183126  -0.116458   0.185134
     37      -0.374950   0.314211   0.338507  -0.333559  -0.298692   0.288955
     38      -0.242824   0.228276   0.170744  -0.080180  -0.116130   0.029002
                 24         25         26         27         28         29    
      0      -0.130935  -0.079489  -0.020738   0.015928  -0.005686   0.008552
      1       0.036429  -0.014169   0.019617   0.061663   0.069282   0.011823
      2       0.049148  -0.012873   0.011576  -0.000382   0.008212  -0.001510
      3       0.038247   0.021833   0.020379  -0.060378   0.068948  -0.011969
      4      -0.120403   0.079317  -0.020011  -0.008131  -0.012027  -0.006531
      5      -0.069678   0.010279  -0.011627  -0.017333   0.005755  -0.006009
      6       0.001565  -0.058429  -0.106586   0.007214  -0.032304  -0.014245
      7       0.042337  -0.060498  -0.061187   0.000676   0.008433   0.047285
      8      -0.004495  -0.019430  -0.016385  -0.003084   0.015201   0.035361
      9      -0.006861  -0.032948   0.028090   0.005227   0.004137  -0.008577
     10      -0.005825   0.027758   0.025611  -0.005016   0.003812   0.007466
     11      -0.001217   0.035589   0.006225  -0.002991   0.000936   0.008002
     12       0.040829   0.066750  -0.070435  -0.000445   0.009333  -0.053192
     13      -0.003856   0.053504  -0.099570  -0.006399  -0.029023   0.012126
     14       0.013743   0.008095  -0.022668  -0.004812  -0.020076   0.026855
     15       0.634482   0.265922   0.014055  -0.117627  -0.049506  -0.038429
     16      -0.069532  -0.070891   0.100283  -0.362728  -0.316065  -0.062413
     17      -0.095087  -0.076923   0.060464  -0.304596  -0.274904  -0.051782
     18       0.111484   0.186864   0.130943  -0.025205   0.048702  -0.022567
     19       0.085239  -0.143206   0.117707  -0.387123  -0.331540  -0.070258
     20      -0.041916  -0.001812  -0.083400   0.295090   0.254952   0.061331
     21      -0.046633   0.069373   0.112191   0.429359  -0.376170   0.076697
     22       0.601556  -0.255614   0.014715   0.135733  -0.069437   0.041225
     23       0.224007  -0.122502  -0.032359  -0.182469   0.182127  -0.027357
     24       0.081002   0.125980   0.103245   0.306357  -0.259337   0.056195
     25       0.088268  -0.198909   0.095146  -0.084176   0.141767  -0.000236
     26       0.084126  -0.015859   0.134910   0.366976  -0.302522   0.079623
     27      -0.151399   0.474610   0.401087  -0.068913   0.181161   0.201313
     28      -0.052048   0.174442   0.256972   0.078139  -0.187191  -0.442389
     29      -0.012029   0.016042   0.028288  -0.002078   0.013027   0.015694
     30       0.044631   0.289762   0.400797  -0.057005   0.136587   0.089660
     31       0.086739   0.076092   0.173192   0.013983  -0.021055  -0.103414
     32       0.066495   0.009947   0.112731   0.087843  -0.226027  -0.471300
     33      -0.066432  -0.205003   0.283710  -0.070693  -0.163950   0.412285
     34      -0.148957  -0.441714   0.364240   0.077414   0.199650  -0.252771
     35      -0.037112  -0.133573   0.122576  -0.002315  -0.009342   0.061928
     36       0.101059  -0.096686   0.221727  -0.030246  -0.063238   0.205257
     37       0.043258  -0.273724   0.391475   0.038693   0.086484   0.000782
     38      -0.034733  -0.074210   0.023944   0.094194   0.239488  -0.446898
                 30         31         32         33         34         35    
      0      -0.005946  -0.002965  -0.004587   0.002114  -0.000342  -0.004901
      1      -0.035835  -0.025319  -0.031908   0.041426   0.029801  -0.006941
      2      -0.002564  -0.001979   0.007885  -0.009850  -0.024778  -0.020555
      3      -0.035849   0.025697   0.041791   0.023106   0.023310   0.015293
      4      -0.002073   0.000205  -0.002802  -0.004207  -0.009205   0.009811
      5      -0.006674   0.004485   0.021072   0.011122   0.029929  -0.019806
      6      -0.023235  -0.008747  -0.000083  -0.009786   0.003340   0.014851
      7       0.044290   0.023167  -0.002868   0.021467  -0.006847  -0.047544
      8       0.034486   0.031289  -0.022349   0.030434  -0.038751   0.040336
      9       0.000841  -0.002152   0.001000  -0.001731   0.001298  -0.000132
     10       0.000751   0.002120  -0.001639  -0.001076   0.001155   0.000467
     11       0.000179   0.001016  -0.000449  -0.000251   0.000274  -0.001258
     12       0.049426  -0.028903   0.018226   0.021989  -0.014947   0.031486
     13      -0.020509   0.004307   0.002120  -0.006766  -0.004396  -0.025725
     14      -0.028693   0.027082  -0.030000  -0.016772   0.035836   0.040864
     15       0.047443  -0.016951  -0.025483   0.031919   0.030011   0.005179
     16       0.178669   0.150600   0.235525  -0.299900  -0.292649  -0.045793
     17       0.153325  -0.205846  -0.316714   0.402868   0.384528   0.057611
     18       0.014249   0.054881   0.061626  -0.065644  -0.021299   0.049804
     19       0.189856   0.143730   0.141387  -0.172717  -0.047622   0.128325
     20      -0.158342   0.226658   0.225047  -0.279541  -0.083743   0.193915
     21       0.213118  -0.098864  -0.213731  -0.117377  -0.192562   0.032411
     22       0.057661   0.080443   0.169358   0.092473   0.147445  -0.024089
     23      -0.096222  -0.228965  -0.484492  -0.265535  -0.423277   0.066526
     24       0.148173  -0.199400  -0.272354  -0.139979  -0.069155  -0.213003
     25      -0.042795  -0.085744  -0.124060  -0.057745  -0.033708  -0.091336
     26       0.194605   0.173875   0.238799   0.127285   0.065755   0.177866
     27       0.190369   0.024635  -0.014219   0.025997  -0.027711   0.016001
     28      -0.387356   0.027379  -0.011949   0.026533  -0.021385   0.003043
     29       0.021666  -0.490111   0.279667  -0.468053   0.493707  -0.291059
     30       0.086708   0.111025  -0.010803   0.105259  -0.032030  -0.198449
     31      -0.079921  -0.297293   0.034887  -0.273693   0.083752   0.551251
     32      -0.418310   0.115768  -0.018727   0.106705  -0.038664  -0.189617
     33      -0.357522   0.087501  -0.082967  -0.056030   0.092480   0.059090
     34       0.235854   0.084358  -0.075530  -0.053947   0.080106   0.043300
     35      -0.058385  -0.477791   0.436020   0.317298  -0.473173  -0.258108
     36      -0.169951   0.249088  -0.117436  -0.202579   0.064295  -0.424897
     37       0.004461  -0.165236   0.078893   0.137411  -0.045725   0.266739
     38       0.399867   0.144896  -0.073754  -0.114992   0.043862  -0.223792
                 36         37         38    
      0       0.006835   0.010646  -0.010833
      1       0.018960   0.010004  -0.000336
      2       0.025460   0.054746  -0.062916
      3       0.023248   0.023473   0.014875
      4       0.008889   0.021441   0.023170
      5      -0.016732  -0.048784  -0.055370
      6       0.013665  -0.006353  -0.004362
      7      -0.041838   0.020225   0.014810
      8       0.025470  -0.027546  -0.019965
      9       0.000273  -0.000235   0.000085
     10       0.000227  -0.000231  -0.000215
     11       0.000144  -0.000037   0.000544
     12      -0.038080   0.012064  -0.009531
     13       0.027202  -0.013788   0.010488
     14      -0.035203   0.027580  -0.021543
     15      -0.000772  -0.015355   0.026788
     16       0.000871   0.176395  -0.267683
     17       0.002841  -0.227442   0.342680
     18      -0.079503  -0.109243   0.102850
     19      -0.204493  -0.284720   0.271732
     20      -0.310937  -0.428247   0.408071
     21      -0.000586   0.122010   0.173534
     22       0.001305  -0.088777  -0.128737
     23      -0.006832   0.261616   0.368321
     24      -0.255812  -0.391778  -0.351519
     25      -0.109995  -0.166511  -0.148046
     26       0.214765   0.325636   0.292100
     27       0.008115  -0.012577  -0.008067
     28      -0.001728  -0.004743  -0.002320
     29      -0.152007   0.244261   0.174791
     30      -0.173473   0.086365   0.060344
     31       0.481079  -0.242175  -0.171145
     32      -0.166035   0.081659   0.058204
     33      -0.044313   0.049610  -0.039215
     34      -0.029700   0.038651  -0.030486
     35       0.177377  -0.224607   0.172035
     36       0.474471  -0.199892   0.151311
     37      -0.298380   0.124139  -0.093434
     38       0.250512  -0.103741   0.079214
# -----------------------------------------------------------
$ THERMOCHEMISTRY_Energies
   description: The Thermochemistry energies
   geom. index: 1
   prop. index: 1
        Temperature (Kelvin)           :        298.1500000000
        Pressure (atm)                 :          1.0000000000
        Total Mass (AMU)               :         72.1070000000
        Spin Degeneracy                :          1.0000000000
        Electronic Energy (Hartree)    :       -232.5638019320
        Translational Energy (Hartree) :          0.0014162714
        Rotational Energy (Hartree)    :          0.0014162714
        Vibrational Energy (Hartree)   :          0.0011803498
        Number of frequencies          :     39      
        Scaling Factor for frequencies :          1.0000000000
        Vibrational frequencies        :     
                  0    
      0       0.000000
      1       0.000000
      2       0.000000
      3       0.000000
      4       0.000000
      5       0.000000
      6     -125.786275
      7     196.138276
      8     657.301901
      9     713.279381
     10     920.838809
     11     934.815971
     12     991.212359
     13     1003.870477
     14     1027.080678
     15     1048.122058
     16     1150.676626
     17     1217.475307
     18     1226.403916
     19     1267.700545
     20     1280.794864
     21     1318.358815
     22     1323.998867
     23     1383.092206
     24     1424.592256
     25     1433.510307
     26     1466.397636
     27     1518.723140
     28     1541.834283
     29     1553.752515
     30     1570.777256
     31     2933.821253
     32     2938.356474
     33     2938.639124
     34     2945.592522
     35     2977.620096
     36     2979.283825
     37     2994.604182
     38     3010.585172
        Zero Point Energy (Hartree)    :          0.1182124122
        Inner Energy (Hartree)         :       -232.4415766272
        Enthalpy (Hartree)             :       -232.4406324182
        Electronic entropy             :          0.0000000000
        Rotational entropy             :          0.0118122127
        Vibrational entropy            :          0.0017881228
        Translational entropy          :          0.0118122127
        Entropy                        :          0.0320084298
        Gibbs Energy (Hartree)         :       -232.4726408480
        Is Linear                      :                 false
# -----------------------------------------------------------
$ PAL_Flags
   description: The PAL Flags
   geom. index: 2
   prop. index: 1
        Diskflag:     2
# -----------------------------------------------------------
$ SCF_Energy
   description: The SCF energy
   geom. index: 2
   prop. index: 1
        SCF Energy:     -232.5525957340
# -----------------------------------------------------------
$ DFT_Energy
   description: The DFT energy
   geom. index: 2
   prop. index: 1
   Number of Alpha Electrons                 20.0000057287 
   Number of Beta  Electrons                 20.0000057287 
   Total number of  Electrons                40.0000114574 
   Exchange energy                          -21.2433671043 
   Correlation energy                        -1.6347189838 
   Correlation energy NL                      0.0000000000 
   Exchange-Correlation energy              -22.8780860881 
   Embedding correction                       0.0000000000 
   Total DFT Energy (No VdW correction)    -232.5525957340 
# -----------------------------------------------------------
$ VdW_Correction
   description: The Van der Waals Correction
   geom. index: 2
   prop. index: 1
        Van der Waals Correction:       -0.0166507012
# -----------------------------------------------------------
$ PAL_Flags
   description: The PAL Flags
   geom. index: 3
   prop. index: 1
        Diskflag:     2
# -----------------------------------------------------------
$ SCF_Energy
   description: The SCF energy
   geom. index: 3
   prop. index: 1
        SCF Energy:     -232.5530860718
# -----------------------------------------------------------
$ DFT_Energy
   description: The DFT energy
   geom. index: 3
   prop. index: 1
   Number of Alpha Electrons                 19.9999991584 
   Number of Beta  Electrons                 19.9999991584 
   Total number of  Electrons                39.9999983168 
   Exchange energy                          -21.2387413957 
   Correlation energy                        -1.6343934462 
   Correlation energy NL                      0.0000000000 
   Exchange-Correlation energy              -22.8731348419 
   Embedding correction                       0.0000000000 
   Total DFT Energy (No VdW correction)    -232.5530860718 
# -----------------------------------------------------------
$ VdW_Correction
   description: The Van der Waals Correction
   geom. index: 3
   prop. index: 1
        Van der Waals Correction:       -0.0166819842
# -----------------------------------------------------------
$ PAL_Flags
   description: The PAL Flags
   geom. index: 4
   prop. index: 1
        Diskflag:     2
# -----------------------------------------------------------
$ SCF_Energy
   description: The SCF energy
   geom. index: 4
   prop. index: 1
        SCF Energy:     -232.5532933106
# -----------------------------------------------------------
$ DFT_Energy
   description: The DFT energy
   geom. index: 4
   prop. index: 1
   Number of Alpha Electrons                 19.9999964316 
   Number of Beta  Electrons                 19.9999964316 
   Total number of  Electrons                39.9999928632 
   Exchange energy                          -21.2374213693 
   Correlation energy                        -1.6343868078 
   Correlation energy NL                      0.0000000000 
   Exchange-Correlation energy              -22.8718081772 
   Embedding correction                       0.0000000000 
   Total DFT Energy (No VdW correction)    -232.5532933106 
# -----------------------------------------------------------
$ VdW_Correction
   description: The Van der Waals Correction
   geom. index: 4
   prop. index: 1
        Van der Waals Correction:       -0.0167303626
# -----------------------------------------------------------
$ PAL_Flags
   description: The PAL Flags
   geom. index: 5
   prop. index: 1
        Diskflag:     2
# -----------------------------------------------------------
$ SCF_Energy
   description: The SCF energy
   geom. index: 5
   prop. index: 1
        SCF Energy:     -232.5532908096
# -----------------------------------------------------------
$ DFT_Energy
   description: The DFT energy
   geom. index: 5
   prop. index: 1
   Number of Alpha Electrons                 19.9999975335 
   Number of Beta  Electrons                 19.9999975335 
   Total number of  Electrons                39.9999950670 
   Exchange energy                          -21.2378083978 
   Correlation energy                        -1.6344889442 
   Correlation energy NL                      0.0000000000 
   Exchange-Correlation energy              -22.8722973420 
   Embedding correction                       0.0000000000 
   Total DFT Energy (No VdW correction)    -232.5532908096 
# -----------------------------------------------------------
$ VdW_Correction
   description: The Van der Waals Correction
   geom. index: 5
   prop. index: 1
        Van der Waals Correction:       -0.0167581958
# -----------------------------------------------------------
$ PAL_Flags
   description: The PAL Flags
   geom. index: 6
   prop. index: 1
        Diskflag:     2
# -----------------------------------------------------------
$ SCF_Energy
   description: The SCF energy
   geom. index: 6
   prop. index: 1
        SCF Energy:     -232.5532956699
# -----------------------------------------------------------
$ DFT_Energy
   description: The DFT energy
   geom. index: 6
   prop. index: 1
   Number of Alpha Electrons                 19.9999974310 
   Number of Beta  Electrons                 19.9999974310 
   Total number of  Electrons                39.9999948621 
   Exchange energy                          -21.2378407297 
   Correlation energy                        -1.6344802538 
   Correlation energy NL                      0.0000000000 
   Exchange-Correlation energy              -22.8723209835 
   Embedding correction                       0.0000000000 
   Total DFT Energy (No VdW correction)    -232.5532956699 
# -----------------------------------------------------------
$ Mayer_Pop
   description: The Mayer population analysis
   geom. index: 6
   prop. index: 1
     Number of atoms                     : 13
     Threshold for printing              : 0.1000000
     Number of bond orders printed       : 13
  NA   - Mulliken gross atomic population
  ZA   - Total nuclear charge
  QA   - Mulliken gross atomic charge
  VA   - Mayer's total valence
  BVA  - Mayer's bonded valence
  FA   - Mayer's free valence
  ATOM       NA         ZA         QA         VA         BVA        FA
  0   0     6.3251     6.0000    -0.3251     3.7132     3.7132    -0.0000
  1   0     6.3192     6.0000    -0.3192     3.7027     3.7027    -0.0000
  2   0     6.1133     6.0000    -0.1133     3.6994     3.6994     0.0000
  3   0     8.3612     8.0000    -0.3612     1.4889     1.4889    -0.0000
  4   0     6.1090     6.0000    -0.1090     3.6990     3.6990    -0.0000
  5   0     0.8327     1.0000     0.1673     0.9327     0.9327     0.0000
  6   0     0.8447     1.0000     0.1553     0.9598     0.9598    -0.0000
  7   0     0.8327     1.0000     0.1673     0.9326     0.9326    -0.0000
  8   0     0.8442     1.0000     0.1558     0.9593     0.9593    -0.0000
  9   0     0.8568     1.0000     0.1432     0.9333     0.9333     0.0000
 10   0     0.8519     1.0000     0.1481     0.9374     0.9374    -0.0000
 11   0     0.8583     1.0000     0.1417     0.9328     0.9328    -0.0000
 12   0     0.8510     1.0000     0.1490     0.9383     0.9383    -0.0000
      Bond orders larger than 0.1000000
           Atom A     A.N. of A          Atom B    A.N. of B              Bond order
                0             6               1            6                0.899395
                0             6               4            6                0.959948
                0             6               5            1                0.976350
                0             6               6            1                0.955149
                1             6               2            6                0.957077
                1             6               7            1                0.977390
                1             6               8            1                0.955456
                2             6               3            8                0.804149
                2             6               9            1                0.963964
                2             6              10            1                0.993431
                3             8               4            6                0.802627
                4             6              11            1                0.960475
                4             6              12            1                0.994397
# -----------------------------------------------------------
$ VdW_Correction
   description: The Van der Waals Correction
   geom. index: 6
   prop. index: 1
        Van der Waals Correction:       -0.0167538068
# -----------------------------------------------------------
$ SCF_Electric_Properties
   description: The SCF Calculated Electric Properties
   geom. index: 6
   prop. index: 1
       Filename                          : file.scfp 
       Do Dipole Moment Calculation      : true 
       Do Quadrupole Moment Calculation  : false 
       Do Polarizability Calculation     : false 
** Dipole moment part of electric properties **
        Magnitude of dipole moment (Debye) :        2.0329471105
        Electronic Contribution:
                  0    
      0      -1.853153
      1      -1.637599
      2      -0.450165
        Nuclear Contribution:
                  0    
      0       2.441199
      1       2.159891
      2       0.595439
        Total Dipole moment:
                  0    
      0       0.588046
      1       0.522291
      2       0.145274
# -------------------------------------------------------------
----------------------- !GEOMETRIES! ------------------------
# -------------------------------------------------------------
------------------------ !GEOMETRY! -------------------------
    Number of atoms:    13 
    Geometry Index:     1 
    Coordinates:
               0 C      0.040400000000    1.033200000000    0.241200000000
               1 C      1.061200000000   -0.033000000000    0.001600000000
               2 C      0.246100000000   -1.151000000000   -0.614000000000
               3 O     -1.106200000000   -1.004300000000   -0.243900000000
               4 C     -1.243800000000    0.245100000000    0.394000000000
               5 H     -0.026600000000    1.701700000000   -0.645800000000
               6 H      0.271400000000    1.630600000000    1.149900000000
               7 H      1.496000000000   -0.367600000000    0.969700000000
               8 H      1.870100000000    0.313700000000   -0.677800000000
               9 H      0.320800000000   -1.106800000000   -1.722300000000
              10 H      0.623000000000   -2.138900000000   -0.273200000000
              11 H     -1.456700000000    0.075400000000    1.471900000000
              12 H     -2.095700000000    0.801700000000   -0.051500000000
------------------------ !GEOMETRY! -------------------------
    Number of atoms:    13 
    Geometry Index:     2 
    Coordinates:
               0 C      0.035377407455    1.056219087251    0.227534301782
               1 C      1.079911150165   -0.043387267926    0.018196541102
               2 C      0.267564658498   -1.163278109942   -0.641232831084
               3 O     -1.090299703733   -0.989211549989   -0.241183395389
               4 C     -1.260456613319    0.261636145759    0.422197765831
               5 H     -0.030422432253    1.702804107284   -0.654134820962
               6 H      0.257829619054    1.680617405387    1.097397950771
               7 H      1.494823330668   -0.373036539709    0.976890268161
               8 H      1.905289166615    0.283589494629   -0.620390775641
               9 H      0.329896927925   -1.109100592373   -1.737539103141
              10 H      0.600899931417   -2.158759555913   -0.327823407032
              11 H     -1.460866901055    0.080397136987    1.487965965449
              12 H     -2.129546541439    0.771310238555   -0.008078459847
------------------------ !GEOMETRY! -------------------------
    Number of atoms:    13 
    Geometry Index:     3 
    Coordinates:
               0 C      0.032625146298    1.059610836728    0.206335611272
               1 C      1.077637852968   -0.050389380524    0.037993494826
               2 C      0.270065886965   -1.154107288044   -0.654047961011
               3 O     -1.089798521206   -0.985384451749   -0.245040888066
               4 C     -1.254101316966    0.260229595569    0.436974757352
               5 H     -0.039330125214    1.669128985585   -0.701974622228
               6 H      0.254425511966    1.723948501260    1.047098617661
               7 H      1.450107450317   -0.386633493079    1.012755434161
               8 H      1.934914498179    0.264783195178   -0.564556301883
               9 H      0.329617762565   -1.067419624096   -1.748599051650
              10 H      0.595263196910   -2.160745701428   -0.368543862293
              11 H     -1.419081609824    0.067403575247    1.507098050957
              12 H     -2.142345732957    0.759375249351    0.034306720901
------------------------ !GEOMETRY! -------------------------
    Number of atoms:    13 
    Geometry Index:     4 
    Coordinates:
               0 C      0.030571465921    1.062170502327    0.190167026464
               1 C      1.074398599158   -0.053981578795    0.052384798339
               2 C      0.271610407064   -1.145242728047   -0.663887606929
               3 O     -1.092190149859   -0.974641209388   -0.260602578105
               4 C     -1.246453747152    0.258681995150    0.448648291714
               5 H     -0.051255301475    1.630039531804   -0.744215643118
               6 H      0.252594632174    1.763891813353    1.000053088675
               7 H      1.400668334677   -0.398116493787    1.041083819126
               8 H      1.960521213417    0.250237295150   -0.513112840996
               9 H      0.336414193958   -1.034959293638   -1.755927222602
              10 H      0.588274925007   -2.159800600954   -0.397537074743
              11 H     -1.373139214211    0.047864711754    1.520970286258
              12 H     -2.152015358679    0.753656055072    0.081775655917
------------------------ !GEOMETRY! -------------------------
    Number of atoms:    13 
    Geometry Index:     5 
    Coordinates:
               0 C      0.030436488113    1.062582246066    0.184248570085
               1 C      1.072583646889   -0.055378688092    0.058299798086
               2 C      0.271679127994   -1.140459613070   -0.667893368094
               3 O     -1.091976390420   -0.972766096399   -0.262512767601
               4 C     -1.243070613163    0.257811503168    0.452636344627
               5 H     -0.056181981761    1.611361830658   -0.761246570159
               6 H      0.252852718806    1.779305742244    0.980714120324
               7 H      1.377779838053   -0.403579072737    1.052405072875
               8 H      1.970102973468    0.243573793980   -0.491840753537
               9 H      0.336622051798   -1.019304323621   -1.758880042495
              10 H      0.588982489989   -2.157210118683   -0.411059289133
              11 H     -1.355335495433    0.042059719330    1.525645649565
              12 H     -2.154474854333    0.751803077155    0.099283235456
------------------------ !GEOMETRY! -------------------------
    Number of atoms:    13 
    Geometry Index:     6 
    Coordinates:
               0 C      0.030607072499    1.062548064986    0.185753267770
               1 C      1.073028173875   -0.054861297162    0.056815518239
               2 C      0.271616605394   -1.141297233483   -0.667077758398
               3 O     -1.092013287978   -0.972888879203   -0.262404260028
               4 C     -1.243663294422    0.257958946561    0.451813649392
               5 H     -0.055795495030    1.613935964384   -0.758194602700
               6 H      0.252992645533    1.777252416023    0.984060891011
               7 H      1.380961578929   -0.402932342768    1.050085861732
               8 H      1.969040785553    0.244757568743   -0.495416002331
               9 H      0.336511882785   -1.022201946288   -1.758276478749
              10 H      0.589096671785   -2.157555513102   -0.408471348030
              11 H     -1.358333757560    0.042652191711    1.524646413609
              12 H     -2.154049581364    0.752432059596    0.096464848482
