# Supplementary material for: Novel Sulfonium Reagents for the Modular Synthesis of Spiro[2.3]Hexanes and Heteroatom‐Containing Analogues: Synthesis, Application, and Evaluation as Bioisosteres
Source: Angew Chem Int Ed Engl. 2025 Dec 9;65(5):e21633. doi: 10.1002/anie.202521633 (PMC12851011; doi:10.1002/anie.202521633)
Supplement: Supplementary file 2 — Supporting information [file ANIE-65-e21633-s001.zip › Bioisostere-Analysis/DFT/18912988401451825/file_trj.xyz]

13
Coordinates from ORCA-job file E -232.563801932001
  C       0.040400      1.033200      0.241200
  C       1.061200     -0.033000      0.001600
  C       0.246100     -1.151000     -0.614000
  O      -1.106200     -1.004300     -0.243900
  C      -1.243800      0.245100      0.394000
  H      -0.026600      1.701700     -0.645800
  H       0.271400      1.630600      1.149900
  H       1.496000     -0.367600      0.969700
  H       1.870100      0.313700     -0.677800
  H       0.320800     -1.106800     -1.722300
  H       0.623000     -2.138900     -0.273200
  H      -1.456700      0.075400      1.471900
  H      -2.095700      0.801700     -0.051500
13
Coordinates from ORCA-job file E -232.569246435205
  C       0.035377      1.056219      0.227534
  C       1.079911     -0.043387      0.018197
  C       0.267565     -1.163278     -0.641233
  O      -1.090300     -0.989212     -0.241183
  C      -1.260457      0.261636      0.422198
  H      -0.030422      1.702804     -0.654135
  H       0.257830      1.680617      1.097398
  H       1.494823     -0.373037      0.976890
  H       1.905289      0.283589     -0.620391
  H       0.329897     -1.109101     -1.737539
  H       0.600900     -2.158760     -0.327823
  H      -1.460867      0.080397      1.487966
  H      -2.129547      0.771310     -0.008078
13
Coordinates from ORCA-job file E -232.569768056004
  C       0.032625      1.059611      0.206336
  C       1.077638     -0.050389      0.037993
  C       0.270066     -1.154107     -0.654048
  O      -1.089799     -0.985384     -0.245041
  C      -1.254101      0.260230      0.436975
  H      -0.039330      1.669129     -0.701975
  H       0.254426      1.723949      1.047099
  H       1.450107     -0.386633      1.012755
  H       1.934914      0.264783     -0.564556
  H       0.329618     -1.067420     -1.748599
  H       0.595263     -2.160746     -0.368544
  H      -1.419082      0.067404      1.507098
  H      -2.142346      0.759375      0.034307
13
Coordinates from ORCA-job file E -232.570023673207
  C       0.030571      1.062171      0.190167
  C       1.074399     -0.053982      0.052385
  C       0.271610     -1.145243     -0.663888
  O      -1.092190     -0.974641     -0.260603
  C      -1.246454      0.258682      0.448648
  H      -0.051255      1.630040     -0.744216
  H       0.252595      1.763892      1.000053
  H       1.400668     -0.398116      1.041084
  H       1.960521      0.250237     -0.513113
  H       0.336414     -1.034959     -1.755927
  H       0.588275     -2.159801     -0.397537
  H      -1.373139      0.047865      1.520970
  H      -2.152015      0.753656      0.081776
13
Coordinates from ORCA-job file E -232.570049005379
  C       0.030436      1.062582      0.184249
  C       1.072584     -0.055379      0.058300
  C       0.271679     -1.140460     -0.667893
  O      -1.091976     -0.972766     -0.262513
  C      -1.243071      0.257812      0.452636
  H      -0.056182      1.611362     -0.761247
  H       0.252853      1.779306      0.980714
  H       1.377780     -0.403579      1.052405
  H       1.970103      0.243574     -0.491841
  H       0.336622     -1.019304     -1.758880
  H       0.588982     -2.157210     -0.411059
  H      -1.355335      0.042060      1.525646
  H      -2.154475      0.751803      0.099283
13
Coordinates from ORCA-job file E -232.570049476718
  C       0.030607      1.062548      0.185753
  C       1.073028     -0.054861      0.056816
  C       0.271617     -1.141297     -0.667078
  O      -1.092013     -0.972889     -0.262404
  C      -1.243663      0.257959      0.451814
  H      -0.055795      1.613936     -0.758195
  H       0.252993      1.777252      0.984061
  H       1.380962     -0.402932      1.050086
  H       1.969041      0.244758     -0.495416
  H       0.336512     -1.022202     -1.758276
  H       0.589097     -2.157556     -0.408471
  H      -1.358334      0.042652      1.524646
  H      -2.154050      0.752432      0.096465
