# Supplementary material for: Novel Sulfonium Reagents for the Modular Synthesis of Spiro[2.3]Hexanes and Heteroatom‐Containing Analogues: Synthesis, Application, and Evaluation as Bioisosteres
Source: Angew Chem Int Ed Engl. 2025 Dec 9;65(5):e21633. doi: 10.1002/anie.202521633 (PMC12851011; doi:10.1002/anie.202521633)
Supplement: Supplementary file 2 — Supporting information [file ANIE-65-e21633-s001.zip › Bioisostere-Analysis/DFT/20795050661291654218279764786/CPs.txt]

    35
     1   -1.533616   -3.033411   -1.942140      1
     2   -0.946430   -1.584013    3.452537      1
     3   -4.875129   -1.432225    0.914549      1
     4    3.997432   -1.930554   -1.680935      1
     5    4.350371   -1.052701    1.578129      1
     6   -1.547822   -1.013632   -1.709689      1
     7   -1.116216    0.052082    2.257665      1
     8   -3.389911   -0.146953    0.407944      1
     9    3.374299   -0.761666   -0.161401      1
    10    0.633264   -0.087652   -0.045457      1
    11   -1.752585   -0.137918   -3.530876      1
    12   -0.997738    1.725362    3.402915      1
    13   -4.201328    1.669361    0.008030      1
    14    2.513505    1.897933   -0.783908      1
    15    2.568699    2.478826   -2.713673      1
    16    2.924097    3.355935    0.546487      1
    17   -1.538928   -2.286663   -1.850513      2
    18   -1.010408   -0.981946    3.005980      2
    19   -4.322033   -0.959736    0.727540      2
    20    3.764079   -1.498075   -1.126433      2
    21    3.988029   -0.941035    0.941587      2
    22   -2.519858   -0.593166   -0.687256      2
    23   -2.294990   -0.037812    1.380203      2
    24   -1.356268   -0.290292    0.225465      3
    25   -0.412336   -0.562414   -0.939979      2
    26   -0.184385    0.000538    1.155597      2
    27    1.971551   -0.523828   -0.073341      2
    28   -1.676150   -0.458987   -2.854294      2
    29   -1.041659    1.107391    2.975292      2
    30   -3.896176    1.000425    0.154644      2
    31    3.028654    0.590586   -0.487966      2
    32    1.487983    0.973078   -0.423586      2
    33    2.546591    2.259118   -2.006296      2
    34    2.772086    2.815736    0.062547      2
    35    2.196560    0.362645   -0.336296      3
