# Supplementary material for: Novel Sulfonium Reagents for the Modular Synthesis of Spiro[2.3]Hexanes and Heteroatom‐Containing Analogues: Synthesis, Application, and Evaluation as Bioisosteres
Source: Angew Chem Int Ed Engl. 2025 Dec 9;65(5):e21633. doi: 10.1002/anie.202521633 (PMC12851011; doi:10.1002/anie.202521633)
Supplement: Supplementary file 2 — Supporting information [file ANIE-65-e21633-s001.zip › Bioisostere-Analysis/DFT/20795050661291654218279764786/file.001.hess]

$orca_hessian_file

$act_atom
  0

$act_coord
  0

$act_energy
        0.000000

$hessian
48
                    0                  1                  2                  3                  4        
    0      5.7569159749E-01  -7.3985820997E-03  -1.8438772390E-02  -1.3752835570E-01  -2.0766325253E-02
    1     -7.4012704297E-03   5.8035382863E-01  -5.0948880511E-02  -2.4827830584E-02  -8.5549586655E-02
    2     -1.8450032517E-02  -5.0969124930E-02   4.0353348593E-01  -8.1798347149E-02  -9.3523261734E-03
    3     -1.3751844778E-01  -2.4825771338E-02  -8.1802084527E-02   4.0202843022E-01  -1.0479909453E-02
    4     -2.0762953197E-02  -8.5554893067E-02  -9.3590782125E-03  -1.0494270977E-02   5.9710974080E-01
    5     -6.7013165877E-02  -9.5370777960E-03  -9.9968210168E-02  -4.1361159972E-03  -2.7729037004E-03
    6     -8.2941676841E-02  -4.2478654341E-03   9.2081882830E-03  -1.1049083536E-01   2.5971469796E-02
    7     -2.8064460106E-04   1.1130449991E-02  -5.3067994206E-03   2.5221220506E-02  -7.3113989748E-02
    8      8.1512446420E-03  -4.8867193331E-03  -8.3276286795E-03   1.0958179644E-01  -2.6399430446E-02
    9     -1.0451285405E-01   2.0572653560E-02   8.3111440510E-02  -9.7263359370E-03  -1.6676356151E-03
   10      1.6677847240E-02  -8.3021812596E-02  -9.5761473072E-03  -1.1962890519E-03   7.5307766283E-03
   11      6.8301018057E-02  -9.3362775462E-03  -1.3560812525E-01  -5.3995655959E-03  -2.0994094544E-02
   12     -5.5850091080E-03   5.7785925415E-04   2.9625249651E-04  -9.5109666556E-03   3.4944616673E-03
   13     -2.4335243655E-03   5.3851204351E-04  -2.5716034569E-04  -1.0316882859E-03  -5.9365578376E-03
   14      1.1079657505E-03  -5.8660891374E-04  -1.3636186047E-03   1.3870872369E-02  -1.7610113568E-02
   15     -3.2287445387E-03   1.5090914154E-03  -2.0387668478E-04  -1.1688530873E-02  -1.3176244956E-02
   16      1.9400430988E-04  -1.3040161826E-03  -3.9314861318E-05   1.7307980295E-04   2.1557775653E-03
   17      1.4523365009E-04  -1.7787488820E-04  -1.3404470597E-03   1.1265622024E-02   2.6646526635E-02
   18     -1.0965765434E-01  -9.4198719606E-02   3.1785970266E-02  -1.0182966681E-02  -1.7043602618E-02
   19     -9.6213820077E-02  -2.1838958817E-01   5.5648484311E-02  -1.5689369183E-03  -4.8967895608E-03
   20      3.2326697795E-02   5.5432031912E-02  -6.8741131306E-02  -1.0408430007E-02  -1.9625296045E-02
   21     -1.3405752459E-01   1.0881732001E-01  -2.0227912866E-02  -1.1762422298E-02   1.6167435525E-02
   22      1.1149337232E-01  -2.0637265205E-01   2.9677946341E-02  -5.6867061651E-03   6.6923293806E-03
   23     -2.0958756462E-02   2.9970536218E-02  -5.6711251396E-02  -1.1607681097E-02   1.8298019229E-02
   24     -2.1710219531E-03   2.0130268823E-02  -1.8075510682E-02  -5.2104382898E-02   1.8828511442E-02
   25     -1.1331468508E-03   4.1791461171E-03  -5.8480082278E-03   1.9980210118E-02  -1.7031748475E-01
   26     -8.1073580007E-05   8.1068527664E-03  -9.1957425233E-03  -1.9213731889E-02   1.1457692674E-01
   27      1.4633413366E-04  -2.6171201685E-02  -5.4762849589E-03  -4.9927728106E-02   3.9408479034E-06
   28      8.6838020454E-04  -3.2978625889E-03  -1.7946050303E-05  -8.9498099035E-04  -2.7191300312E-01
   29      2.9950763792E-04  -1.2866076378E-02  -4.3480162779E-03  -1.3562150746E-03  -6.3464162808E-02
   30      2.1630612401E-03  -1.7568044453E-02   1.5116575262E-02  -6.3467459626E-04  -4.4526053303E-04
   31     -1.7270250781E-04   3.0397983895E-03  -4.6276197656E-03   1.4882795215E-04  -1.1737510313E-03
   32     -2.6130148616E-03   1.3040239541E-02  -1.2701036476E-02  -8.4202335589E-04  -1.4489654639E-03
   33      1.5242949947E-04   2.3271550662E-02   4.6704698157E-03  -6.6933479648E-04   1.6872844260E-04
   34     -8.3889375243E-04  -1.4532044898E-03   5.2766045949E-04  -2.1745643562E-04  -8.1086775242E-04
   35     -1.1268150629E-03  -1.8372314961E-02  -5.8540374750E-03   1.8585437377E-04   4.3730015758E-04
   36      3.7459097401E-04  -1.6690025011E-04   5.1083845025E-04  -1.4059187895E-03   4.3524720286E-03
   37     -1.9594743455E-04  -2.6678291455E-05   2.2140707938E-04  -1.6891460244E-03   1.0218180571E-04
   38     -1.9047731481E-04   1.6937342022E-04   5.6158667352E-05   1.4169665119E-04  -2.5770722883E-04
   39      3.2218995228E-04  -4.2758874389E-04  -3.8986279293E-04   2.2690837827E-03  -1.8489319868E-03
   40     -1.1608736026E-04  -1.4678710835E-04  -4.7634787826E-05   6.6457665612E-04   5.9703207440E-04
   41      2.3839149516E-04   3.6687771126E-05   2.2928346387E-04  -2.2376674222E-04   1.2714723580E-04
   42      4.2201017058E-04   1.6675967045E-04   4.1082527783E-04  -8.8111682619E-04  -4.8298503842E-03
   43      9.9941131889E-05   1.4792072901E-04   6.4924213445E-05   9.7600511617E-04  -1.3539257296E-03
   44     -3.6406367324E-04  -2.2805289996E-04   1.8341557581E-04  -4.1197462788E-04   8.8053224807E-04
   45      3.8562561052E-04  -2.8465007532E-05  -5.0191411632E-04   2.1922778540E-03   1.2718798460E-03
   46      2.3941956830E-04   2.1687832015E-04  -1.1637375664E-04   4.3998331215E-04   8.5431331949E-04
   47      2.2082664901E-04   1.9908456507E-04   1.5024311302E-04   3.5201335630E-04   9.4413579354E-04
                    5                  6                  7                  8                  9        
    0     -6.7025748486E-02  -8.2931044832E-02  -2.8004225170E-04   8.1516881123E-03  -1.0451251409E-01
    1     -9.5356247720E-03  -4.2482421042E-03   1.1129848921E-02  -4.8878779815E-03   2.0578005701E-02
    2     -9.9970220397E-02   9.2054707002E-03  -5.3056066087E-03  -8.3276365638E-03   8.3112106641E-02
    3     -4.1312984316E-03  -1.1048828991E-01   2.5209410633E-02   1.0957897935E-01  -9.7267778298E-03
    4     -2.7449969561E-03   2.5982070389E-02  -7.3111591888E-02  -2.6412598409E-02  -1.6669571720E-03
    5      5.9535047181E-01   9.1646147443E-02  -1.8891394802E-02  -1.8626101876E-01  -5.7568282347E-03
    6      9.1649236651E-02   7.1720084729E-01   5.2548185819E-02  -3.2353391130E-02  -1.5614526295E-01
    7     -1.8911303308E-02   5.2534221847E-02   3.1101391788E-01   5.8054046894E-02  -3.7398153440E-02
    8     -1.8626630779E-01  -3.2374655087E-02   5.8036990074E-02   5.3602873806E-01  -1.1385268686E-01
    9     -5.7565471429E-03  -1.5612893211E-01  -3.7398158719E-02  -1.1385843483E-01   4.1311896267E-01
   10     -1.7488041089E-02  -2.6369094743E-02  -7.8567246099E-02  -2.2870989732E-02   3.5174591278E-03
   11     -5.8821612574E-02  -9.9059635431E-02  -2.9094945445E-02  -1.3523216903E-01   4.5793323806E-02
   12     -2.7658614777E-03  -2.1904271011E-01   3.1554310502E-02   6.2184446830E-03  -1.1270666507E-02
   13      3.2608141699E-03   7.3320109473E-02  -3.2397238679E-02  -2.1798587268E-02  -7.0875659582E-03
   14      8.0294216302E-03  -5.0418497395E-03  -1.7250003889E-02  -7.8597338041E-02  -8.4325144660E-03
   15      9.3495924233E-03  -1.0851493082E-01  -6.5556312158E-02   2.1750646738E-02  -1.4784877248E-02
   16     -2.4971209915E-03  -1.1743391336E-01  -1.1791478631E-01   2.5547582990E-02  -4.8407177508E-03
   17     -1.2602505140E-02   3.5720346588E-02   1.9942039598E-02  -7.9535796295E-02  -7.9735042842E-03
   18      4.8634900248E-03  -1.8916902683E-03   1.9084922429E-03  -5.7238207697E-04  -7.6512736113E-03
   19      2.1019666833E-03  -6.0643583890E-06  -3.8490577132E-04  -5.5556325288E-04   4.1731601146E-03
   20      5.8427791350E-03  -6.1756609180E-05  -7.6106671842E-04  -2.2362976572E-03   1.1556815611E-02
   21     -3.1911338851E-03  -1.4084257365E-03  -1.0372539449E-03   1.4188390612E-04  -8.8493208912E-03
   22     -1.7820541356E-03  -1.7831738000E-04  -3.2254634434E-04  -6.1272968236E-04   1.5472146752E-03
   23     -3.7258319668E-03  -9.0132864118E-05  -5.2465385264E-04  -2.5351502870E-03   1.4920658455E-02
   24     -1.9176120438E-02   2.0829410857E-03  -1.8208357823E-02   1.6257100368E-02  -8.5781627840E-04
   25      1.1760851798E-01  -2.7059624063E-04   3.7704234914E-03  -3.3161190481E-03  -4.1342766318E-04
   26     -1.7279366111E-01  -1.6826454271E-03   1.6211004263E-02  -1.6330983540E-02  -4.3340708265E-04
   27     -9.4066518641E-04  -2.5047434056E-03   2.0188857590E-02   5.8527038145E-03  -5.4464558310E-04
   28     -6.8194344484E-02  -4.6319212081E-04  -2.4761532349E-03  -8.7936035232E-04   4.8717711793E-04
   29     -7.3099176925E-02   1.6140441081E-03  -1.8587549648E-02  -8.9875972871E-03   1.0674604045E-04
   30     -8.2035159369E-05  -5.4622507741E-03   1.6861194656E-02  -1.7558314972E-02  -5.2451380073E-02
   31     -9.6301615885E-04  -2.0203283344E-03   3.5670874818E-03  -5.5932633122E-03   1.8067523991E-02
   32     -2.5984105046E-03  -2.6958828979E-03   7.8098698708E-03  -1.2071685453E-02  -1.7993402293E-02
   33      3.1780057029E-04  -3.9415995299E-04  -2.8166466750E-02  -6.2805887558E-03  -4.9296823769E-02
   34     -3.5004963897E-04  -1.9170826544E-04  -5.4872296009E-03  -1.9018193776E-03   2.2957447298E-03
   35     -2.9136346392E-03  -6.8838018408E-04  -1.6443523194E-02  -4.6110248744E-03  -1.0642143652E-03
   36     -2.2310356536E-03  -8.3721497989E-03   1.8311516049E-02   2.5519437991E-02   2.2695109121E-03
   37     -4.2779101338E-04  -2.1662871960E-04   1.5935878206E-04   7.1108648946E-03   5.9573867787E-04
   38      8.2813460639E-04  -4.3901462153E-04  -1.9207611015E-03  -4.4376029931E-03  -3.5059474206E-04
   39      3.3301111077E-04  -1.4010714837E-02   3.6479399449E-03  -2.8980260042E-02  -1.0492711163E-03
   40      2.4481448750E-04  -9.4036910753E-04  -3.4004048735E-03  -6.0547078733E-03  -1.2918894793E-03
   41      1.1698221834E-03   3.2189991612E-03   4.7136828000E-04   4.7318244352E-03   1.0178906120E-03
   42      1.3624280791E-03  -1.7652524976E-03  -3.7566062277E-03   2.5983036978E-02   2.5286682281E-03
   43      4.3055747099E-04   4.3920899106E-04  -6.3792983655E-03   8.4797542954E-03   3.5615630173E-04
   44     -1.9244948355E-04  -1.9242937732E-03   9.5376866494E-04  -4.4758629705E-03  -7.3305436089E-04
   45     -2.5946034159E-03  -6.3270434371E-03  -1.5818964195E-02  -1.9836140109E-02  -8.2112801384E-04
   46     -7.5470808313E-04   6.7944845234E-05  -9.1756260178E-03  -4.3211980680E-03   1.0670143123E-03
   47      1.7733950594E-03   2.6583319792E-03   5.3595575969E-03   2.8654431182E-03   5.3533326017E-05
                   10                 11                 12                 13                 14        
    0      1.6665804662E-02   6.8304316987E-02  -5.5850414199E-03  -2.4335852638E-03   1.1079752666E-03
    1     -8.3022804618E-02  -9.3476451020E-03   5.7774394298E-04   5.3844160228E-04  -5.8653943413E-04
    2     -9.5659373166E-03  -1.3561575689E-01   2.9628087647E-04  -2.5712964599E-04  -1.3636481266E-03
    3     -1.1944259048E-03  -5.4014562944E-03  -9.5133213863E-03  -1.0306586987E-03   1.3871871678E-02
    4      7.5312001344E-03  -2.0994697560E-02   3.4942809836E-03  -5.9358951567E-03  -1.7610338697E-02
    5     -1.7488220536E-02  -5.8820721780E-02  -2.7665965358E-03   3.2603499499E-03   8.0304214575E-03
    6     -2.6386250415E-02  -9.9081817370E-02  -2.1904475319E-01   7.3315566277E-02  -5.0493767594E-03
    7     -7.8565648861E-02  -2.9091162164E-02   3.1558200545E-02  -3.2397164257E-02  -1.7252030880E-02
    8     -2.2873638935E-02  -1.3523156011E-01   6.2228542713E-03  -2.1803162565E-02  -7.8599355478E-02
    9      3.5394321781E-03   4.5803602889E-02  -1.1269841733E-02  -7.0873958116E-03  -8.4316243462E-03
   10      5.9918612102E-01  -5.6766950181E-04   9.1887170046E-03   3.8529921281E-03   1.9247856415E-02
   11     -5.7326024770E-04   5.8229105809E-01   2.6044030934E-03   6.3261028488E-04   1.4290202212E-05
   12      9.1882277092E-03   2.6047622543E-03   4.2201954779E-01  -1.6323212212E-01   6.8343814424E-02
   13      3.8534037104E-03   6.3261973537E-04  -1.6322951478E-01   4.0568443432E-01   8.2714796036E-02
   14      1.9247702127E-02   1.4292988121E-05   6.8340375687E-02   8.2718034575E-02   6.1746067213E-01
   15     -2.1024624075E-02   1.8758903105E-03  -3.2387147515E-02   2.1121991992E-02  -9.9366190634E-03
   16     -1.0748857928E-02   3.2148902511E-03   7.4294956596E-02  -1.7787162242E-01   2.0489688073E-02
   17     -2.2730621747E-02   3.3840355515E-03  -2.4241816841E-02   2.6291727611E-02  -7.6086862176E-02
   18     -1.2114833984E-02   4.8211697502E-03  -5.1443860292E-04  -6.3151562872E-05   1.8632226792E-04
   19      5.9901313499E-03  -2.9117581103E-03   2.3164829224E-04   1.8304608833E-04   2.0717090037E-04
   20      2.2258903344E-02  -7.5825385234E-03   1.0706733346E-04   2.3871073710E-04   9.7044742903E-04
   21      1.1810029998E-02  -2.1432738661E-03  -8.1345930672E-04  -4.7849529526E-04   2.9148446093E-04
   22     -3.8935135600E-03   1.3574315905E-03  -2.3222843228E-04  -1.4400777690E-04   2.4338458687E-04
   23     -2.2211031111E-02   3.9707314694E-03   2.2364531469E-04   2.7221993454E-04   5.7456567055E-04
   24     -3.1461512846E-04  -6.9241181530E-04   2.5920435239E-03  -1.3071540734E-04  -1.3923501918E-03
   25     -1.3454572982E-03  -4.4416335001E-04  -1.1788429246E-03   7.1028905736E-04   4.4676156958E-04
   26     -1.2847147899E-03  -2.1858392386E-03  -1.0919616205E-03  -6.5847898453E-04   2.7679356236E-03
   27     -2.9096276564E-04  -2.8577837554E-04   1.4414765482E-04   1.7082277198E-03   2.3606783206E-03
   28     -4.9660508048E-04  -3.6289307687E-04  -1.5163118342E-03  -3.7896414303E-04  -2.0727250444E-04
   29      2.6842290427E-04  -3.3615919661E-03  -9.1755661253E-04  -1.7678994608E-03  -1.8284418018E-03
   30      1.7696800098E-02  -1.8560891868E-02  -2.4804177862E-04   4.1457182802E-04  -3.3619500659E-03
   31     -1.6570560967E-01   1.1995962521E-01  -9.9337224074E-04   1.4514434957E-04  -5.6251177965E-04
   32      1.1519109247E-01  -1.7673525558E-01   1.1567110104E-03   4.9117133611E-04  -1.9543208672E-03
   33      1.8641806910E-03  -6.9600215005E-04   3.1441260370E-03   7.8487313438E-04   1.0919862485E-03
   34     -2.7327155564E-01  -6.3422885376E-02  -4.8953233670E-04   1.2979900977E-03   4.1313335214E-04
   35     -6.0192019617E-02  -7.2658760418E-02   1.4084058016E-03   1.2764723080E-03   1.6145733087E-03
   36     -1.7737547784E-03   4.1713491338E-04  -6.1009385590E-02   3.9351605609E-02   4.0110551251E-02
   37      6.3374540900E-04  -6.8817789962E-05   4.1161360512E-02  -1.2123303293E-01  -1.0993887916E-01
   38      5.7507452009E-04   1.1162331821E-03   4.5135994636E-02  -1.1469068897E-01  -2.1464292211E-01
   39      4.9543975200E-03   9.4669938797E-05  -9.0743813312E-02   1.9013830985E-02  -9.3983372837E-02
   40      3.8764055914E-04   8.5751400700E-04   1.7104872123E-02  -4.8964514137E-02   1.3968437770E-02
   41     -6.4730749352E-04   1.8181158134E-04  -9.8970524476E-02   1.8681511492E-02  -2.5709338280E-01
   42      2.1858186569E-03   1.4992363460E-03  -3.0742376833E-04   4.2535439354E-03  -2.1062596862E-02
   43      8.6470797654E-04   1.0572532673E-03  -2.7476061617E-03  -8.2640327861E-03   2.2342693425E-02
   44     -9.2253864475E-04   1.4302191058E-03   1.9268287970E-03   5.2220690874E-04  -2.5176548786E-03
   45     -4.8093170491E-03   1.4213329943E-03   3.4978193591E-03   1.4512009205E-02   1.5871827627E-02
   46     -1.4275276957E-03   1.1625253960E-04  -7.2001780753E-03  -1.7241750059E-02  -1.3907973247E-02
   47      9.3339314154E-04  -1.7842943418E-04   5.9491611293E-04   4.7962844244E-03   2.6537121626E-03
                   15                 16                 17                 18                 19        
    0     -3.2286708654E-03   1.9402261369E-04   1.4564102340E-04  -1.0965330355E-01  -9.6220079337E-02
    1      1.5089362556E-03  -1.3039495330E-03  -1.7786402547E-04  -9.4212381572E-02  -2.1841128271E-01
    2     -2.0430794554E-04  -3.9382803378E-05  -1.3404688762E-03   3.1794307591E-02   5.5655654487E-02
    3     -1.1685999654E-02   1.7362715489E-04   1.1264514940E-02  -1.0183852266E-02  -1.5692651790E-03
    4     -1.3174627716E-02   2.1555898143E-03   2.6645091860E-02  -1.7045296058E-02  -4.8965056652E-03
    5      9.3493830680E-03  -2.4973379731E-03  -1.2603249816E-02   4.8636943206E-03   2.1018533709E-03
    6     -1.0851682747E-01  -1.1742611128E-01   3.5712069597E-02  -1.8912217208E-03  -5.9900177924E-06
    7     -6.5559451902E-02  -1.1791291874E-01   1.9943036219E-02   1.9086909357E-03  -3.8490893770E-04
    8      2.1762999785E-02   2.5566286312E-02  -7.9543777647E-02  -5.7211299790E-04  -5.5559489798E-04
    9     -1.4787384858E-02  -4.8408427878E-03  -7.9750533912E-03  -7.6512394262E-03   4.1731743364E-03
   10     -2.1029579619E-02  -1.0749537878E-02  -2.2733524570E-02  -1.2114657914E-02   5.9900364924E-03
   11      1.8780878375E-03   3.2160065016E-03   3.3858923452E-03   4.8206494317E-03  -2.9118257833E-03
   12     -3.2380650353E-02   7.4304727620E-02  -2.4252854191E-02  -5.1458612051E-04   2.3165845800E-04
   13      2.1117492997E-02  -1.7787295528E-01   2.6296337671E-02  -6.3216755663E-05   1.8305148321E-04
   14     -9.9388417279E-03   2.0480455962E-02  -7.6082093718E-02   1.8637471495E-04   2.0716274747E-04
   15      2.6348010455E-01   1.1073376220E-01   1.2241258008E-02  -1.3884974466E-04   1.3132151338E-04
   16      1.1075198147E-01   5.3467780426E-01   1.8933575157E-02  -8.8151051784E-05  -5.5109139071E-05
   17      1.2234586221E-02   1.8938255576E-02   6.4376473813E-01   4.0246983903E-05   4.1903283202E-06
   18     -1.3883355283E-04  -8.8127586266E-05   4.0264283623E-05   1.1812439139E-01   1.0659584556E-01
   19      1.3131483118E-04  -5.5116287386E-05   4.2191302417E-06   1.0659604578E-01   2.2713534334E-01
   20     -1.9135378291E-05   2.7919172547E-05   5.7362172795E-06  -3.5585627733E-02  -5.8001399722E-02
   21     -5.3514439905E-04  -6.8998512102E-05   1.4962438761E-04   1.3118234672E-02  -1.3040144127E-02
   22     -2.7615508904E-04   1.5077902271E-04   1.6678619342E-04   1.5482047505E-02  -1.4359946234E-02
   23      2.0507895017E-04   1.4617363791E-04   6.0422964153E-04  -5.6782054452E-03   5.0556621089E-03
   24     -1.3519042002E-03   1.6618447670E-04   4.1438812079E-03   1.8462067030E-03   4.7516626429E-04
   25     -9.3756965217E-05   1.0923358515E-03  -5.0336932327E-04  -2.7089935428E-04   1.8040427539E-03
   26     -1.2955281543E-03  -8.4952249544E-04  -3.2911199823E-03  -5.2429899782E-04   4.5846774345E-05
   27      3.2763010499E-03   1.2455904930E-03  -2.4675195277E-04  -2.8329912054E-03  -1.1938188789E-03
   28     -1.2132224488E-03   2.6256616000E-03   1.4754654895E-03  -3.1238028688E-04   5.5817693925E-04
   29     -1.8375394104E-03  -7.8949485284E-04   1.5505038897E-03  -6.2788952553E-04  -5.3960729483E-04
   30      3.6087184941E-03   1.1876421878E-03  -8.1410460437E-04  -1.9430102165E-03   6.0277991159E-04
   31     -5.5447387114E-04   2.0129504669E-03  -1.6750646169E-03   1.1390358073E-04   6.1622488713E-04
   32      1.9073762232E-03   1.3939924681E-04   1.8264675211E-03   7.2692923076E-04  -8.7650360607E-04
   33     -2.0008968072E-03  -2.0589568525E-03  -3.9316077473E-03   1.7045222674E-03  -1.8600262011E-04
   34      3.5423516639E-04   6.7229484362E-04  -1.6177854261E-03   3.0318014851E-05   1.7681505349E-03
   35      9.3172263854E-04  -1.0430809033E-03  -2.2115918404E-03   5.0739684530E-04  -2.9166806818E-04
   36     -2.0059953481E-03  -2.2176839989E-03  -4.8040639493E-03  -9.1252486188E-05  -8.0701296287E-05
   37      8.6206576222E-03  -1.5085432252E-02  -2.1592415813E-02  -5.6590693867E-05  -1.1099311313E-05
   38     -2.4749452713E-03   6.7401022155E-03   7.5132005334E-03   8.1073952455E-05   3.1362267412E-05
   39     -7.3188963843E-04   2.6041563391E-04   5.9956361766E-03  -5.4726953075E-05   3.4236388281E-05
   40      1.3945239546E-02  -3.6028754543E-03   2.5055731128E-02  -6.8012941853E-05   1.9995517539E-05
   41     -2.9481269336E-03  -5.9580154126E-04  -5.2374763517E-03  -2.9699929592E-05  -2.4542830469E-05
   42     -3.9711039033E-02  -1.2520397944E-02   1.4453658234E-02   6.5863566541E-05  -2.4174323242E-05
   43     -9.8987999094E-03  -6.1813374318E-02   4.0205295615E-02   5.0707881308E-05   1.5972480949E-05
   44      1.3573275708E-02   4.8944180870E-02  -2.9260905570E-01   2.0197888856E-05   5.7522207714E-05
   45     -5.3272036027E-02  -4.9035979803E-02  -4.2125606170E-02   9.9955926627E-05   6.7646786046E-05
   46     -4.4624632590E-02  -1.5499468002E-01  -1.1042729535E-01   3.8760924445E-05   7.3386768678E-06
   47     -4.3118171674E-02  -1.1837257869E-01  -1.8571434899E-01  -1.4678908352E-05   4.9063269697E-05
                   20                 21                 22                 23                 24        
    0      3.2328986459E-02  -1.3404331637E-01   1.1149060938E-01  -2.0956210554E-02  -2.1688729413E-03
    1      5.5433999403E-02   1.0881969431E-01  -2.0639371581E-01   2.9969790937E-02   2.0128160597E-02
    2     -6.8727778883E-02  -2.0225305676E-02   2.9675495010E-02  -5.6714415111E-02  -1.8071492613E-02
    3     -1.0408738957E-02  -1.1764212031E-02  -5.6870055047E-03  -1.1610343173E-02  -5.2085565553E-02
    4     -1.9626057252E-02   1.6168254166E-02   6.6929088556E-03   1.8299489333E-02   1.8821395192E-02
    5      5.8434932572E-03  -3.1914421324E-03  -1.7821257179E-03  -3.7263624376E-03  -1.9168158150E-02
    6     -6.1642843896E-05  -1.4078603868E-03  -1.7827096148E-04  -8.9929201510E-05   2.0806782952E-03
    7     -7.6102295661E-04  -1.0372342661E-03  -3.2253579409E-04  -5.2469718775E-04  -1.8205913889E-02
    8     -2.2361800688E-03   1.4178019102E-04  -6.1277037391E-04  -2.5350167333E-03   1.6255535884E-02
    9      1.1557054656E-02  -8.8488085442E-03   1.5474800041E-03   1.4921190465E-02  -8.5779345687E-04
   10      2.2259063354E-02   1.1808078351E-02  -3.8936378904E-03  -2.2210687264E-02  -3.1448454529E-04
   11     -7.5829813423E-03  -2.1439611062E-03   1.3572405412E-03   3.9708349988E-03  -6.9303315182E-04
   12      1.0696960177E-04  -8.1349991241E-04  -2.3223402629E-04   2.2364723337E-04   2.5925103320E-03
   13      2.3867908541E-04  -4.7847437083E-04  -1.4400070947E-04   2.7221065331E-04  -1.3049016905E-04
   14      9.7047373737E-04   2.9147822740E-04   2.4337985529E-04   5.7456283077E-04  -1.3935299383E-03
   15     -1.9125740937E-05  -5.3517038293E-04  -2.7614825919E-04   2.0496851856E-04  -1.3520482334E-03
   16      2.7913900000E-05  -6.9016918684E-05   1.5074959833E-04   1.4618137137E-04   1.6588326934E-04
   17      5.7530675054E-06   1.4974282965E-04   1.6683763330E-04   6.0425710256E-04   4.1442304586E-03
   18     -3.5585703592E-02   1.3118277912E-02   1.5481959500E-02  -5.6781361431E-03   1.8466498189E-03
   19     -5.8001354675E-02  -1.3040320755E-02  -1.4359955048E-02   5.0557132270E-03   4.7506672097E-04
   20      7.3998881748E-02   1.9910955282E-03   1.9569317796E-03  -1.5727153621E-03   1.0781529512E-03
   21      1.9909954535E-03   1.4571533866E-01  -1.2189179463E-01   2.2895569361E-02  -2.7514512699E-03
   22      1.9570468252E-03  -1.2189274874E-01   2.1380354507E-01  -2.9515057733E-02  -9.6283268906E-04
   23     -1.5726981214E-03   2.2893879742E-02  -2.9512841689E-02   6.0220665808E-02  -3.3509924450E-03
   24      1.0776586863E-03  -2.7514190782E-03  -9.6286939722E-04  -3.3509256284E-03   5.3865683304E-02
   25     -2.2436840803E-04  -4.2602368429E-04   5.5210752728E-04  -6.9982607045E-04  -1.9123842412E-02
   26      1.3422267478E-03  -4.1268126594E-04  -6.5447702050E-04  -1.4284207313E-03   2.1007681457E-02
   27     -3.2550351372E-03   1.7029454012E-03   1.1182865825E-04   1.0113243123E-03  -6.8966594908E-04
   28     -8.8360195173E-04   7.4034654294E-05   1.6485685369E-03   1.3384509756E-04  -6.7568992014E-04
   29     -1.5075643449E-03  -4.7887591073E-04  -2.7331624778E-04   1.2791573859E-03   1.1273679634E-03
   30      3.4595348300E-03   1.5681649131E-03  -3.8735213111E-04  -1.0010580617E-03   4.2838967976E-04
   31     -5.7514531682E-04   2.3944296296E-04   1.6181205535E-03  -3.3199072231E-04  -7.7800271055E-05
   32     -2.4532029584E-03   3.2723818838E-04   1.4200887899E-04   1.4364306046E-03  -7.2082421621E-05
   33     -1.2375452844E-03  -1.8918470191E-03   8.7703529772E-04   3.4302128854E-03   3.4973435469E-04
   34      3.7569749569E-05  -1.2036713701E-04   6.0245840006E-04  -6.5932391420E-04   1.0286116710E-05
   35      1.5143797531E-03   6.1366126824E-04  -7.5408884449E-04  -2.3368366451E-03  -1.6905479285E-04
   36     -2.0649184051E-04   6.6546364153E-05  -4.7091202850E-05  -2.4694138332E-04   2.0730384250E-04
   37     -6.9064317226E-05  -2.2533619374E-05  -2.9313033136E-05  -8.4347961715E-05   1.7280836471E-04
   38      3.8331879250E-05   5.5364502852E-05   2.7383022630E-05   1.7608583965E-04  -1.2708099192E-04
   39      2.3681327922E-04   1.1150425431E-04   8.8148186806E-05   2.4390719621E-04  -5.2544760886E-04
   40      8.4718259597E-05  -1.7865530684E-05   4.3997345252E-05   1.5269228041E-04   4.7951869647E-05
   41     -2.9650406865E-05  -3.6199814451E-05   3.1908017589E-05   5.7927230068E-05  -7.4104074877E-04
   42     -1.6249265631E-04  -1.1656100535E-04  -1.2866877323E-05  -1.6446883597E-04  -1.2082731770E-03
   43      6.6222952519E-05   1.3551379649E-05   4.0970943786E-07  -1.4336806868E-05  -3.9922499296E-04
   44      2.1731317999E-04   8.5153358131E-05  -8.9540688449E-06   1.0619338920E-05   2.8941403286E-04
   45      1.8103230152E-04  -9.5248302802E-05   7.7554930620E-05   1.6904431775E-04   2.8751718612E-04
   46      3.6114525315E-05  -2.2270890498E-05   1.0687970106E-05   9.7609073992E-06   6.1199452188E-05
   47      1.9198999503E-04  -6.0514604994E-05  -4.0221753306E-06  -1.9987117938E-05  -1.0638992573E-04
                   25                 26                 27                 28                 29        
    0     -1.1323988856E-03  -7.9382124357E-05   1.4623454474E-04   8.6829478029E-04   2.9946267655E-04
    1      4.1780448577E-03   8.1049485351E-03  -2.6171024666E-02  -3.2982876218E-03  -1.2866315523E-02
    2     -5.8466879719E-03  -9.1926654836E-03  -5.4763824953E-03  -1.7991859373E-05  -4.3481369262E-03
    3      1.9973301351E-02  -1.9204839039E-02  -4.9931048628E-02  -8.9246994978E-04  -1.3570324229E-03
    4     -1.7032189013E-01   1.1459147674E-01   8.1032131676E-06  -2.7189732098E-01  -6.3471398262E-02
    5      1.1762838021E-01  -1.7280717491E-01  -9.4021071522E-04  -6.8200290781E-02  -7.3106815515E-02
    6     -2.6990529316E-04  -1.6813295850E-03  -2.4975138767E-03  -4.6235290574E-04   1.6109072260E-03
    7      3.7706921356E-03   1.6209692357E-02   2.0189316548E-02  -2.4758450217E-03  -1.8588766639E-02
    8     -3.3164857100E-03  -1.6329196343E-02   5.8454592191E-03  -8.8016587385E-04  -8.9840444767E-03
    9     -4.1340262042E-04  -4.3318828993E-04  -5.4457833162E-04   4.8723080011E-04   1.0671480278E-04
   10     -1.3453781968E-03  -1.2846020179E-03  -2.9091659555E-04  -4.9655313627E-04   2.6857667698E-04
   11     -4.4437141976E-04  -2.1860570924E-03  -2.8572829554E-04  -3.6284065631E-04  -3.3615994170E-03
   12     -1.1789573999E-03  -1.0924241633E-03   1.4411436257E-04  -1.5163714723E-03  -9.1764356817E-04
   13      7.1032250534E-04  -6.5865430885E-04   1.7083570549E-03  -3.7889961485E-04  -1.7678562833E-03
   14      4.4679965989E-04   2.7685934606E-03   2.3606038477E-03  -2.0725095978E-04  -1.8284428772E-03
   15     -9.3882954360E-05  -1.2954561288E-03   3.2781587070E-03  -1.2113895856E-03  -1.8391624719E-03
   16      1.0922938319E-03  -8.4935325025E-04   1.2439151510E-03   2.6255173041E-03  -7.8856518577E-04
   17     -5.0321981600E-04  -3.2913376865E-03  -2.4747371950E-04   1.4732411856E-03   1.5525573917E-03
   18     -2.7051226243E-04  -5.2386994975E-04  -2.8329784772E-03  -3.1231844633E-04  -6.2789095540E-04
   19      1.8040101357E-03   4.5622700015E-05  -1.1938076487E-03   5.5819028287E-04  -5.3959386827E-04
   20     -2.2419782213E-04   1.3426230543E-03  -3.2550317773E-03  -8.8356108772E-04  -1.5075696922E-03
   21     -4.2604070243E-04  -4.1270926406E-04   1.7031228552E-03   7.3897316832E-05  -4.7896441480E-04
   22      5.5213266100E-04  -6.5445042021E-04   1.1188733397E-04   1.6485509752E-03  -2.7333316420E-04
   23     -6.9983395605E-04  -1.4284621080E-03   1.0116522050E-03   1.3379767754E-04   1.2792887283E-03
   24     -1.9123914502E-02   2.1007323717E-02  -6.8967364779E-04  -6.7575491078E-04   1.1273896280E-03
   25      1.7242215214E-01  -1.2792560007E-01   3.0255119345E-03  -1.3339817423E-02   2.0829851600E-02
   26     -1.2792789027E-01   1.9192121959E-01   1.5854454609E-03  -7.5266259285E-03   1.0359661041E-02
   27      3.0255369283E-03   1.5854440498E-03   5.2225217019E-02   2.2194392097E-03   3.7988552652E-04
   28     -1.3339728583E-02  -7.5266349393E-03   2.2195294854E-03   2.8618386367E-01   7.7014154894E-02
   29      2.0829822141E-02   1.0359691730E-02   3.8026402830E-04   7.7014340664E-02   8.0565188250E-02
   30      1.4099583779E-04  -9.2535091961E-06   3.5517200333E-04   3.1802187605E-05  -9.5349091155E-05
   31     -4.2784411777E-05  -1.2807771108E-04   8.4559290333E-06  -3.4162351257E-05  -2.2939485790E-04
   32     -3.5358908306E-05  -6.5952484383E-04  -1.4579670084E-04  -1.3366515403E-04  -6.3960054057E-04
   33      3.0213025501E-05  -6.9722846127E-05   3.9321999622E-04  -9.6422215446E-05  -1.1233053589E-04
   34      6.7666022241E-06  -1.5325925154E-04   3.7796302864E-05  -1.2694185358E-04  -2.8963443308E-04
   35     -2.2703030283E-04  -6.2933666402E-04  -2.7103081590E-04  -1.5853203742E-04  -5.3936908099E-04
   36     -2.6784283486E-04  -1.0361659048E-04  -1.1691134027E-03   1.1949442158E-04   8.8650935577E-04
   37      1.5373163348E-04  -9.8365353533E-05  -4.0113422233E-05   3.3429053892E-04  -1.3258676385E-05
   38     -1.4056426314E-04   1.5070524126E-04   7.5262734018E-05  -1.1688199722E-04  -6.5530495441E-05
   39     -4.1087184239E-04   1.2727356556E-03   1.4113135137E-04   4.8753547154E-05   5.9239707967E-05
   40      5.5679134765E-05   6.0343046297E-05   6.4456101518E-06  -1.0313859843E-04   1.6256795433E-04
   41      3.8037695639E-04   5.7692532944E-05  -1.1149413504E-04   1.7271800590E-05   9.4352554481E-05
   42      1.6316163187E-05   1.0216315784E-03  -4.1001183986E-05   7.7365775025E-05  -1.1017507038E-04
   43      3.1463872739E-04   2.3940146495E-04  -2.0676380857E-04   4.1013093088E-04   6.7632448081E-05
   44      4.3820011353E-06  -1.8993553162E-04  -6.6483813678E-05   2.2089774133E-04   1.4807749611E-04
   45      3.9706732836E-04   2.7401670466E-05  -6.7066495482E-04   1.2452291797E-03   1.0599900792E-03
   46     -1.2609971257E-05   3.7214832658E-05  -6.5243070965E-04   4.1378790437E-04   4.8016886545E-04
   47      9.1541978226E-05   1.0892877775E-04  -4.6780493618E-04  -3.8073168664E-04   3.7997052406E-04
                   30                 31                 32                 33                 34        
    0      2.1631989273E-03  -1.7334139011E-04  -2.6141551429E-03   1.5232769686E-04  -8.3875552598E-04
    1     -1.7567829086E-02   3.0399459965E-03   1.3040238540E-02   2.3271907611E-02  -1.4532961630E-03
    2      1.5115684767E-02  -4.6268651844E-03  -1.2699354900E-02   4.6707858144E-03   5.2750593560E-04
    3     -6.3439344559E-04   1.4890235572E-04  -8.4201071564E-04  -6.6931619659E-04  -2.1745047632E-04
    4     -4.4515064958E-04  -1.1736912458E-03  -1.4488589733E-03   1.6880152705E-04  -8.1083918529E-04
    5     -8.2420771323E-05  -9.6323856747E-04  -2.5987051174E-03   3.1782866153E-04  -3.5002979830E-04
    6     -5.4749745507E-03  -2.0264482777E-03  -2.7007461445E-03  -3.9411194521E-04  -1.9136882947E-04
    7      1.6854433931E-02   3.5650388701E-03   7.8078302281E-03  -2.8166494104E-02  -5.4872500164E-03
    8     -1.7561406731E-02  -5.5953782623E-03  -1.2073269538E-02  -6.2803218338E-03  -1.9015450286E-03
    9     -5.2413410999E-02   1.8070625062E-02  -1.7969672209E-02  -4.9297776461E-02   2.2949978460E-03
   10      1.7711151560E-02  -1.6569937449E-01   1.1521652312E-01   1.8631236799E-03  -2.7325515467E-01
   11     -1.8548582523E-02   1.1998005012E-01  -1.7675226252E-01  -6.9542113285E-04  -6.3429390759E-02
   12     -2.4861847430E-04  -9.9356851288E-04   1.1565965653E-03   3.1440115912E-03  -4.8950104046E-04
   13      4.1492516983E-04   1.4531610002E-04   4.9127431370E-04   7.8485076767E-04   1.2980336830E-03
   14     -3.3622204912E-03  -5.6270123461E-04  -1.9543680590E-03   1.0919320567E-03   4.1315790411E-04
   15      3.6162827521E-03  -5.5078951773E-04   1.9105968907E-03  -2.0008629082E-03   3.5431790968E-04
   16      1.1888029976E-03   2.0134544607E-03   1.4019839941E-04  -2.0589767846E-03   6.7232741057E-04
   17     -8.0812141799E-04  -1.6720241623E-03   1.8287686369E-03  -3.9316127780E-03  -1.6177313047E-03
   18     -1.9429876822E-03   1.1390677012E-04   7.2695045525E-04   1.7046216416E-03   3.0289270274E-05
   19      6.0279868097E-04   6.1624319869E-04  -8.7648145651E-04  -1.8602830639E-04   1.7681505226E-03
   20      3.4595103058E-03  -5.7514891924E-04  -2.4532304875E-03  -1.2375996206E-03   3.7594496189E-05
   21      1.5678474439E-03   2.3985304264E-04   3.2792229166E-04  -1.8918257771E-03  -1.2045016164E-04
   22     -3.8729559378E-04   1.6181985282E-03   1.4203126444E-04   8.7702691446E-04   6.0244483986E-04
   23     -1.0009661599E-03  -3.3220588122E-04   1.4361866054E-03   3.4301940001E-03  -6.5926121901E-04
   24      4.2838578507E-04  -7.7801934943E-05  -7.2087687555E-05   3.4973671270E-04   1.0283509093E-05
   25      1.4098379015E-04  -4.2783862673E-05  -3.5364249999E-05   3.0221594331E-05   6.7717050524E-06
   26     -9.2216965005E-06  -1.2806824647E-04  -6.5951698977E-04  -6.9703169104E-05  -1.5326107760E-04
   27      3.5519420429E-04   8.4569660145E-06  -1.4580119335E-04   3.9322437394E-04   3.7804160710E-05
   28      3.1777259098E-05  -3.4173958062E-05  -1.3368197638E-04  -9.6420401165E-05  -1.2693829881E-04
   29     -9.5426788377E-05  -2.2945381628E-04  -6.3967829165E-04  -1.1233217493E-04  -2.8963100385E-04
   30      5.5339526316E-02  -1.7714657917E-02   2.0863453766E-02  -7.9324486990E-04  -3.3000085681E-04
   31     -1.7713988377E-02   1.6845142535E-01  -1.2636231504E-01   2.4662133822E-03  -1.3234304077E-02
   32      2.0863046005E-02  -1.2636562205E-01   1.9514419220E-01   1.2276763822E-03  -7.3700694337E-03
   33     -7.9334861271E-04   2.4661302387E-03   1.2275853175E-03   5.0755341222E-02   7.6833304546E-04
   34     -3.3051474154E-04  -1.3234444652E-02  -7.3704037129E-03   7.6840158373E-04   2.8981028487E-01
   35      5.2532073457E-04   2.1078435991E-02   1.0355412311E-02   5.6033156176E-04   7.4915912011E-02
   36      1.4888951644E-04   1.8996218011E-05  -8.1705394121E-05  -5.8141397732E-04  -1.0099632418E-03
   37      3.7843278871E-05  -1.3463388399E-04  -3.6236551036E-05   4.4265351250E-04  -9.6725647391E-05
   38      9.1912757940E-05   1.0681460377E-04   1.1981989587E-04   7.7249040053E-04  -9.4140298764E-05
   39     -1.3150066438E-03  -2.6875128427E-04  -5.7256484701E-04   2.5475126075E-04  -1.5758385495E-04
   40     -2.2347650655E-05   3.0940234654E-04  -1.4498773048E-04   2.1634988788E-04   2.5733759527E-04
   41      2.1549456553E-04  -3.1266933924E-05   1.0479375778E-04  -1.0597110410E-05   1.1365949690E-04
   42     -7.6917940667E-04   6.6369979987E-04  -1.3112930653E-03   2.7255940415E-04   3.0479185976E-04
   43     -3.4958117553E-04   3.4644496585E-04  -3.2134334980E-04   9.6592284753E-05  -5.9480523018E-05
   44      9.9776505665E-04   2.2434156137E-04   5.4604571679E-04   3.5438733928E-05  -7.4096143694E-05
   45      1.2758924365E-05   7.8515146752E-05   1.1894800287E-04  -1.3986049176E-03  -4.4577852535E-04
   46     -1.5211953247E-04   2.2174293084E-04  -8.3159111284E-05  -4.7889595044E-04   1.3502911932E-04
   47      2.1402782386E-04  -2.9186866441E-04   2.8294425251E-04   2.3246927263E-04  -7.2689263780E-05
                   35                 36                 37                 38                 39        
    0     -1.1266201559E-03   3.7459750001E-04  -1.9595275882E-04  -1.9048266530E-04   3.2223296025E-04
    1     -1.8372730813E-02  -1.6690644007E-04  -2.6680492692E-05   1.6937749341E-04  -4.2761236963E-04
    2     -5.8543270397E-03   5.1083199789E-04   2.2140256756E-04   5.6158523177E-05  -3.8984346188E-04
    3      1.8587232817E-04  -1.4059838339E-03  -1.6890970546E-03   1.4177467794E-04   2.2687961212E-03
    4      4.3730225537E-04   4.3524633773E-03   1.0217973524E-04  -2.5773231325E-04  -1.8483453557E-03
    5     -2.9136092797E-03  -2.2309965098E-03  -4.2782404164E-04   8.2810069654E-04   3.3252820063E-04
    6     -6.8843147382E-04  -8.3721486570E-03  -2.1639747724E-04  -4.3905380998E-04  -1.4008883378E-02
    7     -1.6443756022E-02   1.8311701114E-02   1.5935957359E-04  -1.9209238270E-03   3.6475202845E-03
    8     -4.6112114931E-03   2.5519081355E-02   7.1113455518E-03  -4.4378896136E-03  -2.8979723983E-02
    9     -1.0634287284E-03   2.2693411401E-03   5.9552703486E-04  -3.5036742569E-04  -1.0493637112E-03
   10     -6.0197682429E-02  -1.7737901618E-03   6.3392682034E-04   5.7495560403E-04   4.9543684718E-03
   11     -7.2662897855E-02   4.1709386464E-04  -6.8676626318E-05   1.1161284109E-03   9.4590366769E-05
   12      1.4083573891E-03  -6.0991993046E-02   4.1153738569E-02   4.5130993552E-02  -9.0740220796E-02
   13      1.2764902595E-03   3.9343303829E-02  -1.2123185546E-01  -1.1469872153E-01   1.9004316457E-02
   14      1.6145798405E-03   4.0103849944E-02  -1.0994578964E-01  -2.1464522205E-01  -9.3995407750E-02
   15      9.3167440689E-04  -2.0062163653E-03   8.6207660534E-03  -2.4749691296E-03  -7.3197505067E-04
   16     -1.0431147517E-03  -2.2174608014E-03  -1.5085618845E-02   6.7399898457E-03   2.6074219016E-04
   17     -2.2116041671E-03  -4.8034606532E-03  -2.1593248501E-02   7.5136328110E-03   5.9949807762E-03
   18      5.0751900861E-04  -9.1239772640E-05  -5.6589313346E-05   8.1068032811E-05  -5.4726934350E-05
   19     -2.9170459417E-04  -8.0701828378E-05  -1.1099592977E-05   3.1362504532E-05   3.4234437453E-05
   20      1.5144253638E-03  -2.0648861150E-04  -6.9063741859E-05   3.8328162441E-05   2.3681330170E-04
   21      6.1364609792E-04   6.6542213986E-05  -2.2532263602E-05   5.5364561173E-05   1.1150150596E-04
   22     -7.5408578865E-04  -4.7089388199E-05  -2.9313425266E-05   2.7383189641E-05   8.8148423904E-05
   23     -2.3368267602E-03  -2.4693792821E-04  -8.4349425154E-05   1.7608468006E-04   2.4390415154E-04
   24     -1.6909990023E-04   2.0731404122E-04   1.7281462124E-04  -1.2708338189E-04  -5.2651075487E-04
   25     -2.2705085702E-04  -2.6784464480E-04   1.5373131841E-04  -1.4055919866E-04  -4.1085809139E-04
   26     -6.2933429626E-04  -1.0361973567E-04  -9.8368505333E-05   1.5071208067E-04   1.2731643936E-03
   27     -2.7102467721E-04  -1.1691173491E-03  -4.0107716381E-05   7.5267610353E-05   1.4114259888E-04
   28     -1.5852889400E-04   1.1949119631E-04   3.3429303796E-04  -1.1687966109E-04   4.8760747657E-05
   29     -5.3936861272E-04   8.8651162829E-04  -1.3262682845E-05  -6.5534047777E-05   5.9245704928E-05
   30      5.2530010374E-04   1.4879222076E-04   3.7817984198E-05   9.1911147758E-05  -1.3150278689E-03
   31      2.1078406567E-02   1.9018806810E-05  -1.3459800659E-04   1.0680658709E-04  -2.6875777916E-04
   32      1.0355399686E-02  -8.1686298338E-05  -3.6213386332E-05   1.1981027385E-04  -5.7257768154E-04
   33      5.6032374121E-04  -5.8194298726E-04   4.4248491737E-04   7.7225793239E-04   2.5475120109E-04
   34      7.4915613111E-02  -1.0100246096E-03  -9.6775546407E-05  -9.4170676483E-05  -1.5758300654E-04
   35      7.7640994696E-02  -7.2813185722E-04   1.1107664417E-05   2.7509935093E-04   1.8365857619E-04
   36     -7.2815434141E-04   6.6043507805E-02  -4.6273893696E-02  -5.1274747811E-02   4.5473362064E-03
   37      1.1101874984E-05  -4.6273285458E-02   1.3321715439E-01   1.1886217558E-01  -4.1953234650E-03
   38      2.7502459676E-04  -5.1273911858E-02   1.1886243333E-01   2.1644199193E-01   8.8970496160E-03
   39      1.8365584462E-04   4.5473427197E-03  -4.1953396542E-03   8.8970161700E-03   9.9844703118E-02
   40     -1.7219092661E-05  -1.0558068510E-02   3.5469782493E-03  -1.1084434703E-02  -2.0682773142E-02
   41      5.2936949055E-06  -8.0572028005E-03   5.5112271551E-03  -9.1114564692E-03   1.0672809585E-01
   42     -2.4505951769E-04   3.5321411312E-04  -2.2945226230E-03   9.0885634168E-04   6.9051168565E-04
   43      4.1122374240E-05   1.6990140075E-03   1.4911647169E-03   2.8573953081E-04  -1.4933355783E-03
   44      1.7224764280E-04  -1.0190344172E-05  -2.7554581527E-04   1.3343956859E-03   4.7106244585E-04
   45     -6.2179169856E-04   6.2611604139E-04   3.9515051317E-03  -1.3032156572E-03   2.5078114162E-04
   46     -2.5741625934E-04  -1.4563223205E-03  -3.0227788373E-03   1.5063810466E-03   1.4380346786E-03
   47      1.7837248044E-04   3.0034120804E-04   8.9065842945E-04   2.0737808069E-04  -5.9002413312E-04
                   40                 41                 42                 43                 44        
    0     -1.1610215630E-04   2.3837697888E-04   4.2208788701E-04   9.9988305825E-05  -3.6409079033E-04
    1     -1.4680448612E-04   3.6692437912E-05   1.6680716580E-04   1.4795599206E-04  -2.2804649272E-04
    2     -4.7640036231E-05   2.2927699356E-04   4.1068387158E-04   6.4862554204E-05   1.8342915388E-04
    3      6.6473580000E-04  -2.2353438500E-04  -8.8112129487E-04   9.7599167690E-04  -4.1205107954E-04
    4      5.9718357433E-04   1.2689039026E-04  -4.8299237380E-03  -1.3539902624E-03   8.8049018110E-04
    5      2.4480196408E-04   1.1701425989E-03   1.3625951908E-03   4.3061967707E-04  -1.9240222396E-04
    6     -9.3981670727E-04   3.2179385777E-03  -1.7609283608E-03   4.4215611720E-04  -1.9235295824E-03
    7     -3.4005288196E-03   4.7179662816E-04  -3.7513879203E-03  -6.3766589974E-03   9.5427614814E-04
    8     -6.0545083868E-03   4.7321532098E-03   2.5978932272E-02   8.4773193933E-03  -4.4763867453E-03
    9     -1.2917703162E-03   1.0179235062E-03   2.5221700076E-03   3.5288953033E-04  -7.3340139877E-04
   10      3.8769885333E-04  -6.4730162075E-04   2.1796615551E-03   8.6174160835E-04  -9.2282654792E-04
   11      8.5763881535E-04   1.8187203582E-04   1.5026193456E-03   1.0593139117E-03   1.4305181518E-03
   12      1.7096362477E-02  -9.8980001288E-02  -3.0674645354E-04  -2.7481792702E-03   1.9272080027E-03
   13     -4.8952011435E-02   1.8677407848E-02   4.2534950147E-03  -8.2643916397E-03   5.2223478843E-04
   14      1.3968444220E-02  -2.5708917310E-01  -2.1063030049E-02   2.2342171912E-02  -2.5174880123E-03
   15      1.3945202919E-02  -2.9480898173E-03  -3.9715896597E-02  -9.9038171139E-03   1.3578229570E-02
   16     -3.6032736193E-03  -5.9585895806E-04  -1.2524199810E-02  -6.1809497490E-02   4.8945982858E-02
   17      2.5056772290E-02  -5.2373732285E-03   1.4454445875E-02   4.0208111726E-02  -2.9263100684E-01
   18     -6.8007127914E-05  -2.9699641294E-05   6.5839118066E-05   5.0696029522E-05   2.0197027317E-05
   19      1.9996610440E-05  -2.4541569605E-05  -2.4190918180E-05   1.5965119555E-05   5.7521159613E-05
   20      8.4720524696E-05  -2.9649972070E-05  -1.6247568465E-04   6.6230479858E-05   2.1731592993E-04
   21     -1.7865038396E-05  -3.6199342467E-05  -1.1651633218E-04   1.3568426964E-05   8.5158482379E-05
   22      4.3997838301E-05   3.1908034673E-05  -1.2863817535E-05   4.1104953977E-07  -8.9545877521E-06
   23      1.5269312298E-04   5.7927174755E-05  -1.6449854646E-04  -1.4345416719E-05   1.0616140352E-05
   24      4.7851492825E-05  -7.4034337694E-04  -1.2082709658E-03  -3.9922772356E-04   2.8942152065E-04
   25      5.5720572286E-05   3.8036165149E-04   1.6323453755E-05   3.1464179064E-04   4.3833913875E-06
   26      6.0387629823E-05   5.7456373752E-05   1.0216113438E-03   2.3939543000E-04  -1.8994134047E-04
   27      6.5354080769E-06  -1.1148937615E-04  -4.0988613294E-05  -2.0678510092E-04  -6.6548938529E-05
   28     -1.0317888392E-04   1.7258849311E-05   7.7389134520E-05   4.1013039042E-04   2.2085681543E-04
   29      1.6257442512E-04   9.4350283806E-05  -1.1015086540E-04   6.7662726506E-05   1.4812913671E-04
   30     -2.2338018420E-05   2.1547315067E-04  -7.7832215723E-04  -3.5373487420E-04   9.9707599601E-04
   31      3.0940443905E-04  -3.1272995252E-05   6.6057504970E-04   3.4488958770E-04   2.2409034030E-04
   32     -1.4498185448E-04   1.0478117040E-04  -1.3121095974E-03  -3.2187667589E-04   5.4638360299E-04
   33      2.1634632933E-04  -1.0598373724E-05   2.7263667916E-04   9.6633204083E-05   3.5446342071E-05
   34      2.5733579188E-04   1.1365998306E-04   3.0496953244E-04  -5.9411245323E-05  -7.4085168010E-05
   35     -1.7221005529E-05   5.2935856908E-06  -2.4508140790E-04   4.1113661445E-05   1.7224064513E-04
   36     -1.0558064912E-02  -8.0571890006E-03   3.5313955084E-04   1.6985630706E-03  -1.0190253487E-05
   37      3.5469526359E-03   5.5112030826E-03  -2.2943954237E-03   1.4919283764E-03  -2.7555884486E-04
   38     -1.1084488656E-02  -9.1114757538E-03   9.0876120795E-04   2.8530853521E-04   1.3343861326E-03
   39     -2.0683016342E-02   1.0672810669E-01   6.9049956166E-04  -1.4933282134E-03   4.7106141492E-04
   40      5.2893489047E-02  -2.4238277687E-02   3.9942989717E-03  -3.3911660265E-03   2.7105220777E-04
   41     -2.4238642256E-02   2.6289269777E-01  -8.5176622801E-04   8.3548726196E-04   5.1378167078E-04
   42      3.9943039268E-03  -8.5176863459E-04   4.2276616748E-02   8.2323208658E-03  -1.6003845674E-02
   43     -3.3911683463E-03   8.3546561118E-04   8.2321390865E-03   6.9064890872E-02  -5.6771586601E-02
   44      2.7106157849E-04   5.1378170930E-04  -1.6003035751E-02  -5.6771195873E-02   3.0393907185E-01
   45     -2.2830629427E-03   5.6158428472E-04  -1.8106047533E-03   3.1327043304E-03   2.1151942059E-03
   46      1.4954943787E-03  -6.6492342994E-04   3.5447127182E-03   8.6046041839E-03   6.2044261220E-03
   47      7.2695774850E-04   1.4332961870E-03  -5.7275589620E-03  -1.7011268487E-02  -8.5063089941E-03
                   45                 46                 47        
     0      3.8563034880E-04   2.3945031043E-04   2.2087337819E-04
     1     -2.8423278064E-05   2.1688505467E-04   1.9906214541E-04
     2     -5.0185791979E-04  -1.1635176320E-04   1.5022027363E-04
     3      2.1909676973E-03   4.3902218710E-04   3.5285822670E-04
     4      1.2700518116E-03   8.5380883545E-04   9.4551673063E-04
     5     -2.5952173621E-03  -7.5471592966E-04   1.7741548934E-03
     6     -6.3345888385E-03   6.4157027141E-05   2.6632463512E-03
     7     -1.5823671201E-02  -9.1795816602E-03   5.3603392248E-03
     8     -1.9832651102E-02  -4.3211412840E-03   2.8616449085E-03
     9     -8.2123556558E-04   1.0669434286E-03   5.3430090290E-05
    10     -4.8093990744E-03  -1.4275547338E-03   9.3332366766E-04
    11      1.4212606870E-03   1.1618814958E-04  -1.7847602333E-04
    12      3.4977362707E-03  -7.2001176905E-03   5.9445791054E-04
    13      1.4512273796E-02  -1.7241538744E-02   4.7965531555E-03
    14      1.5871970737E-02  -1.3907773781E-02   2.6538207069E-03
    15     -5.3290005769E-02  -4.4629116899E-02  -4.3127338927E-02
    16     -4.9044198516E-02  -1.5500677441E-01  -1.1837163325E-01
    17     -4.2142052516E-02  -1.1043402770E-01  -1.8570962553E-01
    18      9.9957863146E-05   3.8770757123E-05  -1.4673522345E-05
    19      6.7645680994E-05   7.3434441052E-06   4.9068901202E-05
    20      1.8103309964E-04   3.6116707477E-05   1.9199034956E-04
    21     -9.5241841799E-05  -2.2293255965E-05  -6.0534394306E-05
    22      7.7563995614E-05   1.0686324125E-05  -4.0274194595E-06
    23      1.6906109604E-04   9.7576703331E-06  -1.9998606304E-05
    24      2.8755021960E-04   6.1164818764E-05  -1.0642279676E-04
    25      3.9717041969E-04  -1.2616352267E-05   9.1446406609E-05
    26      2.7407288243E-05   3.7248304032E-05   1.0894086550E-04
    27     -6.7441976268E-04  -6.5344824749E-04  -4.6616545741E-04
    28      1.2444076573E-03   4.1339312069E-04  -3.8024600752E-04
    29      1.0614072666E-03   4.8068367629E-04   3.7960911016E-04
    30      1.2868338782E-05  -1.5203721490E-04   2.1412434834E-04
    31      7.8563470795E-05   2.2177963638E-04  -2.9183052913E-04
    32      1.1901415503E-04  -8.3104332500E-05   2.8301069307E-04
    33     -1.3986082429E-03  -4.7890108926E-04   2.3246850725E-04
    34     -4.4578139391E-04   1.3502126691E-04  -7.2691254760E-05
    35     -6.2179424161E-04  -2.5742268773E-04   1.7836937302E-04
    36      6.2612380458E-04  -1.4563162934E-03   3.0033762151E-04
    37      3.9514917718E-03  -3.0227834295E-03   8.9066525009E-04
    38     -1.3032265275E-03   1.5063802371E-03   2.0738252350E-04
    39      2.5081000838E-04   1.4379599202E-03  -5.8989654051E-04
    40     -2.2830513624E-03   1.4956282395E-03   7.2675440090E-04
    41      5.6161835188E-04  -6.6488590825E-04   1.4332087273E-03
    42     -1.8107112254E-03   3.5446354641E-03  -5.7276758456E-03
    43      3.1326722398E-03   8.6046125963E-03  -1.7011262032E-02
    44      2.1152713375E-03   6.2045050652E-03  -8.5063299074E-03
    45      5.7041827801E-02   4.7688448181E-02   4.5456346944E-02
    46      4.7688553186E-02   1.7391731033E-01   1.2214558795E-01
    47      4.5456214215E-02   1.2214461307E-01   1.8419297480E-01

$vibrational_frequencies
48
    0        0.000000
    1        0.000000
    2        0.000000
    3        0.000000
    4        0.000000
    5        0.000000
    6      123.150485
    7      349.496826
    8      396.257660
    9      405.386061
   10      557.706725
   11      841.519812
   12      864.454024
   13      886.121285
   14      924.080048
   15      933.657423
   16      986.862266
   17     1012.744210
   18     1026.994764
   19     1040.604417
   20     1046.798379
   21     1075.471878
   22     1120.093755
   23     1161.988099
   24     1193.620954
   25     1252.767981
   26     1285.556768
   27     1287.681265
   28     1301.675929
   29     1302.761698
   30     1312.116437
   31     1391.546727
   32     1436.178690
   33     1475.011719
   34     1491.069055
   35     1502.983456
   36     1528.415926
   37     1552.755699
   38     2926.145025
   39     2931.013226
   40     2940.163161
   41     2941.643071
   42     2949.283718
   43     2994.562489
   44     3012.124461
   45     3025.478167
   46     3054.362583
   47     3071.830380

$normal_modes
48 48
                    0                  1                  2                  3                  4        
    0      0.0000000000E+00   0.0000000000E+00   0.0000000000E+00   0.0000000000E+00   0.0000000000E+00
    1      0.0000000000E+00   0.0000000000E+00   0.0000000000E+00   0.0000000000E+00   0.0000000000E+00
    2      0.0000000000E+00   0.0000000000E+00   0.0000000000E+00   0.0000000000E+00   0.0000000000E+00
    3      0.0000000000E+00   0.0000000000E+00   0.0000000000E+00   0.0000000000E+00   0.0000000000E+00
    4      0.0000000000E+00   0.0000000000E+00   0.0000000000E+00   0.0000000000E+00   0.0000000000E+00
    5      0.0000000000E+00   0.0000000000E+00   0.0000000000E+00   0.0000000000E+00   0.0000000000E+00
    6      0.0000000000E+00   0.0000000000E+00   0.0000000000E+00   0.0000000000E+00   0.0000000000E+00
    7      0.0000000000E+00   0.0000000000E+00   0.0000000000E+00   0.0000000000E+00   0.0000000000E+00
    8      0.0000000000E+00   0.0000000000E+00   0.0000000000E+00   0.0000000000E+00   0.0000000000E+00
    9      0.0000000000E+00   0.0000000000E+00   0.0000000000E+00   0.0000000000E+00   0.0000000000E+00
   10      0.0000000000E+00   0.0000000000E+00   0.0000000000E+00   0.0000000000E+00   0.0000000000E+00
   11      0.0000000000E+00   0.0000000000E+00   0.0000000000E+00   0.0000000000E+00   0.0000000000E+00
   12      0.0000000000E+00   0.0000000000E+00   0.0000000000E+00   0.0000000000E+00   0.0000000000E+00
   13      0.0000000000E+00   0.0000000000E+00   0.0000000000E+00   0.0000000000E+00   0.0000000000E+00
   14      0.0000000000E+00   0.0000000000E+00   0.0000000000E+00   0.0000000000E+00   0.0000000000E+00
   15      0.0000000000E+00   0.0000000000E+00   0.0000000000E+00   0.0000000000E+00   0.0000000000E+00
   16      0.0000000000E+00   0.0000000000E+00   0.0000000000E+00   0.0000000000E+00   0.0000000000E+00
   17      0.0000000000E+00   0.0000000000E+00   0.0000000000E+00   0.0000000000E+00   0.0000000000E+00
   18      0.0000000000E+00   0.0000000000E+00   0.0000000000E+00   0.0000000000E+00   0.0000000000E+00
   19      0.0000000000E+00   0.0000000000E+00   0.0000000000E+00   0.0000000000E+00   0.0000000000E+00
   20      0.0000000000E+00   0.0000000000E+00   0.0000000000E+00   0.0000000000E+00   0.0000000000E+00
   21      0.0000000000E+00   0.0000000000E+00   0.0000000000E+00   0.0000000000E+00   0.0000000000E+00
   22      0.0000000000E+00   0.0000000000E+00   0.0000000000E+00   0.0000000000E+00   0.0000000000E+00
   23      0.0000000000E+00   0.0000000000E+00   0.0000000000E+00   0.0000000000E+00   0.0000000000E+00
   24      0.0000000000E+00   0.0000000000E+00   0.0000000000E+00   0.0000000000E+00   0.0000000000E+00
   25      0.0000000000E+00   0.0000000000E+00   0.0000000000E+00   0.0000000000E+00   0.0000000000E+00
   26      0.0000000000E+00   0.0000000000E+00   0.0000000000E+00   0.0000000000E+00   0.0000000000E+00
   27      0.0000000000E+00   0.0000000000E+00   0.0000000000E+00   0.0000000000E+00   0.0000000000E+00
   28      0.0000000000E+00   0.0000000000E+00   0.0000000000E+00   0.0000000000E+00   0.0000000000E+00
   29      0.0000000000E+00   0.0000000000E+00   0.0000000000E+00   0.0000000000E+00   0.0000000000E+00
   30      0.0000000000E+00   0.0000000000E+00   0.0000000000E+00   0.0000000000E+00   0.0000000000E+00
   31      0.0000000000E+00   0.0000000000E+00   0.0000000000E+00   0.0000000000E+00   0.0000000000E+00
   32      0.0000000000E+00   0.0000000000E+00   0.0000000000E+00   0.0000000000E+00   0.0000000000E+00
   33      0.0000000000E+00   0.0000000000E+00   0.0000000000E+00   0.0000000000E+00   0.0000000000E+00
   34      0.0000000000E+00   0.0000000000E+00   0.0000000000E+00   0.0000000000E+00   0.0000000000E+00
   35      0.0000000000E+00   0.0000000000E+00   0.0000000000E+00   0.0000000000E+00   0.0000000000E+00
   36      0.0000000000E+00   0.0000000000E+00   0.0000000000E+00   0.0000000000E+00   0.0000000000E+00
   37      0.0000000000E+00   0.0000000000E+00   0.0000000000E+00   0.0000000000E+00   0.0000000000E+00
   38      0.0000000000E+00   0.0000000000E+00   0.0000000000E+00   0.0000000000E+00   0.0000000000E+00
   39      0.0000000000E+00   0.0000000000E+00   0.0000000000E+00   0.0000000000E+00   0.0000000000E+00
   40      0.0000000000E+00   0.0000000000E+00   0.0000000000E+00   0.0000000000E+00   0.0000000000E+00
   41      0.0000000000E+00   0.0000000000E+00   0.0000000000E+00   0.0000000000E+00   0.0000000000E+00
   42      0.0000000000E+00   0.0000000000E+00   0.0000000000E+00   0.0000000000E+00   0.0000000000E+00
   43      0.0000000000E+00   0.0000000000E+00   0.0000000000E+00   0.0000000000E+00   0.0000000000E+00
   44      0.0000000000E+00   0.0000000000E+00   0.0000000000E+00   0.0000000000E+00   0.0000000000E+00
   45      0.0000000000E+00   0.0000000000E+00   0.0000000000E+00   0.0000000000E+00   0.0000000000E+00
   46      0.0000000000E+00   0.0000000000E+00   0.0000000000E+00   0.0000000000E+00   0.0000000000E+00
   47      0.0000000000E+00   0.0000000000E+00   0.0000000000E+00   0.0000000000E+00   0.0000000000E+00
                    5                  6                  7                  8                  9        
    0      0.0000000000E+00  -4.0898361278E-03   6.0052841294E-03  -1.7961830886E-02   5.1820074993E-03
    1      0.0000000000E+00  -1.9503053782E-01   1.4824102544E-02  -2.0353799759E-02   1.2861102828E-02
    2      0.0000000000E+00   5.2876147087E-02   5.5186957647E-02   7.3807584919E-03   4.7949466043E-02
    3      0.0000000000E+00  -1.9323371340E-02   9.9599654117E-02  -1.9340978097E-04   9.4599002859E-02
    4      0.0000000000E+00   1.1069046553E-01  -9.6096374496E-02  -9.2692050276E-02   8.5199178650E-02
    5      0.0000000000E+00  -2.9051009547E-02  -4.1572198540E-02   1.1941286109E-02  -1.0839185423E-01
    6      0.0000000000E+00  -1.5168043695E-02  -1.2045678187E-02  -2.6877880899E-02  -1.5489640447E-02
    7      0.0000000000E+00   8.6460464866E-02  -3.0060605602E-02   2.2411688710E-01  -3.7812883113E-02
    8      0.0000000000E+00  -2.1588936311E-02  -1.1099955109E-01  -5.7141176782E-02  -1.4251781480E-01
    9      0.0000000000E+00  -1.9033581735E-02  -1.1096377397E-01   2.5741306460E-03  -1.0964875183E-01
   10      0.0000000000E+00   1.1135586139E-01   6.8219289723E-02  -8.5647700605E-02  -1.2284022481E-01
   11      0.0000000000E+00  -2.6467593655E-02  -6.2872286667E-02   3.5900584785E-02  -3.0184028547E-02
   12      0.0000000000E+00  -5.1968038300E-02   2.2657763832E-02  -1.2267029949E-01  -1.2832932711E-03
   13      0.0000000000E+00  -6.8048848963E-02   5.5871456977E-02  -2.2192069635E-02  -2.6480411060E-03
   14      0.0000000000E+00   2.3908788073E-02   2.0765193609E-01   1.9534068400E-02  -9.5125948679E-03
   15      0.0000000000E+00   1.0501525807E-01  -9.1663627536E-03   1.4737276645E-01   2.1667145116E-02
   16      0.0000000000E+00  -2.7383017804E-02  -2.2527633049E-02   7.2100639852E-02   5.3178434101E-02
   17      0.0000000000E+00  -4.0237429611E-03  -8.3474565580E-02  -3.5891923884E-02   1.9720815900E-01
   18      0.0000000000E+00   2.8220992905E-01   5.2214147338E-03  -1.8986423417E-01   1.9902405529E-02
   19      0.0000000000E+00  -3.6687023194E-01   1.2195463577E-02   8.3008907285E-02   5.0336725653E-02
   20      0.0000000000E+00   6.7978649932E-02   4.5926201425E-02  -2.0565752677E-03   1.8652747540E-01
   21      0.0000000000E+00  -2.6972249108E-01   1.8917392673E-02   1.4079262186E-01   3.9950908044E-03
   22      0.0000000000E+00  -3.8290883233E-01   4.7138002742E-02   9.2449056280E-02   9.3687054666E-03
   23      0.0000000000E+00   1.3228301407E-01   1.7601253309E-01  -4.0045129342E-02   3.4016547063E-02
   24      0.0000000000E+00   1.1211667386E-01   1.7796446947E-01   1.4817675971E-01   1.5333895576E-01
   25      0.0000000000E+00   2.5478869220E-01  -1.8164876307E-01  -3.0093055348E-01   1.8833343460E-01
   26      0.0000000000E+00   8.2683634883E-02  -1.3211494381E-01  -2.0273885753E-01  -2.1314445538E-02
   27      0.0000000000E+00  -1.5396969871E-01   1.5870543685E-01  -9.2826367657E-02   1.5166371975E-01
   28      0.0000000000E+00   1.6813487122E-01  -1.3215574794E-01  -1.8549424205E-01   1.2860825746E-01
   29      0.0000000000E+00  -1.9357461663E-01   6.5705896952E-02   2.8647453704E-01  -2.4109252161E-01
   30      0.0000000000E+00  -1.2076930326E-01  -1.4894858591E-01  -1.3782325986E-01  -1.9027023292E-01
   31      0.0000000000E+00   2.4992359736E-01   1.5630495700E-01  -2.9673207702E-01  -2.2404256489E-01
   32      0.0000000000E+00   1.1089464841E-01   2.2053487825E-02  -1.3097104307E-01  -1.0996564142E-01
   33      0.0000000000E+00   7.9438596106E-02  -2.1080732549E-01   2.0210100241E-01  -1.4327261480E-01
   34      0.0000000000E+00   1.7369862803E-01   1.0184976320E-01  -1.6741111072E-01  -1.6617823313E-01
   35      0.0000000000E+00  -2.1867574010E-01  -1.6666764352E-01   2.9025579184E-01   1.0739846326E-01
   36      0.0000000000E+00  -9.6567030348E-02   3.0656269258E-01  -2.0068269782E-01   1.0704010206E-01
   37      0.0000000000E+00  -1.1101213636E-01  -2.0260573283E-02  -9.4767374244E-02   1.7968856540E-01
   38      0.0000000000E+00   4.0129847810E-02   3.5875491245E-01   4.5661292335E-02  -1.0560077368E-01
   39      0.0000000000E+00  -9.6459424896E-02  -2.2859159355E-01  -2.0032093413E-01  -1.1692579504E-01
   40      0.0000000000E+00  -1.1097650331E-01   2.1217859226E-01  -9.2732395913E-02  -2.0268532919E-01
   41      0.0000000000E+00   4.0410692984E-02   3.5435024326E-01   4.9258227951E-02   2.1547690892E-02
   42      0.0000000000E+00   1.5909704533E-01   1.2823091577E-01   2.7082816667E-01   2.5518538198E-01
   43      0.0000000000E+00  -4.4716792248E-02  -2.0735484659E-01   3.2379011947E-02   2.6881897364E-01
   44      0.0000000000E+00  -4.6614485132E-03  -1.1764137332E-01  -3.7400741550E-02   2.6327006484E-01
   45      0.0000000000E+00   1.5905189566E-01  -1.6062743790E-01   2.7119990460E-01  -1.8139404718E-01
   46      0.0000000000E+00  -4.5072338921E-02   1.2816647971E-01   3.2600290739E-02  -8.8516503064E-02
   47      0.0000000000E+00  -5.6790225512E-03  -1.7646525241E-01  -4.0661832773E-02   4.0676467265E-01
                   10                 11                 12                 13                 14        
    0      2.3924133225E-01  -1.7473559228E-01  -1.5592311912E-02   5.9793916320E-02  -7.3695235584E-04
    1      8.7854493150E-03   8.5832789379E-03  -6.5723934741E-02  -4.0287994644E-02  -1.6833431235E-03
    2     -2.8368661724E-02   1.6641380840E-02   1.9380212937E-02   4.3581142685E-03  -6.0009778900E-03
    3      1.7552431196E-01   5.6538791039E-02   1.1123515080E-02  -2.7699100524E-02  -7.2473334906E-03
    4      4.5765178895E-02  -3.2880734384E-02  -2.2902689512E-02   6.5914049475E-02   5.1638063585E-02
    5      6.3057423599E-02  -2.6515245519E-01  -1.8617556226E-02   6.7534953460E-02   6.4464303413E-03
    6     -7.1512710840E-02   1.5106512204E-01   1.2224274373E-02  -5.4844597792E-02  -6.2251649396E-04
    7      2.4668442473E-02   8.4915500145E-02  -1.2641161867E-02   2.2935295499E-01  -1.5198349947E-03
    8      1.1540671547E-03  -3.9174997377E-02   2.0592373404E-03  -5.5744783029E-02  -5.9939974418E-03
    9      1.5658972821E-01   1.1016628790E-01   1.5823897641E-02  -4.4180005314E-02   1.1264829177E-02
   10     -1.0462110687E-03   1.0009800991E-01  -1.1070365255E-02   2.5261062007E-02  -4.1887370632E-02
   11     -1.1118608205E-01   2.2890660481E-01   2.4847497953E-02  -8.4223352102E-02   2.9717337935E-02
   12     -2.8000490027E-01   3.3944190016E-02  -2.0272767684E-02   2.1655178923E-01   2.3223357544E-03
   13     -9.0809117326E-02  -1.7766251601E-01   2.3610916275E-03  -8.1064350696E-02   5.6386386109E-03
   14      5.4880873131E-02   4.4096178021E-02   1.5604587489E-03  -1.7345200247E-03   2.1129792930E-02
   15     -2.3731979698E-01  -1.8197809192E-01  -7.6653776938E-05  -1.2954210687E-01  -1.1543224182E-03
   16      2.6088082064E-02   5.2559476103E-02   2.0129727086E-02  -1.7849389411E-01  -2.7791917792E-03
   17      1.8750799014E-02   5.6362632591E-03  -5.4017268227E-03   6.2035241355E-02  -1.0136590959E-02
   18      2.7709730268E-01  -4.9786111068E-02  -5.0201767362E-01  -1.6555184400E-01   1.5650720159E-02
   19     -1.1501034715E-02  -6.6444011794E-02   2.2798431912E-01   9.5754499247E-02   3.9870547915E-02
   20     -2.7025047657E-02   2.3188992244E-02  -7.2424229285E-03  -8.0316215971E-03   1.4776429796E-01
   21      2.1270291801E-01  -2.6612498827E-01   4.3547030093E-01   2.5398580873E-01  -1.9574553759E-02
   22     -1.2521688680E-02  -5.6829350431E-02   2.5716962754E-01   9.9222061878E-02  -4.8896414118E-02
   23     -1.9733133090E-02   4.4179525106E-02  -1.1621471764E-01  -5.4015718723E-02  -1.8263284496E-01
   24      2.3540738837E-01   1.8459445723E-01   1.8544102792E-01   1.9950433227E-01  -7.0951461204E-02
   25      3.2179859499E-02  -1.1313306201E-01   2.0374539035E-01  -5.8002063339E-02  -1.6070907472E-01
   26      3.8201726579E-02  -3.6110187025E-01   1.6179115121E-01  -8.9834419717E-02  -1.7685584574E-01
   27      2.1272812460E-01   1.6103733748E-01  -1.4756455875E-01  -2.9249009340E-01   3.8318966943E-02
   28      5.0577294550E-02  -7.3069190273E-02   6.8727381761E-02   1.2343293211E-02  -3.9624938272E-02
   29      3.6580179830E-02  -1.5338260913E-01  -2.8318671383E-01   2.5530961754E-01   2.7511191794E-01
   30      1.9800538722E-01   1.9174613825E-01  -9.1062640647E-02  -3.3776690321E-01   1.5461609676E-02
   31      1.4280066297E-02   3.9176574491E-03   2.0749224726E-01  -1.0044993423E-01   1.7304764714E-01
   32     -9.8646996056E-02   1.3326193305E-01   2.3407652571E-01  -1.6359476774E-01   2.2064009446E-01
   33      2.2092715963E-01   2.5923706750E-01   1.3781879576E-01   2.1652256403E-01   2.5828642443E-02
   34     -3.7212162617E-03   7.1129529470E-02   8.6182338827E-02  -1.6461642158E-02   4.7855848502E-02
   35     -9.5513728559E-02   3.2439463600E-01  -2.7418142712E-01   6.5258704206E-02  -2.4353984183E-01
   36     -3.3932034042E-01   2.8188261065E-02  -2.6848911690E-02   2.2368843715E-01  -9.1191443319E-02
   37     -1.1800875510E-01  -1.5213370277E-01  -5.5820798393E-03  -3.8132798589E-02   3.1625795875E-01
   38      5.9041285709E-02   2.2707291913E-02   4.7928232978E-03  -2.8193220622E-02  -2.3658447295E-01
   39     -3.3733594345E-01   3.1449865358E-02  -2.7088062498E-02   2.2621217575E-01   5.8800073319E-02
   40     -1.1312878093E-01  -1.4353663768E-01  -5.6524694408E-03  -3.0800406456E-02  -3.9637158371E-01
   41      7.6717470316E-02   5.0668692801E-02   4.1825422104E-03  -1.9341875557E-03  -6.1235394064E-02
   42     -2.3682379256E-01  -2.4206437474E-01  -1.6927257342E-03  -2.8054644067E-01   3.0356953245E-01
   43     -1.3533020223E-03   5.0260169119E-02   1.4479488612E-02  -1.0169652919E-01  -2.5849474000E-01
   44      1.7553873910E-02   1.3762533883E-03  -6.8795251674E-03   7.0706118163E-02  -5.1138269505E-02
   45     -2.3507795567E-01  -2.3870770170E-01  -9.4262920274E-04  -2.8282353213E-01  -3.2150193643E-01
   46      2.9099955566E-03   5.5485504086E-02   1.6045335779E-02  -1.0821440136E-01   2.1497445428E-01
   47      3.3219009763E-02   2.2508568496E-02  -1.0664068965E-03   4.6966074096E-02  -1.1050853111E-01
                   15                 16                 17                 18                 19        
    0     -4.6699826123E-04  -2.1506516591E-01  -2.0823676902E-02   8.6457826627E-03   2.1068472845E-01
    1     -1.0225771929E-03  -3.5157779863E-03  -5.1513580178E-02   2.1339632069E-02  -5.3576102486E-03
    2     -4.0344777713E-03   2.4194783732E-02  -1.9150108340E-01   7.9436986345E-02  -2.1528335123E-02
    3     -6.5171677382E-03   1.2000726566E-01   1.0637837413E-01  -7.0092891262E-02  -5.0508520911E-02
    4     -5.2335583523E-02   2.2431949030E-02   5.1055280196E-02   1.3588388356E-02  -3.4569064834E-02
    5      4.1919373773E-02   1.7728870024E-02   1.2543982714E-01   5.9792272563E-03  -2.0079540447E-01
    6     -2.0540639766E-03  -1.1394356267E-01  -3.0196851668E-03  -6.1702918862E-03  -4.8283506553E-02
    7     -5.0897746414E-03   5.6859900102E-03  -7.7215701415E-03  -1.5369608946E-02   2.5307901279E-03
    8     -1.8832017435E-02   1.0912091214E-02  -2.8723927420E-02  -5.7031203425E-02   4.3247740381E-03
    9      1.2014481064E-02   1.1243932439E-01  -7.6273852709E-02   7.0447134189E-02  -7.0036049183E-03
   10      6.5841637731E-02   4.1849054079E-03   2.3635581847E-02  -1.2562686955E-02   7.2493699946E-02
   11      8.1863068213E-03  -5.0064577860E-02   1.5239525079E-01  -2.2463943821E-03   1.9747706620E-01
   12     -1.1216433511E-03  -4.2361630405E-02  -5.1773895540E-03  -8.6383689544E-03  -9.6111569900E-02
   13     -2.6204607111E-03   1.4864181421E-01  -1.3110578108E-02  -2.1254727732E-02   1.9950805138E-01
   14     -9.7852789882E-03  -3.5418696037E-02  -4.7906061923E-02  -7.8640766288E-02  -4.3378985384E-02
   15      9.0383986667E-04   3.9787713288E-02  -5.3002090397E-04   1.3740328935E-03   6.9972338634E-02
   16      2.1725336247E-03  -1.8088505250E-01  -9.4078980133E-04   3.5070808966E-03  -2.2960065604E-01
   17      8.1720165755E-03   4.4341741535E-02  -4.4230887186E-03   1.2742263094E-02   5.3769164230E-02
   18     -2.6390698283E-02  -1.9039771654E-01  -3.8398321516E-02   3.0969531843E-02   2.0978701645E-01
   19     -6.6315284857E-02  -2.2846502630E-02  -9.4873199239E-02   7.6869883180E-02   5.6391739104E-03
   20     -2.4595334158E-01   2.6786334413E-02  -3.5278056039E-01   2.8569057042E-01  -2.5017923867E-02
   21      2.0133996925E-02  -2.2146540497E-01  -5.5871422626E-02  -3.8779160536E-03   2.6918005669E-01
   22      5.0598254636E-02  -2.9178590316E-03  -1.3830275411E-01  -9.8402521108E-03   2.4867510413E-02
   23      1.8908832479E-01   2.4337906834E-02  -5.1434747989E-01  -3.6876162236E-02  -3.6121728132E-02
   24      5.1245449254E-02   4.1081057012E-01   1.0548782900E-01  -3.0428384434E-01  -1.4191866646E-01
   25      2.0507448414E-01  -4.7946551930E-03   4.2731731092E-03  -4.7310726474E-02  -1.1065974377E-01
   26      2.6755355584E-01  -4.7022105919E-02   8.8413382499E-02  -1.2578998447E-02  -2.6511316333E-01
   27     -1.1586921590E-01   3.5905022181E-01   2.3723001220E-01   7.2143364230E-03  -2.3481761455E-01
   28      5.4571554276E-02   1.5940169552E-02   4.4307173343E-02  -1.2455794714E-02  -5.9305712122E-02
   29     -2.6473057644E-01   4.0230642031E-02   1.5229407947E-01   7.8510890900E-02  -1.3975362933E-01
   30      6.3517684337E-02   3.4153821262E-01  -1.9921095852E-01   7.9726696206E-03  -1.9714372901E-01
   31     -1.8510313746E-01  -2.5493771059E-02   4.9884899718E-02   5.0180101163E-02   3.0948928390E-02
   32     -2.2002759932E-01  -1.1370492624E-01   1.9799205206E-01   6.1611806035E-02   1.9522874166E-01
   33      1.4548675865E-02   4.1190320529E-01  -8.5690727032E-02   2.9289011523E-01  -8.0145982006E-02
   34     -4.2343431867E-02  -2.9667139117E-03   4.5804740180E-02   1.8371626511E-02   4.3468914774E-02
   35      3.3859447080E-01  -4.0249661129E-02   9.7692972696E-02  -9.5146731788E-02   3.0778897685E-01
   36      1.5198839594E-01   1.5429317448E-02   3.5217351619E-01   5.6043907815E-01  -1.7448533956E-01
   37      2.7683623565E-01   2.1094564585E-01  -1.7049421144E-02   5.5080395965E-02   1.6723640923E-01
   38     -1.6287570987E-01  -5.7187969239E-02   7.4617892360E-02   5.4271483218E-02  -3.5813447055E-02
   39     -1.6624647382E-01   1.4667702227E-02  -3.2996345829E-01  -5.3362688883E-01  -1.7391444319E-01
   40     -3.1224727745E-01   2.1087232088E-01   7.0529150969E-02   9.8237246441E-03   1.7330467124E-01
   41      3.0081033276E-02  -5.9155696830E-02   1.2513359729E-01   1.8524367931E-01  -1.7168040953E-02
   42      1.1801010633E-01   2.0156853043E-02  -1.3436381346E-02  -1.3996794180E-01  -2.0688691341E-01
   43     -3.1073911798E-01  -1.6708315040E-01   8.6370714368E-02  -2.3419639373E-02  -1.6898201324E-01
   44     -5.7808097091E-02   4.8866670821E-02   1.5192932944E-02  -3.9427080834E-03   5.7663206908E-02
   45     -1.4380668470E-01   1.9580019436E-02   2.1081620260E-02   1.3511213845E-01  -2.0801214895E-01
   46      2.4690412272E-01  -1.7047286510E-01  -6.7678181109E-02   1.0817088828E-02  -1.6615859647E-01
   47     -1.7927222000E-01   3.7754373073E-02   5.2865448741E-02  -4.3017948810E-02   7.9033292067E-02
                   20                 21                 22                 23                 24        
    0      3.5155647571E-03   3.6552876058E-02   2.9274803951E-03   1.6117898119E-04  -6.6048981457E-03
    1      9.6098006866E-03  -3.4158683036E-03   2.4232546978E-03   5.7765205175E-04  -1.1966235047E-01
    2      3.5698770535E-02  -3.0525882651E-03  -9.5439415282E-04   2.2339556288E-03   3.2938460983E-02
    3     -4.7884896700E-02  -1.4901917054E-02   6.4896651834E-04  -8.9150579774E-03  -2.5546535612E-03
    4      4.2105244179E-03  -2.6860422932E-04  -6.1294012463E-03   5.1389001399E-02   1.3785959064E-01
    5      5.1350846015E-02  -1.9085704291E-02  -8.8081817039E-03  -1.3063817247E-02  -2.5934598212E-02
    6     -6.5896760912E-03  -1.1212119668E-02  -4.9026929938E-03  -9.8144924886E-05   3.5717844337E-02
    7     -1.6562984379E-02   7.6883607570E-03   2.1051927873E-03  -2.7844753001E-04  -1.7475299822E-01
    8     -6.1575701904E-02  -8.3764711805E-04  -9.5791321165E-05  -1.0081028627E-03   4.3052949459E-02
    9      5.7474343498E-02  -1.0703612850E-02   2.7747565410E-03   9.0164411346E-03  -4.7818770486E-03
   10      1.9070027366E-02   1.0041250908E-02  -9.0232188740E-04  -5.1445179352E-02   1.3250468715E-01
   11      3.5367589357E-02   1.9278228634E-02   1.0387831204E-02   1.2618992428E-02  -4.5992837974E-02
   12     -1.8227918780E-03  -5.0499040374E-02   1.0703819211E-01  -1.6536802676E-03  -1.8804261101E-02
   13     -5.0053155500E-03  -4.4491692155E-02   9.5959605464E-02  -4.1374576579E-03   1.0675635174E-02
   14     -1.7868549063E-02   1.7485804301E-02  -3.7489883139E-02  -1.5565066520E-02  -8.0076286869E-04
   15     -1.0198511395E-02  -9.2070856196E-02  -1.2233247622E-01   2.0451035861E-03   2.6596136597E-03
   16     -2.4956987636E-02   4.9528819481E-03  -8.0111410149E-03   5.2075426782E-03   4.3924812778E-02
   17     -9.3841058106E-02   8.5701172889E-03   1.5470717890E-02   1.9416196594E-02  -1.2058298352E-02
   18     -1.2803218377E-02   2.6036303738E-02   1.1427599162E-02  -2.0493541253E-02  -3.0903476214E-01
   19     -3.1033663536E-02   4.6694221748E-03  -2.6070944429E-03  -5.0356141841E-02   5.9788057154E-02
   20     -1.1518129225E-01  -4.3009968958E-03  -4.0595027240E-04  -1.8727461236E-01   1.7380616626E-02
   21      1.1407589446E-02   5.3491420709E-02   3.3015966642E-04   2.0022911949E-02   2.6137022341E-01
   22      2.9464651936E-02   6.3487478920E-03  -3.2057279637E-04   4.9793936383E-02   7.0717308204E-02
   23      1.0997834264E-01  -7.3569289526E-03  -1.1753756001E-04   1.8532325562E-01  -4.7632094759E-02
   24      3.3631195118E-02   1.7382329837E-02  -1.7136668231E-02   4.1598074520E-01   6.2615386481E-02
   25      2.0397467172E-02  -1.7837638221E-02   6.6337149741E-03  -5.9531867203E-02  -2.0092968271E-01
   26      5.4155145685E-02  -4.6263747053E-02   6.0102957744E-03  -1.7792308218E-01  -3.4243141317E-01
   27     -2.1153100108E-01  -7.2191591512E-03   2.3801309745E-02  -3.9210283637E-01  -7.9284088992E-02
   28      5.9027995767E-03  -2.0996274642E-04   1.2540451653E-03  -9.1749413884E-03  -1.8315376921E-02
   29      6.3177130551E-02  -3.5572411677E-02  -3.5311059174E-02   1.7400870380E-01   4.3871313295E-01
   30      2.2048513837E-01   5.7282227523E-04   2.9816149991E-02   4.1780980694E-01  -1.6471148808E-01
   31      1.4610708002E-02   1.7939725386E-02   1.7259561014E-02   7.2942191123E-02  -2.2928096509E-01
   32      1.3236915050E-02   3.1632170882E-02   2.4421347044E-02   6.3617395243E-02  -3.4569118421E-01
   33     -2.0592766614E-02   2.6835654531E-02  -1.7598630284E-02  -4.4596208624E-01   1.4109088334E-01
   34      1.0834029961E-02   6.5690450297E-03   3.7454402265E-03  -1.4269433991E-02  -7.6332708524E-03
   35      6.1953713626E-02   4.4445268214E-02  -4.7750719570E-03  -9.6239621295E-02   3.7651270932E-01
   36      4.5619601268E-02   3.2166410212E-01  -3.6109774169E-01   1.5528379354E-01  -3.9364005913E-02
   37     -1.0687972616E-01   3.3073571686E-01  -3.4141402697E-01   7.2203802009E-02  -3.4708684334E-02
   38      6.9907410464E-02  -1.2775826601E-01   1.2457516607E-01  -1.6382453176E-02   2.2546027050E-02
   39     -3.6551210684E-02   3.2297988214E-01  -3.6022234102E-01  -1.5164384868E-01  -4.0627202248E-02
   40      1.2877482910E-01   3.3281842286E-01  -3.3803907715E-01  -6.2693011526E-02  -3.8914950503E-02
   41      1.5416166222E-02  -1.2083765049E-01   1.3666033630E-01   5.3236783581E-02   5.8832349044E-03
   42      5.2314326864E-01   4.7092754957E-01   4.2894218815E-01  -1.9107125104E-01   4.9975143526E-02
   43      3.5730722109E-01  -1.8752412988E-01  -1.8009928980E-01  -2.4246139793E-02   1.6367348229E-02
   44      2.7929370912E-02   2.7507486496E-03   1.1432142721E-02  -1.7428806372E-03  -1.4571391267E-02
   45     -4.8720127530E-01   4.6930054500E-01   4.2671970792E-01   1.8555309104E-01   5.0863594010E-02
   46     -2.6690886732E-01  -1.8973506038E-01  -1.8454976638E-01   9.6849958172E-03   1.8893780529E-02
   47      3.0555486213E-01  -3.1513482822E-03  -6.4253818562E-03  -5.1818776295E-02  -5.9102430729E-03
                   25                 26                 27                 28                 29        
    0     -3.4173923537E-04  -5.4995529080E-03   1.9331769518E-03   4.4143463205E-04   7.9400898955E-02
    1     -8.3611552508E-04   1.0760765144E-01   6.8008858131E-03  -2.2013994434E-03  -3.2395943567E-03
    2     -3.0846876127E-03  -2.8760554315E-02   1.7567612737E-02  -8.2431044077E-03  -7.7745182510E-03
    3      2.4088280581E-03  -3.1127344840E-03  -1.2204337845E-01  -2.6822810558E-02  -1.2012722514E-01
    4     -1.5306300572E-03  -1.6970867627E-02  -2.3483491288E-02   5.5614191660E-02  -7.5218317688E-03
    5     -2.2886558745E-03   6.7402040201E-03   3.7048251178E-03  -1.8924761987E-02  -1.2237143488E-02
    6      3.5201025337E-04   1.4997517130E-02   4.8506099505E-03   1.0254038142E-03  -9.4406587975E-02
    7      9.4652794118E-04  -7.7614029127E-02   1.0101971790E-02   5.9143563481E-03  -2.4393983182E-02
    8      3.3622986079E-03   1.8527281056E-02   4.3240715305E-02   2.3865744559E-02   1.6308132633E-02
    9     -2.8803880446E-03  -7.4297895375E-03   1.1843938121E-01   2.1634162713E-02  -1.1606513538E-01
   10      3.0362767021E-04  -1.8348041490E-02   1.4982282878E-02  -5.8790684878E-02   8.6833934002E-03
   11     -2.2064815741E-03   4.4357972070E-03  -3.2804953097E-02   7.4705622239E-03   3.7937146793E-02
   12     -1.1443611855E-02  -6.0800095055E-03  -1.5828699852E-03  -1.0565632336E-03   4.3957459202E-02
   13     -2.8281654561E-02   2.6862965420E-03  -3.7183882954E-03  -4.6312127905E-03  -1.5276882672E-02
   14     -1.0510851355E-01   1.7619654946E-04  -1.3931156361E-02  -1.6308421371E-02  -2.7425780814E-04
   15      1.1624842087E-02   2.3700175869E-03  -1.2413664648E-03   1.0554406328E-03   2.4598316830E-02
   16      2.8701027665E-02   1.3521437955E-02  -2.9581792123E-03   2.1414742829E-03   3.3365915909E-02
   17      1.0678019592E-01  -3.6720435104E-03  -1.2111555476E-02   5.7201244851E-03  -1.1805201651E-02
   18      7.2623033435E-03   2.2246093233E-01   1.9058688939E-02  -5.5503491484E-02   1.0872188923E-01
   19      1.7983994614E-02  -2.7576274552E-02   3.6508943226E-02  -1.4181043893E-01  -9.2077349286E-03
   20      6.6888230844E-02  -1.8722585489E-02   1.3725524779E-01  -5.2686495600E-01   4.2398907799E-03
   21     -4.5893502428E-03  -2.1916543424E-01  -2.4368126337E-02   6.6964813937E-02   1.2637673713E-01
   22     -1.1391881606E-02  -4.0757366919E-02  -5.1518619240E-02   1.6118719236E-01   1.9040635496E-02
   23     -4.2405407336E-02   3.8110535599E-02  -1.8834845716E-01   5.9807524478E-01  -3.2911473752E-02
   24      6.9979390434E-02   4.6641444301E-01   5.1008154083E-01  -1.2501886276E-01   4.3326988704E-01
   25     -1.2030509786E-02   2.0417420035E-02   2.9366642284E-02  -4.4087149329E-02  -1.6170043767E-02
   26     -2.3389819051E-02  -2.5706709279E-02  -4.2474275272E-02  -9.7763936939E-02  -1.0778942286E-01
   27     -6.7448290523E-02  -4.6571130494E-01   4.1868750717E-01   3.3835240256E-01   4.5443815681E-01
   28     -9.6375881314E-03  -2.0848260420E-02   1.8150014485E-03   2.2543715992E-02   1.4037640234E-02
   29      2.7506668592E-02   2.8129460172E-02  -8.8277175305E-02   7.4227620217E-02  -1.0349395571E-01
   30      7.1082438269E-02  -4.4565712091E-01  -4.4292352153E-01  -2.9961875589E-01   4.8007656729E-01
   31      1.8401477195E-02  -6.1398145494E-03  -2.2949331929E-02   3.6798320997E-02   3.7371650332E-02
   32      4.9736411047E-03   7.9536205675E-02   1.3073139007E-02   1.4129811359E-01  -1.7172204337E-02
   33     -7.3928778757E-02   4.7625651918E-01  -4.8781604335E-01   1.1521879655E-01   4.4178992513E-01
   34      2.5841635813E-03   5.9004216494E-03  -1.8803296803E-02  -1.6512709483E-02   1.6938584828E-02
   35     -1.1731308537E-02  -8.4448937665E-02   7.8013010418E-02  -1.2904063053E-01   1.7990560308E-02
   36     -1.4683768193E-02  -1.1122241762E-02   7.3657309152E-02   4.2849307629E-02   7.3436484907E-02
   37     -4.3840967966E-01  -2.1138742360E-02   3.2449532215E-02  -3.6026245594E-02  -9.8702916171E-02
   38      1.8409597749E-01   1.2966424217E-02  -1.3660680418E-02   1.9480085118E-02   5.8769050449E-02
   39      2.7888450555E-02  -9.9889575667E-03  -7.3329338850E-02  -3.7786755483E-02   6.7010633580E-02
   40      4.7055945997E-01  -2.3059846957E-02  -3.2043385754E-02   3.9250320409E-02  -1.2059575513E-01
   41     -6.5030033227E-02   1.1349297276E-03   1.9375451529E-02   6.6668937674E-03  -1.5669425413E-02
   42      2.6351342690E-01   2.0074928996E-02   5.4071265845E-02   4.1172782843E-02  -1.5288643750E-03
   43     -4.2064612745E-01  -1.0265919905E-02   1.9804376695E-02  -3.6793331168E-02   1.3882670576E-01
   44      2.4493304060E-02  -6.5255087531E-03  -1.7704071790E-03   1.4333817671E-03   4.8384382029E-04
   45     -2.7573873301E-01   2.3091927067E-02  -5.1355938212E-02  -4.2268991632E-02  -7.2855167861E-03
   46      3.9089450058E-01  -6.2033215911E-03  -1.5185374176E-02   3.8724911910E-02   1.1835012705E-01
   47     -1.3506580425E-01   5.9483209302E-03   1.9306032426E-02  -1.1014894748E-02  -6.8428603828E-02
                   30                 31                 32                 33                 34        
    0     -1.8730927766E-02   1.2545893931E-02  -1.0880707860E-02  -1.0122115639E-03   6.9549169580E-02
    1     -4.6205393894E-02   3.0995522827E-02   4.2512885130E-04  -1.4205662395E-03   1.7994868708E-03
    2     -1.7145258430E-01   1.1523090025E-01   9.1484134127E-04   4.9207715279E-04  -8.0521917699E-03
    3      3.5354901115E-02   7.8035212837E-02   9.6467072245E-02  -4.6081453879E-03  -4.1569704081E-03
    4     -7.6584391087E-03  -2.4427421711E-02  -1.8386111362E-03  -1.8485660537E-03   1.0488832343E-02
    5     -8.5501608270E-03  -1.0065870455E-01  -3.2909121160E-02  -1.2587477185E-03   4.2016654403E-02
    6      1.4301922041E-02   3.0542008692E-02  -2.5900523318E-01   1.2435046797E-02   2.5832238790E-02
    7      3.5348569493E-02   7.7039812336E-02  -2.7829616803E-02   1.2057315537E-02   7.6404356910E-04
    8      1.3139633609E-01   2.8694991568E-01   3.5027161386E-02  -4.5983978339E-03  -2.9831747953E-03
    9     -3.6415646109E-02  -9.7388199396E-02   1.0143006207E-01  -4.1517813567E-03  -1.3084409462E-02
   10      4.3691970217E-03  -2.4473559457E-02   9.5730151573E-03  -7.3505129455E-04  -1.1525361903E-02
   11     -4.0273165194E-03  -8.1425323412E-02   9.5984121265E-03   2.9036660357E-03  -3.9863851562E-02
   12     -3.0223722323E-03  -6.2764233754E-03   4.5294772508E-02  -5.0404410260E-02  -6.8487916027E-03
   13     -7.4499207091E-03  -1.6000548742E-02  -1.5644728418E-02   5.2561152317E-02   7.4538134541E-03
   14     -2.7719834230E-02  -5.9248822704E-02  -5.9143501010E-04  -8.6407682465E-03  -1.2620029393E-03
   15     -3.3328295933E-03  -5.1541776417E-03   1.4882037880E-02   1.2822627499E-02   1.7185987244E-03
   16     -8.1638594160E-03  -1.2685583192E-02   3.3954203191E-02   5.1865846451E-02  -5.1381977859E-04
   17     -3.0371608088E-02  -4.7741312448E-02  -1.0650433118E-02  -1.5344086421E-02  -5.6600943538E-05
   18      7.2639485526E-02  -4.3481106311E-02   5.9281713321E-02   1.0161568111E-02  -4.6737745438E-01
   19      1.8058657203E-01  -1.0795016562E-01  -3.8320177312E-02  -7.9078268561E-03   3.1370884482E-01
   20      6.7136851439E-01  -4.0121839028E-01   4.3756423805E-03   1.0056582062E-03  -3.3407570399E-02
   21      6.1104368575E-02  -4.7187344023E-02   4.7373769438E-02   1.3350615463E-02  -4.2948551828E-01
   22      1.5083556003E-01  -1.1679909683E-01   3.8817003653E-02   8.5795111067E-03  -3.4112736760E-01
   23      5.6057165177E-01  -4.3433133592E-01  -1.4995165603E-02  -3.7627412798E-03   1.3829874804E-01
   24      3.9944406531E-02  -6.1517324657E-02  -1.8159395521E-01  -6.9806426679E-04   1.5138255092E-03
   25      7.4159386846E-03  -8.4235130068E-02  -1.5587068656E-01   3.0718411700E-02  -2.2763437495E-01
   26      7.0032696761E-03  -1.4258340008E-01  -1.4589700213E-01   2.7194250545E-02  -1.8444532932E-01
   27     -2.2552605877E-02  -8.2862682867E-02  -2.1972524124E-01   2.1594359590E-02  -9.1680345740E-03
   28     -1.8236942598E-03  -3.4522971988E-03   4.2932214236E-02  -1.1379644041E-02   1.1275439466E-01
   29     -1.9524650074E-02  -1.8026520871E-01  -1.9363080577E-01   3.6075453785E-02  -2.7383472569E-01
   30      1.7342636150E-02   4.3771947964E-02  -1.7872410919E-01   1.4513771252E-02   3.9923008768E-02
   31     -9.4775494177E-03  -9.0650566082E-02   1.4595115384E-01  -2.8944433474E-02   2.3404096704E-01
   32     -2.2065901881E-02  -1.7004356868E-01   1.8732783134E-01  -2.9156768865E-02   1.7715579833E-01
   33     -3.8684244210E-02   2.6300253165E-02  -1.3986422490E-01  -7.7835080951E-03   5.0729641847E-02
   34     -7.7518896668E-04  -1.1346539534E-03  -5.3125493370E-02   1.3159808809E-02  -1.0575421188E-01
   35      1.7788172608E-02  -1.7381824977E-01   2.3812279866E-01  -3.8064673467E-02   2.6833068378E-01
   36      1.7160434220E-01   3.1015814127E-01   3.0142645063E-01   3.2724092595E-01  -5.5440783324E-03
   37      4.5993596480E-02   7.1063624541E-02  -2.0559046357E-01  -2.2200502565E-01  -4.7573594254E-03
   38     -7.3601339839E-03  -1.4815301770E-02   2.0705629404E-01   3.1260353871E-01   8.1704628406E-03
   39     -1.6688316264E-01  -3.0140849733E-01   2.6562992743E-01   2.6960255224E-01  -6.8374251839E-03
   40     -3.4309983253E-02  -5.3722908228E-02  -2.9700503622E-01  -3.6519963537E-01  -7.8875857887E-03
   41      5.1008159141E-02   8.4461786309E-02  -1.3368564520E-01  -2.1962337928E-01  -3.4251586148E-03
   42      1.3349787332E-01   2.4341008602E-01   1.0687190513E-01  -1.4314364152E-01  -2.4410624584E-02
   43      7.5111670115E-02   9.1022964964E-02   3.0319831653E-01  -4.4580168631E-01  -4.3459654723E-02
   44     -1.9095666385E-03  -4.5056221447E-03   4.4248444902E-02  -1.3542507050E-01  -1.1270771337E-02
   45     -1.2687249936E-01  -2.3379768755E-01   8.0071669352E-02  -8.8756635366E-02  -1.9304784889E-02
   46     -5.8948272961E-02  -6.6952877852E-02   2.3522574475E-01  -3.1149611687E-01  -3.0773604143E-02
   47      6.2485555819E-02   8.9377220723E-02  -2.0947833554E-01   3.6427872541E-01   3.5981656150E-02
                   35                 36                 37                 38                 39        
    0      6.3977292882E-04   4.3151676707E-02   6.6646203504E-02   5.0467589974E-02  -2.3905778334E-04
    1      1.5155125382E-03   2.4383838490E-03   1.8290343352E-03   1.4823295627E-03   3.3889466920E-04
    2      5.6552794426E-03  -5.3532377934E-03  -7.7578961416E-03  -5.8766542386E-03   1.4254076556E-03
    3      1.4743262034E-03  -9.1773907309E-03   2.2548289665E-02   2.1941303129E-03  -4.7236036610E-03
    4     -1.7976880157E-02  -9.5381796303E-03  -1.7215088000E-02   8.4162431137E-03  -1.4142271682E-02
    5     -7.2838850356E-02  -3.2904702937E-02  -7.2855767753E-02   2.6470224153E-02  -4.3185858917E-02
    6      2.3132708461E-03   4.6005381601E-02  -1.5469003768E-01   8.0879261617E-04   1.4107884073E-04
    7      5.6186098110E-03   1.0365621986E-02  -1.7124441036E-02  -2.2812717560E-04   3.2399178290E-04
    8      2.0901993622E-02  -7.7902892862E-03   2.1297014647E-02  -2.4436422396E-05   1.1924176683E-03
    9     -1.7070208906E-02  -1.8546869729E-03   3.7661954608E-02  -3.6476324462E-03  -4.8067944207E-03
   10     -2.0477892061E-02   8.5679691938E-03   2.0050122764E-02  -5.9374033028E-03  -9.2708731009E-03
   11     -7.0139551826E-02   3.4354382147E-02   6.5679422969E-02  -2.7328185562E-02  -4.4631777120E-02
   12     -3.1903301322E-04  -5.7947021876E-02   7.9514715675E-02   1.7017646488E-04  -2.2455920787E-05
   13     -8.4521338344E-04   4.3085847427E-02  -5.6202342447E-02   2.5073471356E-04   1.5036494783E-04
   14     -3.0726413506E-03  -5.2881128712E-03   6.4835800390E-03  -7.2333593504E-05   3.4024916204E-04
   15     -3.4892265451E-04  -2.9851563042E-02   3.2484650464E-02  -9.6142032764E-05   1.3777254919E-04
   16     -8.5219787187E-04  -7.1803243692E-02   8.1010472391E-02  -2.0366210240E-03   3.4596067734E-04
   17     -3.2620118092E-03   2.2557073630E-02  -2.5292786621E-02   5.4829411126E-04   1.1356927904E-03
   18     -3.7521496461E-03  -2.4223951880E-01  -2.9574599709E-01  -2.7054354510E-01   1.9333255072E-03
   19     -8.9410601489E-03   1.6948099981E-01   2.1778459158E-01  -4.5368785501E-01   3.1321316809E-03
   20     -3.3548045926E-02  -1.9195121082E-02  -2.6300344549E-02   1.5141866211E-01  -2.3769245253E-03
   21     -4.1972812093E-03  -2.2259544404E-01  -2.7050122569E-01  -3.2554442043E-01   2.1733922227E-03
   22     -1.0232309588E-02  -1.8159483208E-01  -2.3592953516E-01   4.3845630268E-01  -3.4529493398E-03
   23     -3.7683512129E-02   7.2992227871E-02   9.2881210265E-02  -8.2527956026E-02  -6.6847230846E-04
   24      2.8361899528E-02   1.6607202627E-02  -2.3991855637E-04  -3.1459895494E-02   5.1952934037E-02
   25      3.8477587246E-01   2.1476067660E-01   2.4605928104E-01   2.0516527085E-01  -3.2938237782E-01
   26      3.0717896502E-01   1.7318847113E-01   1.7624057276E-01  -2.1591644044E-01   3.4453665205E-01
   27      4.3909156859E-02   3.0680390100E-02   1.4256796197E-02  -1.3252279365E-03   3.2812110390E-03
   28     -1.8896468547E-01  -1.0370647606E-01  -1.3407785145E-01  -3.0403357012E-01   4.9226499894E-01
   29      4.6000962981E-01   2.5118713019E-01   2.7592669985E-01  -9.7030165849E-02   1.5572789203E-01
   30      3.9237178566E-02  -1.4797954463E-02  -3.4225880433E-02   3.5005676021E-02   5.4797540253E-02
   31      3.9427886278E-01  -2.1609402144E-01  -2.5415318799E-01  -2.1823520511E-01  -3.5093969586E-01
   32      3.0352774756E-01  -1.6684814425E-01  -1.6959080607E-01   2.3630098097E-01   3.7843443460E-01
   33      5.4660928395E-02  -3.0035383670E-02  -4.8886655121E-02   1.4555398828E-03   4.7684726994E-04
   34     -1.7937946592E-01   9.9229303342E-02   1.2592545039E-01   2.8936148213E-01   4.5909143903E-01
   35      4.5580327826E-01  -2.5602037865E-01  -2.7113443846E-01   8.7753697734E-02   1.3802367617E-01
   36      1.7986575515E-02   2.0653046460E-01  -1.4726184794E-01  -2.4485810055E-03   1.1138155467E-04
   37      3.7176008862E-03  -1.2601523147E-01   1.0170453609E-01   5.0565436977E-04  -1.9358875092E-03
   38     -4.7376813957E-04   2.0775661312E-01  -1.8924881262E-01   5.6025524961E-04  -3.3708246854E-03
   39     -1.7754586860E-02   1.6727996056E-01  -1.1150280732E-01  -2.6074153637E-03  -2.0802490472E-05
   40     -2.1685010790E-03  -2.2343658765E-01   1.9000425580E-01   3.1255397541E-04  -2.0558251216E-04
   41      5.2541941285E-03  -1.5445038453E-01   1.3893677293E-01  -3.9085595632E-04  -2.0227220116E-03
   42      6.7404788297E-03   1.2553433861E-01  -7.3219774133E-02  -8.4507401637E-04  -1.0540745789E-03
   43      8.6440333500E-03   3.4271344053E-01  -2.4873287937E-01   3.7840508445E-03   8.5151846052E-04
   44     -1.8028287563E-03   1.2987480103E-01  -1.1267206889E-01  -2.3696070917E-02  -5.4694961172E-03
   45     -6.5851028685E-03   7.8303465721E-02  -3.5564692266E-02   3.7575419124E-03  -2.9722265665E-04
   46     -8.2978748893E-03   2.2584222246E-01  -1.5571652742E-01   1.5169639423E-02  -4.2529742998E-03
   47      4.4522974547E-03  -3.0491644588E-01   2.3326885874E-01   1.8395167555E-02  -5.1878385409E-03
                   40                 41                 42                 43                 44        
    0      2.4400243237E-02   3.5084619321E-02  -5.2253490319E-03   5.0326992942E-03  -8.7524837989E-06
    1      6.3703231934E-04   1.6061101236E-03  -3.0399031708E-04  -7.2876986964E-02   3.2352331960E-04
    2     -2.8242778695E-03  -4.2422058310E-03   6.5088266040E-04   1.9044281737E-02  -1.8086584142E-04
    3     -2.3242005723E-03  -3.3701393373E-03   1.8348978493E-04  -3.0637547264E-03   4.4119254900E-03
    4     -6.4443767951E-03  -1.0294722976E-02   1.6030625378E-03   4.3194855204E-02  -6.6063481099E-02
    5     -1.8145182882E-02  -2.9736912196E-02   4.9232173288E-03  -1.2373060119E-02   1.8343380030E-02
    6     -3.3987074830E-03  -2.2025214934E-03  -3.8047571832E-03   1.7742453082E-05   2.0907222675E-05
    7      6.1243673837E-05  -7.9932006636E-05  -1.2168602897E-03   1.0367381308E-03   7.1569150722E-05
    8      3.6055797271E-04   2.7010114242E-04   7.4988821549E-04  -2.8113973309E-04   2.2586590440E-04
    9      1.6971637630E-03   3.1727896136E-03  -9.0131522590E-04  -2.8497585796E-03  -4.2104766235E-03
   10      3.4327727236E-03   5.8066280329E-03  -1.0003787868E-03   4.3908428199E-02   6.6965654403E-02
   11      1.8876641752E-02   3.0517004155E-02  -5.0336795297E-03  -1.0310921250E-02  -1.6361895252E-02
   12     -1.2659487683E-02   1.4429196212E-02   3.8821394261E-02   4.1921218474E-04   1.9563862620E-05
   13      1.2654510016E-02  -1.4783250186E-02  -3.6833328594E-02  -2.9789591785E-04   8.5755591148E-05
   14     -2.1198850750E-03   2.4800684055E-03   5.8608821888E-03   9.3815028096E-06   2.6975526539E-04
   15      1.4149545624E-02  -8.3166440950E-03   9.9850507081E-03  -2.1696029652E-04   2.0820475489E-04
   16      4.1981382319E-02  -2.1997951369E-02   2.8063749614E-02  -6.8051898942E-04   5.1913714842E-04
   17     -1.2597142423E-02   6.7036534976E-03  -8.5199832885E-03   2.0796785400E-04   1.9900922146E-03
   18     -1.2365756507E-01  -1.7794368323E-01   2.6197190080E-02   2.6911142302E-01  -1.0546596784E-03
   19     -2.0724304024E-01  -2.9829087141E-01   4.3563115152E-02   4.3647656344E-01  -1.3675797376E-03
   20      6.9171104604E-02   9.9555431007E-02  -1.4563906179E-02  -1.4661844246E-01   4.0951237593E-03
   21     -1.4603904946E-01  -2.0795492254E-01   3.0011003989E-02  -3.2685741734E-01   1.0785292239E-03
   22      1.9708744103E-01   2.7991174716E-01  -4.0409402927E-02   4.2866472419E-01  -2.9261467985E-03
   23     -3.7129992053E-02  -5.2674289537E-02   7.6018219173E-03  -7.9744455272E-02  -3.3802581460E-03
   24      2.0577559197E-02   3.4730568526E-02  -3.2141276891E-03   3.5509394094E-02  -5.6404642958E-02
   25     -1.3077588261E-01  -2.1476646539E-01   3.6472600454E-02  -2.2645511126E-01   3.4700118458E-01
   26      1.3713183417E-01   2.2616590738E-01  -4.1014917177E-02   2.4553873494E-01  -3.7731627216E-01
   27      3.8269717820E-03   2.0702526340E-03   1.5017594380E-03  -1.3682102063E-03   4.1848823226E-03
   28      2.0069126408E-01   3.3078427346E-01  -5.6707546450E-02  -2.8549096203E-01   4.5044438356E-01
   29      6.2913681892E-02   1.0666805666E-01  -2.0024201666E-02  -9.6632857103E-02   1.5337646641E-01
   30     -1.9581831840E-02  -3.6755260769E-02   8.6008173236E-03   3.3436077236E-02   5.1046488367E-02
   31      1.4178922842E-01   2.3090664515E-01  -3.9767917479E-02  -1.9938558480E-01  -3.1469447241E-01
   32     -1.5276135998E-01  -2.5173749415E-01   4.5285554617E-02   2.2361351465E-01   3.5475289430E-01
   33     -3.0073525415E-04   2.0111976897E-04   3.0961806997E-03  -2.2907871439E-03  -1.7807180368E-03
   34     -1.8050044198E-01  -2.9499569971E-01   5.1862155802E-02  -3.2203712068E-01  -4.9476100616E-01
   35     -5.4483369622E-02  -8.9899495007E-02   1.7104736935E-02  -1.0281616194E-01  -1.5908506597E-01
   36      6.2335290094E-02  -6.2896104195E-02  -1.5752699854E-01   1.2149697962E-03   7.3489125170E-04
   37     -1.3387278071E-01   1.4367460287E-01   3.4426758249E-01  -5.8185733683E-05   1.1191205916E-03
   38     -1.8566040067E-01   1.9972451419E-01   4.8355069953E-01   9.6231987728E-04   7.4763861078E-04
   39      1.0595485496E-01  -1.0973137396E-01  -2.7064550789E-01   1.1459945055E-03  -2.8988349043E-04
   40     -2.7392522227E-02   2.8916530582E-02   6.7250517976E-02  -6.3866426805E-04  -6.1639724295E-04
   41      2.1181572635E-01  -2.2822884319E-01  -5.4975721420E-01  -7.1516805411E-04   1.7311365231E-03
   42     -3.1645499193E-02   2.0715979836E-02  -2.1305413155E-02  -1.1852312844E-03  -1.1779312996E-03
   43     -1.1739444946E-01   6.6212997598E-02  -7.0221721019E-02  -1.0704555195E-03   3.5140152243E-03
   44      5.3183882717E-01  -2.9017308835E-01   3.2277321611E-01  -1.3438847411E-03  -1.5015962346E-02
   45     -1.3200094040E-01   7.5267419021E-02  -8.2123439376E-02  -8.4210050540E-04  -1.5962034889E-03
   46     -3.6584746640E-01   2.0121230602E-01  -2.2087335698E-01  -2.1608307381E-04  -1.0378603494E-02
   47     -3.8683168233E-01   2.0920404416E-01  -2.3464570476E-01   1.8859819440E-03  -1.0980242154E-02
                   45                 46                 47        
     0     -3.1254299051E-03  -1.2253409006E-05  -7.7404544129E-06
     1      6.0371881305E-02  -3.8480422656E-05  -2.7012728817E-05
     2     -1.5897305191E-02  -9.8305338652E-05  -7.4078308717E-05
     3     -3.5431952437E-03  -1.8473021581E-04  -4.0678047350E-04
     4      5.1634167008E-02   1.8954766721E-03  -7.4407031347E-04
     5     -1.4315551636E-02  -3.5556710085E-04   9.7537319443E-05
     6      6.2536925583E-05   6.2551743008E-05  -8.9852816379E-05
     7      1.3290934352E-03   1.3555598117E-04  -2.0944453448E-04
     8     -3.6676408938E-04   4.7649447956E-04  -7.5525534162E-04
     9     -3.3310162588E-03   2.1267881543E-04   3.7621034194E-04
    10      5.1464474977E-02  -1.8815813479E-03   6.1443821172E-04
    11     -1.2589706553E-02   5.9665649228E-04  -3.6615754731E-04
    12      5.1386018433E-04  -5.7232409705E-03  -9.0060466311E-03
    13     -1.0482373709E-04  -1.4335927004E-02  -2.2545489981E-02
    14     -8.1502111971E-05  -5.3111237373E-02  -8.3543035443E-02
    15     -3.0944915680E-04   9.0907985810E-03  -5.6468724474E-03
    16     -5.2021131199E-04   2.2484323162E-02  -1.3957314727E-02
    17      1.7501243802E-04   8.4162288693E-02  -5.2237970049E-02
    18     -2.3217957086E-01  -2.4386219654E-05   6.5654616152E-05
    19     -3.7294098269E-01  -1.0859854954E-04   1.3337516730E-04
    20      1.2552159839E-01  -7.4214549142E-04   3.1031639317E-04
    21      2.7142627870E-01  -5.8091122410E-05  -1.7342859645E-05
    22     -3.5140610584E-01   2.6091337899E-05   7.0006074817E-05
    23      6.5012509713E-02  -1.2080774846E-04   1.0859467956E-04
    24      4.4770947365E-02  -2.1377014001E-04  -1.9380123035E-03
    25     -2.6757952142E-01  -3.8485800551E-03   1.5807797234E-03
    26      2.9197321599E-01   4.9263513579E-03  -2.4469430850E-04
    27     -4.4559170127E-03   1.5590752585E-03  -1.4661564967E-03
    28     -3.4713259367E-01  -1.0285749255E-02   8.9391238498E-03
    29     -1.1863364034E-01  -5.6806014729E-03   4.0064496886E-03
    30      3.7583606273E-02  -3.2551626641E-03   2.6990032231E-03
    31     -2.3827880010E-01   6.2670248658E-03  -5.6463320330E-03
    32      2.6954759703E-01  -9.7059695776E-03   7.3289367856E-03
    33     -3.1622810604E-04   9.9074877490E-04   1.9527055069E-03
    34     -3.7566779267E-01   6.2928640666E-03  -1.1035685642E-03
    35     -1.2171521888E-01   2.3726919426E-03   3.5145801787E-04
    36      1.7582775312E-03  -9.8238237883E-02  -1.5530412764E-01
    37      1.0236769124E-04   2.0838016247E-01   3.3807557702E-01
    38      8.5058254311E-04   2.9598030360E-01   4.6628014988E-01
    39      1.8522836148E-03   1.6588156099E-01   2.6259285361E-01
    40     -5.0557942154E-04  -3.8828286290E-02  -6.9761668759E-02
    41     -5.2301373740E-04   3.3213028838E-01   5.2840127782E-01
    42     -2.2419503461E-03   4.0586274509E-02  -2.1822933807E-02
    43     -1.4687160361E-03   1.3095431669E-01  -8.6055273824E-02
    44      4.3372406207E-04  -5.8113508332E-01   3.6473261520E-01
    45     -2.2261189409E-03  -1.4828709720E-01   8.9364925275E-02
    46     -1.3731692178E-03  -3.9726517536E-01   2.5308572609E-01
    47      8.1006556505E-04  -4.1539837276E-01   2.5973003571E-01

#
# The atoms: label  mass x y z (in bohrs)
#
$atoms
16
 C     12.01100     -3.325917995701    -0.339583786266     0.452778381688
 C     12.01100     -1.093206568473     0.262482960002     2.232900399841
 C     12.01100      0.578256196980    -0.223365629029    -0.002834589201
 C     12.01100     -1.531245086316    -0.821274977802    -1.797318525973
 C     12.01100      3.337067379892    -0.918217928472    -0.115840212009
 C     12.01100      2.480832468612     1.784090443035    -0.749465384713
 H      1.00800     -4.367535040719    -2.070761897551     1.031601496508
 H      1.00800     -4.569924709662     1.325453910332     0.140217679137
 H      1.00800     -0.846030390157    -1.177110408820     3.740901854711
 H      1.00800     -1.089616088819     2.260112456170     2.884100025591
 H      1.00800     -1.765949072149     0.586570991969    -3.339335051252
 H      1.00800     -1.514237551111    -2.830242830774    -2.406566231549
 H      1.00800      3.850694943091    -2.090226076730    -1.778421264633
 H      1.00800      4.236010101798    -1.136859242167     1.767271880443
 H      1.00800      2.618215558548     2.218916426450    -2.798306459111
 H      1.00800      3.002585854187     3.169826617040     0.738316000523

$actual_temperature
  0.000000

$frequency_scale_factor
  1.000000

$dipole_derivatives
48
    1.3647239861E-01    9.0328379280E-03   -1.4240093377E-02
   -1.4804714612E-02    1.7171200255E-01   -3.8329155583E-02
   -8.1732858606E-03   -4.0365660300E-02    3.6783548052E-02
   -8.8554256833E-02   -1.0570357907E-02   -2.8900001010E-02
    1.2580095337E-03    1.8670351538E-01   -5.2889353343E-02
   -3.7323002641E-02   -3.9950755001E-02    1.1428558579E-01
    5.2285031881E-03   -1.2049934951E-01    2.8391074017E-02
   -1.0535588577E-01    9.8134157137E-02   -2.3560749073E-02
    2.4647385256E-02   -2.1308990237E-02   -2.7475643734E-02
   -6.7300817070E-02    1.7347883965E-02    6.2772239752E-02
    3.4268490829E-02    2.0676440045E-01   -1.0156461210E-02
    6.4029473070E-02   -2.0090942635E-02    7.3113157780E-02
   -1.0861622546E-01    1.0286150138E-01   -3.1001914920E-03
    1.4744106890E-01   -8.7581914638E-03    1.7270998544E-02
   -1.5643947683E-02    2.2909304812E-02    1.1150006561E-01
   -9.9354887158E-03   -1.2284419190E-02    1.8509915868E-02
   -1.1893676817E-01   -1.5750339684E-01    8.9979875056E-02
    4.6908919492E-02    7.8074395042E-02    1.0187404813E-01
   -6.0906685400E-02   -5.6865891949E-02    2.6252284500E-02
   -1.4115094412E-01   -7.6524382681E-02    4.6603068137E-02
    4.8849242904E-02    3.7364501622E-02    2.3766700517E-02
   -8.2090403032E-02    5.9487677617E-02   -3.4043194030E-03
    1.4890733576E-01   -6.4505721534E-02    1.0819569096E-02
   -2.7462864461E-02    2.0292824591E-02    3.2344649388E-02
    2.8874188670E-02    1.2256739589E-02   -4.1948276920E-02
    1.1456972484E-02   -4.3059738810E-02    1.3828963417E-01
    1.3653453182E-02    6.3432223589E-02   -1.1256123887E-01
    2.2318760253E-02   -2.5397660904E-02   -1.1870632061E-02
    8.3185735890E-03   -1.1622017450E-01   -1.2087889999E-01
    1.4422936753E-02   -1.7883071915E-02   -1.7213397007E-02
    1.9348261906E-02   -1.3139864847E-02    5.3465816946E-03
    2.2804124573E-02   -3.0767247807E-02    1.2595719853E-01
   -3.9897101458E-02    3.0247780778E-02   -9.9511464908E-02
    2.9277351428E-02    1.2815868857E-02    1.5986331462E-02
   -3.0280619592E-02   -1.4862345383E-01   -1.1584792457E-01
   -2.7727048534E-02   -4.6229521592E-02   -7.5556309257E-03
    3.0261451114E-02    3.6328536960E-02   -1.5246617727E-02
    8.2557631797E-02   -7.3154145489E-03   -4.2173365185E-02
    4.7639352669E-02   -9.0104930215E-02   -3.5079035880E-02
    1.3466811528E-02    4.8520699497E-02   -2.5198295677E-02
    4.6903214939E-02    3.8076693945E-02   -1.1748848321E-02
   -9.9682737945E-02    4.0489460663E-02   -6.3631810947E-02
    6.7733715860E-02   -2.1923547096E-02   -1.5296527675E-02
   -3.8647044205E-02    4.8775688731E-03    4.5276730541E-03
    2.0156438815E-02    8.0280182914E-02   -9.6167191948E-02
    6.3873372649E-02   -3.8296668147E-02    2.3086536012E-03
   -5.4902249621E-02   -5.3246439637E-02   -1.7747419283E-02
   -2.4326436463E-02   -9.7204127292E-02   -3.4386869435E-02

#
# The IR spectrum
#  wavenumber eps Int TX TY TZ
#
$ir_spectrum
48
      0.00   0.00000000   0.00000000     0.000000     0.000000     0.000000
      0.00   0.00000000   0.00000000     0.000000     0.000000     0.000000
      0.00   0.00000000   0.00000000     0.000000     0.000000     0.000000
      0.00   0.00000000   0.00000000     0.000000     0.000000     0.000000
      0.00   0.00000000   0.00000000     0.000000     0.000000     0.000000
      0.00   0.00000000   0.00000000     0.000000     0.000000     0.000000
    123.15   0.00001140   0.05759526     0.002036    -0.004859     0.001058
    349.50   0.00001957   0.09891874    -0.000412    -0.001052    -0.004025
    396.26   0.00013869   0.70090282    -0.005449    -0.008456     0.002832
    405.39   0.00005535   0.27974128    -0.000706    -0.001699    -0.006263
    557.71   0.00023168   1.17081335    -0.009752    -0.005321     0.002496
    841.52   0.00040336   2.03840004    -0.012013    -0.001529     0.001714
    864.45   0.00000951   0.04806563     0.001398    -0.001203     0.000174
    886.12   0.00180013   9.09711488    -0.008312     0.023156    -0.005351
    924.08   0.00000013   0.00066815     0.000049     0.000079     0.000190
    933.66   0.00000330   0.01665899     0.000125     0.000277     0.001005
    986.86   0.00136269   6.88648071     0.018794     0.007771    -0.004160
   1012.74   0.00067104   3.39114212    -0.001483    -0.003750    -0.013803
   1026.99   0.00004366   0.22062570     0.000399     0.000937     0.003497
   1040.60   0.00028832   1.45703031     0.006937     0.005741    -0.002320
   1046.80   0.00006180   0.31228751    -0.000469    -0.001143    -0.004111
   1075.47   0.00346716  17.52159873     0.030925     0.005183    -0.004777
   1120.09   0.00037674   1.90386940     0.002312    -0.009703     0.002339
   1161.99   0.00000203   0.01023741    -0.000062    -0.000194    -0.000709
   1193.62   0.00007250   0.36636073     0.003229    -0.002888     0.000435
   1252.77   0.00000021   0.00107548     0.000032     0.000053     0.000222
   1285.56   0.00004358   0.22021649     0.002768     0.001570    -0.000671
   1287.68   0.00010353   0.52322119    -0.000457    -0.001263    -0.004826
   1301.68   0.00001504   0.07602363    -0.000095    -0.000540    -0.001818
   1302.76   0.00019007   0.96052445     0.006342    -0.002303    -0.000001
   1312.12   0.00005282   0.26695310     0.000364     0.000930     0.003401
   1391.55   0.00033744   1.70526551    -0.000902    -0.002228    -0.008360
   1436.18   0.00033522   1.69408255    -0.007769     0.003533    -0.000086
   1475.01   0.00096633   4.88342561     0.006089    -0.012647     0.002724
   1491.07   0.00035081   1.77282951    -0.007915    -0.002856     0.001619
   1502.98   0.00050110   2.53235963     0.001045     0.002630     0.009800
   1528.42   0.00026803   1.35452848     0.006394     0.003355    -0.001608
   1552.76   0.00023984   1.21205680    -0.006342     0.002824    -0.000055
   2926.15   0.00445396  22.50847935     0.021586    -0.002367    -0.001852
   2931.01   0.01677229  84.76030232    -0.004623    -0.010883    -0.040570
   2940.16   0.00606156  30.63263613     0.013996     0.019984    -0.006936
   2941.64   0.00672624  33.99163970     0.025228    -0.008758    -0.000605
   2949.28   0.00141831   7.16754521     0.011717    -0.003563    -0.000278
   2994.56   0.00015415   0.77900395     0.001167     0.003686    -0.001058
   3012.12   0.00011912   0.60199273     0.000380     0.001069     0.003325
   3025.48   0.01340981  67.76766529    -0.000794     0.035918    -0.009615
   3054.36   0.00029608   1.49625387     0.000619     0.001322     0.005303
   3071.83   0.00336292  16.99480763    -0.001886    -0.004827    -0.017742


$end
