# Supplementary material for: Novel Sulfonium Reagents for the Modular Synthesis of Spiro[2.3]Hexanes and Heteroatom‐Containing Analogues: Synthesis, Application, and Evaluation as Bioisosteres
Source: Angew Chem Int Ed Engl. 2025 Dec 9;65(5):e21633. doi: 10.1002/anie.202521633 (PMC12851011; doi:10.1002/anie.202521633)
Supplement: Supplementary file 2 — Supporting information [file ANIE-65-e21633-s001.zip › Bioisostere-Analysis/DFT/20795050661291654218279764786/file.engrad]

#
# Number of atoms
#
 16
#
# The current total energy in Eh
#
   -234.754979438355
#
# The current gradient in Eh/bohr
#
      -0.000058971678
      -0.000189319757
       0.000033125718
      -0.000219129766
       0.000188082717
      -0.000208513921
       0.000679328178
      -0.000266802237
      -0.000011140441
      -0.000154598060
       0.000242729741
       0.000111029791
      -0.000028141475
      -0.000082407131
       0.000008626029
      -0.000298436678
       0.000095976124
       0.000000313655
      -0.000026984335
      -0.000074725136
       0.000000111872
       0.000034750897
      -0.000006148932
      -0.000026036180
      -0.000056153430
      -0.000026833056
      -0.000082252338
       0.000033682872
       0.000068834842
      -0.000047078014
       0.000049392049
       0.000057641595
      -0.000028696160
      -0.000032470378
       0.000007374187
       0.000066020257
       0.000007298312
      -0.000017632753
       0.000008288530
      -0.000005488179
      -0.000008358623
      -0.000005367933
      -0.000009483267
       0.000021513427
      -0.000009060264
      -0.000016165992
       0.000034106475
      -0.000025306627
#
# The atomic numbers and current coordinates in Bohr
#
   6    -3.3899118   -0.1469530    0.4079437 
   6    -1.1162158    0.0520821    2.2576653 
   6     0.6332618   -0.0876531   -0.0454567 
   6    -1.5478217   -1.0136318   -1.7096895 
   6     3.3743005   -0.7616686   -0.1614010 
   6     2.5135054    1.8979360   -0.7839090 
   1    -4.9037412   -1.4568391    0.9242696 
   1    -4.2170602    1.7042013    0.0003756 
   1    -0.9430490   -1.6150972    3.4753454 
   1    -0.9954947    1.7573689    3.4247679 
   1    -1.7565179   -0.1211424   -3.5656628 
   1    -1.5332170   -3.0718390   -1.9466769 
   1     4.0099432   -1.9538926   -1.7110529 
   1     4.3698842   -1.0586263    1.6126623 
   1     2.5698453    2.4905400   -2.7519684 
   1     2.9322889    3.3850258    0.5727874 
