# Supplementary material for: Novel Sulfonium Reagents for the Modular Synthesis of Spiro[2.3]Hexanes and Heteroatom‐Containing Analogues: Synthesis, Application, and Evaluation as Bioisosteres
Source: Angew Chem Int Ed Engl. 2025 Dec 9;65(5):e21633. doi: 10.1002/anie.202521633 (PMC12851011; doi:10.1002/anie.202521633)
Supplement: Supplementary file 2 — Supporting information [file ANIE-65-e21633-s001.zip › Bioisostere-Analysis/DFT/20795050661291654218279764786/file.inp]

! WB97X-D3BJ 6-31++G(d,p) opt
%pal
  nprocs 6
end
%maxcore 3000
%geom
  calc_hess true
  MaxIter 500
end
* xyz 0 1
C     -1.760000   -0.179700    0.239600
C     -0.578500    0.138900    1.181600
C      0.306000   -0.118200   -0.001500
C     -0.810300   -0.434600   -0.951100
C      1.765900   -0.485900   -0.061300
C      1.312800    0.944100   -0.396600
H     -2.311200   -1.095800    0.545900
H     -2.418300    0.701400    0.074200
H     -0.447700   -0.622900    1.979600
H     -0.576600    1.196000    1.526200
H     -0.934500    0.310400   -1.767100
H     -0.801300   -1.497700   -1.273500
H      2.037700   -1.106100   -0.941100
H      2.241600   -0.601600    0.935200
H      1.385500    1.174200   -1.480800
H      1.588900    1.677400    0.390700
*
