# Supplementary material for: Novel Sulfonium Reagents for the Modular Synthesis of Spiro[2.3]Hexanes and Heteroatom‐Containing Analogues: Synthesis, Application, and Evaluation as Bioisosteres
Source: Angew Chem Int Ed Engl. 2025 Dec 9;65(5):e21633. doi: 10.1002/anie.202521633 (PMC12851011; doi:10.1002/anie.202521633)
Supplement: Supplementary file 2 — Supporting information [file ANIE-65-e21633-s001.zip › Bioisostere-Analysis/DFT/20795050661291654218279764786/file.opt]

$orca_opt_file

$trust
    0.300000000000

$epredict
    0.000000000000

$ediffsc
  1000.000000000000

$ctyp
  3

$coordinates
 11 48
  -3.32591800  -0.33958379   0.45277838  -1.09320657   0.26248296   2.23290040
   0.57825620  -0.22336563  -0.00283459  -1.53124509  -0.82127498  -1.79731853
   3.33706738  -0.91821793  -0.11584021   2.48083247   1.78409044  -0.74946538
  -4.36753504  -2.07076190   1.03160150  -4.56992471   1.32545391   0.14021768
  -0.84603039  -1.17711041   3.74090185  -1.08961609   2.26011246   2.88410003
  -1.76594907   0.58657099  -3.33933505  -1.51423755  -2.83024283  -2.40656623
   3.85069494  -2.09022608  -1.77842126   4.23601010  -1.13685924   1.76727188
   2.61821556   2.21891643  -2.79830646   3.00258585   3.16982662   0.73831600

  -3.38644021  -0.34078264   0.45965747  -1.11514631   0.25124599   2.24242179
   0.62114413  -0.18717971  -0.01719930  -1.55403796  -0.83450650  -1.79540084
   3.36425285  -0.89544951  -0.12490565   2.54764724   1.78664980  -0.75726049
  -4.44634314  -2.02528113   1.02796259  -4.64674409   1.27370172   0.16223994
  -0.88878247  -1.14876482   3.75432398  -1.09095754   2.19935062   2.94087393
  -1.77564624   0.50572439  -3.35691559  -1.56006155  -2.81011526  -2.42318640
   3.91175057  -2.08118112  -1.71528831   4.28280458  -1.16368768   1.69691280
   2.68300718   2.27679413  -2.75171164   3.05355295   3.19329276   0.65747572

  -3.40650022  -0.33685498   0.46084789  -1.12679304   0.23967997   2.23611299
   0.63438905  -0.12766334  -0.03495985  -1.56377338  -0.84084049  -1.78223420
   3.35626151  -0.88637416  -0.12647434   2.59323869   1.79671519  -0.76483218
  -4.49557169  -1.99951156   1.02653623  -4.69090603   1.25547845   0.17194513
  -0.89653380  -1.15157772   3.75143404  -1.08950416   2.15624169   3.01149248
  -1.78674903   0.43294133  -3.39574268  -1.56705551  -2.81090070  -2.41765417
   3.93374114  -2.10683097  -1.67568474   4.29757963  -1.20676673   1.67187563
   2.72222363   2.34281742  -2.74191754   3.08595322   3.24325763   0.60925530

  -3.41218436  -0.33904286   0.46214729  -1.13134563   0.23477983   2.22904506
   0.63128645  -0.05597224  -0.05428294  -1.56706096  -0.84135202  -1.77333096
   3.33021129  -0.88583263  -0.12353897   2.63166475   1.81460753  -0.77391724
  -4.53031120  -1.98360786   1.02613875  -4.69323255   1.25703435   0.17207101
  -0.86087793  -1.17708683   3.72005046  -1.11430395   2.12307368   3.07612966
  -1.82296475   0.37361382  -3.42907018  -1.52521671  -2.81936527  -2.38599776
   3.91072862  -2.12940986  -1.65464275   4.27147086  -1.23517337   1.67076116
   2.76081755   2.38453519  -2.74536258   3.12131851   3.27900957   0.58379999

  -3.41490673  -0.33358974   0.46103535  -1.13159084   0.22055546   2.22825135
   0.62273485  -0.00128671  -0.06834528  -1.56690897  -0.85324942  -1.76599274
   3.30890689  -0.87499209  -0.12383978   2.65290812   1.83515468  -0.78189820
  -4.58857068  -1.93962883   1.02077074  -4.64673591   1.29893532   0.15598755
  -0.81887413  -1.23340144   3.67008905  -1.14230545   2.07534868   3.14710303
  -1.86279659   0.29913486  -3.45965843  -1.47198427  -2.84553428  -2.32498578
   3.88497804  -2.12686781  -1.64991013   4.24439187  -1.23322566   1.67179644
   2.78576187   2.40960285  -2.75183572   3.14499194   3.30285517   0.57143255

  -3.41363252  -0.29778094   0.45130015  -1.12791365   0.18696163   2.23748932
   0.61691449  -0.00161150  -0.06772647  -1.56355034  -0.88726107  -1.75799414
   3.31503090  -0.84888237  -0.13143578   2.63683916   1.85154207  -0.78458118
  -4.66810762  -1.84369164   1.00367378  -4.56184940   1.39067176   0.12211943
  -0.82254689  -1.31927087   3.62649833  -1.12615648   2.00635417   3.22370858
  -1.85896615   0.20075014  -3.49329120  -1.46271383  -2.89815889  -2.24521460
   3.89995339  -2.09208120  -1.66106664   4.25894804  -1.19804572   1.66143326
   2.75928155   2.42845026  -2.75422773   3.11846935   3.32186519   0.56931489

  -3.40992470  -0.25673514   0.43986236  -1.12426000   0.14811080   2.24557211
   0.61559017  -0.01211574  -0.06460648  -1.55936135  -0.92515488  -1.74604881
   3.32681047  -0.82041979  -0.14035085   2.60880535   1.86981413  -0.78654180
  -4.75006271  -1.73336872   0.98272904  -4.46033544   1.48908696   0.08464340
  -0.84333733  -1.41539081   3.57493854  -1.09681822   1.93070379   3.29687141
  -1.84054846   0.09756668  -3.52323098  -1.46742263  -2.95465742  -2.15004112
   3.92192423  -2.05118709  -1.67600733   4.28123310  -1.15627929   1.64938956
   2.71886388   2.44783187  -2.75658857   3.07884363   3.34200567   0.56940951

  -3.40352848  -0.21202677   0.42711246  -1.12117395   0.10740628   2.25236669
   0.61883459  -0.03487758  -0.05855385  -1.55523131  -0.96331117  -1.73197760
   3.34402277  -0.79275783  -0.14954290   2.57344778   1.88501272  -0.78705137
  -4.82437901  -1.61649537   0.95893374  -4.35441795   1.58478191   0.04768270
  -0.87779659  -1.50813624   3.52543129  -1.05949128   1.85406527   3.36144950
  -1.81214690  -0.00223398  -3.54721430  -1.48602070  -3.00795364  -2.05552625
   3.95294644  -2.00864328  -1.69151546   4.31249283  -1.11278896   1.63545325
   2.66565410   2.46634766  -2.75703301   3.02678767   3.36142201   0.56998510

  -3.39412952  -0.16502337   0.41337743  -1.11833798   0.06608251   2.25674623
   0.62835642  -0.07003269  -0.04972888  -1.55067009  -1.00029266  -1.71556105
   3.36604365  -0.76773690  -0.15851825   2.53025672   1.89659642  -0.78578189
  -4.88808949  -1.49733486   0.93320924  -4.24716555   1.67526017   0.01209057
  -0.92491036  -1.59385518   3.48030213  -1.01450037   1.77973191   3.41370065
  -1.77377252  -0.09413272  -3.56361158  -1.51826512  -3.05622200  -1.96565223
   3.99249145  -1.96638552  -1.70688294   4.35210175  -1.06962083   1.61995474
   2.59896240   2.48334193  -2.75520297   2.96162862   3.37943480   0.57155880

  -3.38703772  -0.13604472   0.40472643  -1.11582683   0.04256710   2.25942857
   0.63329194  -0.09167424  -0.04430715  -1.54722641  -1.02241489  -1.70652606
   3.37724931  -0.75470313  -0.16346479   2.50592687   1.90139830  -0.78420334
  -4.91737893  -1.42788545   0.91773803  -4.19144620   1.72419784  -0.00745926
  -0.95038876  -1.63572756   3.46293045  -0.98945946   1.73743859   3.44077081
  -1.75246709  -0.14608179  -3.57043420  -1.53699808  -3.08277606  -1.92484305
   4.01568263  -1.94363165  -1.71444634   4.37542489  -1.04773100   1.60973096
   2.55889879   2.49383119  -2.75232454   2.92175507   3.38904851   0.57268346

  -3.39032981  -0.14847969   0.40837216  -1.11647239   0.05396003   2.25689111
   0.63503608  -0.09049894  -0.04481025  -1.54789088  -1.01164666  -1.70982545
   3.37560680  -0.76345560  -0.16112506   2.51281183   1.89650540  -0.78340822
  -4.90048022  -1.46253706   0.92539563  -4.22192607   1.70080738   0.00176945
  -0.94511294  -1.61074311   3.47816577  -0.99408177   1.76225330   3.41958536
  -1.75424112  -0.11448163  -3.56390781  -1.53592339  -3.06937284  -1.95078910
   4.01159580  -1.95551108  -1.71078525   4.37166043  -1.06026955   1.61270463
   2.56856405   2.48941581  -2.75140965   2.93118359   3.38386528   0.57317669


# redundant internal coordinates
#  nbonds nangles ndihedrals nimpropers ncartesians
# bond  definitions A B
# angle definitions A B C
# dihedral definitions A B C D
# improper torsion definitions A B C D
# cartesian definitions A x/y/z
$redundant_internals
 17 36 60 0 0
   1   0   0
   2   1   0
   3   0   0
   3   2   0
   4   2   0
   5   4   0
   5   2   0
   6   0   0
   7   0   0
   8   1   0
   9   1   0
  10   3   0
  11   3   0
  12   4   0
  13   4   0
  14   5   0
  15   5   0
   6   0   7   0   0
   3   0   7   0   0
   3   0   6   0   0
   1   0   3   0   0
   1   0   6   0   0
   1   0   7   0   0
   8   1   9   0   0
   2   1   9   0   0
   2   1   8   0   0
   0   1   9   0   0
   0   1   2   0   0
   0   1   8   0   0
   1   2   5   0   0
   3   2   4   0   0
   1   2   4   0   0
   1   2   3   0   0
   4   2   5   0   0
   3   2   5   0   0
  10   3  11   0   0
   2   3  11   0   0
   0   3  11   0   0
   2   3  10   0   0
   0   3  10   0   0
   0   3   2   0   0
   5   4  13   0   0
   2   4  13   0   0
   5   4  12   0   0
   2   4  12   0   0
   2   4   5   0   0
  12   4  13   0   0
   2   5   4   0   0
  14   5  15   0   0
   4   5  15   0   0
   2   5  15   0   0
   4   5  14   0   0
   2   5  14   0   0
   2   1   0   7   0
   8   1   0   6   0
   2   1   0   3   0
   2   1   0   6   0
   8   1   0   7   0
   8   1   0   3   0
   9   1   0   6   0
   9   1   0   7   0
   9   1   0   3   0
   3   2   1   9   0
   4   2   1   9   0
   3   2   1   0   0
   4   2   1   0   0
   5   2   1   9   0
   5   2   1   8   0
   5   2   1   0   0
   3   2   1   8   0
   4   2   1   8   0
   0   3   2   5   0
   0   3   2   1   0
  11   3   0   6   0
  11   3   0   1   0
  10   3   0   7   0
  10   3   0   6   0
  11   3   0   7   0
  10   3   0   1   0
   2   3   0   7   0
   2   3   0   6   0
   0   3   2   4   0
  10   3   2   1   0
  11   3   2   5   0
  11   3   2   4   0
  11   3   2   1   0
  10   3   2   5   0
  10   3   2   4   0
   2   3   0   1   0
  13   4   2   5   0
  13   4   2   1   0
  12   4   2   5   0
  12   4   2   3   0
  12   4   2   1   0
  13   4   2   3   0
   5   4   2   3   0
   5   4   2   1   0
  15   5   4  13   0
  15   5   4   2   0
  14   5   4  13   0
  14   5   4  12   0
   2   5   4  13   0
   2   5   4  12   0
  15   5   2   4   0
  15   5   2   3   0
  15   5   2   1   0
  14   5   4   2   0
  14   5   2   4   0
  14   5   2   3   0
  14   5   2   1   0
  15   5   4  12   0
   4   5   2   3   0
   4   5   2   1   0
$energies
 11
 -234.7377878483159748
 -234.7491943221596102
 -234.7529093870720374
 -234.7541782748770061
 -234.7546137945305986
 -234.7547316816273906
 -234.7548178208248828
 -234.7548984921562578
 -234.7549671368066981
 -234.7549737935403869
 -234.7549778176949076

$gradients
 11 48
   0.0259991260998810   0.0002816086839076  -0.0029045696969117   0.0065943571291252
   0.0090601912714910  -0.0130524159448107  -0.0410969621302040  -0.0358614717073181
   0.0141120307209818   0.0085989086190834   0.0138738530249149   0.0052701743475569
   0.0117997948043887  -0.0037438347905693  -0.0003615223019722  -0.0161302787292116
   0.0148959997213536  -0.0023480041109936   0.0018378953738171  -0.0145082331478923
   0.0037200284113415   0.0000594971242413   0.0145436881333640  -0.0038874725934907
   0.0029707070418037  -0.0140208744793409  -0.0000355678102177  -0.0032991243704259
   0.0146919912228567  -0.0048489023669096  -0.0030468329427011   0.0153178510554219
  -0.0025357344981035   0.0036271890492345  -0.0122776687321551   0.0063771129757067
  -0.0042442982103079  -0.0036174020858529  -0.0186878959680701  -0.0002052422991055
   0.0063434319334284   0.0184689399169521   0.0012957146381623  -0.0073521515501465
  -0.0178927674455223   0.0052756302289801   0.0024624473638048   0.0184981555206564

   0.0002151332620040   0.0000454244097422  -0.0000539700264714   0.0039458338615362
   0.0100389825937084   0.0040626402696884  -0.0110180259056506  -0.0254868246619212
   0.0081186114797480   0.0024797952425838   0.0064124900955521  -0.0091591640352345
   0.0114678089572418  -0.0020538065449584  -0.0007342876449463  -0.0077516707569206
   0.0137656311330686  -0.0028912155974077   0.0034021592620375  -0.0036812983650042
   0.0006422808004403   0.0023175730320843   0.0034265916101721  -0.0011548676757527
   0.0004599826805457  -0.0049261841794840  -0.0029631950840329  -0.0015640950927717
   0.0032304862231791  -0.0049786291167655  -0.0007177775754592   0.0053547468100214
   0.0029137522584337   0.0012744842538309  -0.0028249297403393   0.0048539815312982
  -0.0043031778819209   0.0019835069125180  -0.0048987961773750  -0.0033427823162103
   0.0043751297837620   0.0039992399741387   0.0011248435426278  -0.0059232476323204
  -0.0030029865518881   0.0020378060045828  -0.0036965539596580   0.0052083930412447

  -0.0019041812394947   0.0009373606601130  -0.0000509636621182   0.0012011382807493
   0.0044609397645125   0.0026283716516040   0.0001476450301793  -0.0133367004224252
   0.0035974600691820   0.0004247566367575   0.0024880477723827  -0.0046203476086844
   0.0045214677961257   0.0017287988187583  -0.0010045178765931  -0.0049891688893201
   0.0053445102424148  -0.0009045910180286   0.0018510022857042  -0.0010699583079437
   0.0001113455113575   0.0004049387773830   0.0002415701488600  -0.0000980855124514
  -0.0007481016409826  -0.0012107121252555  -0.0010560340871316   0.0001093352623788
   0.0007954769432870  -0.0025759030387115   0.0005626550753128   0.0019482805612652
   0.0017543935143290  -0.0004777625162390  -0.0004914287540793   0.0016576544153044
  -0.0016327475489867   0.0008013608363074  -0.0010612744016485  -0.0014224909288097
   0.0013126566908536   0.0008101439471283   0.0008709695562646  -0.0022293412534145
  -0.0004351671489733   0.0010756813408806  -0.0017526052786016   0.0012627431524826

  -0.0004047791442206   0.0012295472224581  -0.0002793671773223  -0.0002221436388201
   0.0006462307995827  -0.0001009876075205   0.0029020252357743  -0.0043576873781892
   0.0008417623603863  -0.0002068476149200   0.0006358859557701  -0.0001336163734425
   0.0007509086492440   0.0008567736406727  -0.0003300050061875  -0.0030139945015318
   0.0016707497121398  -0.0001321076273621   0.0007642485823315  -0.0004210943054515
   0.0000506887974891  -0.0006497912452587  -0.0003527654624895   0.0001761084446654
  -0.0007292645573541  -0.0001382214426927   0.0002998962002570   0.0006256249560147
   0.0003304343080048  -0.0010272037609586   0.0007850058336901   0.0007387996843349
   0.0005693018513601  -0.0007765306352052  -0.0002350313969055  -0.0000129506518668
  -0.0002441776622516  -0.0001466522299324  -0.0000437295656379  -0.0002078711400990
  -0.0000908192455873   0.0001417949287920   0.0002786906429542  -0.0002375271389651
  -0.0000821966624182   0.0003102667493357  -0.0001787386111994   0.0001001381644523

  -0.0002046751599786   0.0006533966650402  -0.0001465493623068  -0.0002586232279136
  -0.0007702522757593  -0.0008363819865727   0.0022502262452725   0.0003809095194194
  -0.0003573402813445  -0.0000487270895873  -0.0002047620077922   0.0011512858068558
  -0.0006049791845243  -0.0005061383395229   0.0002037252321953  -0.0010047827681577
   0.0003726385661743  -0.0000069686940035   0.0003361210558860   0.0001187006819056
  -0.0000480091099716  -0.0006230231450644  -0.0001883812241777   0.0001269444044545
  -0.0001571803425041   0.0001333554916603   0.0005062807012368   0.0002235523743159
   0.0000056021560510  -0.0004368616557823   0.0002922741491328   0.0001830227255253
   0.0003295116403316  -0.0002635178309714  -0.0001377337123779  -0.0004319551043491
   0.0000923746135901  -0.0002028334159812   0.0001841112443374   0.0000809674389343
  -0.0002707605018135  -0.0000835539915957  -0.0000685697521322   0.0002510666249060
   0.0000599773119416  -0.0000942537867670   0.0001901255368358  -0.0001894885080658

  -0.0001070098463650   0.0008199532863274  -0.0001961157920820   0.0003734866097366
  -0.0006092689121767   0.0000324526411723  -0.0010150469316090   0.0006666377753409
  -0.0000739573899118   0.0003745071350376  -0.0005577051151776   0.0001524518432140
  -0.0003215173451598   0.0000195199877072   0.0000201679017888   0.0007153951244406
  -0.0002864740547676   0.0000022229894140   0.0003924911048508   0.0002749085579809
  -0.0001002301970001  -0.0005823459624537  -0.0000173700102659   0.0000661280950851
   0.0002557016054912   0.0002768068986227   0.0005890801632504  -0.0001703033291766
  -0.0002831865308152  -0.0001354124481098  -0.0001390945159708  -0.0001849690924032
   0.0003035092070018   0.0001086369153845  -0.0000788433259707  -0.0006621708690674
   0.0001153921539219  -0.0000263748133270   0.0001129883634712   0.0001016467055092
  -0.0000783401532342  -0.0001144171152565  -0.0000662153545475   0.0001111703344359
   0.0000911030282227  -0.0000948752130906   0.0000545576923995  -0.0001457117064675

   0.0000356989737864   0.0004504871986141  -0.0001065154224224   0.0006727479879599
  -0.0003184050819999   0.0006560083596556  -0.0025475806290147   0.0010046412924019
   0.0000088459324274   0.0005267234726530  -0.0007458520239035  -0.0005928172366070
   0.0000835784687998   0.0001416987179124  -0.0000577514993603   0.0011881438538308
  -0.0004089676697802  -0.0000140344133892   0.0002258948642235   0.0001350872616250
  -0.0000629956768014  -0.0002428647536530   0.0000582216825204  -0.0000035451798261
   0.0002804794489672   0.0001792177848244   0.0003195963707759  -0.0002814155499003
  -0.0001728497285229  -0.0000115554207816  -0.0002725979794876  -0.0001315454411402
   0.0001588045379172   0.0001987248059306  -0.0000230577551814  -0.0004184038843118
  -0.0000052084006332   0.0001039723093392  -0.0000556257211559  -0.0000034822939406
   0.0001220529246770  -0.0000195331591502   0.0000259468653927  -0.0001405164883416
  -0.0000104377868458   0.0000238676852642  -0.0001199124022874   0.0000492428517447

   0.0002370769817871   0.0000460689348249  -0.0000331269271143   0.0005933271657303
  -0.0000141261548352   0.0009646626909417  -0.0028030503931555   0.0008215563656703
   0.0000749674379120   0.0003721489539453  -0.0006447502138029  -0.0009658389403028
   0.0004129952417440   0.0002920755354793  -0.0001239950212676   0.0011785800451244
  -0.0004202485142841  -0.0000233075244039   0.0000204220305415  -0.0000308206193252
  -0.0000124297147174   0.0000427673673765   0.0000370508815402  -0.0000363426314612
   0.0001708084758797   0.0000889004915072  -0.0000077506763404  -0.0002573939326180
  -0.0000225525530102   0.0000731075413433  -0.0002564695270928  -0.0000464125046960
  -0.0000162515276863   0.0001737992121960   0.0000590225974120  -0.0000929129135425
  -0.0001057284139448   0.0001705615578535  -0.0001530191673000  -0.0000910001767491
   0.0002290340302366   0.0000536278421909   0.0000915036172534  -0.0002690152462786
  -0.0000645228532337   0.0001003570825663  -0.0002153477502767   0.0001401095791705

   0.0002728452522270  -0.0004042342725152   0.0000538281126840   0.0000197938919295
   0.0002479141256713   0.0005881168521307  -0.0009329500126642   0.0002165419642861
   0.0000141987796339  -0.0001158698614776  -0.0000515918048278  -0.0006166350492636
   0.0004893860689929   0.0001084752190896  -0.0000641909486789   0.0002996860695986
  -0.0001016836453419  -0.0000365980308630  -0.0002007854694352  -0.0002045188181752
   0.0000502964376822   0.0003032351326777  -0.0000580000698418  -0.0000396235390349
  -0.0000508887337147  -0.0000358319309946  -0.0003379347773678  -0.0000734249362582
   0.0001736520143996   0.0000391606050596  -0.0000631132239077   0.0001140498163471
  -0.0001559790597140   0.0000280399002737   0.0001114366744528   0.0002948626523062
  -0.0001533276773429   0.0001245260248340  -0.0001538742442885  -0.0001368968887254
   0.0001944585370357   0.0000949097766897   0.0000924518277658  -0.0002363858466982
  -0.0000948155810773   0.0001116073822326  -0.0001691450507742   0.0001417713843683

   0.0001400587902189   0.0001663276052261  -0.0000832711772782   0.0000349222818329
  -0.0000235777448973   0.0002392347234992  -0.0004569682331950  -0.0000072330555164
   0.0000279622182341  -0.0000052094251043  -0.0001305053527399  -0.0002083097994513
   0.0001371535844182   0.0001262459411260  -0.0000455261725112   0.0001520611499686
   0.0000291501353165  -0.0000426315358060   0.0000231680519593   0.0000348412717463
  -0.0000407057539809  -0.0000535235732178   0.0000061278766685  -0.0000139253280179
   0.0000367734918491   0.0000010013587049  -0.0000238398142765  -0.0000691691511423
  -0.0000679660357202   0.0000316616440179  -0.0000494154717625  -0.0000890546331198
  -0.0000171975794994   0.0000466642162092  -0.0000047431472274  -0.0000083312182903
  -0.0000338060193824   0.0000414114799228  -0.0000346095145615  -0.0000430019620463
   0.0000662703627151   0.0000100789143178   0.0000290449773918  -0.0000721679076395
  -0.0000115310501406   0.0000307136198753  -0.0000507772652851   0.0000105353349656

  -0.0000589716776490  -0.0001893197569305   0.0000331257180117  -0.0002191297662448
   0.0001880827168411  -0.0002085139213296   0.0006793281779107  -0.0002668022370743
  -0.0000111404408931  -0.0001545980596203   0.0002427297405501   0.0001110297914720
  -0.0000281414748215  -0.0000824071314844   0.0000086260286196  -0.0002984366776773
   0.0000959761243603   0.0000003136547603  -0.0000269843350713  -0.0000747251364760
   0.0000001118721022   0.0000347508966337  -0.0000061489319522  -0.0000260361796107
  -0.0000561534299425  -0.0000268330561979  -0.0000822523377288   0.0000336828723452
   0.0000688348422038  -0.0000470780144214   0.0000493920485173   0.0000576415949549
  -0.0000286961598373  -0.0000324703782400   0.0000073741866951   0.0000660202568099
   0.0000072983115973  -0.0000176327525077   0.0000082885296054  -0.0000054881790288
  -0.0000083586227369  -0.0000053679333874  -0.0000094832665681   0.0000215134269853
  -0.0000090602643431  -0.0000161659919730   0.0000341064745716  -0.0000253066268948


$redundant_coords
 10 113
   2.9182733051842904   2.8334338829392487   2.9181866543361470   2.8333132288735490
   2.8472142757062806   2.9046668685921668   2.8648095740298212   2.1016612285794261
   2.1018081330725180   2.0994269500434748   2.1010943453546216   2.1011737671604163
   2.0993865430828338   2.0979971710671266   2.0980975177678118   2.0989753446363841
   2.0990437798101098   1.9824861099857225   1.9607000152732090   1.9618835826950791
   1.6046764977039327   1.9618118244084737   1.9607077481163371   2.0143116075456402
   1.9894958615196743   1.9603124320864884   1.9676453211258980   1.5053829316500627
   1.9679128377217825   2.0683298433839994   2.2715314074778470   2.2714993041553133
   1.6676755704963491   1.0669094262467336   2.0683407150538606   2.0142933291284941
   1.9602773036259964   1.9678489491952487   1.9895005771940883   1.9677100296032892
   1.5054502806790604   2.0031813528296345   1.9877334965243765   2.0031547125404168
   1.9877767674660813   1.0425575633633410   2.1509489991735609   1.0321256639797185
   2.1398423483117037   1.9674073286320148   2.0296898962453773   1.9674835275403599
   2.0297703724660687  -2.0100382665497616   0.0450653857115922  -0.0001606950191544
   2.0112809150256066   2.3069315113158089  -1.9663762243331688  -2.2739074723222279
  -0.0120413467180110   1.9978362248125969  -1.9764954133205914   1.5429192706502557
   0.0001661930432189  -2.7636044301655218   0.2358716107810839  -2.0969598302452024
   2.2125332171448941   1.9738584528327081  -0.7899121703760323  -2.2125253168370014
  -0.0001661972451975  -0.0450187905921792   1.9663600773534078   0.0120062756369963
   2.2739283772353502  -2.3069408921905330  -1.9978780619986496   2.0100450387892304
  -2.0112181667920019   2.7635936781312611   1.9765979531453899   2.0970125830279454
   0.7899462708166215  -1.9738136045598373  -0.2357611664464135  -1.5428274786577352
   0.0001607011535851   1.8464399653793533   0.0251163782611844  -1.8463873127792514
  -0.0250603343959206   2.6154744072821661  -2.6154183634169024   1.8213269783833301
  -1.8213235871181692   0.0646567779282944   1.8851176591535097   2.5775484528797752
  -0.0646501187629616  -1.8204608812252157   1.8205258543116334  -1.7789797795773918
   2.3648428185824848   0.3603484291368396  -1.8851759730745947   1.7790323681209590
  -0.3603303408987514  -2.3648247303443970  -2.5775417937144427  -2.1393627090197107
   2.1393282087142307
   2.9474603468661713   2.8831942467404668   2.9473291714361523   2.8831319446594970
   2.8351176722088050   2.8740866526931015   2.8557149167254834   2.0697584577843200
   2.0696334896562822   2.0729493731331128   2.0696695674258243   2.0696998370720032
   2.0729642935714683   2.0579188990054873   2.0578414563771159   2.0582514797752158
   2.0581699558146069   1.9417454222551151   1.9815696870955934   1.9737347135272278
   1.5881345636245012   1.9736116297567459   1.9817515854204779   1.9695747107920381
   1.9829411216020270   1.9857488610763017   1.9847006670599525   1.5302695329085054
   1.9710338144053656   2.0993188673068492   2.2789674527039896   2.2789452962729722
   1.6340095849595864   1.0588295737815170   2.0993850205446862   1.9696261787962641
   1.9855365788986661   1.9709435018054611   1.9830944010246476   1.9847278037838136
   1.5303335438965580   2.0300187685952009   2.0161882545415160   2.0300155963873951
   2.0160766859337200   1.0475670361178344   2.0832486405465351   1.0351960436904415
   2.0796209601025164   2.0006242994436945   2.0488757392842216   2.0006555255062675
   2.0488815875761435  -2.0092801906393034   0.0347867991366575   0.0206894012023665
   2.0400715681156605   2.2686203475612796  -1.9845953677766368  -2.2387972498515949
  -0.0049637014269730   2.0250058904146977  -2.0271679815741530   1.5364679956039162
  -0.0211892976223491  -2.7407386276238643   0.2150894678134447  -2.0707774034572668
   2.2210681517652491   1.9701504543347210  -0.7493988756667942  -2.2210186449998437
   0.0211901858602278  -0.0348959635073205   1.9843772009584182   0.0049202843694025
   2.2387025873308009  -2.2686782664687186  -2.0252095553830465   2.0094400450728589
  -2.0399629591453303   2.7407309962605524   2.0272527760063874   2.0709292128274663
   0.7494935469082757  -1.9700472634920481  -0.2149560548536833  -1.5363917207728783
  -0.0206897946795909   1.8667467097939985   0.0118291966658715  -1.8667939531483475
  -0.0117939948088172   2.5614738409031110  -2.5614386390460568   1.8549999583395298
  -1.8549175131281272   0.0490456238040880   1.8928087830996541   2.5466211223742325
  -0.0491710609057103  -1.8437631592955666   1.8436299646040761  -1.8113566900568874
   2.3355233287795159   0.3249416326312278  -1.8928010255097862   1.8113921382465108
  -0.3249131500966718  -2.3354948462449596  -2.5467465594758552  -2.1363052883431832
   2.1362983226881154
   2.9463576767707833   2.8973220959720503   2.9463640075672544   2.8971550542177833
   2.8271198628390137   2.8615857482681215   2.8413092443624928   2.0665204689446197
   2.0660805516793266   2.0699795046072156   2.0678038233254887   2.0677639831322514
   2.0700015774488865   2.0550061816420460   2.0549437523424086   2.0551718399697703
   2.0550837107672626   1.9078829547736873   1.9978379636728074   1.9827259397367780
   1.5790619060540469   1.9826023317193717   1.9981318474363132   1.9245759995107810
   1.9828358075115504   2.0053259127024652   2.0056222552044569   1.5440184653582520
   1.9775507096868490   2.1347802118384469   2.2716888776912803   2.2713423335580960
   1.6135546773830634   1.0583563274150010   2.1351658396866795   1.9247144876094613
   2.0049181057289873   1.9774061853366276   1.9831681591756649   2.0056129179907329
   1.5440715087805013   2.0527979273299946   2.0426472249117764   2.0528577136978265
   2.0424224208077408   1.0458985265815726   2.0246340831612297   1.0373377995932198
   2.0276644901976257   2.0340861193408020   2.0603878968846199   2.0342205437509926
   2.0604909731360594  -1.9981921986350655   0.0421131125025638   0.0493450226798949
   2.0763290991169443   2.2507771219301409  -1.9848709639344850  -2.1923559269623478
   0.0163080824652291   2.0638453037801892  -2.0857614246818361   1.5498863183977014
  -0.0502280908036970  -2.6977656549037476   0.2065721072687658  -2.0325480124951065
   2.2421054411469052   1.9583037627338773  -0.6892338013661730  -2.2418281829832827
   0.0502279114390987  -0.0424581692936573   1.9844158499470643  -0.0164486560005151
   2.1920664630180844  -2.2509732883122564  -2.0642448249207801   1.9984483689318155
  -2.0762218192291719   2.6976080017918203   2.0858390547200867   2.0330368360805333
   0.6892877136760494  -1.9580923766766720  -0.2062170397022941  -1.5499661621067859
  -0.0493477999884499   1.8816561410301369  -0.0232392349028736  -1.8818282046607857
   0.0234801389815588   2.4964617265857894  -2.4962208225071048   1.9053083436423441
  -1.9048953759330109   0.0269163423406086   1.8917634661359524   2.5265115931557998
  -0.0272790330391746  -1.8648471237953432   1.8645475571892680  -1.8477219573062968
   2.3182640879105563   0.2691619191201269  -1.8918265902284428   1.8478388077285157
  -0.2693604542342157  -2.3184626230246455  -2.5268742838543661  -2.1171992619627318
   2.1168838764264239
   2.9416705371935188   2.8991370027191139   2.9417950110735238   2.8990824123693013
   2.8244751648817834   2.8641466853471194   2.8316877568984204   2.0670965223858415
   2.0670489056990320   2.0711391365838288   2.0696609344696077   2.0695654469620104
   2.0711465362875083   2.0561525929664910   2.0560937400412991   2.0562331402124316
   2.0561201773748543   1.8937569872736639   1.9975484494471540   1.9940786719310539
   1.5742247724377252   1.9940342299536453   1.9978526452013139   1.9031087333721086
   1.9919834754148940   2.0033828751457654   2.0155028792911756   1.5495750723675039
   1.9830551652892061   2.1692935454579225   2.2529285405407720   2.2520113124846866
   1.6039527903603008   1.0619517136880869   2.1699462624737147   1.9033968866967679
   2.0029296931413754   1.9828916403686205   1.9922850828650092   2.0154645694449207
   1.5495511875671888   2.0600972568025502   2.0555189826927753   2.0600948031216864
   2.0552664187957141   1.0419919785440104   2.0018451176569290   1.0376489613576960
   2.0050548820214531   2.0527161090093009   2.0611064696207890   2.0529876911164289
   2.0613605370969137  -1.9685724493332639   0.0801984588372656   0.0760807814987477
   2.1159430277162468   2.2788682889673404  -1.9596637873802338  -2.1376357966686057
   0.0610340334614695   2.1056872642934810  -2.1282779972077916   1.5888060590325634
  -0.0772459929361914  -2.6433472438754229   0.2257591178665432  -1.9892960729863471
   2.2767911221381434   1.9398521191189033  -0.6262491318203280  -2.2763468101673485
   0.0772427572283621  -0.0807062799108439   1.9591164597477895  -0.0610853682351069
   2.1373542356063004  -2.2791458837522511  -2.1060083319146519   1.9688407081269852
  -2.1159049952111939   2.6428609128320515   2.1282834061697757   1.9900246890730056
   0.6260471048928188  -1.9395710507108703  -0.2253061612259342  -1.5892837454061179
  -0.0760822555525610   1.8833822635928386  -0.0753371057080556  -1.8834913984545936
   0.0758385127642894   2.4409745394240980  -2.4404731323678646   1.9593299112188838
  -1.9587193693008942   0.0085098560766536   1.8842917219258692   2.5229253649401278
  -0.0090025397183427  -1.8757818658492169   1.8754755366718996  -1.8702821953291233
   2.3263041827395403   0.2153481824697700  -1.8844780763902422   1.8704986865267506
  -0.2161002425841730  -2.3270562428539430  -2.5234180485818172  -2.0865989291109228
   2.0856303777988936
   2.9400103320784758   2.8984873053959035   2.9402033936549508   2.8986871819806899
   2.8252364426582397   2.8650079927230481   2.8290065869279197   2.0664346941266958
   2.0677512825688136   2.0713952617483820   2.0699422997454890   2.0697928611645002
   2.0713963625081169   2.0561958853934579   2.0561548744147098   2.0562817485852993
   2.0561603364625274   1.8914839464661433   1.9847518629760268   2.0095204415707264
   1.5712641467040542   2.0095094414954406   1.9850789134674163   1.8973262435228309
   2.0080330087873750   1.9893385018575858   2.0171717301105754   1.5501607394016492
   1.9859704979668060   2.1950783482102314   2.2342136370428975   2.2327971866564895
   1.6001352094333618   1.0627059006522250   2.1958775225686571   1.8978214949533445
   1.9889996677262296   1.9858080952342230   2.0081904333521532   2.0169971428462308
   1.5500289096536637   2.0595973357428088   2.0592931547383175   2.0596346760072177
   2.0592180339999420   1.0405778676214472   1.9983067461364750   1.0383088853161211
   1.9994789152800303   2.0592365272847686   2.0590647485521640   2.0595346919111379
   2.0593493137260115  -1.9191560559665657   0.1452468544984259   0.1068058109100497
   2.1662585044621769   2.3430176012492692  -1.9142058390537009  -2.0685221661087083
   0.1292485806421344   2.1552104475187508  -2.1650605372146976   1.6134398880440415
  -0.1083883157586930  -2.6130731976795403   0.2427461733647623  -1.9658532040824401
   2.2994183948207665   1.9095253925176860  -0.5951594894031609  -2.2989053732967655
   0.1083814676808783  -0.1456999108711384   1.9137430745236643  -0.1290171564181191
   2.0684697040626023  -2.3431867713518595  -2.1552726177221810   1.9194567506141671
  -2.1662416960846982   2.6122478753849467   2.1648239755408190   1.9666747426379139
   0.5946426841400393  -1.9092237235640290  -0.2424628654368250  -1.6144949239346991
  -0.1067987106898952   1.8805767873004877  -0.1173218063032504  -1.8806556840790456
   0.1179140024559765   2.4046310294968021  -2.4040388333440754   1.9985696865350220
  -1.9978985936037383  -0.0009574349196208   1.8791136750274395   2.5237877390774472
   0.0006365876248720  -1.8800711099470599   1.8799630457799503  -1.8794000939699556
   2.3466681281053949   0.1761345892692087  -1.8793264581550784   1.8796355303561607
  -0.1774815547480744  -2.3480150935842601  -2.5241085863721962  -2.0571170851042355
   2.0555346832391646
   2.9410810604037296   2.8972409197078339   2.9413044937773281   2.8975518666011704
   2.8287380449714150   2.8598662770322028   2.8333998187484557   2.0660746168024122
   2.0682442975001440   2.0715528608747085   2.0694977037715252   2.0693706231219453
   2.0715361013295674   2.0560759227227896   2.0560335654040958   2.0560454094276746
   2.0559309990382473   1.8926284378131761   1.9749736059602421   2.0183650860888762
   1.5711657709998597   2.0184285842943406   1.9753042487922672   1.8960729560391179
   2.0218134311436251   1.9794794639558182   2.0208115709451908   1.5448840544946187
   1.9844342360424263   2.1994638521576619   2.2307525908599342   2.2291855542237435
   1.6016419451191781   1.0589619374734935   2.2003607486514984   1.8966310775495929
   1.9793448685968873   1.9843100089316077   2.0218269259060881   2.0205034684063232
   1.5447059228544560   2.0582497061595206   2.0590941115452224   2.0583797908789383
   2.0591912286476672   1.0427222194157455   1.9992267092031233   1.0399084967005543
   2.0001025723953743   2.0593386018688005   2.0579811205022422   2.0596471114696748
   2.0582099784255199  -1.8701785315088546   0.2072756813776501   0.1428352495713878
   2.2145736549814155   2.4057088020669655  -1.8644627240323777  -2.0065775000011081
   0.1918556206882077   2.2048694017684500  -2.2062040102322706   1.5800062763619007
  -0.1450766602295296  -2.6420516808149692   0.2137937981319294  -1.9963630529753764
   2.2749211481346703   1.8668244458400094  -0.6301505747454307  -2.2743569069206298
   0.1450662384566926  -0.2075714385583555   1.8642226416439638  -0.1913918868262381
   2.0066868539540579  -2.4056501793386516  -2.2047043730232083   1.8704920037015547
  -2.2146145626977343   2.6411276890074227   2.2057518400795617   1.9971711493840627
   0.6294704381325285  -1.8665910124182012  -0.2136713052977605  -1.5813720165492977
  -0.1428204824954151   1.8798212932909142  -0.1224447151429733  -1.8799364591842531
   0.1230783601872905   2.4009828395614461  -2.4003491945171289   2.0030148193715438
  -2.0022660084338879  -0.0028804862039838   1.8783409946281395   2.5234821028266454
   0.0028002186834839  -1.8812214808321235   1.8812819422043019  -1.8806000706042441
   2.3529261504418870   0.1673092523579830  -1.8784817235208175   1.8808731954568552
  -0.1687858906766009  -2.3544027887605048  -2.5235623703471450  -2.0496590861334560
   2.0479093229622265
   2.9408759032145038   2.8964937889935150   2.9410163704367736   2.8967745611606541
   2.8301604435011556   2.8584003658456054   2.8347411475793862   2.0666690228609395
   2.0681968037585823   2.0713932334938665   2.0696910527899863   2.0696381462907367
   2.0713626115326571   2.0560129739235982   2.0559413652607219   2.0560402849858717
   2.0559396505988436   1.8953682935329066   1.9646712255338257   2.0273644892557861
   1.5694043734362271   2.0275708970463211   1.9649053806085139   1.8989715781619594
   2.0317575465008613   1.9699591150715423   2.0272348688651194   1.5403081598728683
   1.9774614419763155   2.2003147545649533   2.2315471275117549   2.2301109960376362
   1.6001951982079794   1.0577915031007612   2.2010532765737647   1.8994003301487643
   1.9700233539910064   1.9774868436715152   2.0316196020515789   2.0268690854059979
   1.5401685522655684   2.0568673601787211   2.0579078878295061   2.0569806572594493
   2.0580979590769641   1.0432841532317538   2.0020826925224346   1.0405169972572783
   2.0024758094122279   2.0571586651056011   2.0580185180877932   2.0575486667672060
   2.0581607436416802  -1.8187360787385654   0.2700854138965406   0.1800621656475468
   2.2635769840112596   2.4709576583263018  -1.8134294044671722  -1.9472520369450226
   0.2536202074847387   2.2524184518708510  -2.2511860678708890   1.5346252471843964
  -0.1829227927779312  -2.6802967849022323   0.1689592256744993  -2.0454285370840752
   2.2372225007674573   1.8176114765501210  -0.6797625155741788  -2.2367567792766523
   0.1829147467612044  -0.2702378991755713   1.8134570272730528  -0.2530715514798890
   1.9474072649501868  -2.4707167156056471  -2.2520831157807764   1.8189662656461680
  -2.2637402251033429   2.6794507596103476   2.2506517668748436   2.0459189602857109
   0.6789411919931246  -1.8175948208560191  -0.1690197591630127  -1.5359975274555981
  -0.1800452986547193   1.8788747361100548  -0.1235527203025177  -1.8789282590071539
   0.1240769643715881   2.4018295917598600  -2.4013053476907893   2.0030052233787430
  -2.0024274564125721  -0.0010136958587255   1.8795857469285451   2.5230013307178178
   0.0011956183833008  -1.8805994427872712   1.8807801520577989  -1.8781555440091642
   2.3551630317514434   0.1700857118647115  -1.8795845336744976   1.8785665259481839
  -0.1713002054707944  -2.3563775253575261  -2.5228194081932425  -2.0498667314189793
   2.0482412558738758
   2.9398524932482157   2.8962438006752969   2.9397790051073400   2.8963595256271013
   2.8300728132064252   2.8584362827915313   2.8349956172503350   2.0674095302049311
   2.0680133277174182   2.0712082542807679   2.0699485645819249   2.0699660094607952
   2.0712403650487081   2.0559291887187592   2.0558612355794699   2.0560350200207966
   2.0559303072547666   1.8980421782508183   1.9566847774618168   2.0346658896991001
   1.5664461804034056   2.0349405087046644   1.9567891278962504   1.9021743118009549
   2.0387595333023945   1.9622316877341608   2.0347438144140395   1.5364775021620081
   1.9693517540513188   2.1968832925876249   2.2374805910050743   2.2361340835208581
   1.5965911149750274   1.0577715928683280   2.1970782491904557   1.9023307309102522
   1.9623302519703580   1.9692698884032838   2.0386827623458621   2.0346198860315892
   1.5364640159793963   2.0560854369468662   2.0571339378081004   2.0562342518870853
   2.0574735186120341   1.0433974279151033   2.0038124231816803   1.0404236328063619
   2.0036892501125503   2.0556506688757743   2.0586551373506117   2.0561006481550335
   2.0585122581063460  -1.7724571115563037   0.3250312899996545   0.2147821776973749
   2.3070691301881929   2.5286903554347440  -1.7672556624911631  -1.8960902624069360
   0.3075688030281524   2.2948080922818312  -2.2945188297275267   1.4795836175209234
  -0.2181252434485784  -2.7272081033797129   0.1126716401248694  -2.1053378257663731
   2.1890652264038173   1.7706570115608180  -0.7384258483703176  -2.1889322523763415
   0.2181308869181253  -0.3251718617450590   1.7673542283912815  -0.3073393365533129
   1.8959847452428840  -2.5284959435412553  -2.2946744718003620   1.7725615726533672
  -2.3072996527300216   2.7264375927503388   2.2943564635685787   2.1055516859037571
   0.7377362238508512  -1.7705704819813612  -0.1127066757258883  -1.4805221377787974
  -0.2147735625936811   1.8783094629921924  -0.1180777622198773  -1.8783397922523535
   0.1179473372949346   2.4084582897151625  -2.4085887146401048   1.9962871295472886
  -1.9963872252120705   0.0009518979128026   1.8809993651621351   2.5225132578801266
  -0.0002306934901836  -1.8800474672493315   1.8803938885599440  -1.8760008616491106
   2.3488265678684428   0.1807098581318180  -1.8806245820501275   1.8766125648380729
  -0.1817453128239601  -2.3498620225605853  -2.5217920534575073  -2.0583578776620328
   2.0567107197809280
   2.9377960437650179   2.8964281682558419   2.9374132279185590   2.8962971083920084
   2.8272880457135554   2.8619349275602297   2.8331305737150410   2.0681381481400249
   2.0676907684074117   2.0712065172173526   2.0702463741352410   2.0703118891764154
   2.0713380026314616   2.0558765895990940   2.0558235934964264   2.0561153057680750
   2.0560314054575981   1.9008792226487194   1.9512411920778718   2.0401746280818185
   1.5617719556819774   2.0404221089957684   1.9512594432376640   1.9055829467459482
   2.0416787868183097   1.9567465842741054   2.0427528455156607   1.5345885332955655
   1.9605619029784931   2.1884157753823668   2.2486380655078126   2.2474372611626730
   1.5901957045647128   1.0601638710455781   2.1877885783125786   1.9053477839898509
   1.9567837802397656   1.9601232070710533   2.0419395031593619   2.0430205491189337
   1.5347590898471910   2.0559935057915850   2.0571334920744415   2.0563484822260309
   2.0577233320740591   1.0424756944400990   2.0039861318745875   1.0389530881041160
   2.0037113047761470   2.0549424268577323   2.0600466933522052   2.0553776691831191
   2.0593707915722965  -1.7326374508222706   0.3692054365345399   0.2456841198603567
   2.3431863334567682   2.5765669594350857  -1.7282967770618722  -1.8557359984170048
   0.3516255244835415   2.3299470951661698  -2.3345156901117252   1.4163673466960056
  -0.2492829217087917  -2.7815851920806467   0.0452975745704050  -2.1750380721746065
   2.1305303429733389   1.7283339703228484  -0.8039683000490059  -2.1309232202454780
   0.2493145302029758  -0.3693766752377631   1.7283414034903000  -0.3520806590552191
   1.8550480904008555  -2.5765054246938375  -2.3304191380506674   1.7326445580796266
  -2.3434119996438851   2.7809424754109067   2.3350154264169647   2.1750446010895246
   0.8037249895663232  -1.7279029556416061  -0.0452223240314889  -1.4165419355546904
  -0.2456939209158221   1.8778572302726213  -0.1060226886498622  -1.8780265247522956
   0.1047205649361681   2.4212788635048064  -2.4225809872185002   1.9827470896884642
  -1.9838799189224836   0.0027235515100499   1.8824726764230530   2.5219806702364287
  -0.0011475826808272  -1.8797491249130034   1.8803079293493270  -1.8739654769706520
   2.3333022783281852   0.2002940671148589  -1.8814555120301537   1.8748000592383465
  -0.2011174926424023  -2.3341257038557286  -2.5204047014072062  -2.0759175518807487
   2.0742595440855109
   2.9374192309905416   2.8959418932922971   2.9370732934909469   2.8958520108089507
   2.8243809330400182   2.8647938899031540   2.8319171863800170   2.0675140361973487
   2.0680282255831250   2.0717414001297647   2.0700490974156844   2.0700499718589920
   2.0718213537390504   2.0559486840599126   2.0558922894374456   2.0561324622600776
   2.0561120967910496   1.9005376381655568   1.9533135032486579   2.0395300091199600
   1.5593006568727790   2.0396345595242455   1.9534490687922452   1.9040433149166485
   2.0396083407338170   1.9588861581676147   2.0444088214727554   1.5353690724507305
   1.9601798952519423   2.1813627433415377   2.2548938377004930   2.2542632287466513
   1.5877321503671713   1.0621887805633481   2.1810367655059273   1.9037741159985244
   1.9589124242434723   1.9599326275545645   2.0400944271047137   2.0443459393245091
   1.5355139615420799   2.0571204640706169   2.0589290706098229   2.0575849607608681
   2.0593527353929915   1.0419702200819201   2.0006667414198529   1.0374336529445249
   2.0013651448254368   2.0567648540501806   2.0605425712648220   2.0572396179918004
   2.0600196025303315  -1.7275939344885094   0.3707764372291759   0.2522719487129795
   2.3473730138531530   2.5789947960670987  -1.7243246279109976  -1.8530792714145479
   0.3551390874233747   2.3350049706248646  -2.3430268401733185   1.3921290908693991
  -0.2559630912676291  -2.8039924674044987   0.0192418073669105  -2.1990519562385744
   2.1063055562725999   1.7218647034007848  -0.8261646727360870  -2.1065012968717989
   0.2559925743330546  -0.3708176256808655   1.7243749898728284  -0.3556459913091691
   1.8523550022227395  -2.5788186192127744  -2.3356376894031539   1.7277130698108891
  -2.3474712438367886   2.8036750735930633   2.3431857369369653   2.1990595997886939
   0.8260506630739708  -1.7216318361860381  -0.0193081342678885  -1.3923170709826120
  -0.2522786282830965   1.8782418987100227  -0.0959109231304926  -1.8786186727869267
   0.0949421872354349   2.4304138125521444  -2.4313825484472020   1.9735608600223618
  -1.9741528218405155   0.0004591845162808   1.8817034637514300   2.5210881626894164
   0.0007000837170002  -1.8812442792351505   1.8815529489720202  -1.8753967660898256
   2.3214027210798855   0.2101244087907418  -1.8808528652550200   1.8762118089820601
  -0.2101740110278145  -2.3214523233169588  -2.5199288944561355  -2.0863858200098746
   2.0855211748805678

$redundant_gradients
 10 113
  -0.0152355217890983  -0.0199439570770910  -0.0152148850063863  -0.0199715329303945
   0.0016144238848346   0.0074688736189523  -0.0007338783109148   0.0120750233046796
   0.0120568041944642   0.0099486449321129   0.0124490569469272   0.0124613729734845
   0.0099318163701230   0.0157781052289362   0.0158415336527576   0.0160083655651428
   0.0160616022691112   0.0060639378676671  -0.0030817902206298  -0.0022065880986491
   0.0034826085084067  -0.0021939787044180  -0.0031109769939755   0.0049325265988147
   0.0016703989180013  -0.0029291566443821  -0.0012982058555839  -0.0056101521828763
   0.0004094081282782  -0.0051636952415176  -0.0029889938955692  -0.0029912536301582
   0.0077349093716949   0.0028594118142666  -0.0051702064164453   0.0049249043433860
  -0.0029062747793791   0.0004111872780274   0.0016482648579849  -0.0012917008741114
  -0.0056081341203644  -0.0031040244752734  -0.0032122391836578  -0.0031065283053227
  -0.0031937096761583  -0.0021436589909906   0.0081858865014044  -0.0007157528232759
   0.0076485233740318  -0.0038113807054879  -0.0027206648139809  -0.0038043028805323
  -0.0027079034537738   0.0001705015513612   0.0019212952228546  -0.0023165464074070
  -0.0036232640384220   0.0057150608126379   0.0032280128538697  -0.0043714895523927
  -0.0005777239626095  -0.0030647719213776   0.0061847554209850   0.0018903963109328
   0.0023962150725745  -0.0018981440374777   0.0027847254788313  -0.0032098309598322
  -0.0010038148695792   0.0001901989823216  -0.0041041601277307   0.0009989800448302
  -0.0023962744232504  -0.0019060394513743  -0.0032015518777592   0.0005755284119857
   0.0043836423562689  -0.0057141533956574   0.0030881299298840  -0.0001959651477702
   0.0036121487965129   0.0018975279607634  -0.0061794702630404   0.0031998376256049
   0.0040983855415381  -0.0001954168424758  -0.0027842157949598  -0.0018856678790266
   0.0023166363701280  -0.0027960922245275   0.0010583059629590   0.0028082282803527
  -0.0010558369299935   0.0066626264678391  -0.0066601574348736  -0.0038640652103462
   0.0038543981874865   0.0015236521395879  -0.0015393917046109   0.0045909748226351
  -0.0015114485119036   0.0030630438441988  -0.0030393794903399   0.0035621043225404
   0.0046610388173065   0.0024586049909006   0.0015279309784363  -0.0035601515186979
  -0.0024612170239319  -0.0046636508503378  -0.0045787711949508   0.0010989344947660
  -0.0011034993316398
  -0.0028019400302250  -0.0047530742215108  -0.0028279311825571  -0.0047310391620850
   0.0005898993565527   0.0017508971370226   0.0002526893122666   0.0014364157846266
   0.0014235750523568   0.0012211919346211   0.0013328220754372   0.0013484957785306
   0.0012205448547716   0.0014878354659200   0.0014875017945420   0.0015595654572795
   0.0015666947302024   0.0027723567609351  -0.0014103778571775  -0.0007146677635535
   0.0008742348690439  -0.0007084738731012  -0.0014224202041110   0.0031225759995416
   0.0004044218458789  -0.0017429332995649  -0.0012642211928497  -0.0015998215773527
  -0.0001616940356679  -0.0021432838396835  -0.0005099920070145  -0.0004954768873379
   0.0023847478540679   0.0005404228037038  -0.0021557341318622   0.0031169711773925
  -0.0017290963060933  -0.0001619045495251   0.0003934673948949  -0.0012605910150057
  -0.0015983388995851  -0.0018543947627143  -0.0019767601286315  -0.0018598593402719
  -0.0019689081256208  -0.0003762254778075   0.0047276475567979  -0.0001641973258963
   0.0042282773489542  -0.0023191362263522  -0.0013190763962804  -0.0023276275904474
  -0.0013203320005486   0.0000312979046339   0.0006761104283291  -0.0014439093360283
  -0.0019753392865409   0.0026827476195039   0.0012075403788418  -0.0024739390804078
  -0.0004673018892331  -0.0019425091298952   0.0035327585161820   0.0004802642725561
   0.0014614880500146  -0.0015910061936114   0.0015046885063327  -0.0017539830486567
  -0.0005665819598347   0.0002740869611926  -0.0027784072824333   0.0005575168256986
  -0.0014613649875406  -0.0006653693332264  -0.0011912464249378   0.0004680677244218
   0.0024797838560357  -0.0026770854648402   0.0019539067643243  -0.0000417414583258
   0.0019699746732880   0.0015967889440609  -0.0035301238053756   0.0017417417974966
   0.0027810139158589  -0.0002771400157426  -0.0015112419921365  -0.0004719698737741
   0.0014440975815766  -0.0014403124658859   0.0009119313712625   0.0014502597462927
  -0.0009140756269920   0.0038025035834411  -0.0038046478391706  -0.0023643353732848
   0.0023522438371483   0.0011341135494014  -0.0005299755596168   0.0021915991356391
  -0.0011245493435464   0.0016640891090182  -0.0016520593701673   0.0022682496089590
   0.0020608665726177   0.0024893920562665   0.0005275100266209  -0.0022780631662320
  -0.0024854462025733  -0.0020569207189245  -0.0021820349297841  -0.0002073830363413
   0.0002211424473074
  -0.0001497711343458  -0.0007063661846012  -0.0001645998703402  -0.0007283468507470
  -0.0001890657107412  -0.0001449031469787  -0.0003969928051568  -0.0000858180084434
  -0.0000507620969489  -0.0000433493394893  -0.0002320960427560  -0.0002208941668589
  -0.0000428686358083  -0.0001426665736135  -0.0001409351870816  -0.0001284942159112
  -0.0001194476821905   0.0007473302622613  -0.0004046835700677  -0.0000353227868935
  -0.0000609747337873  -0.0000379591417365  -0.0004033145013903   0.0012347565805370
  -0.0003375551214282  -0.0003285312101548  -0.0005933126007433  -0.0001166267320599
  -0.0002322796416791  -0.0007749392358036   0.0002385114783201   0.0002594772435622
   0.0003423637132312   0.0000620141703214  -0.0007812389635359   0.0012317797322339
  -0.0003293725091624  -0.0002339770950986  -0.0003403761462257  -0.0005947329605144
  -0.0001043852675672  -0.0005250232936484  -0.0006520182083800  -0.0005250181999503
  -0.0006506072377436  -0.0000935915475657   0.0014515913487037   0.0000315773772442
   0.0013619435838737  -0.0008669613114519  -0.0003038078311978  -0.0008811430913296
  -0.0003110032519920  -0.0000203080486318  -0.0002232140123505  -0.0006059811531687
  -0.0006837257402126   0.0004402036792303  -0.0001454694253066  -0.0012333494910961
  -0.0005699317995153  -0.0011556049040521   0.0013827189222803  -0.0001861951686289
   0.0006062524438438  -0.0009626616470654   0.0001673840133059  -0.0009887895385022
  -0.0006090824651305   0.0002265453704721  -0.0013423687204371   0.0006049895367920
  -0.0006060140373008   0.0002298600654292   0.0001497571674548   0.0005683833119403
   0.0012328589415155  -0.0004346155641460   0.0011527560435411   0.0000212836512389
   0.0006857592808141   0.0009729411948072  -0.0013790426992233   0.0009804192382736
   0.0013483708962889  -0.0002305843358192  -0.0001680391251305   0.0001999125328848
   0.0006056563828397  -0.0003769754507680   0.0006988252238264   0.0003774852305456
  -0.0007004738460170   0.0014532859051401  -0.0014549345273307  -0.0010779590765626
   0.0010758006745945   0.0006308252847533   0.0000391863615303   0.0005547457352175
  -0.0006268371067154   0.0005916389232230  -0.0005899439187100   0.0009083418355900
   0.0003802714759539   0.0014604472609574  -0.0000368931880055  -0.0009224169011974
  -0.0014504872608334  -0.0003703114758299  -0.0005507575571797  -0.0005280703596361
   0.0005521054253674
  -0.0000153982562481  -0.0001894253010090  -0.0000151971488474  -0.0002322861051585
  -0.0003153032950635   0.0002530123956157  -0.0006708584702541  -0.0000702824710705
   0.0001083148514990   0.0002125617542185  -0.0001181375180068  -0.0001080743684516
   0.0002080109428014   0.0000475536356410   0.0000488247841748   0.0000228835157420
   0.0000237787763774  -0.0000179594574656   0.0000354553604895   0.0000938801703290
  -0.0002598200382603   0.0000906027953849   0.0000388309864025   0.0003021193399507
  -0.0004910191369638   0.0002182659454193  -0.0001758745714795   0.0001946972947098
  -0.0001056559956346  -0.0002796481065917   0.0001810377793650   0.0001939510431617
  -0.0001280456818470   0.0003087916122870  -0.0002827290184687   0.0002997861923062
   0.0002112655584531  -0.0001070847028862  -0.0004923306605915  -0.0001757810969943
   0.0002088809157853   0.0000842122872569  -0.0000115556236638   0.0000810774537973
  -0.0000161263258742  -0.0002618323453229   0.0000115708632388  -0.0000469592669641
   0.0000910185026741  -0.0000956327114423   0.0000370691545520  -0.0001028065942665
   0.0000330378249363  -0.0000204004004716  -0.0004245897060595  -0.0001046695059185
  -0.0001100535516257  -0.0003349365549053  -0.0004192056603523  -0.0005996164359202
  -0.0005099632847660  -0.0005942323902130   0.0003035834529681  -0.0000858984270739
   0.0001007369375135  -0.0002887449425286  -0.0004258575246260  -0.0006061567990877
  -0.0006287040400807   0.0001232841785064  -0.0002661977015356   0.0006269486586648
  -0.0001007616949107   0.0004250983661481   0.0004167905063665   0.0005060298746923
   0.0005955321147250   0.0003355961261154   0.0005872242549434   0.0000223734005736
   0.0001118756406063   0.0002957520839651  -0.0002968007178147   0.0006004701566277
   0.0002692735819280  -0.0001272401969478   0.0004309096357607   0.0000997130610611
   0.0001035677808247   0.0000119160933956   0.0002324199507819  -0.0000102320972806
  -0.0002308468487010   0.0002102717601057  -0.0002086986580247  -0.0002206147514203
   0.0002205038573863   0.0002208664960949   0.0000713251662414   0.0000799100777267
  -0.0002233881781593   0.0001495413298534  -0.0001537569260326   0.0001511965678826
  -0.0002893729380412   0.0006069461651831  -0.0000696312521267  -0.0001581405195835
  -0.0005987100255073   0.0002976090777171  -0.0000824317597912  -0.0004405695059238
   0.0004557495973005
   0.0000075915508891  -0.0002572430018650   0.0000094939143338  -0.0002750017278298
  -0.0003252328641293   0.0003991828884843  -0.0004507690348951  -0.0002986969268789
   0.0002023010035911   0.0002366193197970  -0.0001969969546436  -0.0002027013789840
   0.0002356489570965   0.0000110495099471   0.0000158312121706   0.0000006128458856
  -0.0000034767327342  -0.0002022542557780   0.0001979867204578   0.0000986520989125
  -0.0003676019328752   0.0000918024808840   0.0002022990432046   0.0000264553240125
  -0.0002991867595402   0.0001441996318708  -0.0001605730446095   0.0002619677134596
   0.0000523710044176  -0.0000304632975581   0.0000278065820450   0.0000292020853055
  -0.0001832968427806   0.0003251543197607  -0.0000352622480178   0.0000273411498605
   0.0001349748071349   0.0000519197013597  -0.0002963900091487  -0.0001595214141133
   0.0002671985824304   0.0001540517935542   0.0001146377386086   0.0001485729777303
   0.0001096760078781  -0.0002006193053128  -0.0002449011674667  -0.0001245350144479
  -0.0001984366981880   0.0001281754131360   0.0000737165578296   0.0001277887923101
   0.0000742168164032   0.0000104554516427  -0.0002618038043980   0.0000945073827513
   0.0000337489589821  -0.0002850973117374  -0.0002010453806288  -0.0002023360875904
  -0.0002256295949298  -0.0001415776638212   0.0000060691158074   0.0001746046867391
  -0.0001060267248940   0.0000625088460377  -0.0002753904861151  -0.0001752087525314
  -0.0003874863268166   0.0001062508493912   0.0002747864203228   0.0003845285387799
   0.0001059340101530   0.0002592604309436   0.0001924529533791   0.0002228028776530
   0.0002015916777992   0.0002804716307975   0.0001347842002346  -0.0000071231652467
  -0.0000283343651005  -0.0000621313306593  -0.0000015734586442   0.0001722158279829
  -0.0002744440414563  -0.0001063787006439   0.0002770210699826  -0.0001696387994565
  -0.0000951418426651   0.0000620992389266  -0.0000869859705859  -0.0000576634828760
   0.0000863285824570  -0.0002067486923886   0.0002060913042597   0.0001439920653331
  -0.0001490852095125  -0.0000103137489267  -0.0000138501845821   0.0000166080817488
   0.0000059161444044   0.0000035364356555  -0.0000071555016890  -0.0000769914733670
  -0.0002904116417629   0.0001367272704329   0.0000130716460934   0.0000762879145284
  -0.0001371322538675   0.0002900066583282  -0.0000210056862711  -0.0002134201683959
   0.0002137187437998
   0.0002163454381449  -0.0000230613057725   0.0002281964378476  -0.0000036522892850
   0.0000116191934584   0.0000713184707266   0.0001803551958182  -0.0004667554521391
   0.0002900595390376   0.0002409503673775  -0.0003221417781286  -0.0003345998190239
   0.0002416435168389  -0.0000364533799210  -0.0000310201469822  -0.0000712487511906
  -0.0000736936674930  -0.0001075730692165   0.0001830784946499  -0.0001199474930082
   0.0000227787800834  -0.0001283047884358   0.0001891486128590  -0.0002133208404633
   0.0000782980474524   0.0001128333840052  -0.0001378367121765  -0.0001245125089242
   0.0003383185140182  -0.0000430555804128  -0.0000967911971998  -0.0001021617340121
   0.0001888712562118  -0.0000105794124410  -0.0000361843118851  -0.0002099360283009
   0.0001096102551691   0.0003378749896731   0.0000867440821545  -0.0001377755884870
  -0.0001348956960595   0.0000222742924232   0.0000413179591467   0.0000275204783910
   0.0000425278390991   0.0000561812935848  -0.0001016902444039  -0.0000456018811438
  -0.0000919629615182   0.0000633423621901   0.0000250027876963   0.0000641361911617
   0.0000270295663280  -0.0000938644585495  -0.0001257411437382   0.0001579419557926
  -0.0000001223399071  -0.0002194832623806   0.0000323231519615  -0.0000093960170617
  -0.0001031381357041   0.0001486682786380   0.0000322413441892   0.0000526836404096
  -0.0001728248270918  -0.0001523825308714   0.0001543916662829   0.0002845036028229
  -0.0000506745049981   0.0001623532807292   0.0001827955769497   0.0000543325703188
   0.0001722672499271   0.0001253472314447  -0.0000400410216466   0.0001053482049274
   0.0000134890719534   0.0002172063644187  -0.0001518991811380   0.0001002431798259
   0.0000083840468519   0.0001488399695039  -0.0000363532213376  -0.0002748991171893
  -0.0001803917180041  -0.0001569644375809  -0.0001542879009459  -0.0000597805017608
  -0.0001570042062394   0.0000296528580073   0.0000647196814917  -0.0000355041601300
  -0.0000633362788895  -0.0000004373366456   0.0000018207392478  -0.0000278321187595
   0.0000350668234844  -0.0000759305760340  -0.0000148110315977  -0.0000484198108224
   0.0000729801688445  -0.0000611195444363   0.0000602804352306  -0.0000490995890399
   0.0000695409515941  -0.0001726422699332   0.0000126997336139   0.0000491604227586
   0.0001678009633926  -0.0000743822581348   0.0000454694036329   0.0001186405406340
  -0.0001235426808934
   0.0002166995800327   0.0000731503890485   0.0002386378981970   0.0001140228007443
   0.0001601190243829  -0.0001607208857085   0.0004028924128820  -0.0002539922254505
   0.0001605666749599   0.0001251708439870  -0.0001646167254622  -0.0001742977874724
   0.0001164476880348  -0.0000223268784333  -0.0000270204147421  -0.0000433708014822
  -0.0000418602213014   0.0000177348794441   0.0000632849211508  -0.0001795884733095
   0.0002414162939991  -0.0001775275185530   0.0000628411683822  -0.0001922135981455
   0.0002018845656978   0.0000744741864184  -0.0000222220408364  -0.0003013884099980
   0.0002654043253237  -0.0000301740441554  -0.0001585906641235  -0.0001581956805693
   0.0003418671085907  -0.0001820106474562  -0.0000110835848158  -0.0001900928653153
   0.0000800883737315   0.0002747907231898   0.0002069454423363  -0.0000262595717798
  -0.0003221580025716  -0.0000848623512356  -0.0000510655488570  -0.0000735383998270
  -0.0000454731910623   0.0001644852007278   0.0000936658553244   0.0000175254467284
   0.0000925720556969  -0.0000535894982470  -0.0000304387503850  -0.0000543662758710
  -0.0000254171928998  -0.0000859552687503   0.0000003465840331   0.0001056346896911
  -0.0000133451395331  -0.0000722635451841   0.0001193264132573   0.0000475451451640
  -0.0000250649840531   0.0001665249743882   0.0000262513434756   0.0000065636906213
  -0.0001170013614029  -0.0001366890142573   0.0003715874557163   0.0003957561028308
   0.0002283347508378   0.0000504199905901   0.0000307323377358  -0.0002176917907343
   0.0001157423849747  -0.0000015277661556  -0.0001187407446126   0.0000333450839335
  -0.0000405575022741   0.0000723748200519  -0.0001577704807310   0.0000879352370828
   0.0000140326508752   0.0001359693569951  -0.0000423041184191  -0.0003869478957662
  -0.0000332867480367  -0.0000535137200571  -0.0003757382941281  -0.0000220771463987
  -0.0001031803275817  -0.0000195729412686   0.0000858574934341   0.0000082604510521
  -0.0000730674157715   0.0001136908857548  -0.0001009008080922  -0.0000813278668236
   0.0001054304347027  -0.0000427438012027  -0.0000066303483863  -0.0000359338317919
   0.0000380751116286  -0.0000361134528164   0.0000378954906042   0.0000451199736810
   0.0003391050869034  -0.0002432352444997   0.0000001796210244  -0.0000483149912994
   0.0002456701219230  -0.0003366702094801   0.0000312651422179   0.0002939851132224
  -0.0002883552181807
   0.0001105605983382   0.0001918468262998   0.0001299777055653   0.0002167025635853
   0.0002545439542172  -0.0003343950909741   0.0004502490955668   0.0000042852197885
   0.0000106220392079  -0.0000359134224781   0.0000129822124963   0.0000130124825486
  -0.0000410531829936  -0.0000166319969854  -0.0000204403980279  -0.0000267727848440
  -0.0000318749671041   0.0001031350807033  -0.0000452558994611  -0.0001780450995045
   0.0003556292905193  -0.0001700117523857  -0.0000520768619214  -0.0001055571141287
   0.0002223288453328   0.0000203948581356   0.0000792830749026  -0.0003281812250202
   0.0001022970920423   0.0000158170278503  -0.0001274352249888  -0.0001266055009487
   0.0003057275323979  -0.0002822567643363   0.0000298470001935  -0.0001042290020362
   0.0000272439823638   0.0001124064137151   0.0002184799980731   0.0000779680690901
  -0.0003428230046706  -0.0001350798496038  -0.0001049870619326  -0.0001299949226468
  -0.0001008592446186   0.0002005363384573   0.0002112318927880   0.0000817204258790
   0.0001918500460123  -0.0001255037036062  -0.0000629170697754  -0.0001233614922360
  -0.0000559498204443  -0.0000730891051540   0.0000852413616384   0.0000256518551064
  -0.0000233254945347   0.0000354777510191   0.0001342187112795   0.0000681947310273
   0.0000184311204080   0.0001171720806683   0.0000176373583303  -0.0000424594810910
  -0.0000213714874767  -0.0000814683268980   0.0004141022641729   0.0003465268578356
   0.0003750934183659  -0.0000499380480070  -0.0001100348874283  -0.0003673755601062
   0.0000200202613846  -0.0000878960924517  -0.0001299568097451  -0.0000101825612470
  -0.0000605596034794  -0.0000375190502193  -0.0001026203207728   0.0000685477221520
   0.0000181706799196   0.0000808967399106  -0.0000295899203499  -0.0003444214844517
   0.0001038508155651   0.0000429743370391  -0.0004169857418407   0.0000312865581761
  -0.0000238900373738  -0.0000434297555713   0.0000738673571068   0.0000390255728338
  -0.0000606090785376   0.0001563226855119  -0.0001430644069428  -0.0000996346513715
   0.0001172971126781   0.0000034085684688   0.0000094679098675  -0.0000230836372036
  -0.0000082239774997  -0.0000060593413987   0.0000088003183052   0.0000942510109587
   0.0004092274389448  -0.0002161800333378  -0.0000170242958049  -0.0000947932970579
   0.0002201831309282  -0.0004052243413545   0.0000182682281727   0.0003149764279861
  -0.0003104310442965
  -0.0001219733396592   0.0001969630889440  -0.0001279545292707   0.0001737516451563
   0.0001868946354535  -0.0002621946565570   0.0001711838947037   0.0002867701184901
  -0.0001726682019507  -0.0001616044575253   0.0001676765813577   0.0001848067917218
  -0.0001520341260894  -0.0000022624330086  -0.0000028414318474   0.0000124112924394
   0.0000023319855741   0.0001330949878693  -0.0001330182030460  -0.0000526036764348
   0.0002187516199321  -0.0000467763195632  -0.0001385331792970   0.0000866283007654
   0.0000730690736762  -0.0000702272923366   0.0001088422475101  -0.0000919272314460
  -0.0001524009730894   0.0000743247805527   0.0000160696439522   0.0000065242012859
   0.0000078127462395  -0.0001815121115834   0.0000604887625653   0.0000879030962672
  -0.0000683730815758  -0.0001594614422427   0.0000604077565541   0.0001164869586664
  -0.0000823387826746  -0.0000904031430557  -0.0000894360043185  -0.0001019435678903
  -0.0000916458250380   0.0000862748884459   0.0001942605324995   0.0000952372231375
   0.0001778504346319  -0.0001228628209077  -0.0000580687153260  -0.0001158961001689
  -0.0000565893834054  -0.0000173464052336   0.0000995974714401  -0.0000903520379304
  -0.0000372563186308   0.0001195073848372   0.0000465017521405   0.0000215429308983
   0.0000414528442954  -0.0000315527884013   0.0000264044288228  -0.0000205642062921
   0.0001175522955419   0.0000705836604270   0.0001797358869950   0.0000563265970870
   0.0002708837537141  -0.0000970048610852  -0.0001439734962001  -0.0002797620287141
  -0.0001171400302396  -0.0001012917758311  -0.0000431673516753  -0.0000412792577633
  -0.0000212856954357  -0.0001212853381588   0.0000368387287201   0.0000103195626127
   0.0000303131249403  -0.0000754836906658  -0.0000148899249850  -0.0000618586771407
   0.0001424196609076   0.0001007633213339  -0.0001775119234595   0.0000267664145888
   0.0000884375490962  -0.0000382250372785  -0.0000191951101511   0.0000512574146750
   0.0000112673422095   0.0000702873418023  -0.0000782151097440  -0.0000399900724655
   0.0000190299271274   0.0000558923383624   0.0000191059253363   0.0000189007861037
  -0.0000522519032406   0.0000367864130261  -0.0000343662763182   0.0000880395362011
   0.0001738406630985  -0.0000134397938136  -0.0000178856269224  -0.0000802937067655
   0.0000055074201319  -0.0001817730367802  -0.0000152603509819   0.0000858011268974
  -0.0001014793300147
  -0.0000662827176415  -0.0000027237575181  -0.0000647922126034  -0.0000100944892377
  -0.0000276608602566   0.0000405759400385  -0.0000999440471482   0.0000651895133618
  -0.0000182013883953  -0.0000177129323285   0.0000378488582592   0.0000341326020226
  -0.0000201640613233   0.0000082873608930   0.0000026345391954   0.0000011907985714
   0.0000101806433551   0.0000117423752990  -0.0000262391630648   0.0000442454237442
  -0.0000601463031775   0.0000471597088640  -0.0000301184816704   0.0000610960884353
  -0.0000382966787570  -0.0000527077937067   0.0000038101990849   0.0000983768039312
  -0.0000816030567513   0.0000012445348704   0.0000499769771027   0.0000565099584553
  -0.0001027664188958   0.0000431999587126   0.0000025377062664   0.0000589199672448
  -0.0000471800035815  -0.0000807035766553  -0.0000404982908313   0.0000009563416947
   0.0001003158097116   0.0000178927470454   0.0000131872311039   0.0000216008027502
   0.0000144821576460  -0.0000434169279252  -0.0000246254971788   0.0000002169692127
  -0.0000148306425358   0.0000108537000018   0.0000064533240146   0.0000043447321103
   0.0000028172136738  -0.0000064405739662  -0.0000102595802815  -0.0000660065078839
  -0.0000364939667329   0.0000197938124852  -0.0000397721214325  -0.0000237398926613
   0.0000063135001055  -0.0000532524338122   0.0000222754915049   0.0000152509805784
   0.0000725129125675   0.0000654884016410  -0.0000772850927107  -0.0000808809726027
  -0.0000270476716481   0.0000186796116129   0.0000116551006863   0.0000277401615340
  -0.0000726679489805   0.0000140226167292   0.0000460909518775  -0.0000084197095249
   0.0000226672698028  -0.0000170643625984   0.0000547356049510   0.0000022108771334
   0.0000332978564611  -0.0000620809905065  -0.0000251004863173   0.0000789980683804
  -0.0000108230836601  -0.0000214100421341   0.0000753076241972  -0.0000145135278433
   0.0000653661916093  -0.0000002304710826  -0.0000152264223655  -0.0000036943764361
   0.0000147517619426  -0.0000186903277190   0.0000182156672962   0.0000184461383787
  -0.0000149959512829   0.0000109331319286   0.0000030461177031   0.0000063348186959
  -0.0000095243010192   0.0000078870142255  -0.0000079721054896  -0.0000104074264578
  -0.0000930563266679   0.0000807401297946  -0.0000015521955296   0.0000041076689172
  -0.0000785412312929   0.0000952552251696  -0.0000049259877865  -0.0000826489002101
   0.0000911475562525

$hessian_approx
 48 48
                  0          1          2          3          4          5    
      0       0.558544  -0.026515  -0.011697  -0.141283   0.001205  -0.048385
      1      -0.026515   0.556402  -0.042443  -0.017399  -0.058856  -0.009295
      2      -0.011697  -0.042443   0.400541  -0.083368  -0.018902  -0.102206
      3      -0.141283  -0.017399  -0.083368   0.398777  -0.011697  -0.002161
      4       0.001205  -0.058856  -0.018902  -0.011697   0.580717  -0.003267
      5      -0.048385  -0.009295  -0.102206  -0.002161  -0.003267   0.577607
      6      -0.102308  -0.032833   0.019144  -0.102851   0.047802   0.099064
      7      -0.014585  -0.002381  -0.000228   0.022031  -0.084221  -0.020156
      8       0.013757   0.002006  -0.010765   0.109633  -0.025798  -0.186879
      9      -0.113218   0.025854   0.082685  -0.013416  -0.001589  -0.000843
     10       0.026984  -0.059566  -0.016937  -0.002469  -0.007003  -0.009575
     11       0.043408  -0.023531  -0.128988  -0.006301  -0.013112  -0.044633
     12       0.009895   0.011234  -0.004338  -0.014404  -0.001764  -0.009339
     13      -0.002870  -0.010261   0.002561   0.003312   0.007286   0.005255
     14      -0.000062   0.001230  -0.001691   0.013230  -0.020761   0.008385
     15      -0.003574   0.010771  -0.002797  -0.013401  -0.027219   0.007683
     16       0.010018   0.015277  -0.005435  -0.001868  -0.005940  -0.003770
     17      -0.002966  -0.005720   0.000475   0.011892   0.030470  -0.012470
     18      -0.095589  -0.087962   0.028794  -0.000079  -0.024804  -0.003049
     19      -0.073014  -0.205461   0.049835   0.011437  -0.027631  -0.009669
     20       0.024338   0.051675  -0.066926  -0.014973  -0.012965   0.009920
     21      -0.110734   0.104077  -0.021474  -0.005897   0.014385  -0.018975
     22       0.093951  -0.192587   0.027811  -0.017274   0.004749   0.015227
     23      -0.018779   0.027187  -0.056181  -0.009085   0.018733  -0.006726
     24      -0.007925   0.022399  -0.018077  -0.053235   0.018436  -0.016434
     25       0.002822   0.001739  -0.005602   0.024173  -0.174084   0.107345
     26      -0.019409   0.003644  -0.005847  -0.020601   0.120321  -0.156935
     27       0.001098  -0.024005  -0.006131  -0.050796  -0.002630  -0.000534
     28      -0.015330  -0.027172   0.008085  -0.008500  -0.246673  -0.059363
     29      -0.006918  -0.020067  -0.001755  -0.003185  -0.058707  -0.068333
     30       0.005637  -0.013125   0.013592  -0.000729  -0.005045  -0.001392
     31      -0.010670  -0.014024   0.001094  -0.005811   0.018339   0.003648
     32       0.010908   0.031034  -0.018850   0.004904  -0.017717  -0.010144
     33      -0.001712   0.026215   0.004050  -0.001753  -0.001002   0.000471
     34       0.012419  -0.001086  -0.001010   0.004230  -0.007143  -0.016321
     35       0.014163  -0.013339  -0.008911  -0.000353  -0.002838  -0.011280
     36      -0.002399   0.002509   0.000122  -0.001913  -0.001065  -0.001602
     37       0.000831  -0.003091   0.000891  -0.000600   0.004025  -0.000270
     38      -0.004692  -0.001060   0.000876   0.002140  -0.001709   0.003012
     39      -0.001681   0.002701  -0.000978   0.001326  -0.007149   0.000372
     40       0.002986  -0.002389   0.000178   0.000710   0.005097  -0.000757
     41       0.003963   0.001871  -0.000657  -0.002367   0.000652  -0.001444
     42       0.002207  -0.001288   0.000578  -0.001378  -0.002541  -0.000012
     43      -0.004972   0.002007   0.000146   0.000596  -0.006363   0.001288
     44      -0.002684  -0.000382   0.000476   0.002435  -0.000742   0.003602
     45       0.003003  -0.001065  -0.000537   0.001271   0.003787  -0.004537
     46      -0.003250   0.002009  -0.000188  -0.001172  -0.002784  -0.001431
     47       0.004313  -0.000078  -0.000224  -0.001750   0.004152  -0.000750
                  6          7          8          9         10         11    
      0      -0.102308  -0.014585   0.013757  -0.113218   0.026984   0.043408
      1      -0.032833  -0.002381   0.002006   0.025854  -0.059566  -0.023531
      2       0.019144  -0.000228  -0.010765   0.082685  -0.016937  -0.128988
      3      -0.102851   0.022031   0.109633  -0.013416  -0.002469  -0.006301
      4       0.047802  -0.084221  -0.025798  -0.001589  -0.007003  -0.013112
      5       0.099064  -0.020156  -0.186879  -0.000843  -0.009575  -0.044633
      6       0.674957   0.047529  -0.025923  -0.150240  -0.013624  -0.115566
      7       0.047529   0.337657   0.051313  -0.039856  -0.086917  -0.021390
      8      -0.025923   0.051313   0.537131  -0.113771  -0.022039  -0.135423
      9      -0.150240  -0.039856  -0.113771   0.408474   0.001941   0.042057
     10      -0.013624  -0.086917  -0.022039   0.001941   0.582682  -0.000132
     11      -0.115566  -0.021390  -0.135423   0.042057  -0.000132   0.567693
     12      -0.198339   0.034732   0.002896  -0.014636   0.008223   0.011115
     13       0.058919  -0.047863  -0.016102  -0.004210   0.013939  -0.008265
     14      -0.003900  -0.013132  -0.079824  -0.008895   0.016496   0.001440
     15      -0.102713  -0.060858   0.019789  -0.015807  -0.031154   0.009946
     16      -0.101990  -0.112546   0.022397  -0.006064  -0.016622   0.008378
     17       0.031838   0.017660  -0.078462  -0.007555  -0.019798   0.001393
     18      -0.002358   0.006999  -0.001772   0.003962  -0.015366   0.012955
     19       0.005211   0.015272  -0.005298   0.020113  -0.008132   0.015293
     20      -0.001391  -0.005370  -0.000867   0.006048   0.026144  -0.013273
     21       0.001932   0.007162  -0.002483   0.000006   0.016347   0.010313
     22       0.006506  -0.009008   0.000927  -0.012774  -0.012591  -0.009714
     23      -0.002084   0.000948  -0.002695   0.017890  -0.020503   0.005845
     24       0.002867  -0.020601   0.016838  -0.002565  -0.001459  -0.002665
     25       0.005061   0.006127  -0.004459   0.005808   0.000176   0.009249
     26      -0.017935   0.015853  -0.014319  -0.005251  -0.003042  -0.017661
     27      -0.001346   0.022699   0.005048  -0.001176  -0.002816   0.000942
     28      -0.020255   0.000576   0.000458  -0.009884   0.016541  -0.018454
     29      -0.008262  -0.018735  -0.007933  -0.002914   0.002142  -0.009154
     30      -0.001283   0.019069  -0.018614  -0.051896   0.014326  -0.015112
     31      -0.012578   0.005779  -0.005003   0.010439  -0.151490   0.107769
     32       0.013965   0.006199  -0.013377  -0.010088   0.104951  -0.163863
     33       0.003201  -0.030471  -0.006069  -0.050394   0.001096  -0.000190
     34       0.011791  -0.002920  -0.003898   0.010062  -0.271675  -0.047936
     35       0.009576  -0.016574  -0.005863   0.000313  -0.059713  -0.064244
     36      -0.006833   0.022512   0.024260   0.002033  -0.006494   0.002725
     37      -0.003076  -0.002329   0.008115   0.001291   0.003706  -0.002440
     38      -0.005184  -0.001376  -0.003935   0.001269  -0.001742  -0.000208
     39      -0.011339   0.007803  -0.030378  -0.001600   0.000632   0.002899
     40      -0.001197  -0.006210  -0.005318  -0.001413   0.004538  -0.000699
     41       0.008783   0.000107   0.004086  -0.000562   0.001120   0.002423
     42      -0.000133  -0.005983   0.026375   0.002159   0.004777   0.001608
     43       0.000713  -0.003454   0.007716   0.000246  -0.003558   0.003101
     44      -0.009010   0.002259  -0.003937   0.001328  -0.004253  -0.001435
     45      -0.003642  -0.018259  -0.019531  -0.001507  -0.001719   0.001947
     46       0.003375  -0.007164  -0.005227  -0.000009  -0.003914   0.002943
     47       0.007667   0.003479   0.002713  -0.001690   0.004876   0.000589
                 12         13         14         15         16         17    
      0       0.009895  -0.002870  -0.000062  -0.003574   0.010018  -0.002966
      1       0.011234  -0.010261   0.001230   0.010771   0.015277  -0.005720
      2      -0.004338   0.002561  -0.001691  -0.002797  -0.005435   0.000475
      3      -0.014404   0.003312   0.013230  -0.013401  -0.001868   0.011892
      4      -0.001764   0.007286  -0.020761  -0.027219  -0.005940   0.030470
      5      -0.009339   0.005255   0.008385   0.007683  -0.003770  -0.012470
      6      -0.198339   0.058919  -0.003900  -0.102713  -0.101990   0.031838
      7       0.034732  -0.047863  -0.013132  -0.060858  -0.112546   0.017660
      8       0.002896  -0.016102  -0.079824   0.019789   0.022397  -0.078462
      9      -0.014636  -0.004210  -0.008895  -0.015807  -0.006064  -0.007555
     10       0.008223   0.013939   0.016496  -0.031154  -0.016622  -0.019798
     11       0.011115  -0.008265   0.001440   0.009946   0.008378   0.001393
     12       0.410517  -0.154966   0.067512  -0.036248   0.064342  -0.021395
     13      -0.154966   0.407807   0.081291   0.021470  -0.171995   0.024514
     14       0.067512   0.081291   0.617940  -0.009449   0.020011  -0.075969
     15      -0.036248   0.021470  -0.009449   0.261899   0.108907   0.012579
     16       0.064342  -0.171995   0.020011   0.108907   0.526511   0.021447
     17      -0.021395   0.024514  -0.075969   0.012579   0.021447   0.643075
     18      -0.001574  -0.001598   0.000690   0.005060  -0.001714   0.000107
     19      -0.001672  -0.002597   0.001279   0.004914  -0.004011   0.000698
     20       0.000552   0.001172   0.000634  -0.001786   0.001132  -0.000148
     21      -0.003404  -0.002776   0.001175   0.004762  -0.004024   0.000643
     22      -0.003121   0.009319  -0.002013  -0.008665  -0.002661   0.001758
     23       0.001121  -0.002035   0.001111   0.001852   0.001398   0.000107
     24       0.002756   0.000066  -0.001447  -0.002007   0.001215   0.003883
     25      -0.001462  -0.004222   0.001763  -0.000288   0.004046  -0.001225
     26       0.004211  -0.001543   0.002445   0.002541   0.000905  -0.004124
     27      -0.001355   0.002464   0.002270   0.002689  -0.000417   0.000362
     28      -0.000422  -0.001213  -0.000157   0.009335  -0.000104   0.000998
     29       0.002544  -0.002981  -0.001806   0.000046   0.001093   0.000699
     30      -0.002365   0.001343  -0.003427   0.002033  -0.000450  -0.000094
     31      -0.002066  -0.000116  -0.000463   0.006976  -0.001014  -0.001677
     32      -0.001862   0.001992  -0.002072  -0.004239  -0.000116   0.002721
     33       0.002397   0.001392   0.001034  -0.003383  -0.001530  -0.003993
     34      -0.003162  -0.002218   0.001601  -0.001426   0.001971  -0.001744
     35      -0.002890   0.004544   0.001222  -0.001766  -0.004302  -0.001105
     36      -0.062467   0.038521   0.040441  -0.002274  -0.003487  -0.004343
     37       0.043154  -0.121179  -0.110132   0.009706  -0.013862  -0.022116
     38       0.048283  -0.117177  -0.214364  -0.001942   0.009435   0.006829
     39      -0.093008   0.018625  -0.093676  -0.001171  -0.001552   0.006606
     40       0.017414  -0.047699   0.013652   0.014626  -0.003683   0.024884
     41      -0.102422   0.020701  -0.257229  -0.004153  -0.002903  -0.004556
     42      -0.000542   0.004946  -0.021205  -0.040947  -0.012203   0.014442
     43      -0.002854  -0.010546   0.022894  -0.010753  -0.061027   0.040219
     44       0.005407  -0.000485  -0.002624   0.015692   0.050224  -0.293120
     45       0.002536   0.015679   0.015688  -0.054677  -0.049166  -0.042015
     46      -0.008819  -0.018689  -0.013409  -0.046198  -0.155020  -0.110156
     47      -0.002016   0.006897   0.002402  -0.044011  -0.120250  -0.185210
                 18         19         20         21         22         23    
      0      -0.095589  -0.073014   0.024338  -0.110734   0.093951  -0.018779
      1      -0.087962  -0.205461   0.051675   0.104077  -0.192587   0.027187
      2       0.028794   0.049835  -0.066926  -0.021474   0.027811  -0.056181
      3      -0.000079   0.011437  -0.014973  -0.005897  -0.017274  -0.009085
      4      -0.024804  -0.027631  -0.012965   0.014385   0.004749   0.018733
      5      -0.003049  -0.009669   0.009920  -0.018975   0.015227  -0.006726
      6      -0.002358   0.005211  -0.001391   0.001932   0.006506  -0.002084
      7       0.006999   0.015272  -0.005370   0.007162  -0.009008   0.000948
      8      -0.001772  -0.005298  -0.000867  -0.002483   0.000927  -0.002695
      9       0.003962   0.020113   0.006048   0.000006  -0.012774   0.017890
     10      -0.015366  -0.008132   0.026144   0.016347  -0.012591  -0.020503
     11       0.012955   0.015293  -0.013273   0.010313  -0.009714   0.005845
     12      -0.001574  -0.001672   0.000552  -0.003404  -0.003121   0.001121
     13      -0.001598  -0.002597   0.001172  -0.002776   0.009319  -0.002035
     14       0.000690   0.001279   0.000634   0.001175  -0.002013   0.001111
     15       0.005060   0.004914  -0.001786   0.004762  -0.008665   0.001852
     16      -0.001714  -0.004011   0.001132  -0.004024  -0.002661   0.001398
     17       0.000107   0.000698  -0.000148   0.000643   0.001758   0.000107
     18       0.094708   0.069918  -0.022959  -0.012322   0.046578  -0.011165
     19       0.069918   0.170807  -0.038671  -0.048266   0.027599  -0.002308
     20      -0.022959  -0.038671   0.067363   0.014247  -0.012973   0.001079
     21      -0.012322  -0.048266   0.014247   0.120898  -0.089188   0.016523
     22       0.046578   0.027599  -0.012973  -0.089188   0.167690  -0.020641
     23      -0.011165  -0.002308   0.001079   0.016523  -0.020641   0.058558
     24       0.006963   0.006659  -0.001101   0.002551  -0.007698  -0.002063
     25      -0.012004  -0.015387   0.005897  -0.015323   0.018476  -0.003861
     26       0.014710   0.023503  -0.006592   0.018424  -0.019946   0.001947
     27      -0.001620   0.001120  -0.004056   0.001990  -0.002275   0.001622
     28       0.021268   0.042098  -0.014539   0.022854  -0.021081   0.003666
     29       0.007283   0.013363  -0.006190   0.009730  -0.009373   0.002582
     30      -0.003642  -0.002198   0.004375  -0.001627   0.000670  -0.000928
     31       0.014919   0.029619  -0.010052   0.014692  -0.013455   0.002079
     32      -0.016619  -0.033456   0.008344  -0.019127   0.019022  -0.001442
     33       0.004174   0.002027  -0.002089   0.000429  -0.002758   0.004156
     34      -0.017942  -0.025110   0.009386  -0.022122   0.025564  -0.005064
     35      -0.007348  -0.012558   0.005528  -0.008862   0.007658  -0.003783
     36       0.001073   0.001589  -0.000749   0.001504  -0.003059   0.000458
     37      -0.001334  -0.001684   0.000507  -0.000387   0.002521  -0.000773
     38       0.000263   0.000266   0.000005   0.001015   0.000149   0.000102
     39       0.001259   0.001871  -0.000371   0.001272  -0.003082   0.001013
     40      -0.001343  -0.001685   0.000646  -0.000943   0.002465  -0.000467
     41       0.000290   0.000346  -0.000199  -0.001225  -0.000497   0.000288
     42       0.000125   0.000186  -0.000244  -0.000708   0.000958  -0.000389
     43       0.002316   0.003173  -0.000972   0.001907  -0.003545   0.000815
     44      -0.001332  -0.002026   0.000930   0.000870   0.000932  -0.000287
     45       0.000276   0.000439   0.000040  -0.001054   0.001020  -0.000015
     46       0.002529   0.003557  -0.001146   0.001403  -0.003584   0.000877
     47      -0.000108   0.000038   0.000164  -0.001019   0.000356  -0.000084
                 24         25         26         27         28         29    
      0      -0.007925   0.002822  -0.019409   0.001098  -0.015330  -0.006918
      1       0.022399   0.001739   0.003644  -0.024005  -0.027172  -0.020067
      2      -0.018077  -0.005602  -0.005847  -0.006131   0.008085  -0.001755
      3      -0.053235   0.024173  -0.020601  -0.050796  -0.008500  -0.003185
      4       0.018436  -0.174084   0.120321  -0.002630  -0.246673  -0.058707
      5      -0.016434   0.107345  -0.156935  -0.000534  -0.059363  -0.068333
      6       0.002867   0.005061  -0.017935  -0.001346  -0.020255  -0.008262
      7      -0.020601   0.006127   0.015853   0.022699   0.000576  -0.018735
      8       0.016838  -0.004459  -0.014319   0.005048   0.000458  -0.007933
      9      -0.002565   0.005808  -0.005251  -0.001176  -0.009884  -0.002914
     10      -0.001459   0.000176  -0.003042  -0.002816   0.016541   0.002142
     11      -0.002665   0.009249  -0.017661   0.000942  -0.018454  -0.009154
     12       0.002756  -0.001462   0.004211  -0.001355  -0.000422   0.002544
     13       0.000066  -0.004222  -0.001543   0.002464  -0.001213  -0.002981
     14      -0.001447   0.001763   0.002445   0.002270  -0.000157  -0.001806
     15      -0.002007  -0.000288   0.002541   0.002689   0.009335   0.000046
     16       0.001215   0.004046   0.000905  -0.000417  -0.000104   0.001093
     17       0.003883  -0.001225  -0.004124   0.000362   0.000998   0.000699
     18       0.006963  -0.012004   0.014710  -0.001620   0.021268   0.007283
     19       0.006659  -0.015387   0.023503   0.001120   0.042098   0.013363
     20      -0.001101   0.005897  -0.006592  -0.004056  -0.014539  -0.006190
     21       0.002551  -0.015323   0.018424   0.001990   0.022854   0.009730
     22      -0.007698   0.018476  -0.019946  -0.002275  -0.021081  -0.009373
     23      -0.002063  -0.003861   0.001947   0.001622   0.003666   0.002582
     24       0.052821  -0.017095   0.018289  -0.000617  -0.002853  -0.000377
     25      -0.017095   0.165036  -0.117339   0.005353  -0.000672   0.024034
     26       0.018289  -0.117339   0.174770   0.000956  -0.025802   0.003737
     27      -0.000617   0.005353   0.000956   0.051685   0.000014   0.000060
     28      -0.002853  -0.000672  -0.025802   0.000014   0.247000   0.069383
     29      -0.000377   0.024034   0.003737   0.000060   0.069383   0.078142
     30       0.000917   0.000845   0.001844   0.000072   0.001497   0.000529
     31      -0.001322   0.009128  -0.012370  -0.001585  -0.029939  -0.005679
     32       0.002330  -0.009061   0.013639   0.001127   0.025988   0.005204
     33      -0.000280   0.000231  -0.000005   0.000483   0.000786  -0.000390
     34       0.003125  -0.011461   0.017127   0.002237   0.020060   0.005914
     35       0.001368  -0.005643   0.009025  -0.000976   0.009203   0.003698
     36      -0.000087   0.001876  -0.000922  -0.000960   0.001100   0.000836
     37       0.000447  -0.001695   0.000085  -0.000199   0.000694   0.000176
     38      -0.000029   0.000797  -0.001775   0.000242   0.000454  -0.001215
     39      -0.000824   0.001666   0.000946   0.000323   0.000751   0.000149
     40       0.000259  -0.002175   0.001225  -0.000191  -0.000126   0.000871
     41      -0.000899  -0.000106   0.002068  -0.000115  -0.000855   0.000880
     42      -0.001321  -0.000812   0.001478   0.000013  -0.000786  -0.000256
     43      -0.000777   0.003007  -0.001353   0.000169   0.000320  -0.001026
     44       0.000690   0.000359  -0.002044  -0.000366   0.002134  -0.000013
     45       0.000186  -0.000559   0.000999  -0.000645   0.000043   0.001082
     46      -0.000470   0.002237  -0.000699  -0.000189  -0.000491  -0.000343
     47      -0.000292  -0.001135   0.001810  -0.000509  -0.001636   0.001174
                 30         31         32         33         34         35    
      0       0.005637  -0.010670   0.010908  -0.001712   0.012419   0.014163
      1      -0.013125  -0.014024   0.031034   0.026215  -0.001086  -0.013339
      2       0.013592   0.001094  -0.018850   0.004050  -0.001010  -0.008911
      3      -0.000729  -0.005811   0.004904  -0.001753   0.004230  -0.000353
      4      -0.005045   0.018339  -0.017717  -0.001002  -0.007143  -0.002838
      5      -0.001392   0.003648  -0.010144   0.000471  -0.016321  -0.011280
      6      -0.001283  -0.012578   0.013965   0.003201   0.011791   0.009576
      7       0.019069   0.005779   0.006199  -0.030471  -0.002920  -0.016574
      8      -0.018614  -0.005003  -0.013377  -0.006069  -0.003898  -0.005863
      9      -0.051896   0.010439  -0.010088  -0.050394   0.010062   0.000313
     10       0.014326  -0.151490   0.104951   0.001096  -0.271675  -0.059713
     11      -0.015112   0.107769  -0.163863  -0.000190  -0.047936  -0.064244
     12      -0.002365  -0.002066  -0.001862   0.002397  -0.003162  -0.002890
     13       0.001343  -0.000116   0.001992   0.001392  -0.002218   0.004544
     14      -0.003427  -0.000463  -0.002072   0.001034   0.001601   0.001222
     15       0.002033   0.006976  -0.004239  -0.003383  -0.001426  -0.001766
     16      -0.000450  -0.001014  -0.000116  -0.001530   0.001971  -0.004302
     17      -0.000094  -0.001677   0.002721  -0.003993  -0.001744  -0.001105
     18      -0.003642   0.014919  -0.016619   0.004174  -0.017942  -0.007348
     19      -0.002198   0.029619  -0.033456   0.002027  -0.025110  -0.012558
     20       0.004375  -0.010052   0.008344  -0.002089   0.009386   0.005528
     21      -0.001627   0.014692  -0.019127   0.000429  -0.022122  -0.008862
     22       0.000670  -0.013455   0.019022  -0.002758   0.025564   0.007658
     23      -0.000928   0.002079  -0.001442   0.004156  -0.005064  -0.003783
     24       0.000917  -0.001322   0.002330  -0.000280   0.003125   0.001368
     25       0.000845   0.009128  -0.009061   0.000231  -0.011461  -0.005643
     26       0.001844  -0.012370   0.013639  -0.000005   0.017127   0.009025
     27       0.000072  -0.001585   0.001127   0.000483   0.002237  -0.000976
     28       0.001497  -0.029939   0.025988   0.000786   0.020060   0.009203
     29       0.000529  -0.005679   0.005204  -0.000390   0.005914   0.003698
     30       0.054915  -0.016616   0.019500  -0.000712  -0.000778  -0.001521
     31      -0.016616   0.145450  -0.106726   0.003214   0.000862   0.026972
     32       0.019500  -0.106726   0.177156   0.001141  -0.022495   0.002439
     33      -0.000712   0.003214   0.001141   0.050111   0.000989   0.000573
     34      -0.000778   0.000862  -0.022495   0.000989   0.271623   0.065658
     35      -0.001521   0.026972   0.002439   0.000573   0.065658   0.071843
     36       0.000330   0.000946  -0.000659  -0.000854   0.001125  -0.001063
     37      -0.000202   0.000017  -0.000227   0.000791  -0.001674   0.000744
     38       0.000457   0.001300   0.000676   0.001153   0.001567   0.001410
     39      -0.001175   0.000326  -0.001101  -0.000113   0.001696  -0.000524
     40      -0.000384  -0.000186  -0.000535   0.000346  -0.002088   0.000089
     41       0.000093  -0.001272  -0.000053  -0.000503  -0.001214  -0.001411
     42      -0.000657  -0.000083  -0.000712   0.000139  -0.000535  -0.000169
     43       0.000254   0.000926   0.000425  -0.000153   0.002894   0.000103
     44       0.000680   0.002103  -0.000332   0.000748   0.001016   0.001451
     45       0.000082  -0.001067   0.000773  -0.001613  -0.001631  -0.000914
     46       0.000514  -0.000109   0.000880  -0.001007   0.002346  -0.000661
     47       0.000063  -0.001920   0.000365  -0.000179  -0.001846  -0.000604
                 36         37         38         39         40         41    
      0      -0.002399   0.000831  -0.004692  -0.001681   0.002986   0.003963
      1       0.002509  -0.003091  -0.001060   0.002701  -0.002389   0.001871
      2       0.000122   0.000891   0.000876  -0.000978   0.000178  -0.000657
      3      -0.001913  -0.000600   0.002140   0.001326   0.000710  -0.002367
      4      -0.001065   0.004025  -0.001709  -0.007149   0.005097   0.000652
      5      -0.001602  -0.000270   0.003012   0.000372  -0.000757  -0.001444
      6      -0.006833  -0.003076  -0.005184  -0.011339  -0.001197   0.008783
      7       0.022512  -0.002329  -0.001376   0.007803  -0.006210   0.000107
      8       0.024260   0.008115  -0.003935  -0.030378  -0.005318   0.004086
      9       0.002033   0.001291   0.001269  -0.001600  -0.001413  -0.000562
     10      -0.006494   0.003706  -0.001742   0.000632   0.004538   0.001120
     11       0.002725  -0.002440  -0.000208   0.002899  -0.000699   0.002423
     12      -0.062467   0.043154   0.048283  -0.093008   0.017414  -0.102422
     13       0.038521  -0.121179  -0.117177   0.018625  -0.047699   0.020701
     14       0.040441  -0.110132  -0.214364  -0.093676   0.013652  -0.257229
     15      -0.002274   0.009706  -0.001942  -0.001171   0.014626  -0.004153
     16      -0.003487  -0.013862   0.009435  -0.001552  -0.003683  -0.002903
     17      -0.004343  -0.022116   0.006829   0.006606   0.024884  -0.004556
     18       0.001073  -0.001334   0.000263   0.001259  -0.001343   0.000290
     19       0.001589  -0.001684   0.000266   0.001871  -0.001685   0.000346
     20      -0.000749   0.000507   0.000005  -0.000371   0.000646  -0.000199
     21       0.001504  -0.000387   0.001015   0.001272  -0.000943  -0.001225
     22      -0.003059   0.002521   0.000149  -0.003082   0.002465  -0.000497
     23       0.000458  -0.000773   0.000102   0.001013  -0.000467   0.000288
     24      -0.000087   0.000447  -0.000029  -0.000824   0.000259  -0.000899
     25       0.001876  -0.001695   0.000797   0.001666  -0.002175  -0.000106
     26      -0.000922   0.000085  -0.001775   0.000946   0.001225   0.002068
     27      -0.000960  -0.000199   0.000242   0.000323  -0.000191  -0.000115
     28       0.001100   0.000694   0.000454   0.000751  -0.000126  -0.000855
     29       0.000836   0.000176  -0.001215   0.000149   0.000871   0.000880
     30       0.000330  -0.000202   0.000457  -0.001175  -0.000384   0.000093
     31       0.000946   0.000017   0.001300   0.000326  -0.000186  -0.001272
     32      -0.000659  -0.000227   0.000676  -0.001101  -0.000535  -0.000053
     33      -0.000854   0.000791   0.001153  -0.000113   0.000346  -0.000503
     34       0.001125  -0.001674   0.001567   0.001696  -0.002088  -0.001214
     35      -0.001063   0.000744   0.001410  -0.000524   0.000089  -0.001411
     36       0.066798  -0.047053  -0.051427   0.005400  -0.011179  -0.007613
     37      -0.047053   0.134230   0.119113  -0.005099   0.004319   0.004864
     38      -0.051427   0.119113   0.216281   0.008801  -0.010781  -0.009020
     39       0.005400  -0.005099   0.008801   0.100788  -0.021447   0.107158
     40      -0.011179   0.004319  -0.010781  -0.021447   0.053427  -0.024863
     41      -0.007613   0.004864  -0.009020   0.107158  -0.024863   0.263009
     42       0.000145  -0.002199   0.000937   0.000453   0.004072  -0.000933
     43       0.002655   0.000392  -0.000148  -0.000353  -0.004162   0.001659
     44      -0.000831   0.000759   0.001217  -0.000351   0.001264   0.000318
     45       0.000526   0.003917  -0.001224   0.000114  -0.002346   0.000473
     46      -0.000251  -0.004466   0.001133   0.002817   0.000387   0.000208
     47       0.000425   0.000655   0.000399  -0.000524   0.000420   0.001308
                 42         43         44         45         46         47    
      0       0.002207  -0.004972  -0.002684   0.003003  -0.003250   0.004313
      1      -0.001288   0.002007  -0.000382  -0.001065   0.002009  -0.000078
      2       0.000578   0.000146   0.000476  -0.000537  -0.000188  -0.000224
      3      -0.001378   0.000596   0.002435   0.001271  -0.001172  -0.001750
      4      -0.002541  -0.006363  -0.000742   0.003787  -0.002784   0.004152
      5      -0.000012   0.001288   0.003602  -0.004537  -0.001431  -0.000750
      6      -0.000133   0.000713  -0.009010  -0.003642   0.003375   0.007667
      7      -0.005983  -0.003454   0.002259  -0.018259  -0.007164   0.003479
      8       0.026375   0.007716  -0.003937  -0.019531  -0.005227   0.002713
      9       0.002159   0.000246   0.001328  -0.001507  -0.000009  -0.001690
     10       0.004777  -0.003558  -0.004253  -0.001719  -0.003914   0.004876
     11       0.001608   0.003101  -0.001435   0.001947   0.002943   0.000589
     12      -0.000542  -0.002854   0.005407   0.002536  -0.008819  -0.002016
     13       0.004946  -0.010546  -0.000485   0.015679  -0.018689   0.006897
     14      -0.021205   0.022894  -0.002624   0.015688  -0.013409   0.002402
     15      -0.040947  -0.010753   0.015692  -0.054677  -0.046198  -0.044011
     16      -0.012203  -0.061027   0.050224  -0.049166  -0.155020  -0.120250
     17       0.014442   0.040219  -0.293120  -0.042015  -0.110156  -0.185210
     18       0.000125   0.002316  -0.001332   0.000276   0.002529  -0.000108
     19       0.000186   0.003173  -0.002026   0.000439   0.003557   0.000038
     20      -0.000244  -0.000972   0.000930   0.000040  -0.001146   0.000164
     21      -0.000708   0.001907   0.000870  -0.001054   0.001403  -0.001019
     22       0.000958  -0.003545   0.000932   0.001020  -0.003584   0.000356
     23      -0.000389   0.000815  -0.000287  -0.000015   0.000877  -0.000084
     24      -0.001321  -0.000777   0.000690   0.000186  -0.000470  -0.000292
     25      -0.000812   0.003007   0.000359  -0.000559   0.002237  -0.001135
     26       0.001478  -0.001353  -0.002044   0.000999  -0.000699   0.001810
     27       0.000013   0.000169  -0.000366  -0.000645  -0.000189  -0.000509
     28      -0.000786   0.000320   0.002134   0.000043  -0.000491  -0.001636
     29      -0.000256  -0.001026  -0.000013   0.001082  -0.000343   0.001174
     30      -0.000657   0.000254   0.000680   0.000082   0.000514   0.000063
     31      -0.000083   0.000926   0.002103  -0.001067  -0.000109  -0.001920
     32      -0.000712   0.000425  -0.000332   0.000773   0.000880   0.000365
     33       0.000139  -0.000153   0.000748  -0.001613  -0.001007  -0.000179
     34      -0.000535   0.002894   0.001016  -0.001631   0.002346  -0.001846
     35      -0.000169   0.000103   0.001451  -0.000914  -0.000661  -0.000604
     36       0.000145   0.002655  -0.000831   0.000526  -0.000251   0.000425
     37      -0.002199   0.000392   0.000759   0.003917  -0.004466   0.000655
     38       0.000937  -0.000148   0.001217  -0.001224   0.001133   0.000399
     39       0.000453  -0.000353  -0.000351   0.000114   0.002817  -0.000524
     40       0.004072  -0.004162   0.001264  -0.002346   0.000387   0.000420
     41      -0.000933   0.001659   0.000318   0.000473   0.000208   0.001308
     42       0.042275   0.007990  -0.015696  -0.001842   0.003228  -0.005775
     43       0.007990   0.070144  -0.057975   0.003073   0.010098  -0.016645
     44      -0.015696  -0.057975   0.304093   0.002437   0.004989  -0.008240
     45      -0.001842   0.003073   0.002437   0.056972   0.047538   0.045333
     46       0.003228   0.010098   0.004989   0.047538   0.175811   0.122391
     47      -0.005775  -0.016645  -0.008240   0.045333   0.122391   0.183932

$bmatrix
 113 48
                  0          1          2          3          4          5    
      0      -0.774100  -0.068918  -0.629300   0.774100   0.068918   0.629300
      1       0.000000   0.000000   0.000000  -0.604815   0.049883   0.794802
      2      -0.627304   0.293887   0.721193   0.000000   0.000000   0.000000
      3       0.000000   0.000000   0.000000   0.000000   0.000000   0.000000
      4       0.000000   0.000000   0.000000   0.000000   0.000000   0.000000
      5       0.000000   0.000000   0.000000   0.000000   0.000000   0.000000
      6       0.000000   0.000000   0.000000   0.000000   0.000000   0.000000
      7       0.730418   0.635574  -0.250070   0.000000   0.000000   0.000000
      8       0.402120  -0.894227   0.196614   0.000000   0.000000   0.000000
      9       0.000000   0.000000   0.000000  -0.082713   0.803528  -0.589492
     10       0.000000   0.000000   0.000000  -0.059124  -0.825243  -0.561675
     11       0.000000   0.000000   0.000000   0.000000   0.000000   0.000000
     12       0.000000   0.000000   0.000000   0.000000   0.000000   0.000000
     13       0.000000   0.000000   0.000000   0.000000   0.000000   0.000000
     14       0.000000   0.000000   0.000000   0.000000   0.000000   0.000000
     15       0.000000   0.000000   0.000000   0.000000   0.000000   0.000000
     16       0.000000   0.000000   0.000000   0.000000   0.000000   0.000000
     17      -0.766329   0.175086   0.036153   0.000000   0.000000   0.000000
     18       0.187086   0.308714  -0.585103   0.000000   0.000000   0.000000
     19      -0.009405  -0.608222  -0.358650   0.000000   0.000000   0.000000
     20       0.471665  -0.075709  -0.030900  -0.210541   0.100326   0.247998
     21       0.095502  -0.348999   0.606397   0.145258   0.230660  -0.203942
     22       0.283738   0.547566   0.303833   0.041499  -0.337603  -0.014076
     23       0.000000   0.000000   0.000000   0.096190   0.014497   0.780666
     24       0.000000   0.000000   0.000000   0.470638   0.485603  -0.214561
     25       0.000000   0.000000   0.000000   0.447951  -0.491376  -0.190427
     26       0.112447  -0.303666  -0.105065  -0.518015   0.470575  -0.097476
     27      -0.215369   0.016161   0.263155  -0.059506  -0.039364  -0.470869
     28       0.077699   0.305310  -0.129013  -0.465197  -0.500416  -0.082563
     29       0.000000   0.000000   0.000000  -0.133314  -0.307768  -0.082131
     30       0.000000   0.000000   0.000000   0.000000   0.000000   0.000000
     31       0.000000   0.000000   0.000000  -0.262035   0.092081  -0.205178
     32       0.000000   0.000000   0.000000   0.263874   0.109565   0.193922
     33       0.000000   0.000000   0.000000   0.000000   0.000000   0.000000
     34       0.000000   0.000000   0.000000   0.000000   0.000000   0.000000
     35       0.000000   0.000000   0.000000   0.000000   0.000000   0.000000
     36       0.000000   0.000000   0.000000   0.000000   0.000000   0.000000
     37       0.085453   0.324454  -0.057887   0.000000   0.000000   0.000000
     38       0.000000   0.000000   0.000000   0.000000   0.000000   0.000000
     39       0.147584  -0.217084   0.216833   0.000000   0.000000   0.000000
     40      -0.264353  -0.104838  -0.187216   0.000000   0.000000   0.000000
     41       0.000000   0.000000   0.000000   0.000000   0.000000   0.000000
     42       0.000000   0.000000   0.000000   0.000000   0.000000   0.000000
     43       0.000000   0.000000   0.000000   0.000000   0.000000   0.000000
     44       0.000000   0.000000   0.000000   0.000000   0.000000   0.000000
     45       0.000000   0.000000   0.000000   0.000000   0.000000   0.000000
     46       0.000000   0.000000   0.000000   0.000000   0.000000   0.000000
     47       0.000000   0.000000   0.000000   0.000000   0.000000   0.000000
     48       0.000000   0.000000   0.000000   0.000000   0.000000   0.000000
     49       0.000000   0.000000   0.000000   0.000000   0.000000   0.000000
     50       0.000000   0.000000   0.000000   0.000000   0.000000   0.000000
     51       0.000000   0.000000   0.000000   0.000000   0.000000   0.000000
     52       0.000000   0.000000   0.000000   0.000000   0.000000   0.000000
     53      -0.408647  -0.083590   0.511830   0.092923  -0.317395  -0.079545
     54       0.416684  -0.584313  -0.448571  -0.471210   0.415300   0.534152
     55       0.045805   0.308775  -0.090160   0.008332  -0.328562   0.025733
     56       0.334480  -0.535293  -0.352820  -0.072838  -0.206030   0.112161
     57      -0.326443  -0.132610   0.416079  -0.305449   0.303934   0.342447
     58       0.128009   0.259755  -0.185911  -0.390040   0.292768   0.447725
     59       0.239968  -0.601220  -0.229341   0.306753   0.446730  -0.426259
     60      -0.503159  -0.149517   0.635309   0.472514   0.335364  -0.617965
     61      -0.048707   0.242848   0.033319   0.387923   0.324198  -0.512687
     62       0.000000   0.000000   0.000000   0.502907  -0.304998   0.401835
     63       0.000000   0.000000   0.000000   0.436279  -0.581215   0.368470
     64       0.007971  -0.339454   0.027370  -0.008996   0.332797  -0.027732
     65       0.007971  -0.339454   0.027370  -0.075624   0.056579  -0.061098
     66       0.000000   0.000000   0.000000   0.672523  -0.419442   0.538090
     67       0.000000   0.000000   0.000000  -0.309935  -0.411200  -0.210041
     68       0.007971  -0.339454   0.027370   0.160621   0.218352   0.108522
     69       0.000000   0.000000   0.000000  -0.479552  -0.296756  -0.346296
     70       0.000000   0.000000   0.000000  -0.546180  -0.572973  -0.379662
     71      -0.020601   0.308283  -0.143544   0.000000   0.000000   0.000000
     72      -0.020601   0.308283  -0.143544   0.077420  -0.327061   0.079441
     73      -0.528917   0.306652  -0.585021   0.000000   0.000000   0.000000
     74      -0.148441  -0.310380  -0.002636   0.046047   0.324491  -0.092178
     75       0.611431   0.417504   0.361698   0.000000   0.000000   0.000000
     76      -0.313111   0.420516  -0.443709   0.000000   0.000000   0.000000
     77       0.395624   0.303640   0.220386   0.000000   0.000000   0.000000
     78       0.067365  -0.196516   0.138675   0.046047   0.324491  -0.092178
     79       0.497822   0.304134   0.309077   0.000000   0.000000   0.000000
     80      -0.426720   0.307146  -0.496330   0.000000   0.000000   0.000000
     81      -0.020601   0.308283  -0.143544   0.000000   0.000000   0.000000
     82       0.000000   0.000000   0.000000   0.077420  -0.327061   0.079441
     83       0.000000   0.000000   0.000000   0.000000   0.000000   0.000000
     84       0.000000   0.000000   0.000000   0.000000   0.000000   0.000000
     85       0.000000   0.000000   0.000000   0.077420  -0.327061   0.079441
     86       0.000000   0.000000   0.000000   0.000000   0.000000   0.000000
     87       0.000000   0.000000   0.000000   0.000000   0.000000   0.000000
     88      -0.046244  -0.309885   0.086055   0.046047   0.324491  -0.092178
     89       0.000000   0.000000   0.000000   0.000000   0.000000   0.000000
     90       0.000000   0.000000   0.000000   0.107587   0.428638   0.054967
     91       0.000000   0.000000   0.000000   0.000000   0.000000   0.000000
     92       0.000000   0.000000   0.000000   0.000000   0.000000   0.000000
     93       0.000000   0.000000   0.000000   0.107587   0.428638   0.054967
     94       0.000000   0.000000   0.000000   0.000000   0.000000   0.000000
     95       0.000000   0.000000   0.000000   0.000000   0.000000   0.000000
     96       0.000000   0.000000   0.000000   0.107587   0.428638   0.054967
     97       0.000000   0.000000   0.000000   0.000000   0.000000   0.000000
     98       0.000000   0.000000   0.000000   0.000000   0.000000   0.000000
     99       0.000000   0.000000   0.000000   0.000000   0.000000   0.000000
    100       0.000000   0.000000   0.000000   0.000000   0.000000   0.000000
    101       0.000000   0.000000   0.000000   0.000000   0.000000   0.000000
    102       0.000000   0.000000   0.000000   0.000000   0.000000   0.000000
    103       0.000000   0.000000   0.000000   0.000000   0.000000   0.000000
    104       0.000000   0.000000   0.000000   0.000000   0.000000   0.000000
    105       0.000000   0.000000   0.000000  -0.293557   0.189952  -0.235308
    106       0.000000   0.000000   0.000000   0.000000   0.000000   0.000000
    107       0.000000   0.000000   0.000000   0.000000   0.000000   0.000000
    108       0.000000   0.000000   0.000000   0.000000   0.000000   0.000000
    109       0.000000   0.000000   0.000000  -0.293557   0.189952  -0.235308
    110       0.000000   0.000000   0.000000   0.000000   0.000000   0.000000
    111       0.000000   0.000000   0.000000   0.000000   0.000000   0.000000
    112       0.000000   0.000000   0.000000  -0.293557   0.189952  -0.235308
                  6          7          8          9         10         11    
      0       0.000000   0.000000   0.000000   0.000000   0.000000   0.000000
      1       0.604815  -0.049883  -0.794802   0.000000   0.000000   0.000000
      2       0.000000   0.000000   0.000000   0.627304  -0.293887  -0.721193
      3       0.753812   0.318092   0.574966  -0.753812  -0.318092  -0.574966
      4      -0.970326   0.238267   0.041182   0.000000   0.000000   0.000000
      5       0.000000   0.000000   0.000000   0.000000   0.000000   0.000000
      6      -0.663076  -0.701646   0.260812   0.000000   0.000000   0.000000
      7       0.000000   0.000000   0.000000   0.000000   0.000000   0.000000
      8       0.000000   0.000000   0.000000   0.000000   0.000000   0.000000
      9       0.000000   0.000000   0.000000   0.000000   0.000000   0.000000
     10       0.000000   0.000000   0.000000   0.000000   0.000000   0.000000
     11       0.000000   0.000000   0.000000   0.099684  -0.433403   0.895670
     12       0.000000   0.000000   0.000000  -0.005776   0.993197   0.116305
     13       0.000000   0.000000   0.000000   0.000000   0.000000   0.000000
     14       0.000000   0.000000   0.000000   0.000000   0.000000   0.000000
     15       0.000000   0.000000   0.000000   0.000000   0.000000   0.000000
     16       0.000000   0.000000   0.000000   0.000000   0.000000   0.000000
     17       0.000000   0.000000   0.000000   0.000000   0.000000   0.000000
     18       0.000000   0.000000   0.000000   0.061646  -0.287922   0.170950
     19       0.000000   0.000000   0.000000   0.170603   0.293227   0.028903
     20       0.000000   0.000000   0.000000  -0.261124  -0.024617  -0.217098
     21       0.000000   0.000000   0.000000   0.000000   0.000000   0.000000
     22       0.000000   0.000000   0.000000   0.000000   0.000000   0.000000
     23       0.000000   0.000000   0.000000   0.000000   0.000000   0.000000
     24      -0.128662  -0.310706  -0.078406   0.000000   0.000000   0.000000
     25      -0.116239   0.306801  -0.107709   0.000000   0.000000   0.000000
     26       0.000000   0.000000   0.000000   0.000000   0.000000   0.000000
     27       0.274875   0.023202   0.207713   0.000000   0.000000   0.000000
     28       0.000000   0.000000   0.000000   0.000000   0.000000   0.000000
     29       0.036492   0.502643   0.360234   0.000000   0.000000   0.000000
     30       0.155859  -0.409857  -0.454826  -0.220089   0.195741   0.180258
     31       0.265657  -0.138008   0.556228   0.000000   0.000000   0.000000
     32      -0.477168  -0.094197   0.077217   0.213294  -0.015368  -0.271139
     33       0.339001   0.096995  -0.062899   0.000000   0.000000   0.000000
     34      -0.063701   0.255038  -0.560887  -0.097377  -0.218845   0.248740
     35       0.000000   0.000000   0.000000  -0.063648  -0.379718  -0.685946
     36      -0.108583   0.325621  -0.037787   0.502798  -0.355749   0.314652
     37       0.000000   0.000000   0.000000  -0.411554  -0.367711   0.411092
     38      -0.093402  -0.223505   0.246106   0.477277   0.501964  -0.154088
     39       0.000000   0.000000   0.000000  -0.512770   0.483899  -0.047082
     40       0.225945  -0.097671  -0.242191   0.038408   0.202509   0.429407
     41       0.000000   0.000000   0.000000   0.000000   0.000000   0.000000
     42      -0.011796   0.013081  -0.353621   0.000000   0.000000   0.000000
     43       0.000000   0.000000   0.000000   0.000000   0.000000   0.000000
     44       0.058575   0.187644   0.294478   0.000000   0.000000   0.000000
     45      -0.077249  -0.331460   0.097596   0.000000   0.000000   0.000000
     46       0.000000   0.000000   0.000000   0.000000   0.000000   0.000000
     47      -0.261752   0.234466  -0.034698   0.000000   0.000000   0.000000
     48       0.000000   0.000000   0.000000   0.000000   0.000000   0.000000
     49       0.000000   0.000000   0.000000   0.000000   0.000000   0.000000
     50       0.043391  -0.157392  -0.313109   0.000000   0.000000   0.000000
     51       0.000000   0.000000   0.000000   0.000000   0.000000   0.000000
     52       0.113809   0.016550   0.333865   0.000000   0.000000   0.000000
     53      -0.008085   0.344316  -0.027762   0.000000   0.000000   0.000000
     54       0.000000   0.000000   0.000000   0.000000   0.000000   0.000000
     55      -0.008085   0.344316  -0.027762  -0.046052  -0.324529   0.092189
     56      -0.008085   0.344316  -0.027762   0.000000   0.000000   0.000000
     57       0.000000   0.000000   0.000000   0.000000   0.000000   0.000000
     58       0.000000   0.000000   0.000000  -0.046052  -0.324529   0.092189
     59       0.000000   0.000000   0.000000   0.000000   0.000000   0.000000
     60       0.000000   0.000000   0.000000   0.000000   0.000000   0.000000
     61       0.000000   0.000000   0.000000  -0.046052  -0.324529   0.092189
     62      -0.044359  -0.256800  -0.017638  -0.077422   0.327071  -0.079443
     63       0.055159   0.785987  -0.007356   0.000000   0.000000   0.000000
     64       0.078447  -0.320415   0.079805  -0.077422   0.327071  -0.079443
     65       0.177965   0.722373   0.090088   0.000000   0.000000   0.000000
     66      -0.591591   0.378963  -0.473963   0.000000   0.000000   0.000000
     67      -0.366612   0.367555  -0.302047   0.000000   0.000000   0.000000
     68      -0.468786   0.315348  -0.376520   0.000000   0.000000   0.000000
     69       0.180620  -0.268208   0.154278  -0.077422   0.327071  -0.079443
     70       0.280138   0.774580   0.164561   0.000000   0.000000   0.000000
     71       0.399789  -0.485123  -0.255758  -0.123453  -0.126985   0.232107
     72      -0.077994   0.321571  -0.075650   0.021175  -0.302792   0.139754
     73       0.000000   0.000000   0.000000   0.590294  -0.120651   0.562611
     74       0.000000   0.000000   0.000000   0.486981  -0.052898   0.445139
     75       0.000000   0.000000   0.000000  -0.567835  -0.571822  -0.260893
     76       0.000000   0.000000   0.000000  -0.361294  -0.582274  -0.076982
     77       0.000000   0.000000   0.000000   0.383753  -0.110200   0.378701
     78       0.000000   0.000000   0.000000  -0.464607  -0.514520  -0.194455
     79       0.020894  -0.312671   0.145588  -0.123924   0.240764  -0.205903
     80       0.020894  -0.312671   0.145588   0.082616   0.230312  -0.021992
     81      -0.117318  -0.572212   0.470379   0.064882  -0.083256  -0.039003
     82       0.026130   0.211295  -0.151154  -0.427905   0.490985   0.289376
     83       0.317592  -0.487973  -0.146416   0.239005   0.235408  -0.443586
     84      -0.199515  -0.575062   0.579721   0.427340   0.279138  -0.714696
     85      -0.160191   0.318721   0.033692   0.383634   0.059602  -0.535939
     86       0.503913  -0.595399  -0.331262  -0.572533   0.666792   0.381729
     87      -0.013194  -0.682487   0.394875  -0.384198   0.710521   0.110619
     88       0.020894  -0.312671   0.145588  -0.020697   0.298066  -0.139464
     89      -0.023461  -0.128978   0.193447   0.000000   0.000000   0.000000
     90      -0.222273  -0.888631  -0.095805   0.000000   0.000000   0.000000
     91       0.054752   0.206641   0.094496   0.000000   0.000000   0.000000
     92       0.150578   0.711192  -0.566827  -0.071234  -0.338617   0.280727
     93      -0.144060  -0.553012  -0.194756   0.000000   0.000000   0.000000
     94       0.072366   0.375573  -0.467876  -0.071234  -0.338617   0.280727
     95       0.095827   0.504551  -0.661323  -0.071234  -0.338617   0.280727
     96      -0.198812  -0.759653  -0.289252   0.000000   0.000000   0.000000
     97       0.000000   0.000000   0.000000   0.000000   0.000000   0.000000
     98      -0.042743  -0.105998  -0.393827   0.000000   0.000000   0.000000
     99       0.000000   0.000000   0.000000   0.000000   0.000000   0.000000
    100       0.000000   0.000000   0.000000   0.000000   0.000000   0.000000
    101       0.042743   0.105998   0.393827   0.000000   0.000000   0.000000
    102       0.042743   0.105998   0.393827   0.000000   0.000000   0.000000
    103       0.117259  -0.158532  -0.128373   0.000000   0.000000   0.000000
    104      -0.257651   0.366591   0.331179   0.250089  -0.297118  -0.163504
    105       0.604659  -0.405959   0.445128   0.000000   0.000000   0.000000
    106      -0.042743  -0.105998  -0.393827   0.000000   0.000000   0.000000
    107      -0.148745   0.079770  -0.163563   0.000000   0.000000   0.000000
    108      -0.523655   0.604892   0.295989   0.250089  -0.297118  -0.163504
    109       0.338654  -0.167658   0.409938   0.000000   0.000000   0.000000
    110       0.000000   0.000000   0.000000   0.000000   0.000000   0.000000
    111      -0.374910   0.525123   0.459552   0.250089  -0.297118  -0.163504
    112       0.487399  -0.247428   0.573501   0.000000   0.000000   0.000000
                 12         13         14         15         16         17    
      0       0.000000   0.000000   0.000000   0.000000   0.000000   0.000000
      1       0.000000   0.000000   0.000000   0.000000   0.000000   0.000000
      2       0.000000   0.000000   0.000000   0.000000   0.000000   0.000000
      3       0.000000   0.000000   0.000000   0.000000   0.000000   0.000000
      4       0.970326  -0.238267  -0.041182   0.000000   0.000000   0.000000
      5       0.301172  -0.928500   0.217217  -0.301172   0.928500  -0.217217
      6       0.000000   0.000000   0.000000   0.663076   0.701646  -0.260812
      7       0.000000   0.000000   0.000000   0.000000   0.000000   0.000000
      8       0.000000   0.000000   0.000000   0.000000   0.000000   0.000000
      9       0.000000   0.000000   0.000000   0.000000   0.000000   0.000000
     10       0.000000   0.000000   0.000000   0.000000   0.000000   0.000000
     11       0.000000   0.000000   0.000000   0.000000   0.000000   0.000000
     12       0.000000   0.000000   0.000000   0.000000   0.000000   0.000000
     13      -0.309341   0.579808   0.753745   0.000000   0.000000   0.000000
     14      -0.484487   0.144372  -0.862803   0.000000   0.000000   0.000000
     15       0.000000   0.000000   0.000000  -0.027115  -0.288362   0.957137
     16       0.000000   0.000000   0.000000  -0.203477  -0.723385  -0.659782
     17       0.000000   0.000000   0.000000   0.000000   0.000000   0.000000
     18       0.000000   0.000000   0.000000   0.000000   0.000000   0.000000
     19       0.000000   0.000000   0.000000   0.000000   0.000000   0.000000
     20       0.000000   0.000000   0.000000   0.000000   0.000000   0.000000
     21       0.000000   0.000000   0.000000   0.000000   0.000000   0.000000
     22       0.000000   0.000000   0.000000   0.000000   0.000000   0.000000
     23       0.000000   0.000000   0.000000   0.000000   0.000000   0.000000
     24       0.000000   0.000000   0.000000   0.000000   0.000000   0.000000
     25       0.000000   0.000000   0.000000   0.000000   0.000000   0.000000
     26       0.000000   0.000000   0.000000   0.000000   0.000000   0.000000
     27       0.000000   0.000000   0.000000   0.000000   0.000000   0.000000
     28       0.000000   0.000000   0.000000   0.000000   0.000000   0.000000
     29       0.000000   0.000000   0.000000   0.096822  -0.194875  -0.278103
     30       0.064230   0.214116   0.274568   0.000000   0.000000   0.000000
     31      -0.003622   0.045927  -0.351050   0.000000   0.000000   0.000000
     32       0.000000   0.000000   0.000000   0.000000   0.000000   0.000000
     33      -0.077249  -0.331460   0.097596  -0.261752   0.234466  -0.034698
     34       0.000000   0.000000   0.000000   0.161078  -0.036193   0.312148
     35       0.000000   0.000000   0.000000   0.000000   0.000000   0.000000
     36       0.000000   0.000000   0.000000   0.000000   0.000000   0.000000
     37       0.000000   0.000000   0.000000   0.000000   0.000000   0.000000
     38       0.000000   0.000000   0.000000   0.000000   0.000000   0.000000
     39       0.000000   0.000000   0.000000   0.000000   0.000000   0.000000
     40       0.000000   0.000000   0.000000   0.000000   0.000000   0.000000
     41       0.094601   0.588077   0.402946  -0.135718  -0.114343  -0.300587
     42      -0.397455   0.080851   0.599145   0.000000   0.000000   0.000000
     43      -0.019575   0.304259  -0.651394  -0.066530   0.057450   0.337816
     44      -0.513089  -0.206299  -0.466662   0.000000   0.000000   0.000000
     45      -0.253615   0.238401  -0.036640   0.330864   0.093060  -0.060956
     46       0.601784  -0.548988   0.082668   0.000000   0.000000   0.000000
     47       0.330864   0.093060  -0.060956  -0.069112  -0.327525   0.095654
     48       0.000000   0.000000   0.000000   0.174924   0.767498  -0.225573
     49      -0.135858  -0.114371  -0.300514   0.353787  -0.210498   0.589491
     50       0.000000   0.000000   0.000000  -0.356086  -0.041770   0.627906
     51      -0.066302   0.057532   0.337847   0.238971  -0.494198  -0.464512
     52       0.000000   0.000000   0.000000  -0.472130  -0.328479  -0.437992
     53       0.000000   0.000000   0.000000   0.000000   0.000000   0.000000
     54       0.000000   0.000000   0.000000   0.000000   0.000000   0.000000
     55       0.000000   0.000000   0.000000   0.000000   0.000000   0.000000
     56       0.000000   0.000000   0.000000   0.000000   0.000000   0.000000
     57       0.000000   0.000000   0.000000   0.000000   0.000000   0.000000
     58       0.000000   0.000000   0.000000   0.000000   0.000000   0.000000
     59       0.000000   0.000000   0.000000   0.000000   0.000000   0.000000
     60       0.000000   0.000000   0.000000   0.000000   0.000000   0.000000
     61       0.000000   0.000000   0.000000   0.000000   0.000000   0.000000
     62       0.000000   0.000000   0.000000   0.000000   0.000000   0.000000
     63      -0.110312  -0.439499  -0.056360   0.000000   0.000000   0.000000
     64       0.000000   0.000000   0.000000   0.000000   0.000000   0.000000
     65      -0.110312  -0.439499  -0.056360   0.000000   0.000000   0.000000
     66       0.000000   0.000000   0.000000   0.300194  -0.194247   0.240627
     67       0.000000   0.000000   0.000000   0.300194  -0.194247   0.240627
     68       0.000000   0.000000   0.000000   0.300194  -0.194247   0.240627
     69       0.000000   0.000000   0.000000   0.000000   0.000000   0.000000
     70      -0.110312  -0.439499  -0.056360   0.000000   0.000000   0.000000
     71       0.000000   0.000000   0.000000  -0.255735   0.303826   0.167195
     72       0.000000   0.000000   0.000000   0.000000   0.000000   0.000000
     73       0.000000   0.000000   0.000000   0.000000   0.000000   0.000000
     74       0.000000   0.000000   0.000000   0.000000   0.000000   0.000000
     75       0.000000   0.000000   0.000000   0.000000   0.000000   0.000000
     76       0.000000   0.000000   0.000000   0.000000   0.000000   0.000000
     77       0.000000   0.000000   0.000000   0.000000   0.000000   0.000000
     78       0.000000   0.000000   0.000000   0.000000   0.000000   0.000000
     79       0.000000   0.000000   0.000000   0.000000   0.000000   0.000000
     80       0.000000   0.000000   0.000000   0.000000   0.000000   0.000000
     81       0.073037   0.347186  -0.287831   0.000000   0.000000   0.000000
     82       0.000000   0.000000   0.000000   0.000000   0.000000   0.000000
     83       0.000000   0.000000   0.000000  -0.255735   0.303826   0.167195
     84       0.073037   0.347186  -0.287831   0.000000   0.000000   0.000000
     85       0.000000   0.000000   0.000000   0.000000   0.000000   0.000000
     86       0.000000   0.000000   0.000000  -0.255735   0.303826   0.167195
     87       0.073037   0.347186  -0.287831   0.000000   0.000000   0.000000
     88       0.000000   0.000000   0.000000   0.000000   0.000000   0.000000
     89       0.197496   0.767959   0.210196  -0.042140  -0.104503  -0.388272
     90       0.246581   0.994471   0.056209   0.000000   0.000000   0.000000
     91      -0.109749  -0.550435   0.598757  -0.042140  -0.104503  -0.388272
     92      -0.176481  -0.820872   0.591081   0.000000   0.000000   0.000000
     93      -0.060664  -0.323923   0.444770   0.000000   0.000000   0.000000
     94       0.130764   0.497522   0.202520   0.000000   0.000000   0.000000
     95      -0.066733  -0.270437  -0.007676   0.042140   0.104503   0.388272
     96       0.049085   0.226512  -0.153988   0.042140   0.104503   0.388272
     97       0.800253   0.160718  -0.422558  -0.800013  -0.160607   0.422701
     98       0.181993   0.085493   0.113110  -0.618071  -0.075609   0.533765
     99       0.467245   0.067074  -0.361123   0.525927   0.212219   0.177938
    100      -0.859293  -0.306104  -0.117040   0.859226   0.305991   0.116648
    101       0.618260   0.075225  -0.535667  -0.181942  -0.084998  -0.111064
    102      -0.708278  -0.297954  -0.291584   0.151356   0.008773  -0.172354
    103       0.042252   0.104782   0.389308  -0.566472   0.360128  -0.471341
    104       0.000000   0.000000   0.000000  -0.399399   0.236905  -0.378081
    105       0.000000   0.000000   0.000000  -0.718062   0.522385  -0.420227
    106      -0.151015  -0.008150   0.174544   0.707869   0.297218   0.289002
    107       0.042252   0.104782   0.389308   0.478744  -0.576289  -0.333220
    108       0.000000   0.000000   0.000000   0.645817  -0.699512  -0.239960
    109       0.000000   0.000000   0.000000   0.327154  -0.414032  -0.282106
    110      -0.526285  -0.212461  -0.178474  -0.466715  -0.066835   0.361411
    111      -0.042252  -0.104782  -0.389308   0.167073  -0.123223   0.093260
    112      -0.042252  -0.104782  -0.389308  -0.151590   0.162257   0.051114
                 18         19         20         21         22         23    
      0       0.000000   0.000000   0.000000   0.000000   0.000000   0.000000
      1       0.000000   0.000000   0.000000   0.000000   0.000000   0.000000
      2       0.000000   0.000000   0.000000   0.000000   0.000000   0.000000
      3       0.000000   0.000000   0.000000   0.000000   0.000000   0.000000
      4       0.000000   0.000000   0.000000   0.000000   0.000000   0.000000
      5       0.000000   0.000000   0.000000   0.000000   0.000000   0.000000
      6       0.000000   0.000000   0.000000   0.000000   0.000000   0.000000
      7      -0.730418  -0.635574   0.250070   0.000000   0.000000   0.000000
      8       0.000000   0.000000   0.000000  -0.402120   0.894227  -0.196614
      9       0.000000   0.000000   0.000000   0.000000   0.000000   0.000000
     10       0.000000   0.000000   0.000000   0.000000   0.000000   0.000000
     11       0.000000   0.000000   0.000000   0.000000   0.000000   0.000000
     12       0.000000   0.000000   0.000000   0.000000   0.000000   0.000000
     13       0.000000   0.000000   0.000000   0.000000   0.000000   0.000000
     14       0.000000   0.000000   0.000000   0.000000   0.000000   0.000000
     15       0.000000   0.000000   0.000000   0.000000   0.000000   0.000000
     16       0.000000   0.000000   0.000000   0.000000   0.000000   0.000000
     17       0.326476  -0.351935   0.059117   0.439854   0.176848  -0.095270
     18       0.000000   0.000000   0.000000  -0.248733  -0.020791   0.414153
     19      -0.161198   0.314994   0.329747   0.000000   0.000000   0.000000
     20       0.000000   0.000000   0.000000   0.000000   0.000000   0.000000
     21      -0.240759   0.118339  -0.402455   0.000000   0.000000   0.000000
     22       0.000000   0.000000   0.000000  -0.325237  -0.209963  -0.289757
     23       0.000000   0.000000   0.000000   0.000000   0.000000   0.000000
     24       0.000000   0.000000   0.000000   0.000000   0.000000   0.000000
     25       0.000000   0.000000   0.000000   0.000000   0.000000   0.000000
     26       0.000000   0.000000   0.000000   0.000000   0.000000   0.000000
     27       0.000000   0.000000   0.000000   0.000000   0.000000   0.000000
     28       0.000000   0.000000   0.000000   0.000000   0.000000   0.000000
     29       0.000000   0.000000   0.000000   0.000000   0.000000   0.000000
     30       0.000000   0.000000   0.000000   0.000000   0.000000   0.000000
     31       0.000000   0.000000   0.000000   0.000000   0.000000   0.000000
     32       0.000000   0.000000   0.000000   0.000000   0.000000   0.000000
     33       0.000000   0.000000   0.000000   0.000000   0.000000   0.000000
     34       0.000000   0.000000   0.000000   0.000000   0.000000   0.000000
     35       0.000000   0.000000   0.000000   0.000000   0.000000   0.000000
     36       0.000000   0.000000   0.000000   0.000000   0.000000   0.000000
     37       0.000000   0.000000   0.000000   0.000000   0.000000   0.000000
     38       0.000000   0.000000   0.000000   0.000000   0.000000   0.000000
     39       0.000000   0.000000   0.000000   0.000000   0.000000   0.000000
     40       0.000000   0.000000   0.000000   0.000000   0.000000   0.000000
     41       0.000000   0.000000   0.000000   0.000000   0.000000   0.000000
     42       0.000000   0.000000   0.000000   0.000000   0.000000   0.000000
     43       0.000000   0.000000   0.000000   0.000000   0.000000   0.000000
     44       0.000000   0.000000   0.000000   0.000000   0.000000   0.000000
     45       0.000000   0.000000   0.000000   0.000000   0.000000   0.000000
     46       0.000000   0.000000   0.000000   0.000000   0.000000   0.000000
     47       0.000000   0.000000   0.000000   0.000000   0.000000   0.000000
     48       0.000000   0.000000   0.000000   0.000000   0.000000   0.000000
     49       0.000000   0.000000   0.000000   0.000000   0.000000   0.000000
     50       0.000000   0.000000   0.000000   0.000000   0.000000   0.000000
     51       0.000000   0.000000   0.000000   0.000000   0.000000   0.000000
     52       0.000000   0.000000   0.000000   0.000000   0.000000   0.000000
     53       0.000000   0.000000   0.000000   0.323809   0.056670  -0.404523
     54      -0.253557   0.397007   0.268422   0.000000   0.000000   0.000000
     55       0.000000   0.000000   0.000000   0.000000   0.000000   0.000000
     56      -0.253557   0.397007   0.268422   0.000000   0.000000   0.000000
     57       0.000000   0.000000   0.000000   0.323809   0.056670  -0.404523
     58       0.000000   0.000000   0.000000   0.000000   0.000000   0.000000
     59      -0.253557   0.397007   0.268422   0.000000   0.000000   0.000000
     60       0.000000   0.000000   0.000000   0.323809   0.056670  -0.404523
     61       0.000000   0.000000   0.000000   0.000000   0.000000   0.000000
     62       0.000000   0.000000   0.000000   0.000000   0.000000   0.000000
     63       0.000000   0.000000   0.000000   0.000000   0.000000   0.000000
     64       0.000000   0.000000   0.000000   0.000000   0.000000   0.000000
     65       0.000000   0.000000   0.000000   0.000000   0.000000   0.000000
     66       0.000000   0.000000   0.000000   0.000000   0.000000   0.000000
     67       0.000000   0.000000   0.000000   0.000000   0.000000   0.000000
     68       0.000000   0.000000   0.000000   0.000000   0.000000   0.000000
     69       0.000000   0.000000   0.000000   0.000000   0.000000   0.000000
     70       0.000000   0.000000   0.000000   0.000000   0.000000   0.000000
     71       0.000000   0.000000   0.000000   0.000000   0.000000   0.000000
     72       0.000000   0.000000   0.000000   0.000000   0.000000   0.000000
     73       0.323210  -0.224787   0.372734   0.000000   0.000000   0.000000
     74       0.000000   0.000000   0.000000   0.000000   0.000000   0.000000
     75       0.000000   0.000000   0.000000  -0.394791  -0.232227  -0.248763
     76       0.323210  -0.224787   0.372734   0.000000   0.000000   0.000000
     77       0.000000   0.000000   0.000000  -0.394791  -0.232227  -0.248763
     78       0.000000   0.000000   0.000000   0.000000   0.000000   0.000000
     79       0.000000   0.000000   0.000000  -0.394791  -0.232227  -0.248763
     80       0.323210  -0.224787   0.372734   0.000000   0.000000   0.000000
     81       0.000000   0.000000   0.000000   0.000000   0.000000   0.000000
     82       0.000000   0.000000   0.000000   0.000000   0.000000   0.000000
     83       0.000000   0.000000   0.000000   0.000000   0.000000   0.000000
     84       0.000000   0.000000   0.000000   0.000000   0.000000   0.000000
     85       0.000000   0.000000   0.000000   0.000000   0.000000   0.000000
     86       0.000000   0.000000   0.000000   0.000000   0.000000   0.000000
     87       0.000000   0.000000   0.000000   0.000000   0.000000   0.000000
     88       0.000000   0.000000   0.000000   0.000000   0.000000   0.000000
     89       0.000000   0.000000   0.000000   0.000000   0.000000   0.000000
     90       0.000000   0.000000   0.000000   0.000000   0.000000   0.000000
     91       0.000000   0.000000   0.000000   0.000000   0.000000   0.000000
     92       0.000000   0.000000   0.000000   0.000000   0.000000   0.000000
     93       0.000000   0.000000   0.000000   0.000000   0.000000   0.000000
     94       0.000000   0.000000   0.000000   0.000000   0.000000   0.000000
     95       0.000000   0.000000   0.000000   0.000000   0.000000   0.000000
     96       0.000000   0.000000   0.000000   0.000000   0.000000   0.000000
     97       0.000000   0.000000   0.000000   0.000000   0.000000   0.000000
     98       0.000000   0.000000   0.000000   0.000000   0.000000   0.000000
     99       0.000000   0.000000   0.000000   0.000000   0.000000   0.000000
    100       0.000000   0.000000   0.000000   0.000000   0.000000   0.000000
    101       0.000000   0.000000   0.000000   0.000000   0.000000   0.000000
    102       0.000000   0.000000   0.000000   0.000000   0.000000   0.000000
    103       0.000000   0.000000   0.000000   0.000000   0.000000   0.000000
    104       0.000000   0.000000   0.000000   0.000000   0.000000   0.000000
    105       0.000000   0.000000   0.000000   0.000000   0.000000   0.000000
    106       0.000000   0.000000   0.000000   0.000000   0.000000   0.000000
    107       0.000000   0.000000   0.000000   0.000000   0.000000   0.000000
    108       0.000000   0.000000   0.000000   0.000000   0.000000   0.000000
    109       0.000000   0.000000   0.000000   0.000000   0.000000   0.000000
    110       0.000000   0.000000   0.000000   0.000000   0.000000   0.000000
    111       0.000000   0.000000   0.000000   0.000000   0.000000   0.000000
    112       0.000000   0.000000   0.000000   0.000000   0.000000   0.000000
                 24         25         26         27         28         29    
      0       0.000000   0.000000   0.000000   0.000000   0.000000   0.000000
      1       0.000000   0.000000   0.000000   0.000000   0.000000   0.000000
      2       0.000000   0.000000   0.000000   0.000000   0.000000   0.000000
      3       0.000000   0.000000   0.000000   0.000000   0.000000   0.000000
      4       0.000000   0.000000   0.000000   0.000000   0.000000   0.000000
      5       0.000000   0.000000   0.000000   0.000000   0.000000   0.000000
      6       0.000000   0.000000   0.000000   0.000000   0.000000   0.000000
      7       0.000000   0.000000   0.000000   0.000000   0.000000   0.000000
      8       0.000000   0.000000   0.000000   0.000000   0.000000   0.000000
      9       0.082713  -0.803528   0.589492   0.000000   0.000000   0.000000
     10       0.000000   0.000000   0.000000   0.059124   0.825243   0.561675
     11       0.000000   0.000000   0.000000   0.000000   0.000000   0.000000
     12       0.000000   0.000000   0.000000   0.000000   0.000000   0.000000
     13       0.000000   0.000000   0.000000   0.000000   0.000000   0.000000
     14       0.000000   0.000000   0.000000   0.000000   0.000000   0.000000
     15       0.000000   0.000000   0.000000   0.000000   0.000000   0.000000
     16       0.000000   0.000000   0.000000   0.000000   0.000000   0.000000
     17       0.000000   0.000000   0.000000   0.000000   0.000000   0.000000
     18       0.000000   0.000000   0.000000   0.000000   0.000000   0.000000
     19       0.000000   0.000000   0.000000   0.000000   0.000000   0.000000
     20       0.000000   0.000000   0.000000   0.000000   0.000000   0.000000
     21       0.000000   0.000000   0.000000   0.000000   0.000000   0.000000
     22       0.000000   0.000000   0.000000   0.000000   0.000000   0.000000
     23      -0.044020  -0.287265  -0.385391  -0.052170   0.272769  -0.395275
     24       0.000000   0.000000   0.000000  -0.341976  -0.174897   0.292967
     25      -0.331712   0.184575   0.298135   0.000000   0.000000   0.000000
     26       0.000000   0.000000   0.000000   0.405568  -0.166909   0.202540
     27       0.000000   0.000000   0.000000   0.000000   0.000000   0.000000
     28       0.387498   0.195106   0.211576   0.000000   0.000000   0.000000
     29       0.000000   0.000000   0.000000   0.000000   0.000000   0.000000
     30       0.000000   0.000000   0.000000   0.000000   0.000000   0.000000
     31       0.000000   0.000000   0.000000   0.000000   0.000000   0.000000
     32       0.000000   0.000000   0.000000   0.000000   0.000000   0.000000
     33       0.000000   0.000000   0.000000   0.000000   0.000000   0.000000
     34       0.000000   0.000000   0.000000   0.000000   0.000000   0.000000
     35       0.000000   0.000000   0.000000   0.000000   0.000000   0.000000
     36       0.000000   0.000000   0.000000   0.000000   0.000000   0.000000
     37       0.000000   0.000000   0.000000   0.000000   0.000000   0.000000
     38       0.000000   0.000000   0.000000   0.000000   0.000000   0.000000
     39       0.000000   0.000000   0.000000   0.000000   0.000000   0.000000
     40       0.000000   0.000000   0.000000   0.000000   0.000000   0.000000
     41       0.000000   0.000000   0.000000   0.000000   0.000000   0.000000
     42       0.000000   0.000000   0.000000   0.000000   0.000000   0.000000
     43       0.000000   0.000000   0.000000   0.000000   0.000000   0.000000
     44       0.000000   0.000000   0.000000   0.000000   0.000000   0.000000
     45       0.000000   0.000000   0.000000   0.000000   0.000000   0.000000
     46       0.000000   0.000000   0.000000   0.000000   0.000000   0.000000
     47       0.000000   0.000000   0.000000   0.000000   0.000000   0.000000
     48       0.000000   0.000000   0.000000   0.000000   0.000000   0.000000
     49       0.000000   0.000000   0.000000   0.000000   0.000000   0.000000
     50       0.000000   0.000000   0.000000   0.000000   0.000000   0.000000
     51       0.000000   0.000000   0.000000   0.000000   0.000000   0.000000
     52       0.000000   0.000000   0.000000   0.000000   0.000000   0.000000
     53       0.000000   0.000000   0.000000   0.000000   0.000000   0.000000
     54       0.308083  -0.227994  -0.354003   0.000000   0.000000   0.000000
     55       0.000000   0.000000   0.000000   0.000000   0.000000   0.000000
     56       0.000000   0.000000   0.000000   0.000000   0.000000   0.000000
     57       0.308083  -0.227994  -0.354003   0.000000   0.000000   0.000000
     58       0.308083  -0.227994  -0.354003   0.000000   0.000000   0.000000
     59       0.000000   0.000000   0.000000  -0.293163  -0.242517   0.387178
     60       0.000000   0.000000   0.000000  -0.293163  -0.242517   0.387178
     61       0.000000   0.000000   0.000000  -0.293163  -0.242517   0.387178
     62       0.000000   0.000000   0.000000  -0.381126   0.234727  -0.304754
     63       0.000000   0.000000   0.000000  -0.381126   0.234727  -0.304754
     64       0.000000   0.000000   0.000000   0.000000   0.000000   0.000000
     65       0.000000   0.000000   0.000000   0.000000   0.000000   0.000000
     66       0.000000   0.000000   0.000000  -0.381126   0.234727  -0.304754
     67       0.376354   0.237892   0.271461   0.000000   0.000000   0.000000
     68       0.000000   0.000000   0.000000   0.000000   0.000000   0.000000
     69       0.376354   0.237892   0.271461   0.000000   0.000000   0.000000
     70       0.376354   0.237892   0.271461   0.000000   0.000000   0.000000
     71       0.000000   0.000000   0.000000   0.000000   0.000000   0.000000
     72       0.000000   0.000000   0.000000   0.000000   0.000000   0.000000
     73       0.000000   0.000000   0.000000   0.000000   0.000000   0.000000
     74       0.000000   0.000000   0.000000   0.000000   0.000000   0.000000
     75       0.000000   0.000000   0.000000   0.000000   0.000000   0.000000
     76       0.000000   0.000000   0.000000   0.000000   0.000000   0.000000
     77       0.000000   0.000000   0.000000   0.000000   0.000000   0.000000
     78       0.000000   0.000000   0.000000   0.000000   0.000000   0.000000
     79       0.000000   0.000000   0.000000   0.000000   0.000000   0.000000
     80       0.000000   0.000000   0.000000   0.000000   0.000000   0.000000
     81       0.000000   0.000000   0.000000   0.000000   0.000000   0.000000
     82       0.000000   0.000000   0.000000   0.000000   0.000000   0.000000
     83       0.000000   0.000000   0.000000   0.000000   0.000000   0.000000
     84       0.000000   0.000000   0.000000   0.000000   0.000000   0.000000
     85       0.000000   0.000000   0.000000   0.000000   0.000000   0.000000
     86       0.000000   0.000000   0.000000   0.000000   0.000000   0.000000
     87       0.000000   0.000000   0.000000   0.000000   0.000000   0.000000
     88       0.000000   0.000000   0.000000   0.000000   0.000000   0.000000
     89       0.000000   0.000000   0.000000   0.000000   0.000000   0.000000
     90       0.000000   0.000000   0.000000   0.000000   0.000000   0.000000
     91       0.000000   0.000000   0.000000   0.000000   0.000000   0.000000
     92       0.000000   0.000000   0.000000   0.000000   0.000000   0.000000
     93       0.000000   0.000000   0.000000   0.000000   0.000000   0.000000
     94       0.000000   0.000000   0.000000   0.000000   0.000000   0.000000
     95       0.000000   0.000000   0.000000   0.000000   0.000000   0.000000
     96       0.000000   0.000000   0.000000   0.000000   0.000000   0.000000
     97       0.000000   0.000000   0.000000   0.000000   0.000000   0.000000
     98       0.000000   0.000000   0.000000   0.000000   0.000000   0.000000
     99       0.000000   0.000000   0.000000   0.000000   0.000000   0.000000
    100       0.000000   0.000000   0.000000   0.000000   0.000000   0.000000
    101       0.000000   0.000000   0.000000   0.000000   0.000000   0.000000
    102       0.000000   0.000000   0.000000   0.000000   0.000000   0.000000
    103       0.000000   0.000000   0.000000   0.000000   0.000000   0.000000
    104       0.000000   0.000000   0.000000   0.000000   0.000000   0.000000
    105       0.000000   0.000000   0.000000   0.000000   0.000000   0.000000
    106       0.000000   0.000000   0.000000   0.000000   0.000000   0.000000
    107       0.000000   0.000000   0.000000   0.000000   0.000000   0.000000
    108       0.000000   0.000000   0.000000   0.000000   0.000000   0.000000
    109       0.000000   0.000000   0.000000   0.000000   0.000000   0.000000
    110       0.000000   0.000000   0.000000   0.000000   0.000000   0.000000
    111       0.000000   0.000000   0.000000   0.000000   0.000000   0.000000
    112       0.000000   0.000000   0.000000   0.000000   0.000000   0.000000
                 30         31         32         33         34         35    
      0       0.000000   0.000000   0.000000   0.000000   0.000000   0.000000
      1       0.000000   0.000000   0.000000   0.000000   0.000000   0.000000
      2       0.000000   0.000000   0.000000   0.000000   0.000000   0.000000
      3       0.000000   0.000000   0.000000   0.000000   0.000000   0.000000
      4       0.000000   0.000000   0.000000   0.000000   0.000000   0.000000
      5       0.000000   0.000000   0.000000   0.000000   0.000000   0.000000
      6       0.000000   0.000000   0.000000   0.000000   0.000000   0.000000
      7       0.000000   0.000000   0.000000   0.000000   0.000000   0.000000
      8       0.000000   0.000000   0.000000   0.000000   0.000000   0.000000
      9       0.000000   0.000000   0.000000   0.000000   0.000000   0.000000
     10       0.000000   0.000000   0.000000   0.000000   0.000000   0.000000
     11      -0.099684   0.433403  -0.895670   0.000000   0.000000   0.000000
     12       0.000000   0.000000   0.000000   0.005776  -0.993197  -0.116305
     13       0.000000   0.000000   0.000000   0.000000   0.000000   0.000000
     14       0.000000   0.000000   0.000000   0.000000   0.000000   0.000000
     15       0.000000   0.000000   0.000000   0.000000   0.000000   0.000000
     16       0.000000   0.000000   0.000000   0.000000   0.000000   0.000000
     17       0.000000   0.000000   0.000000   0.000000   0.000000   0.000000
     18       0.000000   0.000000   0.000000   0.000000   0.000000   0.000000
     19       0.000000   0.000000   0.000000   0.000000   0.000000   0.000000
     20       0.000000   0.000000   0.000000   0.000000   0.000000   0.000000
     21       0.000000   0.000000   0.000000   0.000000   0.000000   0.000000
     22       0.000000   0.000000   0.000000   0.000000   0.000000   0.000000
     23       0.000000   0.000000   0.000000   0.000000   0.000000   0.000000
     24       0.000000   0.000000   0.000000   0.000000   0.000000   0.000000
     25       0.000000   0.000000   0.000000   0.000000   0.000000   0.000000
     26       0.000000   0.000000   0.000000   0.000000   0.000000   0.000000
     27       0.000000   0.000000   0.000000   0.000000   0.000000   0.000000
     28       0.000000   0.000000   0.000000   0.000000   0.000000   0.000000
     29       0.000000   0.000000   0.000000   0.000000   0.000000   0.000000
     30       0.000000   0.000000   0.000000   0.000000   0.000000   0.000000
     31       0.000000   0.000000   0.000000   0.000000   0.000000   0.000000
     32       0.000000   0.000000   0.000000   0.000000   0.000000   0.000000
     33       0.000000   0.000000   0.000000   0.000000   0.000000   0.000000
     34       0.000000   0.000000   0.000000   0.000000   0.000000   0.000000
     35       0.013702   0.435268   0.209095   0.049946  -0.055550   0.476851
     36       0.000000   0.000000   0.000000  -0.394216   0.030129  -0.276864
     37       0.000000   0.000000   0.000000   0.326102   0.043258  -0.353205
     38      -0.383875  -0.278458  -0.092019   0.000000   0.000000   0.000000
     39       0.365186  -0.266814  -0.169751   0.000000   0.000000   0.000000
     40       0.000000   0.000000   0.000000   0.000000   0.000000   0.000000
     41       0.000000   0.000000   0.000000   0.000000   0.000000   0.000000
     42       0.000000   0.000000   0.000000   0.000000   0.000000   0.000000
     43       0.000000   0.000000   0.000000   0.000000   0.000000   0.000000
     44       0.000000   0.000000   0.000000   0.000000   0.000000   0.000000
     45       0.000000   0.000000   0.000000   0.000000   0.000000   0.000000
     46       0.000000   0.000000   0.000000   0.000000   0.000000   0.000000
     47       0.000000   0.000000   0.000000   0.000000   0.000000   0.000000
     48       0.000000   0.000000   0.000000   0.000000   0.000000   0.000000
     49       0.000000   0.000000   0.000000   0.000000   0.000000   0.000000
     50       0.000000   0.000000   0.000000   0.000000   0.000000   0.000000
     51       0.000000   0.000000   0.000000   0.000000   0.000000   0.000000
     52       0.000000   0.000000   0.000000   0.000000   0.000000   0.000000
     53       0.000000   0.000000   0.000000   0.000000   0.000000   0.000000
     54       0.000000   0.000000   0.000000   0.000000   0.000000   0.000000
     55       0.000000   0.000000   0.000000   0.000000   0.000000   0.000000
     56       0.000000   0.000000   0.000000   0.000000   0.000000   0.000000
     57       0.000000   0.000000   0.000000   0.000000   0.000000   0.000000
     58       0.000000   0.000000   0.000000   0.000000   0.000000   0.000000
     59       0.000000   0.000000   0.000000   0.000000   0.000000   0.000000
     60       0.000000   0.000000   0.000000   0.000000   0.000000   0.000000
     61       0.000000   0.000000   0.000000   0.000000   0.000000   0.000000
     62       0.000000   0.000000   0.000000   0.000000   0.000000   0.000000
     63       0.000000   0.000000   0.000000   0.000000   0.000000   0.000000
     64       0.000000   0.000000   0.000000   0.000000   0.000000   0.000000
     65       0.000000   0.000000   0.000000   0.000000   0.000000   0.000000
     66       0.000000   0.000000   0.000000   0.000000   0.000000   0.000000
     67       0.000000   0.000000   0.000000   0.000000   0.000000   0.000000
     68       0.000000   0.000000   0.000000   0.000000   0.000000   0.000000
     69       0.000000   0.000000   0.000000   0.000000   0.000000   0.000000
     70       0.000000   0.000000   0.000000   0.000000   0.000000   0.000000
     71       0.000000   0.000000   0.000000   0.000000   0.000000   0.000000
     72       0.000000   0.000000   0.000000   0.000000   0.000000   0.000000
     73       0.000000   0.000000   0.000000  -0.384586   0.038787  -0.350324
     74       0.000000   0.000000   0.000000  -0.384586   0.038787  -0.350324
     75       0.351196   0.386545   0.147958   0.000000   0.000000   0.000000
     76       0.351196   0.386545   0.147958   0.000000   0.000000   0.000000
     77       0.000000   0.000000   0.000000  -0.384586   0.038787  -0.350324
     78       0.351196   0.386545   0.147958   0.000000   0.000000   0.000000
     79       0.000000   0.000000   0.000000   0.000000   0.000000   0.000000
     80       0.000000   0.000000   0.000000   0.000000   0.000000   0.000000
     81       0.000000   0.000000   0.000000   0.000000   0.000000   0.000000
     82       0.324355  -0.375219  -0.217663   0.000000   0.000000   0.000000
     83       0.000000   0.000000   0.000000  -0.300862  -0.051261   0.422806
     84       0.000000   0.000000   0.000000  -0.300862  -0.051261   0.422806
     85       0.000000   0.000000   0.000000  -0.300862  -0.051261   0.422806
     86       0.324355  -0.375219  -0.217663   0.000000   0.000000   0.000000
     87       0.324355  -0.375219  -0.217663   0.000000   0.000000   0.000000
     88       0.000000   0.000000   0.000000   0.000000   0.000000   0.000000
     89       0.000000   0.000000   0.000000   0.000000   0.000000   0.000000
     90       0.000000   0.000000   0.000000   0.000000   0.000000   0.000000
     91       0.000000   0.000000   0.000000   0.000000   0.000000   0.000000
     92       0.000000   0.000000   0.000000   0.000000   0.000000   0.000000
     93       0.000000   0.000000   0.000000   0.000000   0.000000   0.000000
     94       0.000000   0.000000   0.000000   0.000000   0.000000   0.000000
     95       0.000000   0.000000   0.000000   0.000000   0.000000   0.000000
     96       0.000000   0.000000   0.000000   0.000000   0.000000   0.000000
     97       0.000000   0.000000   0.000000   0.000000   0.000000   0.000000
     98       0.000000   0.000000   0.000000   0.000000   0.000000   0.000000
     99       0.000000   0.000000   0.000000   0.000000   0.000000   0.000000
    100       0.000000   0.000000   0.000000   0.000000   0.000000   0.000000
    101       0.000000   0.000000   0.000000   0.000000   0.000000   0.000000
    102       0.000000   0.000000   0.000000   0.000000   0.000000   0.000000
    103       0.000000   0.000000   0.000000   0.000000   0.000000   0.000000
    104       0.000000   0.000000   0.000000   0.000000   0.000000   0.000000
    105       0.000000   0.000000   0.000000   0.000000   0.000000   0.000000
    106       0.000000   0.000000   0.000000   0.000000   0.000000   0.000000
    107       0.000000   0.000000   0.000000   0.000000   0.000000   0.000000
    108       0.000000   0.000000   0.000000   0.000000   0.000000   0.000000
    109       0.000000   0.000000   0.000000   0.000000   0.000000   0.000000
    110       0.000000   0.000000   0.000000   0.000000   0.000000   0.000000
    111       0.000000   0.000000   0.000000   0.000000   0.000000   0.000000
    112       0.000000   0.000000   0.000000   0.000000   0.000000   0.000000
                 36         37         38         39         40         41    
      0       0.000000   0.000000   0.000000   0.000000   0.000000   0.000000
      1       0.000000   0.000000   0.000000   0.000000   0.000000   0.000000
      2       0.000000   0.000000   0.000000   0.000000   0.000000   0.000000
      3       0.000000   0.000000   0.000000   0.000000   0.000000   0.000000
      4       0.000000   0.000000   0.000000   0.000000   0.000000   0.000000
      5       0.000000   0.000000   0.000000   0.000000   0.000000   0.000000
      6       0.000000   0.000000   0.000000   0.000000   0.000000   0.000000
      7       0.000000   0.000000   0.000000   0.000000   0.000000   0.000000
      8       0.000000   0.000000   0.000000   0.000000   0.000000   0.000000
      9       0.000000   0.000000   0.000000   0.000000   0.000000   0.000000
     10       0.000000   0.000000   0.000000   0.000000   0.000000   0.000000
     11       0.000000   0.000000   0.000000   0.000000   0.000000   0.000000
     12       0.000000   0.000000   0.000000   0.000000   0.000000   0.000000
     13       0.309341  -0.579808  -0.753745   0.000000   0.000000   0.000000
     14       0.000000   0.000000   0.000000   0.484487  -0.144372   0.862803
     15       0.000000   0.000000   0.000000   0.000000   0.000000   0.000000
     16       0.000000   0.000000   0.000000   0.000000   0.000000   0.000000
     17       0.000000   0.000000   0.000000   0.000000   0.000000   0.000000
     18       0.000000   0.000000   0.000000   0.000000   0.000000   0.000000
     19       0.000000   0.000000   0.000000   0.000000   0.000000   0.000000
     20       0.000000   0.000000   0.000000   0.000000   0.000000   0.000000
     21       0.000000   0.000000   0.000000   0.000000   0.000000   0.000000
     22       0.000000   0.000000   0.000000   0.000000   0.000000   0.000000
     23       0.000000   0.000000   0.000000   0.000000   0.000000   0.000000
     24       0.000000   0.000000   0.000000   0.000000   0.000000   0.000000
     25       0.000000   0.000000   0.000000   0.000000   0.000000   0.000000
     26       0.000000   0.000000   0.000000   0.000000   0.000000   0.000000
     27       0.000000   0.000000   0.000000   0.000000   0.000000   0.000000
     28       0.000000   0.000000   0.000000   0.000000   0.000000   0.000000
     29       0.000000   0.000000   0.000000   0.000000   0.000000   0.000000
     30       0.000000   0.000000   0.000000   0.000000   0.000000   0.000000
     31       0.000000   0.000000   0.000000   0.000000   0.000000   0.000000
     32       0.000000   0.000000   0.000000   0.000000   0.000000   0.000000
     33       0.000000   0.000000   0.000000   0.000000   0.000000   0.000000
     34       0.000000   0.000000   0.000000   0.000000   0.000000   0.000000
     35       0.000000   0.000000   0.000000   0.000000   0.000000   0.000000
     36       0.000000   0.000000   0.000000   0.000000   0.000000   0.000000
     37       0.000000   0.000000   0.000000   0.000000   0.000000   0.000000
     38       0.000000   0.000000   0.000000   0.000000   0.000000   0.000000
     39       0.000000   0.000000   0.000000   0.000000   0.000000   0.000000
     40       0.000000   0.000000   0.000000   0.000000   0.000000   0.000000
     41       0.000000   0.000000   0.000000   0.041118  -0.473734  -0.102358
     42       0.000000   0.000000   0.000000   0.409251  -0.093932  -0.245523
     43       0.086106  -0.361709   0.313578   0.000000   0.000000   0.000000
     44       0.454514   0.018655   0.172185   0.000000   0.000000   0.000000
     45       0.000000   0.000000   0.000000   0.000000   0.000000   0.000000
     46      -0.328218   0.206544  -0.293583  -0.273566   0.342444   0.210916
     47       0.000000   0.000000   0.000000   0.000000   0.000000   0.000000
     48       0.000000   0.000000   0.000000   0.000000   0.000000   0.000000
     49       0.000000   0.000000   0.000000   0.000000   0.000000   0.000000
     50       0.000000   0.000000   0.000000   0.000000   0.000000   0.000000
     51       0.000000   0.000000   0.000000   0.000000   0.000000   0.000000
     52       0.000000   0.000000   0.000000   0.000000   0.000000   0.000000
     53       0.000000   0.000000   0.000000   0.000000   0.000000   0.000000
     54       0.000000   0.000000   0.000000   0.000000   0.000000   0.000000
     55       0.000000   0.000000   0.000000   0.000000   0.000000   0.000000
     56       0.000000   0.000000   0.000000   0.000000   0.000000   0.000000
     57       0.000000   0.000000   0.000000   0.000000   0.000000   0.000000
     58       0.000000   0.000000   0.000000   0.000000   0.000000   0.000000
     59       0.000000   0.000000   0.000000   0.000000   0.000000   0.000000
     60       0.000000   0.000000   0.000000   0.000000   0.000000   0.000000
     61       0.000000   0.000000   0.000000   0.000000   0.000000   0.000000
     62       0.000000   0.000000   0.000000   0.000000   0.000000   0.000000
     63       0.000000   0.000000   0.000000   0.000000   0.000000   0.000000
     64       0.000000   0.000000   0.000000   0.000000   0.000000   0.000000
     65       0.000000   0.000000   0.000000   0.000000   0.000000   0.000000
     66       0.000000   0.000000   0.000000   0.000000   0.000000   0.000000
     67       0.000000   0.000000   0.000000   0.000000   0.000000   0.000000
     68       0.000000   0.000000   0.000000   0.000000   0.000000   0.000000
     69       0.000000   0.000000   0.000000   0.000000   0.000000   0.000000
     70       0.000000   0.000000   0.000000   0.000000   0.000000   0.000000
     71       0.000000   0.000000   0.000000   0.000000   0.000000   0.000000
     72       0.000000   0.000000   0.000000   0.000000   0.000000   0.000000
     73       0.000000   0.000000   0.000000   0.000000   0.000000   0.000000
     74       0.000000   0.000000   0.000000   0.000000   0.000000   0.000000
     75       0.000000   0.000000   0.000000   0.000000   0.000000   0.000000
     76       0.000000   0.000000   0.000000   0.000000   0.000000   0.000000
     77       0.000000   0.000000   0.000000   0.000000   0.000000   0.000000
     78       0.000000   0.000000   0.000000   0.000000   0.000000   0.000000
     79       0.000000   0.000000   0.000000   0.000000   0.000000   0.000000
     80       0.000000   0.000000   0.000000   0.000000   0.000000   0.000000
     81       0.000000   0.000000   0.000000   0.000000   0.000000   0.000000
     82       0.000000   0.000000   0.000000   0.000000   0.000000   0.000000
     83       0.000000   0.000000   0.000000   0.000000   0.000000   0.000000
     84       0.000000   0.000000   0.000000   0.000000   0.000000   0.000000
     85       0.000000   0.000000   0.000000   0.000000   0.000000   0.000000
     86       0.000000   0.000000   0.000000   0.000000   0.000000   0.000000
     87       0.000000   0.000000   0.000000   0.000000   0.000000   0.000000
     88       0.000000   0.000000   0.000000   0.000000   0.000000   0.000000
     89       0.000000   0.000000   0.000000  -0.131895  -0.534478  -0.015371
     90       0.000000   0.000000   0.000000  -0.131895  -0.534478  -0.015371
     91       0.097137   0.448297  -0.304981   0.000000   0.000000   0.000000
     92       0.097137   0.448297  -0.304981   0.000000   0.000000   0.000000
     93       0.097137   0.448297  -0.304981   0.000000   0.000000   0.000000
     94       0.000000   0.000000   0.000000  -0.131895  -0.534478  -0.015371
     95       0.000000   0.000000   0.000000   0.000000   0.000000   0.000000
     96       0.000000   0.000000   0.000000   0.000000   0.000000   0.000000
     97       0.000000   0.000000   0.000000  -0.479060  -0.096224   0.252904
     98       0.000000   0.000000   0.000000   0.000000   0.000000   0.000000
     99       0.000000   0.000000   0.000000  -0.479060  -0.096224   0.252904
    100       0.514178   0.183183   0.070111   0.000000   0.000000   0.000000
    101       0.000000   0.000000   0.000000  -0.479060  -0.096224   0.252904
    102       0.514178   0.183183   0.070111   0.000000   0.000000   0.000000
    103       0.000000   0.000000   0.000000   0.000000   0.000000   0.000000
    104       0.000000   0.000000   0.000000   0.000000   0.000000   0.000000
    105       0.000000   0.000000   0.000000   0.000000   0.000000   0.000000
    106       0.000000   0.000000   0.000000   0.000000   0.000000   0.000000
    107       0.000000   0.000000   0.000000   0.000000   0.000000   0.000000
    108       0.000000   0.000000   0.000000   0.000000   0.000000   0.000000
    109       0.000000   0.000000   0.000000   0.000000   0.000000   0.000000
    110       0.514178   0.183183   0.070111   0.000000   0.000000   0.000000
    111       0.000000   0.000000   0.000000   0.000000   0.000000   0.000000
    112       0.000000   0.000000   0.000000   0.000000   0.000000   0.000000
                 42         43         44         45         46         47    
      0       0.000000   0.000000   0.000000   0.000000   0.000000   0.000000
      1       0.000000   0.000000   0.000000   0.000000   0.000000   0.000000
      2       0.000000   0.000000   0.000000   0.000000   0.000000   0.000000
      3       0.000000   0.000000   0.000000   0.000000   0.000000   0.000000
      4       0.000000   0.000000   0.000000   0.000000   0.000000   0.000000
      5       0.000000   0.000000   0.000000   0.000000   0.000000   0.000000
      6       0.000000   0.000000   0.000000   0.000000   0.000000   0.000000
      7       0.000000   0.000000   0.000000   0.000000   0.000000   0.000000
      8       0.000000   0.000000   0.000000   0.000000   0.000000   0.000000
      9       0.000000   0.000000   0.000000   0.000000   0.000000   0.000000
     10       0.000000   0.000000   0.000000   0.000000   0.000000   0.000000
     11       0.000000   0.000000   0.000000   0.000000   0.000000   0.000000
     12       0.000000   0.000000   0.000000   0.000000   0.000000   0.000000
     13       0.000000   0.000000   0.000000   0.000000   0.000000   0.000000
     14       0.000000   0.000000   0.000000   0.000000   0.000000   0.000000
     15       0.027115   0.288362  -0.957137   0.000000   0.000000   0.000000
     16       0.000000   0.000000   0.000000   0.203477   0.723385   0.659782
     17       0.000000   0.000000   0.000000   0.000000   0.000000   0.000000
     18       0.000000   0.000000   0.000000   0.000000   0.000000   0.000000
     19       0.000000   0.000000   0.000000   0.000000   0.000000   0.000000
     20       0.000000   0.000000   0.000000   0.000000   0.000000   0.000000
     21       0.000000   0.000000   0.000000   0.000000   0.000000   0.000000
     22       0.000000   0.000000   0.000000   0.000000   0.000000   0.000000
     23       0.000000   0.000000   0.000000   0.000000   0.000000   0.000000
     24       0.000000   0.000000   0.000000   0.000000   0.000000   0.000000
     25       0.000000   0.000000   0.000000   0.000000   0.000000   0.000000
     26       0.000000   0.000000   0.000000   0.000000   0.000000   0.000000
     27       0.000000   0.000000   0.000000   0.000000   0.000000   0.000000
     28       0.000000   0.000000   0.000000   0.000000   0.000000   0.000000
     29       0.000000   0.000000   0.000000   0.000000   0.000000   0.000000
     30       0.000000   0.000000   0.000000   0.000000   0.000000   0.000000
     31       0.000000   0.000000   0.000000   0.000000   0.000000   0.000000
     32       0.000000   0.000000   0.000000   0.000000   0.000000   0.000000
     33       0.000000   0.000000   0.000000   0.000000   0.000000   0.000000
     34       0.000000   0.000000   0.000000   0.000000   0.000000   0.000000
     35       0.000000   0.000000   0.000000   0.000000   0.000000   0.000000
     36       0.000000   0.000000   0.000000   0.000000   0.000000   0.000000
     37       0.000000   0.000000   0.000000   0.000000   0.000000   0.000000
     38       0.000000   0.000000   0.000000   0.000000   0.000000   0.000000
     39       0.000000   0.000000   0.000000   0.000000   0.000000   0.000000
     40       0.000000   0.000000   0.000000   0.000000   0.000000   0.000000
     41       0.000000   0.000000   0.000000   0.000000   0.000000   0.000000
     42       0.000000   0.000000   0.000000   0.000000   0.000000   0.000000
     43       0.000000   0.000000   0.000000   0.000000   0.000000   0.000000
     44       0.000000   0.000000   0.000000   0.000000   0.000000   0.000000
     45       0.000000   0.000000   0.000000   0.000000   0.000000   0.000000
     46       0.000000   0.000000   0.000000   0.000000   0.000000   0.000000
     47       0.000000   0.000000   0.000000   0.000000   0.000000   0.000000
     48      -0.114958  -0.451570  -0.139304  -0.059966  -0.315927   0.364877
     49       0.000000   0.000000   0.000000  -0.217929   0.324869  -0.288977
     50       0.000000   0.000000   0.000000   0.312695   0.199163  -0.314797
     51      -0.172669   0.436666   0.126665   0.000000   0.000000   0.000000
     52       0.358321   0.311929   0.104127   0.000000   0.000000   0.000000
     53       0.000000   0.000000   0.000000   0.000000   0.000000   0.000000
     54       0.000000   0.000000   0.000000   0.000000   0.000000   0.000000
     55       0.000000   0.000000   0.000000   0.000000   0.000000   0.000000
     56       0.000000   0.000000   0.000000   0.000000   0.000000   0.000000
     57       0.000000   0.000000   0.000000   0.000000   0.000000   0.000000
     58       0.000000   0.000000   0.000000   0.000000   0.000000   0.000000
     59       0.000000   0.000000   0.000000   0.000000   0.000000   0.000000
     60       0.000000   0.000000   0.000000   0.000000   0.000000   0.000000
     61       0.000000   0.000000   0.000000   0.000000   0.000000   0.000000
     62       0.000000   0.000000   0.000000   0.000000   0.000000   0.000000
     63       0.000000   0.000000   0.000000   0.000000   0.000000   0.000000
     64       0.000000   0.000000   0.000000   0.000000   0.000000   0.000000
     65       0.000000   0.000000   0.000000   0.000000   0.000000   0.000000
     66       0.000000   0.000000   0.000000   0.000000   0.000000   0.000000
     67       0.000000   0.000000   0.000000   0.000000   0.000000   0.000000
     68       0.000000   0.000000   0.000000   0.000000   0.000000   0.000000
     69       0.000000   0.000000   0.000000   0.000000   0.000000   0.000000
     70       0.000000   0.000000   0.000000   0.000000   0.000000   0.000000
     71       0.000000   0.000000   0.000000   0.000000   0.000000   0.000000
     72       0.000000   0.000000   0.000000   0.000000   0.000000   0.000000
     73       0.000000   0.000000   0.000000   0.000000   0.000000   0.000000
     74       0.000000   0.000000   0.000000   0.000000   0.000000   0.000000
     75       0.000000   0.000000   0.000000   0.000000   0.000000   0.000000
     76       0.000000   0.000000   0.000000   0.000000   0.000000   0.000000
     77       0.000000   0.000000   0.000000   0.000000   0.000000   0.000000
     78       0.000000   0.000000   0.000000   0.000000   0.000000   0.000000
     79       0.000000   0.000000   0.000000   0.000000   0.000000   0.000000
     80       0.000000   0.000000   0.000000   0.000000   0.000000   0.000000
     81       0.000000   0.000000   0.000000   0.000000   0.000000   0.000000
     82       0.000000   0.000000   0.000000   0.000000   0.000000   0.000000
     83       0.000000   0.000000   0.000000   0.000000   0.000000   0.000000
     84       0.000000   0.000000   0.000000   0.000000   0.000000   0.000000
     85       0.000000   0.000000   0.000000   0.000000   0.000000   0.000000
     86       0.000000   0.000000   0.000000   0.000000   0.000000   0.000000
     87       0.000000   0.000000   0.000000   0.000000   0.000000   0.000000
     88       0.000000   0.000000   0.000000   0.000000   0.000000   0.000000
     89       0.000000   0.000000   0.000000   0.000000   0.000000   0.000000
     90       0.000000   0.000000   0.000000   0.000000   0.000000   0.000000
     91       0.000000   0.000000   0.000000   0.000000   0.000000   0.000000
     92       0.000000   0.000000   0.000000   0.000000   0.000000   0.000000
     93       0.000000   0.000000   0.000000   0.000000   0.000000   0.000000
     94       0.000000   0.000000   0.000000   0.000000   0.000000   0.000000
     95       0.000000   0.000000   0.000000   0.000000   0.000000   0.000000
     96       0.000000   0.000000   0.000000   0.000000   0.000000   0.000000
     97       0.000000   0.000000   0.000000   0.478821   0.096113  -0.253047
     98       0.000000   0.000000   0.000000   0.478821   0.096113  -0.253047
     99      -0.514112  -0.183069  -0.069719   0.000000   0.000000   0.000000
    100      -0.514112  -0.183069  -0.069719   0.000000   0.000000   0.000000
    101       0.000000   0.000000   0.000000   0.000000   0.000000   0.000000
    102       0.000000   0.000000   0.000000   0.000000   0.000000   0.000000
    103       0.000000   0.000000   0.000000   0.406961  -0.306378   0.210406
    104       0.000000   0.000000   0.000000   0.406961  -0.306378   0.210406
    105       0.000000   0.000000   0.000000   0.406961  -0.306378   0.210406
    106      -0.514112  -0.183069  -0.069719   0.000000   0.000000   0.000000
    107      -0.372251   0.391738   0.107475   0.000000   0.000000   0.000000
    108      -0.372251   0.391738   0.107475   0.000000   0.000000   0.000000
    109      -0.372251   0.391738   0.107475   0.000000   0.000000   0.000000
    110       0.000000   0.000000   0.000000   0.478821   0.096113  -0.253047
    111       0.000000   0.000000   0.000000   0.000000   0.000000   0.000000
    112       0.000000   0.000000   0.000000   0.000000   0.000000   0.000000
