# Supplementary material for: Novel Sulfonium Reagents for the Modular Synthesis of Spiro[2.3]Hexanes and Heteroatom‐Containing Analogues: Synthesis, Application, and Evaluation as Bioisosteres
Source: Angew Chem Int Ed Engl. 2025 Dec 9;65(5):e21633. doi: 10.1002/anie.202521633 (PMC12851011; doi:10.1002/anie.202521633)
Supplement: Supplementary file 2 — Supporting information [file ANIE-65-e21633-s001.zip › Bioisostere-Analysis/DFT/20795050661291654218279764786/file.out]

                                 *****************
                                 * O   R   C   A *
                                 *****************

                                            #,                                       
                                            ###                                      
                                            ####                                     
                                            #####                                    
                                            ######                                   
                                           ########,                                 
                                     ,,################,,,,,                         
                               ,,#################################,,                 
                          ,,##########################################,,             
                       ,#########################################, ''#####,          
                    ,#############################################,,   '####,        
                  ,##################################################,,,,####,       
                ,###########''''           ''''###############################       
              ,#####''   ,,,,##########,,,,          '''####'''          '####       
            ,##' ,,,,###########################,,,                        '##       
           ' ,,###''''                  '''############,,,                           
         ,,##''                                '''############,,,,        ,,,,,,###''
      ,#''                                            '''#######################'''  
     '                                                          ''''####''''         
             ,#######,   #######,   ,#######,      ##                                
            ,#'     '#,  ##    ##  ,#'     '#,    #''#        ######   ,####,        
            ##       ##  ##   ,#'  ##            #'  '#       #        #'  '#        
            ##       ##  #######   ##           ,######,      #####,   #    #        
            '#,     ,#'  ##    ##  '#,     ,#' ,#      #,         ##   #,  ,#        
             '#######'   ##     ##  '#######'  #'      '#     #####' # '####'        


                  #######################################################
                  #                        -***-                        #
                  #          Department of theory and spectroscopy      #
                  #    Directorship and core code : Frank Neese         #
                  #        Max Planck Institute fuer Kohlenforschung    #
                  #                Kaiser Wilhelm Platz 1               #
                  #                 D-45470 Muelheim/Ruhr               #
                  #                      Germany                        #
                  #                                                     #
                  #                  All rights reserved                #
                  #                        -***-                        #
                  #######################################################


                         Program Version 5.0.4 -  RELEASE  -


 With contributions from (in alphabetic order):
   Daniel Aravena         : Magnetic Suceptibility
   Michael Atanasov       : Ab Initio Ligand Field Theory (pilot matlab implementation)
   Alexander A. Auer      : GIAO ZORA, VPT2 properties, NMR spectrum
   Ute Becker             : Parallelization
   Giovanni Bistoni       : ED, misc. LED, open-shell LED, HFLD
   Martin Brehm           : Molecular dynamics
   Dmytro Bykov           : SCF Hessian
   Vijay G. Chilkuri      : MRCI spin determinant printing, contributions to CSF-ICE
   Dipayan Datta          : RHF DLPNO-CCSD density
   Achintya Kumar Dutta   : EOM-CC, STEOM-CC
   Dmitry Ganyushin       : Spin-Orbit,Spin-Spin,Magnetic field MRCI
   Miquel Garcia          : C-PCM and meta-GGA Hessian, CC/C-PCM, Gaussian charge scheme
   Yang Guo               : DLPNO-NEVPT2, F12-NEVPT2, CIM, IAO-localization
   Andreas Hansen         : Spin unrestricted coupled pair/coupled cluster methods
   Benjamin Helmich-Paris : MC-RPA, TRAH-SCF, COSX integrals
   Lee Huntington         : MR-EOM, pCC
   Robert Izsak           : Overlap fitted RIJCOSX, COSX-SCS-MP3, EOM
   Marcus Kettner         : VPT2
   Christian Kollmar      : KDIIS, OOCD, Brueckner-CCSD(T), CCSD density, CASPT2, CASPT2-K
   Simone Kossmann        : Meta GGA functionals, TD-DFT gradient, OOMP2, MP2 Hessian
   Martin Krupicka        : Initial AUTO-CI
   Lucas Lang             : DCDCAS
   Marvin Lechner         : AUTO-CI (C++ implementation), FIC-MRCC
   Dagmar Lenk            : GEPOL surface, SMD
   Dimitrios Liakos       : Extrapolation schemes; Compound Job, initial MDCI parallelization
   Dimitrios Manganas     : Further ROCIS development; embedding schemes
   Dimitrios Pantazis     : SARC Basis sets
   Anastasios Papadopoulos: AUTO-CI, single reference methods and gradients
   Taras Petrenko         : DFT Hessian,TD-DFT gradient, ASA, ECA, R-Raman, ABS, FL, XAS/XES, NRVS
   Peter Pinski           : DLPNO-MP2, DLPNO-MP2 Gradient
   Christoph Reimann      : Effective Core Potentials
   Marius Retegan         : Local ZFS, SOC
   Christoph Riplinger    : Optimizer, TS searches, QM/MM, DLPNO-CCSD(T), (RO)-DLPNO pert. Triples
   Tobias Risthaus        : Range-separated hybrids, TD-DFT gradient, RPA, STAB
   Michael Roemelt        : Original ROCIS implementation
   Masaaki Saitow         : Open-shell DLPNO-CCSD energy and density
   Barbara Sandhoefer     : DKH picture change effects
   Avijit Sen             : IP-ROCIS
   Kantharuban Sivalingam : CASSCF convergence, NEVPT2, FIC-MRCI
   Bernardo de Souza      : ESD, SOC TD-DFT
   Georgi Stoychev        : AutoAux, RI-MP2 NMR, DLPNO-MP2 response
   Willem Van den Heuvel  : Paramagnetic NMR
   Boris Wezisla          : Elementary symmetry handling
   Frank Wennmohs         : Technical directorship


 We gratefully acknowledge several colleagues who have allowed us to
 interface, adapt or use parts of their codes:
   Stefan Grimme, W. Hujo, H. Kruse, P. Pracht,  : VdW corrections, initial TS optimization,
                  C. Bannwarth, S. Ehlert          DFT functionals, gCP, sTDA/sTD-DF
   Ed Valeev, F. Pavosevic, A. Kumar             : LibInt (2-el integral package), F12 methods
   Garnet Chan, S. Sharma, J. Yang, R. Olivares  : DMRG
   Ulf Ekstrom                                   : XCFun DFT Library
   Mihaly Kallay                                 : mrcc  (arbitrary order and MRCC methods)
   Jiri Pittner, Ondrej Demel                    : Mk-CCSD
   Frank Weinhold                                : gennbo (NPA and NBO analysis)
   Christopher J. Cramer and Donald G. Truhlar   : smd solvation model
   Lars Goerigk                                  : TD-DFT with DH, B97 family of functionals
   V. Asgeirsson, H. Jonsson                     : NEB implementation
   FAccTs GmbH                                   : IRC, NEB, NEB-TS, DLPNO-Multilevel, CI-OPT
                                                   MM, QMMM, 2- and 3-layer-ONIOM, Crystal-QMMM,
                                                   LR-CPCM, SF, NACMEs, symmetry and pop. for TD-DFT,
                                                   nearIR, NL-DFT gradient (VV10), updates on ESD,
                                                   ML-optimized integration grids
   S Lehtola, MJT Oliveira, MAL Marques          : LibXC Library
   Liviu Ungur et al                             : ANISO software


 Your calculation uses the libint2 library for the computation of 2-el integrals
 For citations please refer to: http://libint.valeyev.net

 Your ORCA version has been built with support for libXC version: 5.1.0
 For citations please refer to: https://tddft.org/programs/libxc/

 This ORCA versions uses:
   CBLAS   interface :  Fast vector & matrix operations
   LAPACKE interface :  Fast linear algebra routines
   SCALAPACK package :  Parallel linear algebra routines
   Shared memory     :  Shared parallel matrices
   BLAS/LAPACK       :  OpenBLAS 0.3.15  USE64BITINT DYNAMIC_ARCH NO_AFFINITY Sandybridge SINGLE_THREADED
        Core in use  :  Sandybridge
   Copyright (c) 2011-2014, The OpenBLAS Project


Your calculation utilizes the atom-pairwise dispersion correction
with the Becke-Johnson damping scheme (D3BJ)
Cite in your paper:
S.Grimme, S.Ehrlich, L.Goerigk, J Comput Chem, (2011), 32, 1456–1465 
S.Grimme, J.Antony, S.Ehrlich and H.Krieg, J.Chem.Phys., 132, (2010), 154104 
   

================================================================================

----- Orbital basis set information -----
Your calculation utilizes the basis: 6-31++G(d,p)
   H-He, Li-Ne : W. J. Hehre, R. Ditchfield and J.A. Pople, J. Chem. Phys. 56, 2257 (1972).
                 Note: He and Ne are unpublished basis sets taken from the Gaussian program.
                 Note: Li and B from J. D. Dill and J. A. Pople, J. Chem. Phys. 62, 2921 (1975).
   Na - Ar     : M. M. Francl, W. J. Pietro, W. J. Hehre, J. S. Binkley, M. S. Gordon, 
                 D. J. DeFrees and J. A. Pople, J. Chem. Phys. 77, 3654 (1982).
   K - Zn      : V. A. Rassolov, J. A. Pople, M. A. Ratner, and T. L. Windus, J. Chem. Phys. 109, 1223 (1998).
   Additional Pol./Diff. from the 6-311G equivalent.

----- AuxJ basis set information -----
Your calculation utilizes the auxiliary basis: def2/J
   F. Weigend, Phys. Chem. Chem. Phys. 8, 1057 (2006).

================================================================================
                                        WARNINGS
                       Please study these warnings very carefully!
================================================================================


WARNING: Geometry Optimization
  ===> : Switching off AutoStart
         For restart on a previous wavefunction, please use MOREAD

INFO   : the flag for use of the SHARK integral package has been found!

================================================================================
                                       INPUT FILE
================================================================================
NAME = file.inp
|  1> 
|  2> ! WB97X-D3BJ 6-31++G(d,p) opt
|  3> %pal
|  4>   nprocs 6
|  5> end
|  6> %maxcore 3000
|  7> %geom
|  8>   calc_hess true
|  9>   MaxIter 500
| 10> end
| 11> * xyz 0 1
| 12> C     -1.760000   -0.179700    0.239600
| 13> C     -0.578500    0.138900    1.181600
| 14> C      0.306000   -0.118200   -0.001500
| 15> C     -0.810300   -0.434600   -0.951100
| 16> C      1.765900   -0.485900   -0.061300
| 17> C      1.312800    0.944100   -0.396600
| 18> H     -2.311200   -1.095800    0.545900
| 19> H     -2.418300    0.701400    0.074200
| 20> H     -0.447700   -0.622900    1.979600
| 21> H     -0.576600    1.196000    1.526200
| 22> H     -0.934500    0.310400   -1.767100
| 23> H     -0.801300   -1.497700   -1.273500
| 24> H      2.037700   -1.106100   -0.941100
| 25> H      2.241600   -0.601600    0.935200
| 26> H      1.385500    1.174200   -1.480800
| 27> H      1.588900    1.677400    0.390700
| 28> *
| 29> 
| 30>                          ****END OF INPUT****
================================================================================

                       *****************************
                       * Geometry Optimization Run *
                       *****************************

Geometry optimization settings:
Update method            Update   .... BFGS
Choice of coordinates    CoordSys .... Z-matrix Internals
Initial Hessian          InHess   .... Almoef's Model

Convergence Tolerances:
Energy Change            TolE     ....  5.0000e-06 Eh
Max. Gradient            TolMAXG  ....  3.0000e-04 Eh/bohr
RMS Gradient             TolRMSG  ....  1.0000e-04 Eh/bohr
Max. Displacement        TolMAXD  ....  4.0000e-03 bohr
RMS Displacement         TolRMSD  ....  2.0000e-03 bohr
Strict Convergence                ....  False
------------------------------------------------------------------------------
                        ORCA OPTIMIZATION COORDINATE SETUP
------------------------------------------------------------------------------

The optimization will be done in new redundant internal coordinates
Making redundant internal coordinates   ...  (new redundants) done
Evaluating the initial hessian          ...  (Is done on the fly) done
Evaluating the coordinates              ...  done
Calculating the B-matrix                .... done
Calculating the G-matrix                .... done
Diagonalizing the G-matrix              .... done
The first mode is                       ....   71
The number of degrees of freedom        ....   42

    -----------------------------------------------------------------
                    Redundant Internal Coordinates


    -----------------------------------------------------------------
         Definition                    Initial Value    d2E/dq (diagonal element)
    -----------------------------------------------------------------
      1. B(C   1,C   0)                  1.5443         0.000000   
      2. B(C   2,C   1)                  1.4994         0.000000   
      3. B(C   3,C   0)                  1.5442         0.000000   
      4. B(C   3,C   2)                  1.4993         0.000000   
      5. B(C   4,C   2)                  1.5067         0.000000   
      6. B(C   5,C   4)                  1.5371         0.000000   
      7. B(C   5,C   2)                  1.5160         0.000000   
      8. B(H   6,C   0)                  1.1122         0.000000   
      9. B(H   7,C   0)                  1.1122         0.000000   
     10. B(H   8,C   1)                  1.1110         0.000000   
     11. B(H   9,C   1)                  1.1119         0.000000   
     12. B(H  10,C   3)                  1.1119         0.000000   
     13. B(H  11,C   3)                  1.1109         0.000000   
     14. B(H  12,C   4)                  1.1102         0.000000   
     15. B(H  13,C   4)                  1.1103         0.000000   
     16. B(H  14,C   5)                  1.1107         0.000000   
     17. B(H  15,C   5)                  1.1108         0.000000   
     18. A(H   6,C   0,H   7)          113.5881         0.000000   
     19. A(C   3,C   0,H   7)          112.3398         0.000000   
     20. A(C   3,C   0,H   6)          112.4076         0.000000   
     21. A(C   1,C   0,C   3)           91.9412         0.000000   
     22. A(C   1,C   0,H   6)          112.4035         0.000000   
     23. A(C   1,C   0,H   7)          112.3403         0.000000   
     24. A(H   8,C   1,H   9)          115.4116         0.000000   
     25. A(C   2,C   1,H   9)          113.9897         0.000000   
     26. A(C   2,C   1,H   8)          112.3176         0.000000   
     27. A(C   0,C   1,H   9)          112.7378         0.000000   
     28. A(C   0,C   1,C   2)           86.2521         0.000000   
     29. A(C   0,C   1,H   8)          112.7531         0.000000   
     30. A(C   1,C   2,C   5)          118.5066         0.000000   
     31. A(C   3,C   2,C   4)          130.1492         0.000000   
     32. A(C   1,C   2,C   4)          130.1473         0.000000   
     33. A(C   1,C   2,C   3)           95.5508         0.000000   
     34. A(C   4,C   2,C   5)           61.1294         0.000000   
     35. A(C   3,C   2,C   5)          118.5072         0.000000   
     36. A(H  10,C   3,H  11)          115.4105         0.000000   
     37. A(C   2,C   3,H  11)          112.3156         0.000000   
     38. A(C   0,C   3,H  11)          112.7494         0.000000   
     39. A(C   2,C   3,H  10)          113.9900         0.000000   
     40. A(C   0,C   3,H  10)          112.7415         0.000000   
     41. A(C   0,C   3,C   2)           86.2559         0.000000   
     42. A(C   5,C   4,H  13)          114.7738         0.000000   
     43. A(C   2,C   4,H  13)          113.8887         0.000000   
     44. A(C   5,C   4,H  12)          114.7723         0.000000   
     45. A(C   2,C   4,H  12)          113.8912         0.000000   
     46. A(C   2,C   4,C   5)           59.7341         0.000000   
     47. A(H  12,C   4,H  13)          123.2403         0.000000   
     48. A(C   2,C   5,C   4)           59.1364         0.000000   
     49. A(H  14,C   5,H  15)          122.6039         0.000000   
     50. A(C   4,C   5,H  15)          112.7241         0.000000   
     51. A(C   2,C   5,H  15)          116.2927         0.000000   
     52. A(C   4,C   5,H  14)          112.7285         0.000000   
     53. A(C   2,C   5,H  14)          116.2973         0.000000   
     54. D(C   2,C   1,C   0,H   7)   -115.1667         0.000000   
     55. D(H   8,C   1,C   0,H   6)      2.5821         0.000000   
     56. D(C   2,C   1,C   0,C   3)     -0.0092         0.000000   
     57. D(C   2,C   1,C   0,H   6)    115.2379         0.000000   
     58. D(H   8,C   1,C   0,H   7)    132.1774         0.000000   
     59. D(H   8,C   1,C   0,C   3)   -112.6651         0.000000   
     60. D(H   9,C   1,C   0,H   6)   -130.2853         0.000000   
     61. D(H   9,C   1,C   0,H   7)     -0.6899         0.000000   
     62. D(H   9,C   1,C   0,C   3)    114.4676         0.000000   
     63. D(C   3,C   2,C   1,H   9)   -113.2448         0.000000   
     64. D(C   4,C   2,C   1,H   9)     88.4028         0.000000   
     65. D(C   3,C   2,C   1,C   0)      0.0095         0.000000   
     66. D(C   4,C   2,C   1,C   0)   -158.3429         0.000000   
     67. D(C   5,C   2,C   1,H   9)     13.5144         0.000000   
     68. D(C   5,C   2,C   1,H   8)   -120.1469         0.000000   
     69. D(C   5,C   2,C   1,C   0)    126.7688         0.000000   
     70. D(C   3,C   2,C   1,H   8)    113.0938         0.000000   
     71. D(C   4,C   2,C   1,H   8)    -45.2586         0.000000   
     72. D(C   0,C   3,C   2,C   5)   -126.7684         0.000000   
     73. D(C   0,C   3,C   2,C   1)     -0.0095         0.000000   
     74. D(H  11,C   3,C   0,H   6)     -2.5794         0.000000   
     75. D(H  11,C   3,C   0,C   1)    112.6641         0.000000   
     76. D(H  10,C   3,C   0,H   7)      0.6879         0.000000   
     77. D(H  10,C   3,C   0,H   6)    130.2865         0.000000   
     78. D(H  11,C   3,C   0,H   7)   -132.1780         0.000000   
     79. D(H  10,C   3,C   0,C   1)   -114.4700         0.000000   
     80. D(C   2,C   3,C   0,H   7)    115.1671         0.000000   
     81. D(C   2,C   3,C   0,H   6)   -115.2343         0.000000   
     82. D(C   0,C   3,C   2,C   4)    158.3423         0.000000   
     83. D(H  10,C   3,C   2,C   1)    113.2507         0.000000   
     84. D(H  11,C   3,C   2,C   5)    120.1500         0.000000   
     85. D(H  11,C   3,C   2,C   4)     45.2606         0.000000   
     86. D(H  11,C   3,C   2,C   1)   -113.0912         0.000000   
     87. D(H  10,C   3,C   2,C   5)    -13.5081         0.000000   
     88. D(H  10,C   3,C   2,C   4)    -88.3975         0.000000   
     89. D(C   2,C   3,C   0,C   1)      0.0092         0.000000   
     90. D(H  13,C   4,C   2,C   5)    105.7932         0.000000   
     91. D(H  13,C   4,C   2,C   1)      1.4391         0.000000   
     92. D(H  12,C   4,C   2,C   5)   -105.7902         0.000000   
     93. D(H  12,C   4,C   2,C   3)     -1.4359         0.000000   
     94. D(H  12,C   4,C   2,C   1)    149.8556         0.000000   
     95. D(H  13,C   4,C   2,C   3)   -149.8524         0.000000   
     96. D(C   5,C   4,C   2,C   3)    104.3543         0.000000   
     97. D(C   5,C   4,C   2,C   1)   -104.3542         0.000000   
     98. D(H  15,C   5,C   4,H  13)      3.7046         0.000000   
     99. D(H  15,C   5,C   4,C   2)    108.0093         0.000000   
    100. D(H  14,C   5,C   4,H  13)    147.6826         0.000000   
    101. D(H  14,C   5,C   4,H  12)     -3.7042         0.000000   
    102. D(C   2,C   5,C   4,H  13)   -104.3047         0.000000   
    103. D(C   2,C   5,C   4,H  12)    104.3084         0.000000   
    104. D(H  15,C   5,C   2,C   4)   -101.9280         0.000000   
    105. D(H  15,C   5,C   2,C   3)    135.4955         0.000000   
    106. D(H  15,C   5,C   2,C   1)     20.6464         0.000000   
    107. D(H  14,C   5,C   4,C   2)   -108.0126         0.000000   
    108. D(H  14,C   5,C   2,C   4)    101.9310         0.000000   
    109. D(H  14,C   5,C   2,C   3)    -20.6454         0.000000   
    110. D(H  14,C   5,C   2,C   1)   -135.4945         0.000000   
    111. D(H  15,C   5,C   4,H  12)   -147.6823         0.000000   
    112. D(C   4,C   5,C   2,C   3)   -122.5765         0.000000   
    113. D(C   4,C   5,C   2,C   1)    122.5745         0.000000   
    -----------------------------------------------------------------

Number of atoms                         .... 16
Number of degrees of freedom            .... 113

         *************************************************************
         *                GEOMETRY OPTIMIZATION CYCLE   1            *
         *************************************************************
---------------------------------
CARTESIAN COORDINATES (ANGSTROEM)
---------------------------------
  C     -1.760000   -0.179700    0.239600
  C     -0.578500    0.138900    1.181600
  C      0.306000   -0.118200   -0.001500
  C     -0.810300   -0.434600   -0.951100
  C      1.765900   -0.485900   -0.061300
  C      1.312800    0.944100   -0.396600
  H     -2.311200   -1.095800    0.545900
  H     -2.418300    0.701400    0.074200
  H     -0.447700   -0.622900    1.979600
  H     -0.576600    1.196000    1.526200
  H     -0.934500    0.310400   -1.767100
  H     -0.801300   -1.497700   -1.273500
  H      2.037700   -1.106100   -0.941100
  H      2.241600   -0.601600    0.935200
  H      1.385500    1.174200   -1.480800
  H      1.588900    1.677400    0.390700

----------------------------
CARTESIAN COORDINATES (A.U.)
----------------------------
  NO LB      ZA    FRAG     MASS         X           Y           Z
   0 C     6.0000    0    12.011   -3.325918   -0.339584    0.452778
   1 C     6.0000    0    12.011   -1.093207    0.262483    2.232900
   2 C     6.0000    0    12.011    0.578256   -0.223366   -0.002835
   3 C     6.0000    0    12.011   -1.531245   -0.821275   -1.797319
   4 C     6.0000    0    12.011    3.337067   -0.918218   -0.115840
   5 C     6.0000    0    12.011    2.480832    1.784090   -0.749465
   6 H     1.0000    0     1.008   -4.367535   -2.070762    1.031601
   7 H     1.0000    0     1.008   -4.569925    1.325454    0.140218
   8 H     1.0000    0     1.008   -0.846030   -1.177110    3.740902
   9 H     1.0000    0     1.008   -1.089616    2.260112    2.884100
  10 H     1.0000    0     1.008   -1.765949    0.586571   -3.339335
  11 H     1.0000    0     1.008   -1.514238   -2.830243   -2.406566
  12 H     1.0000    0     1.008    3.850695   -2.090226   -1.778421
  13 H     1.0000    0     1.008    4.236010   -1.136859    1.767272
  14 H     1.0000    0     1.008    2.618216    2.218916   -2.798306
  15 H     1.0000    0     1.008    3.002586    3.169827    0.738316

--------------------------------
INTERNAL COORDINATES (ANGSTROEM)
--------------------------------
 C      0   0   0     0.000000000000     0.00000000     0.00000000
 C      1   0   0     1.544283720694     0.00000000     0.00000000
 C      2   1   0     1.499388632076    86.25208853     0.00000000
 C      3   2   1     1.499324784695    95.55077179     0.00000000
 C      3   2   1     1.506680901850   130.14732330   201.65712991
 C      3   2   1     1.515991932696   118.50657067   126.76881537
 H      1   2   3     1.112151221732   112.40353774   115.23790785
 H      1   2   3     1.112228960242   112.34027883   244.83329067
 H      2   1   3     1.110968892454   112.75310005   247.34414856
 H      2   1   3     1.111851240050   112.73777248   114.47679099
 H      4   3   2     1.111893268259   113.98998641   113.25072051
 H      4   3   2     1.110947510011   112.31561617   246.90881091
 H      5   3   2     1.110212286007   113.89121939   149.85564496
 H      5   3   2     1.110265387194   113.88874015     1.43906247
 H      6   3   2     1.110729913165   116.29727572   224.50552366
 H      6   3   2     1.110766127499   116.29266478    20.64644414

---------------------------
INTERNAL COORDINATES (A.U.)
---------------------------
 C      0   0   0     0.000000000000     0.00000000     0.00000000
 C      1   0   0     2.918273305184     0.00000000     0.00000000
 C      2   1   0     2.833433882939    86.25208853     0.00000000
 C      3   2   1     2.833313228874    95.55077179     0.00000000
 C      3   2   1     2.847214275706   130.14732330   201.65712991
 C      3   2   1     2.864809574030   118.50657067   126.76881537
 H      1   2   3     2.101661228579   112.40353774   115.23790785
 H      1   2   3     2.101808133073   112.34027883   244.83329067
 H      2   1   3     2.099426950043   112.75310005   247.34414856
 H      2   1   3     2.101094345355   112.73777248   114.47679099
 H      4   3   2     2.101173767160   113.98998641   113.25072051
 H      4   3   2     2.099386543083   112.31561617   246.90881091
 H      5   3   2     2.097997171067   113.89121939   149.85564496
 H      5   3   2     2.098097517768   113.88874015     1.43906247
 H      6   3   2     2.098975344636   116.29727572   224.50552366
 H      6   3   2     2.099043779810   116.29266478    20.64644414

---------------------
BASIS SET INFORMATION
---------------------
There are 2 groups of distinct atoms

 Group   1 Type C   : 11s5p1d contracted to 4s3p1d pattern {6311/311/1}
 Group   2 Type H   : 5s1p contracted to 3s1p pattern {311/1}

Atom   0C    basis set group =>   1
Atom   1C    basis set group =>   1
Atom   2C    basis set group =>   1
Atom   3C    basis set group =>   1
Atom   4C    basis set group =>   1
Atom   5C    basis set group =>   1
Atom   6H    basis set group =>   2
Atom   7H    basis set group =>   2
Atom   8H    basis set group =>   2
Atom   9H    basis set group =>   2
Atom  10H    basis set group =>   2
Atom  11H    basis set group =>   2
Atom  12H    basis set group =>   2
Atom  13H    basis set group =>   2
Atom  14H    basis set group =>   2
Atom  15H    basis set group =>   2
---------------------------------
AUXILIARY/J BASIS SET INFORMATION
---------------------------------
There are 2 groups of distinct atoms

 Group   1 Type C   : 12s5p4d2f1g contracted to 6s4p3d1f1g pattern {711111/2111/211/2/1}
 Group   2 Type H   : 5s2p1d contracted to 3s1p1d pattern {311/2/1}

Atom   0C    basis set group =>   1
Atom   1C    basis set group =>   1
Atom   2C    basis set group =>   1
Atom   3C    basis set group =>   1
Atom   4C    basis set group =>   1
Atom   5C    basis set group =>   1
Atom   6H    basis set group =>   2
Atom   7H    basis set group =>   2
Atom   8H    basis set group =>   2
Atom   9H    basis set group =>   2
Atom  10H    basis set group =>   2
Atom  11H    basis set group =>   2
Atom  12H    basis set group =>   2
Atom  13H    basis set group =>   2
Atom  14H    basis set group =>   2
Atom  15H    basis set group =>   2


           ************************************************************
           *        Program running with 6 parallel MPI-processes     *
           *              working on a common directory               *
           ************************************************************
------------------------------------------------------------------------------
                           ORCA GTO INTEGRAL CALCULATION
                           -- RI-GTO INTEGRALS CHOSEN --
------------------------------------------------------------------------------
------------------------------------------------------------------------------
                   ___                                                        
                  /   \      - P O W E R E D   B Y -                         
                 /     \                                                     
                 |  |  |   _    _      __       _____    __    __             
                 |  |  |  | |  | |    /  \     |  _  \  |  |  /  |          
                  \  \/   | |  | |   /    \    | | | |  |  | /  /          
                 / \  \   | |__| |  /  /\  \   | |_| |  |  |/  /          
                |  |  |   |  __  | /  /__\  \  |    /   |      \           
                |  |  |   | |  | | |   __   |  |    \   |  |\   \          
                \     /   | |  | | |  |  |  |  | |\  \  |  | \   \       
                 \___/    |_|  |_| |__|  |__|  |_| \__\ |__|  \__/        
                                                                              
                      - O R C A' S   B I G   F R I E N D -                    
                                      &                                       
                       - I N T E G R A L  F E E D E R -                       
                                                                              
 v1 FN, 2020, v2 2021                                                         
------------------------------------------------------------------------------


Reading SHARK input file file.SHARKINP.tmp ... ok
----------------------
SHARK INTEGRAL PACKAGE
----------------------

Number of atoms                             ...     16
Number of basis functions                   ...    168
Number of shells                            ...     88
Maximum angular momentum                    ...      2
Integral batch strategy                     ... SHARK/LIBINT Hybrid
RI-J (if used) integral strategy            ... SPLIT-RIJ (Revised 2003 algorithm where possible)
Printlevel                                  ...      1
Contraction scheme used                     ... SEGMENTED contraction
Coulomb Range Separation                    ... NOT USED
Exchange Range Separation                   ... Long Range
   Mu parameter                             ...  0.300000
   Scaling (regular/separated)              ...  0.167000  0.833000
Finite Nucleus Model                        ... NOT USED
Auxiliary Coulomb fitting basis             ... AVAILABLE
   # of basis functions in Aux-J            ...    404
   # of shells in Aux-J                     ...    140
   Maximum angular momentum in Aux-J        ...      4
Auxiliary J/K fitting basis                 ... NOT available
Auxiliary Correlation fitting basis         ... NOT available
Auxiliary 'external' fitting basis          ... NOT available
Integral threshold                          ...     2.500000e-11
Primitive cut-off                           ...     2.500000e-12
Primitive pair pre-selection threshold      ...     2.500000e-12

Calculating pre-screening integrals         ... done (  0.0 sec) Dimension = 88
Organizing shell pair data                  ... done (  0.0 sec)
Shell pair information
Total number of shell pairs                 ...      3916
Shell pairs after pre-screening             ...      3859
Total number of primitive shell pairs       ...     13359
Primitive shell pairs kept                  ...     10559
          la=0 lb=0:   1468 shell pairs
          la=1 lb=0:   1484 shell pairs
          la=1 lb=1:    394 shell pairs
          la=2 lb=0:    324 shell pairs
          la=2 lb=1:    168 shell pairs
          la=2 lb=2:     21 shell pairs

Calculating one electron integrals          ... done (  0.0 sec)
Calculating RI/J V-Matrix + Cholesky decomp.... done (  0.0 sec)
Calculating Nuclear repulsion               ... done (  0.0 sec) ENN=    239.255679155932 Eh

SHARK setup successfully completed in   0.3 seconds

Maximum memory used throughout the entire GTOINT-calculation: 13.3 MB


           ************************************************************
           *        Program running with 6 parallel MPI-processes     *
           *              working on a common directory               *
           ************************************************************
-------------------------------------------------------------------------------
                                 ORCA SCF
-------------------------------------------------------------------------------

------------
SCF SETTINGS
------------
Hamiltonian:
 Density Functional     Method          .... DFT(GTOs)
 Exchange Functional    Exchange        .... WB97X-V
 Correlation Functional Correlation     .... WB97X-V
 Gradients option       PostSCFGGA      .... off
 Hybrid DFT is turned on
   Fraction HF Exchange ScalHFX         ....  0.167000
   Scaling of DF-GGA-X  ScalDFX         ....  0.000000
   Scaling of DF-GGA-C  ScalDFC         ....  1.000000
   Scaling of DF-LDA-C  ScalLDAC        ....  1.000000
   Perturbative correction              ....  0.000000
   Density functional embedding theory  .... OFF
 Long-range corrected/Screened/Range-Separated Hybrid DFT is turned on
   Amount of maximum screened exact exchange              ....  0.833000
   Range separation parameter mu (erf(mu*r12)/r12)        ....  0.300000
 RI-approximation to the Coulomb term is turned on
   Number of AuxJ basis functions       .... 404
   RIJ-COSX (HFX calculated with COS-X)).... on


General Settings:
 Integral files         IntName         .... file
 Hartree-Fock type      HFTyp           .... RHF
 Total Charge           Charge          ....    0
 Multiplicity           Mult            ....    1
 Number of Electrons    NEL             ....   46
 Basis Dimension        Dim             ....  168
 Nuclear Repulsion      ENuc            ....    239.2556791559 Eh

Convergence Acceleration:
 DIIS                   CNVDIIS         .... on
   Start iteration      DIISMaxIt       ....    12
   Startup error        DIISStart       ....  0.200000
   # of expansion vecs  DIISMaxEq       ....     5
   Bias factor          DIISBfac        ....   1.050
   Max. coefficient     DIISMaxC        ....  10.000
 Trust-Rad. Augm. Hess. CNVTRAH         .... auto
   Auto Start mean grad. ratio tolernc. ....  1.125000
   Auto Start start iteration           ....    20
   Auto Start num. interpolation iter.  ....    10
   Max. Number of Micro iterations      ....    16
   Max. Number of Macro iterations      .... Maxiter - #DIIS iter
   Number of Davidson start vectors     ....     2
   Converg. threshold I  (grad. norm)   ....   1.000e-05
   Converg. threshold II (energy diff.) ....   1.000e-08
   Grad. Scal. Fac. for Micro threshold ....   0.100
   Minimum threshold for Micro iter.    ....   0.010
   NR start threshold (gradient norm)   ....   0.001
   Initial trust radius                 ....   0.400
   Minimum AH scaling param. (alpha)    ....   1.000
   Maximum AH scaling param. (alpha)    .... 1000.000
   Orbital update algorithm             .... Taylor
   White noise on init. David. guess    .... on
   Maximum white noise                  ....   0.010
   Quad. conv. algorithm                .... NR
 SOSCF                  CNVSOSCF        .... on
   Start iteration      SOSCFMaxIt      ....   150
   Startup grad/error   SOSCFStart      ....  0.003300
 Level Shifting         CNVShift        .... on
   Level shift para.    LevelShift      ....    0.2500
   Turn off err/grad.   ShiftErr        ....    0.0010
 Zerner damping         CNVZerner       .... off
 Static damping         CNVDamp         .... on
   Fraction old density DampFac         ....    0.7000
   Max. Damping (<1)    DampMax         ....    0.9800
   Min. Damping (>=0)   DampMin         ....    0.0000
   Turn off err/grad.   DampErr         ....    0.1000
 Fernandez-Rico         CNVRico         .... off

SCF Procedure:
 Maximum # iterations   MaxIter         ....   125
 SCF integral mode      SCFMode         .... Direct
   Integral package                     .... SHARK and LIBINT hybrid scheme
 Reset frequency        DirectResetFreq ....    20
 Integral Threshold     Thresh          ....  2.500e-11 Eh
 Primitive CutOff       TCut            ....  2.500e-12 Eh

Convergence Tolerance:
 Convergence Check Mode ConvCheckMode   .... Total+1el-Energy
 Convergence forced     ConvForced      .... 0
 Energy Change          TolE            ....  1.000e-08 Eh
 1-El. energy change                    ....  1.000e-05 Eh
 Orbital Gradient       TolG            ....  1.000e-05
 Orbital Rotation angle TolX            ....  1.000e-05
 DIIS Error             TolErr          ....  5.000e-07


Diagonalization of the overlap matrix:
Smallest eigenvalue                        ... 1.353e-05
Time for diagonalization                   ...    0.009 sec
Threshold for overlap eigenvalues          ... 1.000e-08
Number of eigenvalues below threshold      ... 0
Time for construction of square roots      ...    0.005 sec
Total time needed                          ...    0.014 sec

Time for model grid setup =    0.095 sec

------------------------------
INITIAL GUESS: MODEL POTENTIAL
------------------------------
Loading Hartree-Fock densities                     ... done
Calculating cut-offs                               ... done
Initializing the effective Hamiltonian             ... done
Setting up the integral package (SHARK)            ... done
Starting the Coulomb interaction                   ... done (   0.0 sec)
Reading the grid                                   ... done
Mapping shells                                     ... done
Starting the XC term evaluation                    ... done (   0.1 sec)
  promolecular density results
     # of electrons  =     45.997974465
     EX              =    -22.212558453
     EC              =     -1.825462182
     EX+EC           =    -24.038020634
Transforming the Hamiltonian                       ... done (   0.0 sec)
Diagonalizing the Hamiltonian                      ... done (   0.0 sec)
Back transforming the eigenvectors                 ... done (   0.0 sec)
Now organizing SCF variables                       ... done
                      ------------------
                      INITIAL GUESS DONE (   0.2 sec)
                      ------------------
-------------------
DFT GRID GENERATION
-------------------

General Integration Accuracy     IntAcc      ... 4.388
Radial Grid Type                 RadialGrid  ... OptM3 with GC (2021)
Angular Grid (max. ang.)         AngularGrid ... 4 (Lebedev-302)
Angular grid pruning method      GridPruning ... 4 (adaptive)
Weight generation scheme         WeightScheme... Becke
Basis function cutoff            BFCut       ... 1.0000e-11
Integration weight cutoff        WCut        ... 1.0000e-14
Angular grids for H and He will be reduced by one unit
Partially contracted basis set               ... off
Rotationally invariant grid construction     ... off

Total number of grid points                  ...    71473
Total number of batches                      ...     1123
Average number of points per batch           ...       63
Average number of grid points per atom       ...     4467
Time for grid setup =    0.414 sec

--------------------
COSX GRID GENERATION
--------------------

GRIDX 1
-------
General Integration Accuracy     IntAcc      ... 3.816
Radial Grid Type                 RadialGrid  ... OptM3 with GC (2021)
Angular Grid (max. ang.)         AngularGrid ... 1 (Lebedev-50)
Angular grid pruning method      GridPruning ... 4 (adaptive)
Weight generation scheme         WeightScheme... Becke
Basis function cutoff            BFCut       ... 1.0000e-11
Integration weight cutoff        WCut        ... 1.0000e-14
Angular grids for H and He will be reduced by one unit
Partially contracted basis set               ... on
Rotationally invariant grid construction     ... off

Total number of grid points                  ...     8970
Total number of batches                      ...      147
Average number of points per batch           ...       61
Average number of grid points per atom       ...      561
UseSFitting                                  ... on

GRIDX 2
-------
General Integration Accuracy     IntAcc      ... 4.020
Radial Grid Type                 RadialGrid  ... OptM3 with GC (2021)
Angular Grid (max. ang.)         AngularGrid ... 2 (Lebedev-110)
Angular grid pruning method      GridPruning ... 4 (adaptive)
Weight generation scheme         WeightScheme... Becke
Basis function cutoff            BFCut       ... 1.0000e-11
Integration weight cutoff        WCut        ... 1.0000e-14
Angular grids for H and He will be reduced by one unit
Partially contracted basis set               ... on
Rotationally invariant grid construction     ... off

Total number of grid points                  ...    20896
Total number of batches                      ...      335
Average number of points per batch           ...       62
Average number of grid points per atom       ...     1306
UseSFitting                                  ... on

GRIDX 3
-------
General Integration Accuracy     IntAcc      ... 4.338
Radial Grid Type                 RadialGrid  ... OptM3 with GC (2021)
Angular Grid (max. ang.)         AngularGrid ... 3 (Lebedev-194)
Angular grid pruning method      GridPruning ... 4 (adaptive)
Weight generation scheme         WeightScheme... Becke
Basis function cutoff            BFCut       ... 1.0000e-11
Integration weight cutoff        WCut        ... 1.0000e-14
Angular grids for H and He will be reduced by one unit
Partially contracted basis set               ... on
Rotationally invariant grid construction     ... off

Total number of grid points                  ...    46948
Total number of batches                      ...      741
Average number of points per batch           ...       63
Average number of grid points per atom       ...     2934
UseSFitting                                  ... on

Time for X-Grid setup             =    0.404 sec

--------------
SCF ITERATIONS
--------------
ITER       Energy         Delta-E        Max-DP      RMS-DP      [F,P]     Damp
               ***  Starting incremental Fock matrix formation  ***
  0   -234.6886800114   0.000000000000 0.19450194  0.00202149  0.0619787 0.7000
  1   -234.6971602042  -0.008480192799 0.14577738  0.00165437  0.0441142 0.7000
                               ***Turning on DIIS***
  2   -234.7023709802  -0.005210775988 0.30054030  0.00408698  0.0310808 0.0000
  3   -234.7132420532  -0.010871073038 0.07286275  0.00140692  0.0088169 0.0000
                      *** Initiating the SOSCF procedure ***
                           *** Shutting down DIIS ***
                      *** Re-Reading the Fockian *** 
                      *** Removing any level shift *** 
ITER      Energy       Delta-E        Grad      Rot      Max-DP    RMS-DP
  4   -234.71411888  -0.0008768258  0.001249  0.001249  0.042180  0.000628
               *** Restarting incremental Fock matrix formation ***
  5   -234.71420184  -0.0000829651  0.000460  0.000987  0.010216  0.000262
  6   -234.71422082  -0.0000189792  0.000145  0.000484  0.018012  0.000179
  7   -234.71422272  -0.0000018979  0.000121  0.000087  0.004446  0.000042
  8   -234.71422327  -0.0000005515  0.000020  0.000034  0.001223  0.000014
  9   -234.71422329  -0.0000000130  0.000013  0.000010  0.000614  0.000007
                  ***Gradient check signals convergence***
              ***Rediagonalizing the Fockian in SOSCF/NRSCF***

               *****************************************************
               *                     SUCCESS                       *
               *           SCF CONVERGED AFTER  10 CYCLES          *
               *****************************************************

Old exchange energy                            =    -11.742449601 Eh
New exchange energy                            =    -11.742444854 Eh
Exchange energy change after final integration =      0.000004746 Eh
Total energy after final integration           =   -234.714218542 Eh
Final COS-X integration done in                =     4.600 sec

----------------
TOTAL SCF ENERGY
----------------

Total Energy       :         -234.71421854 Eh           -6386.89859 eV

Components:
Nuclear Repulsion  :          239.25567916 Eh            6510.47802 eV
Electronic Energy  :         -473.96989770 Eh          -12897.37661 eV
One Electron Energy:         -788.02216799 Eh          -21443.17334 eV
Two Electron Energy:          314.05227029 Eh            8545.79673 eV
Max COSX asymmetry :            0.00000256 Eh               0.00007 eV

Virial components:
Potential Energy   :         -467.38634888 Eh          -12718.22914 eV
Kinetic Energy     :          232.67213034 Eh            6331.33055 eV
Virial Ratio       :            2.00877668


DFT components:
N(Alpha)           :       23.000009388076 electrons
N(Beta)            :       23.000009388076 electrons
N(Total)           :       46.000018776152 electrons
E(X)               :      -22.822030420063 Eh       
E(C)               :       -1.846181314806 Eh       
E(XC)              :      -24.668211734868 Eh       
DFET-embed. en.    :        0.000000000000 Eh       

---------------
SCF CONVERGENCE
---------------

  Last Energy change         ...   -2.8304e-09  Tolerance :   1.0000e-08
  Last MAX-Density change    ...    3.9968e-15  Tolerance :   1.0000e-07
  Last RMS-Density change    ...    5.5168e-17  Tolerance :   5.0000e-09
  Last Orbital Gradient      ...    1.3776e-06  Tolerance :   1.0000e-05
  Last Orbital Rotation      ...    4.2548e-06  Tolerance :   1.0000e-05

             **** THE GBW FILE WAS UPDATED (file.gbw) ****
             **** DENSITY file.scfp WAS UPDATED ****
             **** ENERGY FILE WAS UPDATED (file.en.tmp) ****
             **** THE GBW FILE WAS UPDATED (file.gbw) ****
             **** DENSITY file.scfp WAS UPDATED ****
----------------
ORBITAL ENERGIES
----------------

  NO   OCC          E(Eh)            E(eV) 
   0   2.0000     -10.286128      -279.8998 
   1   2.0000     -10.285035      -279.8700 
   2   2.0000     -10.280003      -279.7331 
   3   2.0000     -10.279761      -279.7265 
   4   2.0000     -10.274808      -279.5917 
   5   2.0000     -10.274794      -279.5914 
   6   2.0000      -1.015278       -27.6271 
   7   2.0000      -0.929326       -25.2882 
   8   2.0000      -0.794626       -21.6229 
   9   2.0000      -0.730690       -19.8831 
  10   2.0000      -0.715381       -19.4665 
  11   2.0000      -0.627086       -17.0639 
  12   2.0000      -0.592494       -16.1226 
  13   2.0000      -0.591785       -16.1033 
  14   2.0000      -0.581755       -15.8304 
  15   2.0000      -0.509275       -13.8581 
  16   2.0000      -0.466923       -12.7056 
  17   2.0000      -0.461892       -12.5687 
  18   2.0000      -0.456503       -12.4221 
  19   2.0000      -0.449450       -12.2301 
  20   2.0000      -0.409574       -11.1451 
  21   2.0000      -0.366227        -9.9655 
  22   2.0000      -0.351175        -9.5560 
  23   0.0000       0.040952         1.1144 
  24   0.0000       0.052417         1.4263 
  25   0.0000       0.054186         1.4745 
  26   0.0000       0.056616         1.5406 
  27   0.0000       0.076215         2.0739 
  28   0.0000       0.076972         2.0945 
  29   0.0000       0.079139         2.1535 
  30   0.0000       0.079826         2.1722 
  31   0.0000       0.102022         2.7761 
  32   0.0000       0.109689         2.9848 
  33   0.0000       0.110804         3.0151 
  34   0.0000       0.120349         3.2749 
  35   0.0000       0.147011         4.0004 
  36   0.0000       0.149215         4.0603 
  37   0.0000       0.158410         4.3106 
  38   0.0000       0.165694         4.5088 
  39   0.0000       0.169535         4.6133 
  40   0.0000       0.189016         5.1434 
  41   0.0000       0.189556         5.1581 
  42   0.0000       0.190609         5.1867 
  43   0.0000       0.200036         5.4433 
  44   0.0000       0.202287         5.5045 
  45   0.0000       0.203914         5.5488 
  46   0.0000       0.212665         5.7869 
  47   0.0000       0.224016         6.0958 
  48   0.0000       0.225491         6.1359 
  49   0.0000       0.227677         6.1954 
  50   0.0000       0.231018         6.2863 
  51   0.0000       0.241324         6.5668 
  52   0.0000       0.244872         6.6633 
  53   0.0000       0.250730         6.8227 
  54   0.0000       0.259250         7.0545 
  55   0.0000       0.276768         7.5312 
  56   0.0000       0.278477         7.5777 
  57   0.0000       0.281406         7.6574 
  58   0.0000       0.301942         8.2163 
  59   0.0000       0.331972         9.0334 
  60   0.0000       0.349969         9.5231 
  61   0.0000       0.350766         9.5448 
  62   0.0000       0.370315        10.0768 
  63   0.0000       0.394614        10.7380 
  64   0.0000       0.398112        10.8332 
  65   0.0000       0.412265        11.2183 
  66   0.0000       0.430796        11.7226 
  67   0.0000       0.444226        12.0880 
  68   0.0000       0.447067        12.1653 
  69   0.0000       0.459337        12.4992 
  70   0.0000       0.470166        12.7939 
  71   0.0000       0.485492        13.2109 
  72   0.0000       0.527401        14.3513 
  73   0.0000       0.573635        15.6094 
  74   0.0000       0.747102        20.3297 
  75   0.0000       0.769931        20.9509 
  76   0.0000       0.804228        21.8841 
  77   0.0000       0.807450        21.9718 
  78   0.0000       0.824552        22.4372 
  79   0.0000       0.848285        23.0830 
  80   0.0000       0.857992        23.3472 
  81   0.0000       0.863115        23.4866 
  82   0.0000       0.868641        23.6369 
  83   0.0000       0.883827        24.0502 
  84   0.0000       0.885114        24.0852 
  85   0.0000       0.918915        25.0049 
  86   0.0000       0.927541        25.2397 
  87   0.0000       0.954689        25.9784 
  88   0.0000       0.965777        26.2801 
  89   0.0000       0.977707        26.6048 
  90   0.0000       0.980764        26.6879 
  91   0.0000       1.090822        29.6828 
  92   0.0000       1.112105        30.2619 
  93   0.0000       1.131395        30.7868 
  94   0.0000       1.132001        30.8033 
  95   0.0000       1.137524        30.9536 
  96   0.0000       1.163874        31.6706 
  97   0.0000       1.187649        32.3176 
  98   0.0000       1.200167        32.6582 
  99   0.0000       1.210230        32.9320 
 100   0.0000       1.252479        34.0817 
 101   0.0000       1.256180        34.1824 
 102   0.0000       1.294588        35.2275 
 103   0.0000       1.467363        39.9290 
 104   0.0000       1.478950        40.2443 
 105   0.0000       1.518418        41.3183 
 106   0.0000       1.546846        42.0918 
 107   0.0000       1.574023        42.8313 
 108   0.0000       1.696493        46.1639 
 109   0.0000       1.742929        47.4275 
 110   0.0000       1.779453        48.4214 
 111   0.0000       1.797269        48.9062 
 112   0.0000       1.823791        49.6279 
 113   0.0000       1.836914        49.9850 
 114   0.0000       1.856287        50.5121 
 115   0.0000       1.893873        51.5349 
 116   0.0000       1.979147        53.8553 
 117   0.0000       2.008569        54.6560 
 118   0.0000       2.020055        54.9685 
 119   0.0000       2.075477        56.4766 
 120   0.0000       2.084478        56.7215 
 121   0.0000       2.112261        57.4775 
 122   0.0000       2.138476        58.1909 
 123   0.0000       2.139705        58.2243 
 124   0.0000       2.188790        59.5600 
 125   0.0000       2.214557        60.2611 
 126   0.0000       2.245573        61.1052 
 127   0.0000       2.261869        61.5486 
 128   0.0000       2.294871        62.4466 
 129   0.0000       2.375775        64.6481 
 130   0.0000       2.397715        65.2451 
 131   0.0000       2.421216        65.8846 
 132   0.0000       2.440007        66.3960 
 133   0.0000       2.467756        67.1511 
 134   0.0000       2.475930        67.3735 
 135   0.0000       2.501843        68.0786 
 136   0.0000       2.537179        69.0401 
 137   0.0000       2.540797        69.1386 
 138   0.0000       2.571034        69.9614 
 139   0.0000       2.575111        70.0723 
 140   0.0000       2.577218        70.1297 
 141   0.0000       2.610925        71.0469 
 142   0.0000       2.614136        71.1343 
 143   0.0000       2.756020        74.9951 
 144   0.0000       2.774171        75.4890 
 145   0.0000       2.785603        75.8001 
 146   0.0000       2.800624        76.2088 
 147   0.0000       2.826678        76.9178 
 148   0.0000       2.828480        76.9668 
 149   0.0000       2.837791        77.2202 
 150   0.0000       2.874780        78.2267 
 151   0.0000       2.898497        78.8721 
 152   0.0000       2.914514        79.3080 
 153   0.0000       2.978119        81.0387 
 154   0.0000       3.004536        81.7576 
 155   0.0000       3.051748        83.0423 
 156   0.0000       3.125438        85.0475 
 157   0.0000       3.177098        86.4532 
 158   0.0000       3.372072        91.7587 
 159   0.0000       3.416047        92.9554 
 160   0.0000       3.450402        93.8902 
 161   0.0000       3.499529        95.2270 
 162   0.0000       3.499840        95.2355 
 163   0.0000       3.537540        96.2614 
 164   0.0000       3.591000        97.7161 
 165   0.0000       3.596600        97.8685 
 166   0.0000       3.643972        99.1575 
 167   0.0000       3.744594       101.8956 

                    ********************************
                    * MULLIKEN POPULATION ANALYSIS *
                    ********************************

-----------------------
MULLIKEN ATOMIC CHARGES
-----------------------
   0 C :   -0.292874
   1 C :   -0.413705
   2 C :    0.334041
   3 C :   -0.413516
   4 C :   -0.346451
   5 C :   -0.451102
   6 H :    0.150187
   7 H :    0.148768
   8 H :    0.153386
   9 H :    0.160204
  10 H :    0.160339
  11 H :    0.153158
  12 H :    0.161594
  13 H :    0.161473
  14 H :    0.167231
  15 H :    0.167267
Sum of atomic charges:    0.0000000

--------------------------------
MULLIKEN REDUCED ORBITAL CHARGES
--------------------------------
  0 C s       :     3.263720  s :     3.263720
      pz      :     0.939111  p :     2.989937
      px      :     0.954635
      py      :     1.096191
      dz2     :     0.008290  d :     0.039217
      dxz     :     0.010771
      dyz     :     0.004284
      dx2y2   :     0.005808
      dxy     :     0.010064
  1 C s       :     3.364667  s :     3.364667
      pz      :     0.977700  p :     3.010167
      px      :     0.923237
      py      :     1.109230
      dz2     :     0.006403  d :     0.038871
      dxz     :     0.010664
      dyz     :     0.010159
      dx2y2   :     0.008098
      dxy     :     0.003548
  2 C s       :     2.931149  s :     2.931149
      pz      :     0.897622  p :     2.676867
      px      :     0.835039
      py      :     0.944206
      dz2     :     0.011109  d :     0.057943
      dxz     :     0.014339
      dyz     :     0.005811
      dx2y2   :     0.014683
      dxy     :     0.012001
  3 C s       :     3.364790  s :     3.364790
      pz      :     0.981332  p :     3.009851
      px      :     0.920090
      py      :     1.108428
      dz2     :     0.006764  d :     0.038875
      dxz     :     0.010777
      dyz     :     0.009221
      dx2y2   :     0.008491
      dxy     :     0.003622
  4 C s       :     3.315981  s :     3.315981
      pz      :     1.091683  p :     2.992313
      px      :     0.918849
      py      :     0.981781
      dz2     :     0.007803  d :     0.038157
      dxz     :     0.005509
      dyz     :     0.006332
      dx2y2   :     0.009891
      dxy     :     0.008623
  5 C s       :     3.362034  s :     3.362034
      pz      :     1.110396  p :     3.051813
      px      :     1.034289
      py      :     0.907127
      dz2     :     0.008672  d :     0.037255
      dxz     :     0.003009
      dyz     :     0.008480
      dx2y2   :     0.007978
      dxy     :     0.009116
  6 H s       :     0.838706  s :     0.838706
      pz      :     0.002514  p :     0.011107
      px      :     0.003138
      py      :     0.005454
  7 H s       :     0.840143  s :     0.840143
      pz      :     0.002232  p :     0.011090
      px      :     0.003674
      py      :     0.005184
  8 H s       :     0.835407  s :     0.835407
      pz      :     0.004461  p :     0.011208
      px      :     0.002347
      py      :     0.004400
  9 H s       :     0.828631  s :     0.828631
      pz      :     0.002289  p :     0.011165
      px      :     0.002167
      py      :     0.006708
 10 H s       :     0.828496  s :     0.828496
      pz      :     0.004592  p :     0.011164
      px      :     0.002221
      py      :     0.004351
 11 H s       :     0.835634  s :     0.835634
      pz      :     0.002242  p :     0.011208
      px      :     0.002291
      py      :     0.006675
 12 H s       :     0.826580  s :     0.826580
      pz      :     0.005403  p :     0.011826
      px      :     0.002538
      py      :     0.003884
 13 H s       :     0.826702  s :     0.826702
      pz      :     0.006386  p :     0.011824
      px      :     0.003241
      py      :     0.002198
 14 H s       :     0.821000  s :     0.821000
      pz      :     0.007063  p :     0.011769
      px      :     0.002884
      py      :     0.001822
 15 H s       :     0.820966  s :     0.820966
      pz      :     0.004528  p :     0.011767
      px      :     0.003244
      py      :     0.003995


                     *******************************
                     * LOEWDIN POPULATION ANALYSIS *
                     *******************************

----------------------
LOEWDIN ATOMIC CHARGES
----------------------
   0 C :   -0.200745
   1 C :   -0.205536
   2 C :   -0.205104
   3 C :   -0.205527
   4 C :   -0.212552
   5 C :   -0.228147
   6 H :    0.117796
   7 H :    0.118172
   8 H :    0.123507
   9 H :    0.125255
  10 H :    0.125262
  11 H :    0.123495
  12 H :    0.132240
  13 H :    0.132248
  14 H :    0.129808
  15 H :    0.129829

-------------------------------
LOEWDIN REDUCED ORBITAL CHARGES
-------------------------------
  0 C s       :     2.890918  s :     2.890918
      pz      :     1.064155  p :     3.228524
      px      :     1.052814
      py      :     1.111555
      dz2     :     0.016664  d :     0.081304
      dxz     :     0.025530
      dyz     :     0.008525
      dx2y2   :     0.010131
      dxy     :     0.020454
  1 C s       :     2.880642  s :     2.880642
      pz      :     1.066615  p :     3.241593
      px      :     1.071385
      py      :     1.103593
      dz2     :     0.012893  d :     0.083301
      dxz     :     0.025320
      dyz     :     0.021042
      dx2y2   :     0.016702
      dxy     :     0.007344
  2 C s       :     2.829573  s :     2.829573
      pz      :     1.096016  p :     3.244220
      px      :     1.032718
      py      :     1.115487
      dz2     :     0.024380  d :     0.131311
      dxz     :     0.036856
      dyz     :     0.012241
      dx2y2   :     0.029898
      dxy     :     0.027936
  3 C s       :     2.880629  s :     2.880629
      pz      :     1.065523  p :     3.241585
      px      :     1.070601
      py      :     1.105461
      dz2     :     0.013061  d :     0.083312
      dxz     :     0.025734
      dyz     :     0.019242
      dx2y2   :     0.017504
      dxy     :     0.007772
  4 C s       :     2.879327  s :     2.879327
      pz      :     1.109785  p :     3.252550
      px      :     1.069288
      py      :     1.073477
      dz2     :     0.015674  d :     0.080675
      dxz     :     0.012543
      dyz     :     0.013217
      dx2y2   :     0.021130
      dxy     :     0.018111
  5 C s       :     2.884672  s :     2.884672
      pz      :     1.104861  p :     3.264546
      px      :     1.140007
      py      :     1.019678
      dz2     :     0.017724  d :     0.078929
      dxz     :     0.006454
      dyz     :     0.018553
      dx2y2   :     0.017086
      dxy     :     0.019111
  6 H s       :     0.843693  s :     0.843693
      pz      :     0.007887  p :     0.038511
      px      :     0.011391
      py      :     0.019234
  7 H s       :     0.843394  s :     0.843394
      pz      :     0.006829  p :     0.038434
      px      :     0.013368
      py      :     0.018237
  8 H s       :     0.838091  s :     0.838091
      pz      :     0.016061  p :     0.038402
      px      :     0.007070
      py      :     0.015271
  9 H s       :     0.836579  s :     0.836579
      pz      :     0.007809  p :     0.038166
      px      :     0.006458
      py      :     0.023898
 10 H s       :     0.836579  s :     0.836579
      pz      :     0.016581  p :     0.038160
      px      :     0.006643
      py      :     0.014935
 11 H s       :     0.838100  s :     0.838100
      pz      :     0.007656  p :     0.038404
      px      :     0.006803
      py      :     0.023945
 12 H s       :     0.828265  s :     0.828265
      pz      :     0.018778  p :     0.039495
      px      :     0.007680
      py      :     0.013037
 13 H s       :     0.828263  s :     0.828263
      pz      :     0.022447  p :     0.039489
      px      :     0.010353
      py      :     0.006689
 14 H s       :     0.830675  s :     0.830675
      pz      :     0.025241  p :     0.039517
      px      :     0.008213
      py      :     0.006063
 15 H s       :     0.830658  s :     0.830658
      pz      :     0.015600  p :     0.039513
      px      :     0.009561
      py      :     0.014351


                      *****************************
                      * MAYER POPULATION ANALYSIS *
                      *****************************

  NA   - Mulliken gross atomic population
  ZA   - Total nuclear charge
  QA   - Mulliken gross atomic charge
  VA   - Mayer's total valence
  BVA  - Mayer's bonded valence
  FA   - Mayer's free valence

  ATOM       NA         ZA         QA         VA         BVA        FA
  0 C      6.2929     6.0000    -0.2929     3.6703     3.6703     0.0000
  1 C      6.4137     6.0000    -0.4137     3.8449     3.8449     0.0000
  2 C      5.6660     6.0000     0.3340     3.1657     3.1657     0.0000
  3 C      6.4135     6.0000    -0.4135     3.8431     3.8431     0.0000
  4 C      6.3465     6.0000    -0.3465     3.7371     3.7371     0.0000
  5 C      6.4511     6.0000    -0.4511     3.9292     3.9292     0.0000
  6 H      0.8498     1.0000     0.1502     0.9581     0.9581     0.0000
  7 H      0.8512     1.0000     0.1488     0.9601     0.9601     0.0000
  8 H      0.8466     1.0000     0.1534     0.9459     0.9459     0.0000
  9 H      0.8398     1.0000     0.1602     0.9337     0.9337     0.0000
 10 H      0.8397     1.0000     0.1603     0.9337     0.9337     0.0000
 11 H      0.8468     1.0000     0.1532     0.9461     0.9461     0.0000
 12 H      0.8384     1.0000     0.1616     0.9640     0.9640     0.0000
 13 H      0.8385     1.0000     0.1615     0.9640     0.9640     0.0000
 14 H      0.8328     1.0000     0.1672     0.9621     0.9621     0.0000
 15 H      0.8327     1.0000     0.1673     0.9622     0.9622     0.0000

  Mayer bond orders larger than 0.100000
B(  0-C ,  1-C ) :   0.9188 B(  0-C ,  3-C ) :   0.9183 B(  0-C ,  6-H ) :   0.9721 
B(  0-C ,  7-H ) :   0.9831 B(  1-C ,  2-C ) :   0.8887 B(  1-C ,  8-H ) :   0.9727 
B(  1-C ,  9-H ) :   0.9768 B(  2-C ,  3-C ) :   0.8874 B(  2-C ,  4-C ) :   0.7565 
B(  2-C ,  5-C ) :   0.9307 B(  3-C , 10-H ) :   0.9775 B(  3-C , 11-H ) :   0.9726 
B(  4-C ,  5-C ) :   0.9517 B(  4-C , 12-H ) :   0.9819 B(  4-C , 13-H ) :   0.9820 
B(  5-C , 14-H ) :   0.9561 B(  5-C , 15-H ) :   0.9563 

-------
TIMINGS
-------

Total SCF time: 0 days 0 hours 0 min 26 sec 

Total time                  ....      26.393 sec
Sum of individual times     ....      26.147 sec  ( 99.1%)

Fock matrix formation       ....      24.982 sec  ( 94.7%)
  Split-RI-J                ....       1.139 sec  (  4.6% of F)
  Chain of spheres X        ....      21.451 sec  ( 85.9% of F)
  XC integration            ....       2.383 sec  (  9.5% of F)
    Basis function eval.    ....       0.690 sec  ( 29.0% of XC)
    Density eval.           ....       0.570 sec  ( 23.9% of XC)
    XC-Functional eval.     ....       0.366 sec  ( 15.3% of XC)
    XC-Potential eval.      ....       0.615 sec  ( 25.8% of XC)
Diagonalization             ....       0.051 sec  (  0.2%)
Density matrix formation    ....       0.005 sec  (  0.0%)
Population analysis         ....       0.009 sec  (  0.0%)
Initial guess               ....       0.129 sec  (  0.5%)
Orbital Transformation      ....       0.000 sec  (  0.0%)
Orbital Orthonormalization  ....       0.000 sec  (  0.0%)
DIIS solution               ....       0.023 sec  (  0.1%)
SOSCF solution              ....       0.036 sec  (  0.1%)
Grid generation             ....       0.912 sec  (  3.5%)

Maximum memory used throughout the entire SCF-calculation: 54.6 MB


-------------------------------------------------------------------------------
                          DFT DISPERSION CORRECTION                            
                                                                               
                              DFTD3 V3.1  Rev 1                                
                          USING Becke-Johnson damping                          
-------------------------------------------------------------------------------
The WB97X-D3BJ functional is recognized
Active option DFTDOPT                   ...         4   

molecular C6(AA) [au] = 1860.614381 


            DFT-D V3
 parameters
 s6 scaling factor         :     1.0000 
 a1 scaling factor         :     0.0000 
 s8 scaling factor         :     0.2641 
 a2 scaling factor         :     5.4959 
 ad hoc parameters k1-k3   :    16.0000     1.3333    -4.0000 

 Edisp/kcal,au: -14.789964508776  -0.023569306190 
 E6   /kcal   : -12.372902555 
 E8   /kcal   :  -2.417061954 
 % E8         :  16.342581164 

-------------------------   ----------------
Dispersion correction           -0.023569306
-------------------------   ----------------


-------------------------   --------------------
FINAL SINGLE POINT ENERGY      -234.737787848316
-------------------------   --------------------


           ************************************************************
           *        Program running with 6 parallel MPI-processes     *
           *              working on a common directory               *
           ************************************************************
------------------------------------------------------------------------------
                         ORCA SCF GRADIENT CALCULATION
------------------------------------------------------------------------------

 ... reading COSX grid (gridx3)
Gradient of the Kohn-Sham DFT energy:
Kohn-Sham wavefunction type      ... RKS
Hartree-Fock exchange scaling    ...    0.167
Number of operators              ...    1
Number of atoms                  ...   16
Basis set dimensions             ...  168
Integral neglect threshold       ... 2.5e-11
Integral primitive cutoff        ... 2.5e-12
SHARK Integral package           ... ON

Nuc. rep. gradient       (SHARK) ... done (  0.0 sec)
HCore & Overlap gradient (SHARK) ... done (  0.1 sec)
RI-J gradient            (SHARK) ... done (  0.4 sec)
COSX-gradient                    ... done (  5.2 sec)
Exchange-correlation gradient    ... done
Dispersion correction            ... done

------------------
CARTESIAN GRADIENT
------------------

   1   C   :    0.025999126    0.000281609   -0.002904570
   2   C   :    0.006594357    0.009060191   -0.013052416
   3   C   :   -0.041096962   -0.035861472    0.014112031
   4   C   :    0.008598909    0.013873853    0.005270174
   5   C   :    0.011799795   -0.003743835   -0.000361522
   6   C   :   -0.016130279    0.014896000   -0.002348004
   7   H   :    0.001837895   -0.014508233    0.003720028
   8   H   :    0.000059497    0.014543688   -0.003887473
   9   H   :    0.002970707   -0.014020874   -0.000035568
  10   H   :   -0.003299124    0.014691991   -0.004848902
  11   H   :   -0.003046833    0.015317851   -0.002535734
  12   H   :    0.003627189   -0.012277669    0.006377113
  13   H   :   -0.004244298   -0.003617402   -0.018687896
  14   H   :   -0.000205242    0.006343432    0.018468940
  15   H   :    0.001295715   -0.007352152   -0.017892767
  16   H   :    0.005275630    0.002462447    0.018498156

Difference to translation invariance:
           :    0.0000360814    0.0000894259   -0.0001084108

Difference to rotation invariance:
           :   -0.0003074448    0.0006726474   -0.0003567087

Norm of the cartesian gradient     ...    0.0892655260
RMS gradient                       ...    0.0128843689
MAX gradient                       ...    0.0410969621

-------
TIMINGS
-------

Total SCF gradient time            ...        7.469 sec

One electron gradient       ....       0.057 sec  (  0.8%)
RI-J Coulomb gradient       ....       0.361 sec  (  4.8%)
COSX gradient               ....       5.171 sec  ( 69.2%)
XC gradient                 ....       1.469 sec  ( 19.7%)

Maximum memory used throughout the entire SCFGRAD-calculation: 42.2 MB


           ************************************************************
           *        Program running with 6 parallel MPI-processes     *
           *              working on a common directory               *
           ************************************************************

-------------------------------------------------------------------------------
                               ORCA SCF HESSIAN
-------------------------------------------------------------------------------

                   --------- SHARK INITIALIZATION DONE ---------

Hessian of the Kohn-Sham DFT energy:
Kohn-Sham wavefunction type                      ... RKS
Hartree-Fock exchange scaling                    ...    0.167
Number of operators                              ...    1
Number of atoms                                  ...   16
Basis set dimensions                             ...  168
Integral neglect threshold                       ... 2.5e-11
Integral primitive cutoff                        ... 2.5e-12

Setting up DFT Hessian calculations              ... 

HESS GRID
---------

General Integration Accuracy     IntAcc      ... 4.629
Radial Grid Type                 RadialGrid  ... OptM3 with GC (2021)
Angular Grid (max. ang.)         AngularGrid ... 5 (Lebedev-434)
Angular grid pruning method      GridPruning ... 4 (adaptive)
Weight generation scheme         WeightScheme... Becke
Basis function cutoff            BFCut       ... 1.0000e-11
Integration weight cutoff        WCut        ... 1.0000e-14
Angular grids for H and He will be reduced by one unit
Partially contracted basis set               ... off
Rotationally invariant grid construction     ... off

Total number of grid points                  ...   112314
Total number of batches                      ...     1766
Average number of points per batch           ...       63
Average number of grid points per atom       ...     7020

Building densities                               ... done   (      0.0 sec)
Calculating rho(r) on the grid                   ... done   (      0.2 sec)
Building xc-kernel on the grid                   ... done   (      0.1 sec)
                                                     done   (      1.2 sec)

Nuclear repulsion Hessian  (SHARK)               ... done   (      0.0 sec)

----------------------------------------------
Forming right-hand sides of CP-SCF equations     ...
----------------------------------------------
One electron integral derivatives  (SHARK)       ... done   (      0.1 sec)
Transforming the overlap derivative matrices     ... done   (      0.0 sec)
Making the Q(x) pseudodensities                  ... done   (      0.0 sec)
Adding the E*S(x)*S(y) terms to the Hessian      ... done   (      0.0 sec)
Calculating energy weighted overlap derivatives  ... done   (      0.0 sec)
Two electron integral derivatives (SHARK-RI)     ... done   (      7.7 sec)
Exchange-correlation integral derivatives        ... done   (     26.1 sec)
tr(F(y)Q(x)) contribution to the Hessian         ... done   (      0.0 sec)
Response fock operator R(S(x)) (SHARK-RIJCOSX)   ... done   (      6.0 sec)
XC Response fock operator R(S(x))                ... done   (      8.5 sec)
tr(F(y)S(x)) contribution to the Hessian         ... done   (      0.0 sec)
Transforming and finalizing RHSs                 ... done   (      0.1 sec)

----------------------------------------------
Solving the CP-SCF equations (RIJCOSX)           ...
----------------------------------------------
     CP-SCF ITERATION   0:   8.8735e-02 (   2.9 sec   0/ 48 done)
     CP-SCF ITERATION   1:   2.1954e-02 (   3.0 sec   0/ 48 done)
     CP-SCF ITERATION   2:   6.1506e-03 (   3.0 sec   0/ 48 done)
     CP-SCF ITERATION   3:   2.0381e-03 (   3.0 sec   0/ 48 done)
     CP-SCF ITERATION   4:   5.2352e-04 (   3.0 sec   2/ 48 done)
     CP-SCF ITERATION   5:   1.2451e-04 (   2.9 sec  40/ 48 done)
     CP-SCF ITERATION   6:   4.0385e-05 (   1.2 sec  48/ 48 done)
                    *** THE CP-SCF HAS CONVERGED ***

                                                 ... done   (     19.1 sec)
Forming perturbed density Hessian contributions  ... done   (      0.0 sec)
2nd integral derivative contribs (SHARK-RI)      ... done   (     51.2 sec)
Exchange-correlation Hessian                     ... done   (     17.9 sec)
Dispersion correction in the Hessian             ... done   (      0.7 sec)
Dipole derivatives                               ... (center of mass:  0.059711, -0.034275  0.002708)done   (      0.2 sec)

Total SCF Hessian time: 0 days 0 hours 2 min 19 sec 

Writing the Hessian file to the disk             ... done


Maximum memory used throughout the entire SCFHESS-calculation: 166.1 MB

-----------------------
VIBRATIONAL FREQUENCIES
-----------------------

Scaling factor for frequencies =  1.000000000  (already applied!)

   0:         0.00 cm**-1
   1:         0.00 cm**-1
   2:         0.00 cm**-1
   3:         0.00 cm**-1
   4:         0.00 cm**-1
   5:         0.00 cm**-1
   6:       123.15 cm**-1
   7:       349.50 cm**-1
   8:       396.26 cm**-1
   9:       405.39 cm**-1
  10:       557.71 cm**-1
  11:       841.52 cm**-1
  12:       864.45 cm**-1
  13:       886.12 cm**-1
  14:       924.08 cm**-1
  15:       933.66 cm**-1
  16:       986.86 cm**-1
  17:      1012.74 cm**-1
  18:      1026.99 cm**-1
  19:      1040.60 cm**-1
  20:      1046.80 cm**-1
  21:      1075.47 cm**-1
  22:      1120.09 cm**-1
  23:      1161.99 cm**-1
  24:      1193.62 cm**-1
  25:      1252.77 cm**-1
  26:      1285.56 cm**-1
  27:      1287.68 cm**-1
  28:      1301.68 cm**-1
  29:      1302.76 cm**-1
  30:      1312.12 cm**-1
  31:      1391.55 cm**-1
  32:      1436.18 cm**-1
  33:      1475.01 cm**-1
  34:      1491.07 cm**-1
  35:      1502.98 cm**-1
  36:      1528.42 cm**-1
  37:      1552.76 cm**-1
  38:      2926.15 cm**-1
  39:      2931.01 cm**-1
  40:      2940.16 cm**-1
  41:      2941.64 cm**-1
  42:      2949.28 cm**-1
  43:      2994.56 cm**-1
  44:      3012.12 cm**-1
  45:      3025.48 cm**-1
  46:      3054.36 cm**-1
  47:      3071.83 cm**-1


------------
NORMAL MODES
------------

These modes are the Cartesian displacements weighted by the diagonal matrix
M(i,i)=1/sqrt(m[i]) where m[i] is the mass of the displaced atom
Thus, these vectors are normalized but *not* orthogonal

                  0          1          2          3          4          5    
      0       0.000000   0.000000   0.000000   0.000000   0.000000   0.000000
      1       0.000000   0.000000   0.000000   0.000000   0.000000   0.000000
      2       0.000000   0.000000   0.000000   0.000000   0.000000   0.000000
      3       0.000000   0.000000   0.000000   0.000000   0.000000   0.000000
      4       0.000000   0.000000   0.000000   0.000000   0.000000   0.000000
      5       0.000000   0.000000   0.000000   0.000000   0.000000   0.000000
      6       0.000000   0.000000   0.000000   0.000000   0.000000   0.000000
      7       0.000000   0.000000   0.000000   0.000000   0.000000   0.000000
      8       0.000000   0.000000   0.000000   0.000000   0.000000   0.000000
      9       0.000000   0.000000   0.000000   0.000000   0.000000   0.000000
     10       0.000000   0.000000   0.000000   0.000000   0.000000   0.000000
     11       0.000000   0.000000   0.000000   0.000000   0.000000   0.000000
     12       0.000000   0.000000   0.000000   0.000000   0.000000   0.000000
     13       0.000000   0.000000   0.000000   0.000000   0.000000   0.000000
     14       0.000000   0.000000   0.000000   0.000000   0.000000   0.000000
     15       0.000000   0.000000   0.000000   0.000000   0.000000   0.000000
     16       0.000000   0.000000   0.000000   0.000000   0.000000   0.000000
     17       0.000000   0.000000   0.000000   0.000000   0.000000   0.000000
     18       0.000000   0.000000   0.000000   0.000000   0.000000   0.000000
     19       0.000000   0.000000   0.000000   0.000000   0.000000   0.000000
     20       0.000000   0.000000   0.000000   0.000000   0.000000   0.000000
     21       0.000000   0.000000   0.000000   0.000000   0.000000   0.000000
     22       0.000000   0.000000   0.000000   0.000000   0.000000   0.000000
     23       0.000000   0.000000   0.000000   0.000000   0.000000   0.000000
     24       0.000000   0.000000   0.000000   0.000000   0.000000   0.000000
     25       0.000000   0.000000   0.000000   0.000000   0.000000   0.000000
     26       0.000000   0.000000   0.000000   0.000000   0.000000   0.000000
     27       0.000000   0.000000   0.000000   0.000000   0.000000   0.000000
     28       0.000000   0.000000   0.000000   0.000000   0.000000   0.000000
     29       0.000000   0.000000   0.000000   0.000000   0.000000   0.000000
     30       0.000000   0.000000   0.000000   0.000000   0.000000   0.000000
     31       0.000000   0.000000   0.000000   0.000000   0.000000   0.000000
     32       0.000000   0.000000   0.000000   0.000000   0.000000   0.000000
     33       0.000000   0.000000   0.000000   0.000000   0.000000   0.000000
     34       0.000000   0.000000   0.000000   0.000000   0.000000   0.000000
     35       0.000000   0.000000   0.000000   0.000000   0.000000   0.000000
     36       0.000000   0.000000   0.000000   0.000000   0.000000   0.000000
     37       0.000000   0.000000   0.000000   0.000000   0.000000   0.000000
     38       0.000000   0.000000   0.000000   0.000000   0.000000   0.000000
     39       0.000000   0.000000   0.000000   0.000000   0.000000   0.000000
     40       0.000000   0.000000   0.000000   0.000000   0.000000   0.000000
     41       0.000000   0.000000   0.000000   0.000000   0.000000   0.000000
     42       0.000000   0.000000   0.000000   0.000000   0.000000   0.000000
     43       0.000000   0.000000   0.000000   0.000000   0.000000   0.000000
     44       0.000000   0.000000   0.000000   0.000000   0.000000   0.000000
     45       0.000000   0.000000   0.000000   0.000000   0.000000   0.000000
     46       0.000000   0.000000   0.000000   0.000000   0.000000   0.000000
     47       0.000000   0.000000   0.000000   0.000000   0.000000   0.000000
                  6          7          8          9         10         11    
      0      -0.004090   0.006005  -0.017962   0.005182   0.239241  -0.174736
      1      -0.195031   0.014824  -0.020354   0.012861   0.008785   0.008583
      2       0.052876   0.055187   0.007381   0.047949  -0.028369   0.016641
      3      -0.019323   0.099600  -0.000193   0.094599   0.175524   0.056539
      4       0.110690  -0.096096  -0.092692   0.085199   0.045765  -0.032881
      5      -0.029051  -0.041572   0.011941  -0.108392   0.063057  -0.265152
      6      -0.015168  -0.012046  -0.026878  -0.015490  -0.071513   0.151065
      7       0.086460  -0.030061   0.224117  -0.037813   0.024668   0.084916
      8      -0.021589  -0.111000  -0.057141  -0.142518   0.001154  -0.039175
      9      -0.019034  -0.110964   0.002574  -0.109649   0.156590   0.110166
     10       0.111356   0.068219  -0.085648  -0.122840  -0.001046   0.100098
     11      -0.026468  -0.062872   0.035901  -0.030184  -0.111186   0.228907
     12      -0.051968   0.022658  -0.122670  -0.001283  -0.280005   0.033944
     13      -0.068049   0.055871  -0.022192  -0.002648  -0.090809  -0.177663
     14       0.023909   0.207652   0.019534  -0.009513   0.054881   0.044096
     15       0.105015  -0.009166   0.147373   0.021667  -0.237320  -0.181978
     16      -0.027383  -0.022528   0.072101   0.053178   0.026088   0.052559
     17      -0.004024  -0.083475  -0.035892   0.197208   0.018751   0.005636
     18       0.282210   0.005221  -0.189864   0.019902   0.277097  -0.049786
     19      -0.366870   0.012195   0.083009   0.050337  -0.011501  -0.066444
     20       0.067979   0.045926  -0.002057   0.186527  -0.027025   0.023189
     21      -0.269722   0.018917   0.140793   0.003995   0.212703  -0.266125
     22      -0.382909   0.047138   0.092449   0.009369  -0.012522  -0.056829
     23       0.132283   0.176013  -0.040045   0.034017  -0.019733   0.044180
     24       0.112117   0.177964   0.148177   0.153339   0.235407   0.184594
     25       0.254789  -0.181649  -0.300931   0.188333   0.032180  -0.113133
     26       0.082684  -0.132115  -0.202739  -0.021314   0.038202  -0.361102
     27      -0.153970   0.158705  -0.092826   0.151664   0.212728   0.161037
     28       0.168135  -0.132156  -0.185494   0.128608   0.050577  -0.073069
     29      -0.193575   0.065706   0.286475  -0.241093   0.036580  -0.153383
     30      -0.120769  -0.148949  -0.137823  -0.190270   0.198005   0.191746
     31       0.249924   0.156305  -0.296732  -0.224043   0.014280   0.003918
     32       0.110895   0.022053  -0.130971  -0.109966  -0.098647   0.133262
     33       0.079439  -0.210807   0.202101  -0.143273   0.220927   0.259237
     34       0.173699   0.101850  -0.167411  -0.166178  -0.003721   0.071130
     35      -0.218676  -0.166668   0.290256   0.107398  -0.095514   0.324395
     36      -0.096567   0.306563  -0.200683   0.107040  -0.339320   0.028188
     37      -0.111012  -0.020261  -0.094767   0.179689  -0.118009  -0.152134
     38       0.040130   0.358755   0.045661  -0.105601   0.059041   0.022707
     39      -0.096459  -0.228592  -0.200321  -0.116926  -0.337336   0.031450
     40      -0.110977   0.212179  -0.092732  -0.202685  -0.113129  -0.143537
     41       0.040411   0.354350   0.049258   0.021548   0.076717   0.050669
     42       0.159097   0.128231   0.270828   0.255185  -0.236824  -0.242064
     43      -0.044717  -0.207355   0.032379   0.268819  -0.001353   0.050260
     44      -0.004661  -0.117641  -0.037401   0.263270   0.017554   0.001376
     45       0.159052  -0.160627   0.271200  -0.181394  -0.235078  -0.238708
     46      -0.045072   0.128166   0.032600  -0.088517   0.002910   0.055486
     47      -0.005679  -0.176465  -0.040662   0.406765   0.033219   0.022509
                 12         13         14         15         16         17    
      0      -0.015592   0.059794  -0.000737  -0.000467  -0.215065  -0.020824
      1      -0.065724  -0.040288  -0.001683  -0.001023  -0.003516  -0.051514
      2       0.019380   0.004358  -0.006001  -0.004034   0.024195  -0.191501
      3       0.011124  -0.027699  -0.007247  -0.006517   0.120007   0.106378
      4      -0.022903   0.065914   0.051638  -0.052336   0.022432   0.051055
      5      -0.018618   0.067535   0.006446   0.041919   0.017729   0.125440
      6       0.012224  -0.054845  -0.000623  -0.002054  -0.113944  -0.003020
      7      -0.012641   0.229353  -0.001520  -0.005090   0.005686  -0.007722
      8       0.002059  -0.055745  -0.005994  -0.018832   0.010912  -0.028724
      9       0.015824  -0.044180   0.011265   0.012014   0.112439  -0.076274
     10      -0.011070   0.025261  -0.041887   0.065842   0.004185   0.023636
     11       0.024847  -0.084223   0.029717   0.008186  -0.050065   0.152395
     12      -0.020273   0.216552   0.002322  -0.001122  -0.042362  -0.005177
     13       0.002361  -0.081064   0.005639  -0.002620   0.148642  -0.013111
     14       0.001560  -0.001735   0.021130  -0.009785  -0.035419  -0.047906
     15      -0.000077  -0.129542  -0.001154   0.000904   0.039788  -0.000530
     16       0.020130  -0.178494  -0.002779   0.002173  -0.180885  -0.000941
     17      -0.005402   0.062035  -0.010137   0.008172   0.044342  -0.004423
     18      -0.502018  -0.165552   0.015651  -0.026391  -0.190398  -0.038398
     19       0.227984   0.095754   0.039871  -0.066315  -0.022847  -0.094873
     20      -0.007242  -0.008032   0.147764  -0.245953   0.026786  -0.352781
     21       0.435470   0.253986  -0.019575   0.020134  -0.221465  -0.055871
     22       0.257170   0.099222  -0.048896   0.050598  -0.002918  -0.138303
     23      -0.116215  -0.054016  -0.182633   0.189088   0.024338  -0.514347
     24       0.185441   0.199504  -0.070951   0.051245   0.410811   0.105488
     25       0.203745  -0.058002  -0.160709   0.205074  -0.004795   0.004273
     26       0.161791  -0.089834  -0.176856   0.267554  -0.047022   0.088413
     27      -0.147565  -0.292490   0.038319  -0.115869   0.359050   0.237230
     28       0.068727   0.012343  -0.039625   0.054572   0.015940   0.044307
     29      -0.283187   0.255310   0.275112  -0.264731   0.040231   0.152294
     30      -0.091063  -0.337767   0.015462   0.063518   0.341538  -0.199211
     31       0.207492  -0.100450   0.173048  -0.185103  -0.025494   0.049885
     32       0.234077  -0.163595   0.220640  -0.220028  -0.113705   0.197992
     33       0.137819   0.216523   0.025829   0.014549   0.411903  -0.085691
     34       0.086182  -0.016462   0.047856  -0.042343  -0.002967   0.045805
     35      -0.274181   0.065259  -0.243540   0.338594  -0.040250   0.097693
     36      -0.026849   0.223688  -0.091191   0.151988   0.015429   0.352174
     37      -0.005582  -0.038133   0.316258   0.276836   0.210946  -0.017049
     38       0.004793  -0.028193  -0.236584  -0.162876  -0.057188   0.074618
     39      -0.027088   0.226212   0.058800  -0.166246   0.014668  -0.329963
     40      -0.005652  -0.030800  -0.396372  -0.312247   0.210872   0.070529
     41       0.004183  -0.001934  -0.061235   0.030081  -0.059156   0.125134
     42      -0.001693  -0.280546   0.303570   0.118010   0.020157  -0.013436
     43       0.014479  -0.101697  -0.258495  -0.310739  -0.167083   0.086371
     44      -0.006880   0.070706  -0.051138  -0.057808   0.048867   0.015193
     45      -0.000943  -0.282824  -0.321502  -0.143807   0.019580   0.021082
     46       0.016045  -0.108214   0.214974   0.246904  -0.170473  -0.067678
     47      -0.001066   0.046966  -0.110509  -0.179272   0.037754   0.052865
                 18         19         20         21         22         23    
      0       0.008646   0.210685   0.003516   0.036553   0.002927   0.000161
      1       0.021340  -0.005358   0.009610  -0.003416   0.002423   0.000578
      2       0.079437  -0.021528   0.035699  -0.003053  -0.000954   0.002234
      3      -0.070093  -0.050509  -0.047885  -0.014902   0.000649  -0.008915
      4       0.013588  -0.034569   0.004211  -0.000269  -0.006129   0.051389
      5       0.005979  -0.200795   0.051351  -0.019086  -0.008808  -0.013064
      6      -0.006170  -0.048284  -0.006590  -0.011212  -0.004903  -0.000098
      7      -0.015370   0.002531  -0.016563   0.007688   0.002105  -0.000278
      8      -0.057031   0.004325  -0.061576  -0.000838  -0.000096  -0.001008
      9       0.070447  -0.007004   0.057474  -0.010704   0.002775   0.009016
     10      -0.012563   0.072494   0.019070   0.010041  -0.000902  -0.051445
     11      -0.002246   0.197477   0.035368   0.019278   0.010388   0.012619
     12      -0.008638  -0.096112  -0.001823  -0.050499   0.107038  -0.001654
     13      -0.021255   0.199508  -0.005005  -0.044492   0.095960  -0.004137
     14      -0.078641  -0.043379  -0.017869   0.017486  -0.037490  -0.015565
     15       0.001374   0.069972  -0.010199  -0.092071  -0.122332   0.002045
     16       0.003507  -0.229601  -0.024957   0.004953  -0.008011   0.005208
     17       0.012742   0.053769  -0.093841   0.008570   0.015471   0.019416
     18       0.030970   0.209787  -0.012803   0.026036   0.011428  -0.020494
     19       0.076870   0.005639  -0.031034   0.004669  -0.002607  -0.050356
     20       0.285691  -0.025018  -0.115181  -0.004301  -0.000406  -0.187275
     21      -0.003878   0.269180   0.011408   0.053491   0.000330   0.020023
     22      -0.009840   0.024868   0.029465   0.006349  -0.000321   0.049794
     23      -0.036876  -0.036122   0.109978  -0.007357  -0.000118   0.185323
     24      -0.304284  -0.141919   0.033631   0.017382  -0.017137   0.415981
     25      -0.047311  -0.110660   0.020397  -0.017838   0.006634  -0.059532
     26      -0.012579  -0.265113   0.054155  -0.046264   0.006010  -0.177923
     27       0.007214  -0.234818  -0.211531  -0.007219   0.023801  -0.392103
     28      -0.012456  -0.059306   0.005903  -0.000210   0.001254  -0.009175
     29       0.078511  -0.139754   0.063177  -0.035572  -0.035311   0.174009
     30       0.007973  -0.197144   0.220485   0.000573   0.029816   0.417810
     31       0.050180   0.030949   0.014611   0.017940   0.017260   0.072942
     32       0.061612   0.195229   0.013237   0.031632   0.024421   0.063617
     33       0.292890  -0.080146  -0.020593   0.026836  -0.017599  -0.445962
     34       0.018372   0.043469   0.010834   0.006569   0.003745  -0.014269
     35      -0.095147   0.307789   0.061954   0.044445  -0.004775  -0.096240
     36       0.560439  -0.174485   0.045620   0.321664  -0.361098   0.155284
     37       0.055080   0.167236  -0.106880   0.330736  -0.341414   0.072204
     38       0.054271  -0.035813   0.069907  -0.127758   0.124575  -0.016382
     39      -0.533627  -0.173914  -0.036551   0.322980  -0.360222  -0.151644
     40       0.009824   0.173305   0.128775   0.332818  -0.338039  -0.062693
     41       0.185244  -0.017168   0.015416  -0.120838   0.136660   0.053237
     42      -0.139968  -0.206887   0.523143   0.470928   0.428942  -0.191071
     43      -0.023420  -0.168982   0.357307  -0.187524  -0.180099  -0.024246
     44      -0.003943   0.057663   0.027929   0.002751   0.011432  -0.001743
     45       0.135112  -0.208012  -0.487201   0.469301   0.426720   0.185553
     46       0.010817  -0.166159  -0.266909  -0.189735  -0.184550   0.009685
     47      -0.043018   0.079033   0.305555  -0.003151  -0.006425  -0.051819
                 24         25         26         27         28         29    
      0      -0.006605  -0.000342  -0.005500   0.001933   0.000441   0.079401
      1      -0.119662  -0.000836   0.107608   0.006801  -0.002201  -0.003240
      2       0.032938  -0.003085  -0.028761   0.017568  -0.008243  -0.007775
      3      -0.002555   0.002409  -0.003113  -0.122043  -0.026823  -0.120127
      4       0.137860  -0.001531  -0.016971  -0.023483   0.055614  -0.007522
      5      -0.025935  -0.002289   0.006740   0.003705  -0.018925  -0.012237
      6       0.035718   0.000352   0.014998   0.004851   0.001025  -0.094407
      7      -0.174753   0.000947  -0.077614   0.010102   0.005914  -0.024394
      8       0.043053   0.003362   0.018527   0.043241   0.023866   0.016308
      9      -0.004782  -0.002880  -0.007430   0.118439   0.021634  -0.116065
     10       0.132505   0.000304  -0.018348   0.014982  -0.058791   0.008683
     11      -0.045993  -0.002206   0.004436  -0.032805   0.007471   0.037937
     12      -0.018804  -0.011444  -0.006080  -0.001583  -0.001057   0.043957
     13       0.010676  -0.028282   0.002686  -0.003718  -0.004631  -0.015277
     14      -0.000801  -0.105109   0.000176  -0.013931  -0.016308  -0.000274
     15       0.002660   0.011625   0.002370  -0.001241   0.001055   0.024598
     16       0.043925   0.028701   0.013521  -0.002958   0.002141   0.033366
     17      -0.012058   0.106780  -0.003672  -0.012112   0.005720  -0.011805
     18      -0.309035   0.007262   0.222461   0.019059  -0.055503   0.108722
     19       0.059788   0.017984  -0.027576   0.036509  -0.141810  -0.009208
     20       0.017381   0.066888  -0.018723   0.137255  -0.526865   0.004240
     21       0.261370  -0.004589  -0.219165  -0.024368   0.066965   0.126377
     22       0.070717  -0.011392  -0.040757  -0.051519   0.161187   0.019041
     23      -0.047632  -0.042405   0.038111  -0.188348   0.598075  -0.032911
     24       0.062615   0.069979   0.466414   0.510082  -0.125019   0.433270
     25      -0.200930  -0.012031   0.020417   0.029367  -0.044087  -0.016170
     26      -0.342431  -0.023390  -0.025707  -0.042474  -0.097764  -0.107789
     27      -0.079284  -0.067448  -0.465711   0.418688   0.338352   0.454438
     28      -0.018315  -0.009638  -0.020848   0.001815   0.022544   0.014038
     29       0.438713   0.027507   0.028129  -0.088277   0.074228  -0.103494
     30      -0.164711   0.071082  -0.445657  -0.442924  -0.299619   0.480077
     31      -0.229281   0.018401  -0.006140  -0.022949   0.036798   0.037372
     32      -0.345691   0.004974   0.079536   0.013073   0.141298  -0.017172
     33       0.141091  -0.073929   0.476257  -0.487816   0.115219   0.441790
     34      -0.007633   0.002584   0.005900  -0.018803  -0.016513   0.016939
     35       0.376513  -0.011731  -0.084449   0.078013  -0.129041   0.017991
     36      -0.039364  -0.014684  -0.011122   0.073657   0.042849   0.073436
     37      -0.034709  -0.438410  -0.021139   0.032450  -0.036026  -0.098703
     38       0.022546   0.184096   0.012966  -0.013661   0.019480   0.058769
     39      -0.040627   0.027888  -0.009989  -0.073329  -0.037787   0.067011
     40      -0.038915   0.470559  -0.023060  -0.032043   0.039250  -0.120596
     41       0.005883  -0.065030   0.001135   0.019375   0.006667  -0.015669
     42       0.049975   0.263513   0.020075   0.054071   0.041173  -0.001529
     43       0.016367  -0.420646  -0.010266   0.019804  -0.036793   0.138827
     44      -0.014571   0.024493  -0.006526  -0.001770   0.001433   0.000484
     45       0.050864  -0.275739   0.023092  -0.051356  -0.042269  -0.007286
     46       0.018894   0.390895  -0.006203  -0.015185   0.038725   0.118350
     47      -0.005910  -0.135066   0.005948   0.019306  -0.011015  -0.068429
                 30         31         32         33         34         35    
      0      -0.018731   0.012546  -0.010881  -0.001012   0.069549   0.000640
      1      -0.046205   0.030996   0.000425  -0.001421   0.001799   0.001516
      2      -0.171453   0.115231   0.000915   0.000492  -0.008052   0.005655
      3       0.035355   0.078035   0.096467  -0.004608  -0.004157   0.001474
      4      -0.007658  -0.024427  -0.001839  -0.001849   0.010489  -0.017977
      5      -0.008550  -0.100659  -0.032909  -0.001259   0.042017  -0.072839
      6       0.014302   0.030542  -0.259005   0.012435   0.025832   0.002313
      7       0.035349   0.077040  -0.027830   0.012057   0.000764   0.005619
      8       0.131396   0.286950   0.035027  -0.004598  -0.002983   0.020902
      9      -0.036416  -0.097388   0.101430  -0.004152  -0.013084  -0.017070
     10       0.004369  -0.024474   0.009573  -0.000735  -0.011525  -0.020478
     11      -0.004027  -0.081425   0.009598   0.002904  -0.039864  -0.070140
     12      -0.003022  -0.006276   0.045295  -0.050404  -0.006849  -0.000319
     13      -0.007450  -0.016001  -0.015645   0.052561   0.007454  -0.000845
     14      -0.027720  -0.059249  -0.000591  -0.008641  -0.001262  -0.003073
     15      -0.003333  -0.005154   0.014882   0.012823   0.001719  -0.000349
     16      -0.008164  -0.012686   0.033954   0.051866  -0.000514  -0.000852
     17      -0.030372  -0.047741  -0.010650  -0.015344  -0.000057  -0.003262
     18       0.072639  -0.043481   0.059282   0.010162  -0.467377  -0.003752
     19       0.180587  -0.107950  -0.038320  -0.007908   0.313709  -0.008941
     20       0.671369  -0.401218   0.004376   0.001006  -0.033408  -0.033548
     21       0.061104  -0.047187   0.047374   0.013351  -0.429486  -0.004197
     22       0.150836  -0.116799   0.038817   0.008580  -0.341127  -0.010232
     23       0.560572  -0.434331  -0.014995  -0.003763   0.138299  -0.037684
     24       0.039944  -0.061517  -0.181594  -0.000698   0.001514   0.028362
     25       0.007416  -0.084235  -0.155871   0.030718  -0.227634   0.384776
     26       0.007003  -0.142583  -0.145897   0.027194  -0.184445   0.307179
     27      -0.022553  -0.082863  -0.219725   0.021594  -0.009168   0.043909
     28      -0.001824  -0.003452   0.042932  -0.011380   0.112754  -0.188965
     29      -0.019525  -0.180265  -0.193631   0.036075  -0.273835   0.460010
     30       0.017343   0.043772  -0.178724   0.014514   0.039923   0.039237
     31      -0.009478  -0.090651   0.145951  -0.028944   0.234041   0.394279
     32      -0.022066  -0.170044   0.187328  -0.029157   0.177156   0.303528
     33      -0.038684   0.026300  -0.139864  -0.007784   0.050730   0.054661
     34      -0.000775  -0.001135  -0.053125   0.013160  -0.105754  -0.179379
     35       0.017788  -0.173818   0.238123  -0.038065   0.268331   0.455803
     36       0.171604   0.310158   0.301426   0.327241  -0.005544   0.017987
     37       0.045994   0.071064  -0.205590  -0.222005  -0.004757   0.003718
     38      -0.007360  -0.014815   0.207056   0.312604   0.008170  -0.000474
     39      -0.166883  -0.301408   0.265630   0.269603  -0.006837  -0.017755
     40      -0.034310  -0.053723  -0.297005  -0.365200  -0.007888  -0.002169
     41       0.051008   0.084462  -0.133686  -0.219623  -0.003425   0.005254
     42       0.133498   0.243410   0.106872  -0.143144  -0.024411   0.006740
     43       0.075112   0.091023   0.303198  -0.445802  -0.043460   0.008644
     44      -0.001910  -0.004506   0.044248  -0.135425  -0.011271  -0.001803
     45      -0.126872  -0.233798   0.080072  -0.088757  -0.019305  -0.006585
     46      -0.058948  -0.066953   0.235226  -0.311496  -0.030774  -0.008298
     47       0.062486   0.089377  -0.209478   0.364279   0.035982   0.004452
                 36         37         38         39         40         41    
      0       0.043152   0.066646   0.050468  -0.000239   0.024400   0.035085
      1       0.002438   0.001829   0.001482   0.000339   0.000637   0.001606
      2      -0.005353  -0.007758  -0.005877   0.001425  -0.002824  -0.004242
      3      -0.009177   0.022548   0.002194  -0.004724  -0.002324  -0.003370
      4      -0.009538  -0.017215   0.008416  -0.014142  -0.006444  -0.010295
      5      -0.032905  -0.072856   0.026470  -0.043186  -0.018145  -0.029737
      6       0.046005  -0.154690   0.000809   0.000141  -0.003399  -0.002203
      7       0.010366  -0.017124  -0.000228   0.000324   0.000061  -0.000080
      8      -0.007790   0.021297  -0.000024   0.001192   0.000361   0.000270
      9      -0.001855   0.037662  -0.003648  -0.004807   0.001697   0.003173
     10       0.008568   0.020050  -0.005937  -0.009271   0.003433   0.005807
     11       0.034354   0.065679  -0.027328  -0.044632   0.018877   0.030517
     12      -0.057947   0.079515   0.000170  -0.000022  -0.012659   0.014429
     13       0.043086  -0.056202   0.000251   0.000150   0.012655  -0.014783
     14      -0.005288   0.006484  -0.000072   0.000340  -0.002120   0.002480
     15      -0.029852   0.032485  -0.000096   0.000138   0.014150  -0.008317
     16      -0.071803   0.081010  -0.002037   0.000346   0.041981  -0.021998
     17       0.022557  -0.025293   0.000548   0.001136  -0.012597   0.006704
     18      -0.242240  -0.295746  -0.270544   0.001933  -0.123658  -0.177944
     19       0.169481   0.217785  -0.453688   0.003132  -0.207243  -0.298291
     20      -0.019195  -0.026300   0.151419  -0.002377   0.069171   0.099555
     21      -0.222595  -0.270501  -0.325544   0.002173  -0.146039  -0.207955
     22      -0.181595  -0.235930   0.438456  -0.003453   0.197087   0.279912
     23       0.072992   0.092881  -0.082528  -0.000668  -0.037130  -0.052674
     24       0.016607  -0.000240  -0.031460   0.051953   0.020578   0.034731
     25       0.214761   0.246059   0.205165  -0.329382  -0.130776  -0.214766
     26       0.173188   0.176241  -0.215916   0.344537   0.137132   0.226166
     27       0.030680   0.014257  -0.001325   0.003281   0.003827   0.002070
     28      -0.103706  -0.134078  -0.304034   0.492265   0.200691   0.330784
     29       0.251187   0.275927  -0.097030   0.155728   0.062914   0.106668
     30      -0.014798  -0.034226   0.035006   0.054798  -0.019582  -0.036755
     31      -0.216094  -0.254153  -0.218235  -0.350940   0.141789   0.230907
     32      -0.166848  -0.169591   0.236301   0.378434  -0.152761  -0.251737
     33      -0.030035  -0.048887   0.001456   0.000477  -0.000301   0.000201
     34       0.099229   0.125925   0.289361   0.459091  -0.180500  -0.294996
     35      -0.256020  -0.271134   0.087754   0.138024  -0.054483  -0.089899
     36       0.206530  -0.147262  -0.002449   0.000111   0.062335  -0.062896
     37      -0.126015   0.101705   0.000506  -0.001936  -0.133873   0.143675
     38       0.207757  -0.189249   0.000560  -0.003371  -0.185660   0.199725
     39       0.167280  -0.111503  -0.002607  -0.000021   0.105955  -0.109731
     40      -0.223437   0.190004   0.000313  -0.000206  -0.027393   0.028917
     41      -0.154450   0.138937  -0.000391  -0.002023   0.211816  -0.228229
     42       0.125534  -0.073220  -0.000845  -0.001054  -0.031645   0.020716
     43       0.342713  -0.248733   0.003784   0.000852  -0.117394   0.066213
     44       0.129875  -0.112672  -0.023696  -0.005469   0.531839  -0.290173
     45       0.078303  -0.035565   0.003758  -0.000297  -0.132001   0.075267
     46       0.225842  -0.155717   0.015170  -0.004253  -0.365847   0.201212
     47      -0.304916   0.233269   0.018395  -0.005188  -0.386832   0.209204
                 42         43         44         45         46         47    
      0      -0.005225   0.005033  -0.000009  -0.003125  -0.000012  -0.000008
      1      -0.000304  -0.072877   0.000324   0.060372  -0.000038  -0.000027
      2       0.000651   0.019044  -0.000181  -0.015897  -0.000098  -0.000074
      3       0.000183  -0.003064   0.004412  -0.003543  -0.000185  -0.000407
      4       0.001603   0.043195  -0.066063   0.051634   0.001895  -0.000744
      5       0.004923  -0.012373   0.018343  -0.014316  -0.000356   0.000098
      6      -0.003805   0.000018   0.000021   0.000063   0.000063  -0.000090
      7      -0.001217   0.001037   0.000072   0.001329   0.000136  -0.000209
      8       0.000750  -0.000281   0.000226  -0.000367   0.000476  -0.000755
      9      -0.000901  -0.002850  -0.004210  -0.003331   0.000213   0.000376
     10      -0.001000   0.043908   0.066966   0.051464  -0.001882   0.000614
     11      -0.005034  -0.010311  -0.016362  -0.012590   0.000597  -0.000366
     12       0.038821   0.000419   0.000020   0.000514  -0.005723  -0.009006
     13      -0.036833  -0.000298   0.000086  -0.000105  -0.014336  -0.022545
     14       0.005861   0.000009   0.000270  -0.000082  -0.053111  -0.083543
     15       0.009985  -0.000217   0.000208  -0.000309   0.009091  -0.005647
     16       0.028064  -0.000681   0.000519  -0.000520   0.022484  -0.013957
     17      -0.008520   0.000208   0.001990   0.000175   0.084162  -0.052238
     18       0.026197   0.269111  -0.001055  -0.232180  -0.000024   0.000066
     19       0.043563   0.436477  -0.001368  -0.372941  -0.000109   0.000133
     20      -0.014564  -0.146618   0.004095   0.125522  -0.000742   0.000310
     21       0.030011  -0.326857   0.001079   0.271426  -0.000058  -0.000017
     22      -0.040409   0.428665  -0.002926  -0.351406   0.000026   0.000070
     23       0.007602  -0.079744  -0.003380   0.065013  -0.000121   0.000109
     24      -0.003214   0.035509  -0.056405   0.044771  -0.000214  -0.001938
     25       0.036473  -0.226455   0.347001  -0.267580  -0.003849   0.001581
     26      -0.041015   0.245539  -0.377316   0.291973   0.004926  -0.000245
     27       0.001502  -0.001368   0.004185  -0.004456   0.001559  -0.001466
     28      -0.056708  -0.285491   0.450444  -0.347133  -0.010286   0.008939
     29      -0.020024  -0.096633   0.153376  -0.118634  -0.005681   0.004006
     30       0.008601   0.033436   0.051046   0.037584  -0.003255   0.002699
     31      -0.039768  -0.199386  -0.314694  -0.238279   0.006267  -0.005646
     32       0.045286   0.223614   0.354753   0.269548  -0.009706   0.007329
     33       0.003096  -0.002291  -0.001781  -0.000316   0.000991   0.001953
     34       0.051862  -0.322037  -0.494761  -0.375668   0.006293  -0.001104
     35       0.017105  -0.102816  -0.159085  -0.121715   0.002373   0.000351
     36      -0.157527   0.001215   0.000735   0.001758  -0.098238  -0.155304
     37       0.344268  -0.000058   0.001119   0.000102   0.208380   0.338076
     38       0.483551   0.000962   0.000748   0.000851   0.295980   0.466280
     39      -0.270646   0.001146  -0.000290   0.001852   0.165882   0.262593
     40       0.067251  -0.000639  -0.000616  -0.000506  -0.038828  -0.069762
     41      -0.549757  -0.000715   0.001731  -0.000523   0.332130   0.528401
     42      -0.021305  -0.001185  -0.001178  -0.002242   0.040586  -0.021823
     43      -0.070222  -0.001070   0.003514  -0.001469   0.130954  -0.086055
     44       0.322773  -0.001344  -0.015016   0.000434  -0.581135   0.364733
     45      -0.082123  -0.000842  -0.001596  -0.002226  -0.148287   0.089365
     46      -0.220873  -0.000216  -0.010379  -0.001373  -0.397265   0.253086
     47      -0.234646   0.001886  -0.010980   0.000810  -0.415398   0.259730


-----------
IR SPECTRUM
-----------

 Mode   freq       eps      Int      T**2         TX        TY        TZ
       cm**-1   L/(mol*cm) km/mol    a.u.
----------------------------------------------------------------------------
  6:    123.15   0.000011    0.06  0.000029  ( 0.002036 -0.004859  0.001058)
  7:    349.50   0.000020    0.10  0.000017  (-0.000412 -0.001052 -0.004025)
  8:    396.26   0.000139    0.70  0.000109  (-0.005449 -0.008456  0.002832)
  9:    405.39   0.000055    0.28  0.000043  (-0.000706 -0.001699 -0.006263)
 10:    557.71   0.000232    1.17  0.000130  (-0.009752 -0.005321  0.002496)
 11:    841.52   0.000403    2.04  0.000150  (-0.012013 -0.001529  0.001714)
 12:    864.45   0.000010    0.05  0.000003  ( 0.001398 -0.001203  0.000174)
 13:    886.12   0.001800    9.10  0.000634  (-0.008312  0.023156 -0.005351)
 14:    924.08   0.000000    0.00  0.000000  ( 0.000049  0.000079  0.000190)
 15:    933.66   0.000003    0.02  0.000001  ( 0.000125  0.000277  0.001005)
 16:    986.86   0.001363    6.89  0.000431  ( 0.018794  0.007771 -0.004160)
 17:   1012.74   0.000671    3.39  0.000207  (-0.001483 -0.003750 -0.013803)
 18:   1026.99   0.000044    0.22  0.000013  ( 0.000399  0.000937  0.003497)
 19:   1040.60   0.000288    1.46  0.000086  ( 0.006937  0.005741 -0.002320)
 20:   1046.80   0.000062    0.31  0.000018  (-0.000469 -0.001143 -0.004111)
 21:   1075.47   0.003467   17.52  0.001006  ( 0.030925  0.005183 -0.004777)
 22:   1120.09   0.000377    1.90  0.000105  ( 0.002312 -0.009703  0.002339)
 23:   1161.99   0.000002    0.01  0.000001  (-0.000062 -0.000194 -0.000709)
 24:   1193.62   0.000072    0.37  0.000019  ( 0.003229 -0.002888  0.000435)
 25:   1252.77   0.000000    0.00  0.000000  ( 0.000032  0.000053  0.000222)
 26:   1285.56   0.000044    0.22  0.000011  ( 0.002768  0.001570 -0.000671)
 27:   1287.68   0.000104    0.52  0.000025  (-0.000457 -0.001263 -0.004826)
 28:   1301.68   0.000015    0.08  0.000004  (-0.000095 -0.000540 -0.001818)
 29:   1302.76   0.000190    0.96  0.000046  ( 0.006342 -0.002303 -0.000001)
 30:   1312.12   0.000053    0.27  0.000013  ( 0.000364  0.000930  0.003401)
 31:   1391.55   0.000337    1.71  0.000076  (-0.000902 -0.002228 -0.008360)
 32:   1436.18   0.000335    1.69  0.000073  (-0.007769  0.003533 -0.000086)
 33:   1475.01   0.000966    4.88  0.000204  ( 0.006089 -0.012647  0.002724)
 34:   1491.07   0.000351    1.77  0.000073  (-0.007915 -0.002856  0.001619)
 35:   1502.98   0.000501    2.53  0.000104  ( 0.001045  0.002630  0.009800)
 36:   1528.42   0.000268    1.35  0.000055  ( 0.006394  0.003355 -0.001608)
 37:   1552.76   0.000240    1.21  0.000048  (-0.006342  0.002824 -0.000055)
 38:   2926.15   0.004454   22.51  0.000475  ( 0.021586 -0.002367 -0.001852)
 39:   2931.01   0.016772   84.76  0.001786  (-0.004623 -0.010883 -0.040570)
 40:   2940.16   0.006062   30.63  0.000643  ( 0.013996  0.019984 -0.006936)
 41:   2941.64   0.006726   33.99  0.000714  ( 0.025228 -0.008758 -0.000605)
 42:   2949.28   0.001418    7.17  0.000150  ( 0.011717 -0.003563 -0.000278)
 43:   2994.56   0.000154    0.78  0.000016  ( 0.001167  0.003686 -0.001058)
 44:   3012.12   0.000119    0.60  0.000012  ( 0.000380  0.001069  0.003325)
 45:   3025.48   0.013410   67.77  0.001383  (-0.000794  0.035918 -0.009615)
 46:   3054.36   0.000296    1.50  0.000030  ( 0.000619  0.001322  0.005303)
 47:   3071.83   0.003363   16.99  0.000342  (-0.001886 -0.004827 -0.017742)

* The epsilon (eps) is given for a Dirac delta lineshape.
** The dipole moment derivative (T) already includes vibrational overlap.

The first frequency considered to be a vibration is 6
The total number of vibrations considered is 42


--------------------------
THERMOCHEMISTRY AT 298.15K
--------------------------

Temperature         ... 298.15 K
Pressure            ... 1.00 atm
Total Mass          ... 82.15 AMU

Throughout the following assumptions are being made:
  (1) The electronic state is orbitally nondegenerate
  (2) There are no thermally accessible electronically excited states
  (3) Hindered rotations indicated by low frequency modes are not
      treated as such but are treated as vibrations and this may
      cause some error
  (4) All equations used are the standard statistical mechanics
      equations for an ideal gas
  (5) All vibrations are strictly harmonic

freq.     123.15  E(vib)   ...       0.43 
freq.     349.50  E(vib)   ...       0.23 
freq.     396.26  E(vib)   ...       0.20 
freq.     405.39  E(vib)   ...       0.19 
freq.     557.71  E(vib)   ...       0.12 
freq.     841.52  E(vib)   ...       0.04 
freq.     864.45  E(vib)   ...       0.04 
freq.     886.12  E(vib)   ...       0.04 
freq.     924.08  E(vib)   ...       0.03 
freq.     933.66  E(vib)   ...       0.03 
freq.     986.86  E(vib)   ...       0.02 
freq.    1012.74  E(vib)   ...       0.02 
freq.    1026.99  E(vib)   ...       0.02 
freq.    1040.60  E(vib)   ...       0.02 
freq.    1046.80  E(vib)   ...       0.02 
freq.    1075.47  E(vib)   ...       0.02 
freq.    1120.09  E(vib)   ...       0.01 
freq.    1161.99  E(vib)   ...       0.01 
freq.    1193.62  E(vib)   ...       0.01 
freq.    1252.77  E(vib)   ...       0.01 
freq.    1285.56  E(vib)   ...       0.01 
freq.    1287.68  E(vib)   ...       0.01 
freq.    1301.68  E(vib)   ...       0.01 
freq.    1302.76  E(vib)   ...       0.01 
freq.    1312.12  E(vib)   ...       0.01 
freq.    1391.55  E(vib)   ...       0.00 
freq.    1436.18  E(vib)   ...       0.00 
freq.    1475.01  E(vib)   ...       0.00 
freq.    1491.07  E(vib)   ...       0.00 
freq.    1502.98  E(vib)   ...       0.00 
freq.    1528.42  E(vib)   ...       0.00 
freq.    1552.76  E(vib)   ...       0.00 
freq.    2926.15  E(vib)   ...       0.00 
freq.    2931.01  E(vib)   ...       0.00 
freq.    2940.16  E(vib)   ...       0.00 
freq.    2941.64  E(vib)   ...       0.00 
freq.    2949.28  E(vib)   ...       0.00 
freq.    2994.56  E(vib)   ...       0.00 
freq.    3012.12  E(vib)   ...       0.00 
freq.    3025.48  E(vib)   ...       0.00 
freq.    3054.36  E(vib)   ...       0.00 
freq.    3071.83  E(vib)   ...       0.00 

------------
INNER ENERGY
------------

The inner energy is: U= E(el) + E(ZPE) + E(vib) + E(rot) + E(trans)
    E(el)   - is the total energy from the electronic structure calculation
              = E(kin-el) + E(nuc-el) + E(el-el) + E(nuc-nuc)
    E(ZPE)  - the the zero temperature vibrational energy from the frequency calculation
    E(vib)  - the the finite temperature correction to E(ZPE) due to population
              of excited vibrational states
    E(rot)  - is the rotational thermal energy
    E(trans)- is the translational thermal energy

Summary of contributions to the inner energy U:
Electronic energy                ...   -234.73778785 Eh
Zero point energy                ...      0.14560712 Eh      91.37 kcal/mol
Thermal vibrational correction   ...      0.00250219 Eh       1.57 kcal/mol
Thermal rotational correction    ...      0.00141627 Eh       0.89 kcal/mol
Thermal translational correction ...      0.00141627 Eh       0.89 kcal/mol
-----------------------------------------------------------------------
Total thermal energy                   -234.58684600 Eh


Summary of corrections to the electronic energy:
(perhaps to be used in another calculation)
Total thermal correction                  0.00533473 Eh       3.35 kcal/mol
Non-thermal (ZPE) correction              0.14560712 Eh      91.37 kcal/mol
-----------------------------------------------------------------------
Total correction                          0.15094185 Eh      94.72 kcal/mol


--------
ENTHALPY
--------

The enthalpy is H = U + kB*T
                kB is Boltzmann's constant
Total free energy                 ...   -234.58684600 Eh 
Thermal Enthalpy correction       ...      0.00094421 Eh       0.59 kcal/mol
-----------------------------------------------------------------------
Total Enthalpy                    ...   -234.58590179 Eh


Note: Rotational entropy computed according to Herzberg 
Infrared and Raman Spectra, Chapter V,1, Van Nostrand Reinhold, 1945 
Point Group:  Cs, Symmetry Number:   1  
Rotational constants in cm-1:     0.238597     0.102603     0.091635 

Vibrational entropy computed according to the QRRHO of S. Grimme
Chem.Eur.J. 2012 18 9955


-------
ENTROPY
-------

The entropy contributions are T*S = T*(S(el)+S(vib)+S(rot)+S(trans))
     S(el)   - electronic entropy
     S(vib)  - vibrational entropy
     S(rot)  - rotational entropy
     S(trans)- translational entropy
The entropies will be listed as multiplied by the temperature to get
units of energy

Electronic entropy                ...      0.00000000 Eh      0.00 kcal/mol
Vibrational entropy               ...      0.00389340 Eh      2.44 kcal/mol
Rotational entropy                ...      0.01239047 Eh      7.78 kcal/mol
Translational entropy             ...      0.01859270 Eh     11.67 kcal/mol
-----------------------------------------------------------------------
Final entropy term                ...      0.03487657 Eh     21.89 kcal/mol

In case the symmetry of your molecule has not been determined correctly
or in case you have a reason to use a different symmetry number we print 
out the resulting rotational entropy values for sn=1,12 :
 --------------------------------------------------------
|  sn= 1 | S(rot)=       0.01239047 Eh      7.78 kcal/mol|
|  sn= 2 | S(rot)=       0.01173601 Eh      7.36 kcal/mol|
|  sn= 3 | S(rot)=       0.01135318 Eh      7.12 kcal/mol|
|  sn= 4 | S(rot)=       0.01108156 Eh      6.95 kcal/mol|
|  sn= 5 | S(rot)=       0.01087087 Eh      6.82 kcal/mol|
|  sn= 6 | S(rot)=       0.01069872 Eh      6.71 kcal/mol|
|  sn= 7 | S(rot)=       0.01055318 Eh      6.62 kcal/mol|
|  sn= 8 | S(rot)=       0.01042710 Eh      6.54 kcal/mol|
|  sn= 9 | S(rot)=       0.01031589 Eh      6.47 kcal/mol|
|  sn=10 | S(rot)=       0.01021641 Eh      6.41 kcal/mol|
|  sn=11 | S(rot)=       0.01012642 Eh      6.35 kcal/mol|
|  sn=12 | S(rot)=       0.01004427 Eh      6.30 kcal/mol|
 --------------------------------------------------------


-------------------
GIBBS FREE ENERGY
-------------------

The Gibbs free energy is G = H - T*S

Total enthalpy                    ...   -234.58590179 Eh 
Total entropy correction          ...     -0.03487657 Eh    -21.89 kcal/mol
-----------------------------------------------------------------------
Final Gibbs free energy         ...   -234.62077836 Eh

For completeness - the Gibbs free energy minus the electronic energy
G-E(el)                           ...      0.11700949 Eh     73.42 kcal/mol

Actual Hessian File stored as file.001.hess
------------------------------------------------------------------------------
                         ORCA GEOMETRY RELAXATION STEP
------------------------------------------------------------------------------

Reading the OPT-File                    .... done
Getting information on internals        .... done
Copying old internal coords+grads       .... done
Making the new internal coordinates     .... (new redundants).... done
Validating the new internal coordinates .... (new redundants).... done
Calculating the B-matrix                .... done
Calculating the G,G- and P matrices     .... done
Transforming gradient to internals      .... done
Projecting the internal gradient        .... done
Number of atoms                         ....  16
Number of internal coordinates          .... 113
Current Energy                          ....  -234.737787848 Eh
Current gradient norm                   ....     0.089265526 Eh/bohr
Maximum allowed component of the step   ....  0.300
Current trust radius                    ....  0.300
Evaluating the initial hessian          ....  (read) 
(Reading Exact Hessian)...  
InHessName: file.hess	The file <file.hess> is opened as a .hess file
done
done
Diagonalizing the Hessian               .... done
Dimension of the hessian                .... 113
Lowest eigenvalues of the non projected Hessian:
 -0.000004991 -0.000003516 -0.000003426 -0.000002564 -0.000002218
done
Projecting the Hessian                  .... done
Forming the augmented Hessian           .... done
Diagonalizing the augmented Hessian     .... done
Last element of RFO vector              ....  0.902370136
Lowest eigenvalues of augmented Hessian:
 -0.023091171  0.001408672  0.008493078  0.019018920  0.020889455
Length of the computed step             ....  0.477588806
Warning: the length of the step is outside the trust region - taking restricted step instead
The input lambda is                     ....    -0.023091
   iter:   1  x=   -0.042334  g=    7.176247 f(x)=     0.138091
   iter:   2  x=   -0.059964  g=    2.886265 f(x)=     0.050884
   iter:   3  x=   -0.067690  g=    1.631846 f(x)=     0.012609
   iter:   4  x=   -0.068630  g=    1.324993 f(x)=     0.001246
   iter:   5  x=   -0.068642  g=    1.293530 f(x)=     0.000015
   iter:   6  x=   -0.068642  g=    1.293152 f(x)=     0.000000
   iter:   7  x=   -0.068642  g=    1.293152 f(x)=     0.000000
The output lambda is                    ....    -0.068642 (7 iterations)
The final length of the internal step   ....  0.300000000
Converting the step to cartesian space:
 Initial RMS(Int)=    0.0282216261
Transforming coordinates:
 Iter   0:  RMS(Cart)=    0.0426316849 RMS(Int)=    0.0284063099
 Iter   1:  RMS(Cart)=    0.0008733154 RMS(Int)=    0.0005916464
 Iter   2:  RMS(Cart)=    0.0000192419 RMS(Int)=    0.0000162827
 Iter   3:  RMS(Cart)=    0.0000006528 RMS(Int)=    0.0000006085
 Iter   4:  RMS(Cart)=    0.0000000297 RMS(Int)=    0.0000000232
done
Storing new coordinates                 .... done

                                .--------------------.
          ----------------------|Geometry convergence|-------------------------
          Item                value                   Tolerance       Converged
          ---------------------------------------------------------------------
          RMS gradient        0.0062068578            0.0001000000      NO
          MAX gradient        0.0199715329            0.0003000000      NO
          RMS step            0.0282216261            0.0020000000      NO
          MAX step            0.0680446121            0.0040000000      NO
          ........................................................
          Max(Bonds)      0.0262      Max(Angles)    3.90
          Max(Dihed)        3.08      Max(Improp)    0.00
          ---------------------------------------------------------------------

The optimization has not yet converged - more geometry cycles are needed


    ---------------------------------------------------------------------------
                         Redundant Internal Coordinates
                            (Angstroem and degrees)

        Definition                    Value    dE/dq     Step     New-Value
    ----------------------------------------------------------------------------
     1. B(C   1,C   0)                1.5443 -0.015236  0.0156    1.5599   
     2. B(C   2,C   1)                1.4994 -0.019944  0.0262    1.5256   
     3. B(C   3,C   0)                1.5442 -0.015215  0.0156    1.5598   
     4. B(C   3,C   2)                1.4993 -0.019972  0.0262    1.5255   
     5. B(C   4,C   2)                1.5067  0.001614 -0.0064    1.5003   
     6. B(C   5,C   4)                1.5371  0.007469 -0.0163    1.5208   
     7. B(C   5,C   2)                1.5160 -0.000734 -0.0047    1.5113   
     8. B(H   6,C   0)                1.1122  0.012075 -0.0169    1.0953   
     9. B(H   7,C   0)                1.1122  0.012057 -0.0170    1.0952   
    10. B(H   8,C   1)                1.1110  0.009949 -0.0140    1.0970   
    11. B(H   9,C   1)                1.1119  0.012449 -0.0166    1.0952   
    12. B(H  10,C   3)                1.1119  0.012461 -0.0167    1.0952   
    13. B(H  11,C   3)                1.1109  0.009932 -0.0140    1.0970   
    14. B(H  12,C   4)                1.1102  0.015778 -0.0212    1.0890   
    15. B(H  13,C   4)                1.1103  0.015842 -0.0213    1.0890   
    16. B(H  14,C   5)                1.1107  0.016008 -0.0216    1.0892   
    17. B(H  15,C   5)                1.1108  0.016062 -0.0216    1.0891   
    18. A(H   6,C   0,H   7)          113.59  0.006064   -2.33    111.26   
    19. A(C   3,C   0,H   7)          112.34 -0.003082    1.19    113.53   
    20. A(C   3,C   0,H   6)          112.41 -0.002207    0.67    113.08   
    21. A(C   1,C   0,C   3)           91.94  0.003483   -0.94     91.01   
    22. A(C   1,C   0,H   6)          112.40 -0.002194    0.67    113.08   
    23. A(C   1,C   0,H   7)          112.34 -0.003111    1.20    113.54   
    24. A(H   8,C   1,H   9)          115.41  0.004933   -2.58    112.83   
    25. A(C   2,C   1,H   9)          113.99  0.001670   -0.35    113.64   
    26. A(C   2,C   1,H   8)          112.32 -0.002929    1.47    113.79   
    27. A(C   0,C   1,H   9)          112.74 -0.001298    0.98    113.71   
    28. A(C   0,C   1,C   2)           86.25 -0.005610    1.43     87.68   
    29. A(C   0,C   1,H   8)          112.75  0.000409    0.22    112.97   
    30. A(C   1,C   2,C   5)          118.51 -0.005164    1.79    120.29   
    31. A(C   3,C   2,C   4)          130.15 -0.002989    0.45    130.60   
    32. A(C   1,C   2,C   4)          130.15 -0.002991    0.45    130.60   
    33. A(C   1,C   2,C   3)           95.55  0.007735   -1.93     93.62   
    34. A(C   4,C   2,C   5)           61.13  0.002859   -0.47     60.66   
    35. A(C   3,C   2,C   5)          118.51 -0.005170    1.79    120.30   
    36. A(H  10,C   3,H  11)          115.41  0.004925   -2.57    112.84   
    37. A(C   2,C   3,H  11)          112.32 -0.002906    1.46    113.77   
    38. A(C   0,C   3,H  11)          112.75  0.000411    0.22    112.97   
    39. A(C   2,C   3,H  10)          113.99  0.001648   -0.34    113.65   
    40. A(C   0,C   3,H  10)          112.74 -0.001292    0.97    113.72   
    41. A(C   0,C   3,C   2)           86.26 -0.005608    1.43     87.69   
    42. A(C   5,C   4,H  13)          114.77 -0.003104    1.55    116.33   
    43. A(C   2,C   4,H  13)          113.89 -0.003212    1.65    115.53   
    44. A(C   5,C   4,H  12)          114.77 -0.003107    1.55    116.33   
    45. A(C   2,C   4,H  12)          113.89 -0.003194    1.64    115.53   
    46. A(C   2,C   4,C   5)           59.73 -0.002144    0.29     60.03   
    47. A(H  12,C   4,H  13)          123.24  0.008186   -3.90    119.34   
    48. A(C   2,C   5,C   4)           59.14 -0.000716    0.18     59.31   
    49. A(H  14,C   5,H  15)          122.60  0.007649   -3.44    119.16   
    50. A(C   4,C   5,H  15)          112.72 -0.003811    1.92    114.64   
    51. A(C   2,C   5,H  15)          116.29 -0.002721    1.12    117.41   
    52. A(C   4,C   5,H  14)          112.73 -0.003804    1.91    114.64   
    53. A(C   2,C   5,H  14)          116.30 -0.002708    1.12    117.41   
    54. D(C   2,C   1,C   0,H   7)   -115.17  0.000171    0.04   -115.12   
    55. D(H   8,C   1,C   0,H   6)      2.58  0.001921   -0.58      2.00   
    56. D(C   2,C   1,C   0,C   3)     -0.01 -0.002317    1.19      1.18   
    57. D(C   2,C   1,C   0,H   6)    115.24 -0.003623    1.65    116.89   
    58. D(H   8,C   1,C   0,H   7)    132.18  0.005715   -2.19    129.99   
    59. D(H   8,C   1,C   0,C   3)   -112.67  0.003228   -1.04   -113.71   
    60. D(H   9,C   1,C   0,H   6)   -130.29 -0.004371    2.00   -128.28   
    61. D(H   9,C   1,C   0,H   7)     -0.69 -0.000578    0.39     -0.30   
    62. D(H   9,C   1,C   0,C   3)    114.47 -0.003065    1.54    116.01   
    63. D(C   3,C   2,C   1,H   9)   -113.24  0.006185   -2.92   -116.16   
    64. D(C   4,C   2,C   1,H   9)     88.40  0.001890   -0.36     88.04   
    65. D(C   3,C   2,C   1,C   0)      0.01  0.002396   -1.23     -1.22   
    66. D(C   4,C   2,C   1,C   0)   -158.34 -0.001898    1.33   -157.02   
    67. D(C   5,C   2,C   1,H   9)     13.51  0.002785   -1.18     12.34   
    68. D(C   5,C   2,C   1,H   8)   -120.15 -0.003210    1.50   -118.65   
    69. D(C   5,C   2,C   1,C   0)    126.77 -0.001004    0.51    127.28   
    70. D(C   3,C   2,C   1,H   8)    113.09  0.000190   -0.24    112.85   
    71. D(C   4,C   2,C   1,H   8)    -45.26 -0.004104    2.31    -42.94   
    72. D(C   0,C   3,C   2,C   5)   -126.77  0.000999   -0.50   -127.27   
    73. D(C   0,C   3,C   2,C   1)     -0.01 -0.002396    1.23      1.22   
    74. D(H  11,C   3,C   0,H   6)     -2.58 -0.001906    0.57     -2.01   
    75. D(H  11,C   3,C   0,C   1)    112.66 -0.003202    1.03    113.69   
    76. D(H  10,C   3,C   0,H   7)      0.69  0.000576   -0.39      0.29   
    77. D(H  10,C   3,C   0,H   6)    130.29  0.004384   -2.01    128.28   
    78. D(H  11,C   3,C   0,H   7)   -132.18 -0.005714    2.19   -129.99   
    79. D(H  10,C   3,C   0,C   1)   -114.47  0.003088   -1.55   -116.02   
    80. D(C   2,C   3,C   0,H   7)    115.17 -0.000196   -0.03    115.13   
    81. D(C   2,C   3,C   0,H   6)   -115.23  0.003612   -1.65   -116.88   
    82. D(C   0,C   3,C   2,C   4)    158.34  0.001898   -1.33    157.02   
    83. D(H  10,C   3,C   2,C   1)    113.25 -0.006179    2.92    116.17   
    84. D(H  11,C   3,C   2,C   5)    120.15  0.003200   -1.49    118.66   
    85. D(H  11,C   3,C   2,C   4)     45.26  0.004098   -2.31     42.95   
    86. D(H  11,C   3,C   2,C   1)   -113.09 -0.000195    0.25   -112.84   
    87. D(H  10,C   3,C   2,C   5)    -13.51 -0.002784    1.18    -12.33   
    88. D(H  10,C   3,C   2,C   4)    -88.40 -0.001886    0.36    -88.04   
    89. D(C   2,C   3,C   0,C   1)      0.01  0.002317   -1.19     -1.18   
    90. D(H  13,C   4,C   2,C   5)    105.79 -0.002796    1.15    106.94   
    91. D(H  13,C   4,C   2,C   1)      1.44  0.001058   -0.77      0.67   
    92. D(H  12,C   4,C   2,C   5)   -105.79  0.002808   -1.16   -106.95   
    93. D(H  12,C   4,C   2,C   3)     -1.44 -0.001056    0.77     -0.67   
    94. D(H  12,C   4,C   2,C   1)    149.86  0.006663   -3.08    146.78   
    95. D(H  13,C   4,C   2,C   3)   -149.85 -0.006660    3.07   -146.78   
    96. D(C   5,C   4,C   2,C   3)    104.35 -0.003864    1.92    106.28   
    97. D(C   5,C   4,C   2,C   1)   -104.35  0.003854   -1.92   -106.27   
    98. D(H  15,C   5,C   4,H  13)      3.70  0.001524   -0.89      2.82   
    99. D(H  15,C   5,C   4,C   2)    108.01 -0.001539    0.43    108.44   
   100. D(H  14,C   5,C   4,H  13)    147.68  0.004591   -1.75    145.93   
   101. D(H  14,C   5,C   4,H  12)     -3.70 -0.001511    0.88     -2.82   
   102. D(C   2,C   5,C   4,H  13)   -104.30  0.003063   -1.32   -105.63   
   103. D(C   2,C   5,C   4,H  12)    104.31 -0.003039    1.31    105.62   
   104. D(H  15,C   5,C   2,C   4)   -101.93  0.003562   -1.85   -103.78   
   105. D(H  15,C   5,C   2,C   3)    135.50  0.004661   -1.70    133.80   
   106. D(H  15,C   5,C   2,C   1)     20.65  0.002459   -2.00     18.65   
   107. D(H  14,C   5,C   4,C   2)   -108.01  0.001528   -0.43   -108.44   
   108. D(H  14,C   5,C   2,C   4)    101.93 -0.003560    1.85    103.78   
   109. D(H  14,C   5,C   2,C   3)    -20.65 -0.002461    2.00    -18.64   
   110. D(H  14,C   5,C   2,C   1)   -135.49 -0.004664    1.70   -133.80   
   111. D(H  15,C   5,C   4,H  12)   -147.68 -0.004579    1.74   -145.94   
   112. D(C   4,C   5,C   2,C   3)   -122.58  0.001099    0.15   -122.42   
   113. D(C   4,C   5,C   2,C   1)    122.57 -0.001103   -0.15    122.42   
    ----------------------------------------------------------------------------

         *************************************************************
         *                GEOMETRY OPTIMIZATION CYCLE   2            *
         *************************************************************
---------------------------------
CARTESIAN COORDINATES (ANGSTROEM)
---------------------------------
  C     -1.792027   -0.180334    0.243240
  C     -0.590110    0.132954    1.186639
  C      0.328695   -0.099051   -0.009101
  C     -0.822361   -0.441602   -0.950085
  C      1.780286   -0.473851   -0.066097
  C      1.348157    0.945454   -0.400725
  H     -2.352903   -1.071733    0.543974
  H     -2.458951    0.674014    0.085854
  H     -0.470323   -0.607900    1.986703
  H     -0.577310    1.163846    1.556243
  H     -0.939632    0.267618   -1.776403
  H     -0.825549   -1.487049   -1.282295
  H      2.070009   -1.101314   -0.907691
  H      2.266363   -0.615797    0.897968
  H      1.419786    1.204828   -1.456143
  H      1.615871    1.689818    0.347921

----------------------------
CARTESIAN COORDINATES (A.U.)
----------------------------
  NO LB      ZA    FRAG     MASS         X           Y           Z
   0 C     6.0000    0    12.011   -3.386440   -0.340783    0.459657
   1 C     6.0000    0    12.011   -1.115146    0.251246    2.242422
   2 C     6.0000    0    12.011    0.621144   -0.187180   -0.017199
   3 C     6.0000    0    12.011   -1.554038   -0.834507   -1.795401
   4 C     6.0000    0    12.011    3.364253   -0.895450   -0.124906
   5 C     6.0000    0    12.011    2.547647    1.786650   -0.757260
   6 H     1.0000    0     1.008   -4.446343   -2.025281    1.027963
   7 H     1.0000    0     1.008   -4.646744    1.273702    0.162240
   8 H     1.0000    0     1.008   -0.888782   -1.148765    3.754324
   9 H     1.0000    0     1.008   -1.090958    2.199351    2.940874
  10 H     1.0000    0     1.008   -1.775646    0.505724   -3.356916
  11 H     1.0000    0     1.008   -1.560062   -2.810115   -2.423186
  12 H     1.0000    0     1.008    3.911751   -2.081181   -1.715288
  13 H     1.0000    0     1.008    4.282805   -1.163688    1.696913
  14 H     1.0000    0     1.008    2.683007    2.276794   -2.751712
  15 H     1.0000    0     1.008    3.053553    3.193293    0.657476

--------------------------------
INTERNAL COORDINATES (ANGSTROEM)
--------------------------------
 C      0   0   0     0.000000000000     0.00000000     0.00000000
 C      1   0   0     1.559728837930     0.00000000     0.00000000
 C      2   1   0     1.525720682477    87.67798575     0.00000000
 C      3   2   1     1.525687713635    93.62185290   358.78594268
 C      3   2   1     1.500279654981   130.57394722   202.96724389
 C      3   2   1     1.511179247333   120.28211095   127.25783111
 H      1   2   3     1.095269002546   113.07961678   116.88749076
 H      1   2   3     1.095202872260   113.54600189   244.87672522
 H      2   1   3     1.096957562222   112.93191884   245.10564602
 H      2   1   3     1.095221963794   113.71497182   114.83887564
 H      4   3   2     1.095237981801   113.62293955   116.15302807
 H      4   3   2     1.096965457778   113.76286604   247.12460636
 H      5   3   2     1.089003777884   115.51268528   146.76164042
 H      5   3   2     1.088962797010   115.51907769     0.67776304
 H      6   3   2     1.089179772047   117.39226769   226.18600224
 H      6   3   2     1.089136631425   117.39193261    18.61778414

---------------------------
INTERNAL COORDINATES (A.U.)
---------------------------
 C      0   0   0     0.000000000000     0.00000000     0.00000000
 C      1   0   0     2.947460346866     0.00000000     0.00000000
 C      2   1   0     2.883194246740    87.67798575     0.00000000
 C      3   2   1     2.883131944659    93.62185290   358.78594268
 C      3   2   1     2.835117672209   130.57394722   202.96724389
 C      3   2   1     2.855714916725   120.28211095   127.25783111
 H      1   2   3     2.069758457784   113.07961678   116.88749076
 H      1   2   3     2.069633489656   113.54600189   244.87672522
 H      2   1   3     2.072949373133   112.93191884   245.10564602
 H      2   1   3     2.069669567426   113.71497182   114.83887564
 H      4   3   2     2.069699837072   113.62293955   116.15302807
 H      4   3   2     2.072964293571   113.76286604   247.12460636
 H      5   3   2     2.057918899005   115.51268528   146.76164042
 H      5   3   2     2.057841456377   115.51907769     0.67776304
 H      6   3   2     2.058251479775   117.39226769   226.18600224
 H      6   3   2     2.058169955815   117.39193261    18.61778414


           ************************************************************
           *        Program running with 6 parallel MPI-processes     *
           *              working on a common directory               *
           ************************************************************
------------------------------------------------------------------------------
                   ___                                                        
                  /   \      - P O W E R E D   B Y -                         
                 /     \                                                     
                 |  |  |   _    _      __       _____    __    __             
                 |  |  |  | |  | |    /  \     |  _  \  |  |  /  |          
                  \  \/   | |  | |   /    \    | | | |  |  | /  /          
                 / \  \   | |__| |  /  /\  \   | |_| |  |  |/  /          
                |  |  |   |  __  | /  /__\  \  |    /   |      \           
                |  |  |   | |  | | |   __   |  |    \   |  |\   \          
                \     /   | |  | | |  |  |  |  | |\  \  |  | \   \       
                 \___/    |_|  |_| |__|  |__|  |_| \__\ |__|  \__/        
                                                                              
                      - O R C A' S   B I G   F R I E N D -                    
                                      &                                       
                       - I N T E G R A L  F E E D E R -                       
                                                                              
 v1 FN, 2020, v2 2021                                                         
------------------------------------------------------------------------------


Reading SHARK input file file.SHARKINP.tmp ... ok
----------------------
SHARK INTEGRAL PACKAGE
----------------------

Number of atoms                             ...     16
Number of basis functions                   ...    168
Number of shells                            ...     88
Maximum angular momentum                    ...      2
Integral batch strategy                     ... SHARK/LIBINT Hybrid
RI-J (if used) integral strategy            ... SPLIT-RIJ (Revised 2003 algorithm where possible)
Printlevel                                  ...      1
Contraction scheme used                     ... SEGMENTED contraction
Coulomb Range Separation                    ... NOT USED
Exchange Range Separation                   ... Long Range
   Mu parameter                             ...  0.300000
   Scaling (regular/separated)              ...  0.167000  0.833000
Finite Nucleus Model                        ... NOT USED
Auxiliary Coulomb fitting basis             ... AVAILABLE
   # of basis functions in Aux-J            ...    404
   # of shells in Aux-J                     ...    140
   Maximum angular momentum in Aux-J        ...      4
Auxiliary J/K fitting basis                 ... NOT available
Auxiliary Correlation fitting basis         ... NOT available
Auxiliary 'external' fitting basis          ... NOT available
Integral threshold                          ...     2.500000e-11
Primitive cut-off                           ...     2.500000e-12
Primitive pair pre-selection threshold      ...     2.500000e-12

Calculating pre-screening integrals         ... done (  0.0 sec) Dimension = 88
Organizing shell pair data                  ... done (  0.0 sec)
Shell pair information
Total number of shell pairs                 ...      3916
Shell pairs after pre-screening             ...      3854
Total number of primitive shell pairs       ...     13359
Primitive shell pairs kept                  ...     10509
          la=0 lb=0:   1465 shell pairs
          la=1 lb=0:   1484 shell pairs
          la=1 lb=1:    394 shell pairs
          la=2 lb=0:    322 shell pairs
          la=2 lb=1:    168 shell pairs
          la=2 lb=2:     21 shell pairs

Calculating one electron integrals          ... done (  0.0 sec)
Calculating RI/J V-Matrix + Cholesky decomp.... done (  0.0 sec)
Calculating Nuclear repulsion               ... done (  0.0 sec) ENN=    238.100854107515 Eh

SHARK setup successfully completed in   0.2 seconds

Maximum memory used throughout the entire GTOINT-calculation: 13.3 MB


           ************************************************************
           *        Program running with 6 parallel MPI-processes     *
           *              working on a common directory               *
           ************************************************************

Diagonalization of the overlap matrix:
Smallest eigenvalue                        ... 1.396e-05
Time for diagonalization                   ...    0.009 sec
Threshold for overlap eigenvalues          ... 1.000e-08
Number of eigenvalues below threshold      ... 0
Time for construction of square roots      ...    0.006 sec
Total time needed                          ...    0.015 sec

-------------------
DFT GRID GENERATION
-------------------

General Integration Accuracy     IntAcc      ... 4.388
Radial Grid Type                 RadialGrid  ... OptM3 with GC (2021)
Angular Grid (max. ang.)         AngularGrid ... 4 (Lebedev-302)
Angular grid pruning method      GridPruning ... 4 (adaptive)
Weight generation scheme         WeightScheme... Becke
Basis function cutoff            BFCut       ... 1.0000e-11
Integration weight cutoff        WCut        ... 1.0000e-14
Angular grids for H and He will be reduced by one unit
Partially contracted basis set               ... off
Rotationally invariant grid construction     ... off

Total number of grid points                  ...    71498
Total number of batches                      ...     1126
Average number of points per batch           ...       63
Average number of grid points per atom       ...     4469
Time for grid setup =    0.446 sec

--------------------
COSX GRID GENERATION
--------------------

GRIDX 1
-------
General Integration Accuracy     IntAcc      ... 3.816
Radial Grid Type                 RadialGrid  ... OptM3 with GC (2021)
Angular Grid (max. ang.)         AngularGrid ... 1 (Lebedev-50)
Angular grid pruning method      GridPruning ... 4 (adaptive)
Weight generation scheme         WeightScheme... Becke
Basis function cutoff            BFCut       ... 1.0000e-11
Integration weight cutoff        WCut        ... 1.0000e-14
Angular grids for H and He will be reduced by one unit
Partially contracted basis set               ... on
Rotationally invariant grid construction     ... off

Total number of grid points                  ...     8972
Total number of batches                      ...      147
Average number of points per batch           ...       61
Average number of grid points per atom       ...      561
UseSFitting                                  ... on

GRIDX 2
-------
General Integration Accuracy     IntAcc      ... 4.020
Radial Grid Type                 RadialGrid  ... OptM3 with GC (2021)
Angular Grid (max. ang.)         AngularGrid ... 2 (Lebedev-110)
Angular grid pruning method      GridPruning ... 4 (adaptive)
Weight generation scheme         WeightScheme... Becke
Basis function cutoff            BFCut       ... 1.0000e-11
Integration weight cutoff        WCut        ... 1.0000e-14
Angular grids for H and He will be reduced by one unit
Partially contracted basis set               ... on
Rotationally invariant grid construction     ... off

Total number of grid points                  ...    20920
Total number of batches                      ...      335
Average number of points per batch           ...       62
Average number of grid points per atom       ...     1308
UseSFitting                                  ... on

GRIDX 3
-------
General Integration Accuracy     IntAcc      ... 4.338
Radial Grid Type                 RadialGrid  ... OptM3 with GC (2021)
Angular Grid (max. ang.)         AngularGrid ... 3 (Lebedev-194)
Angular grid pruning method      GridPruning ... 4 (adaptive)
Weight generation scheme         WeightScheme... Becke
Basis function cutoff            BFCut       ... 1.0000e-11
Integration weight cutoff        WCut        ... 1.0000e-14
Angular grids for H and He will be reduced by one unit
Partially contracted basis set               ... on
Rotationally invariant grid construction     ... off

Total number of grid points                  ...    46985
Total number of batches                      ...      742
Average number of points per batch           ...       63
Average number of grid points per atom       ...     2937
UseSFitting                                  ... on

Time for X-Grid setup             =    0.425 sec

--------------
SCF ITERATIONS
--------------
ITER       Energy         Delta-E        Max-DP      RMS-DP      [F,P]     Damp
               ***  Starting incremental Fock matrix formation  ***
  0   -234.7241127032   0.000000000000 0.02302742  0.00042796  0.0138920 0.7000
                      *** Initiating the SOSCF procedure ***
                      *** Re-Reading the Fockian *** 
                      *** Removing any level shift *** 
ITER      Energy       Delta-E        Grad      Rot      Max-DP    RMS-DP
  1   -234.72458967  -0.0004769655  0.000808  0.000808  0.079843  0.001298
               *** Restarting incremental Fock matrix formation ***
  2   -234.72580252  -0.0012128542  0.001127  0.001165  0.016098  0.000417
  3   -234.72587255  -0.0000700289  0.000626  0.000581  0.047024  0.000380
  4   -234.72589514  -0.0000225893  0.000101  0.000098  0.001591  0.000033
  5   -234.72589555  -0.0000004044  0.000062  0.000036  0.000827  0.000018
  6   -234.72589569  -0.0000001426  0.000008  0.000012  0.000404  0.000007
                 **** Energy Check signals convergence ****
              ***Rediagonalizing the Fockian in SOSCF/NRSCF***

               *****************************************************
               *                     SUCCESS                       *
               *           SCF CONVERGED AFTER   7 CYCLES          *
               *****************************************************

Old exchange energy                            =    -11.752691217 Eh
New exchange energy                            =    -11.752692196 Eh
Exchange energy change after final integration =     -0.000000979 Eh
Total energy after final integration           =   -234.725896670 Eh
Final COS-X integration done in                =     4.628 sec
Total Energy       :         -234.72589667 Eh           -6387.21637 eV
  Last Energy change         ...   -3.2245e-09  Tolerance :   1.0000e-08
  Last MAX-Density change    ...    2.6645e-15  Tolerance :   1.0000e-07
             **** THE GBW FILE WAS UPDATED (file.gbw) ****
             **** DENSITY file.scfp WAS UPDATED ****
             **** ENERGY FILE WAS UPDATED (file.en.tmp) ****
             **** THE GBW FILE WAS UPDATED (file.gbw) ****
             **** DENSITY file.scfp WAS UPDATED ****
Total SCF time: 0 days 0 hours 0 min 22 sec 

Maximum memory used throughout the entire SCF-calculation: 54.7 MB


-------------------------------------------------------------------------------
                          DFT DISPERSION CORRECTION                            
                                                                               
                              DFTD3 V3.1  Rev 1                                
                          USING Becke-Johnson damping                          
-------------------------------------------------------------------------------
-------------------------   ----------------
Dispersion correction           -0.023297652
-------------------------   ----------------


-------------------------   --------------------
FINAL SINGLE POINT ENERGY      -234.749194322160
-------------------------   --------------------


           ************************************************************
           *        Program running with 6 parallel MPI-processes     *
           *              working on a common directory               *
           ************************************************************
------------------------------------------------------------------------------
                         ORCA SCF GRADIENT CALCULATION
------------------------------------------------------------------------------

 ... reading COSX grid (gridx3)
Gradient of the Kohn-Sham DFT energy:
Kohn-Sham wavefunction type      ... RKS
Hartree-Fock exchange scaling    ...    0.167
Number of operators              ...    1
Number of atoms                  ...   16
Basis set dimensions             ...  168
Integral neglect threshold       ... 2.5e-11
Integral primitive cutoff        ... 2.5e-12
SHARK Integral package           ... ON

Nuc. rep. gradient       (SHARK) ... done (  0.0 sec)
HCore & Overlap gradient (SHARK) ... done (  0.1 sec)
RI-J gradient            (SHARK) ... done (  0.3 sec)
COSX-gradient                    ... done (  5.2 sec)
Exchange-correlation gradient    ... done
Dispersion correction            ... done

------------------
CARTESIAN GRADIENT
------------------

   1   C   :    0.000215133    0.000045424   -0.000053970
   2   C   :    0.003945834    0.010038983    0.004062640
   3   C   :   -0.011018026   -0.025486825    0.008118611
   4   C   :    0.002479795    0.006412490   -0.009159164
   5   C   :    0.011467809   -0.002053807   -0.000734288
   6   C   :   -0.007751671    0.013765631   -0.002891216
   7   H   :    0.003402159   -0.003681298    0.000642281
   8   H   :    0.002317573    0.003426592   -0.001154868
   9   H   :    0.000459983   -0.004926184   -0.002963195
  10   H   :   -0.001564095    0.003230486   -0.004978629
  11   H   :   -0.000717778    0.005354747    0.002913752
  12   H   :    0.001274484   -0.002824930    0.004853982
  13   H   :   -0.004303178    0.001983507   -0.004898796
  14   H   :   -0.003342782    0.004375130    0.003999240
  15   H   :    0.001124844   -0.005923248   -0.003002987
  16   H   :    0.002037806   -0.003696554    0.005208393

Difference to translation invariance:
           :    0.0000278906    0.0000401445   -0.0000382126

Difference to rotation invariance:
           :   -0.0003216399    0.0006627284   -0.0003241096

Norm of the cartesian gradient     ...    0.0431739786
RMS gradient                       ...    0.0062316270
MAX gradient                       ...    0.0254868247

-------
TIMINGS
-------

Total SCF gradient time            ...        7.421 sec

One electron gradient       ....       0.059 sec  (  0.8%)
RI-J Coulomb gradient       ....       0.330 sec  (  4.4%)
COSX gradient               ....       5.174 sec  ( 69.7%)
XC gradient                 ....       1.457 sec  ( 19.6%)

Maximum memory used throughout the entire SCFGRAD-calculation: 42.2 MB
------------------------------------------------------------------------------
                         ORCA GEOMETRY RELAXATION STEP
------------------------------------------------------------------------------

Reading the OPT-File                    .... done
Getting information on internals        .... done
Copying old internal coords+grads       .... done
Making the new internal coordinates     .... (new redundants).... done
Validating the new internal coordinates .... (new redundants).... done
Calculating the B-matrix                .... done
Calculating the G,G- and P matrices     .... done
Transforming gradient to internals      .... done
Projecting the internal gradient        .... done
Number of atoms                         ....  16
Number of internal coordinates          .... 113
Current Energy                          ....  -234.749194322 Eh
Current gradient norm                   ....     0.043173979 Eh/bohr
Maximum allowed component of the step   ....  0.300
Current trust radius                    ....  0.300
Updating the Hessian (BFGS)             .... done
Forming the augmented Hessian           .... done
Diagonalizing the augmented Hessian     .... done
Last element of RFO vector              ....  0.901113377
Lowest eigenvalues of augmented Hessian:
 -0.007478145  0.001406143  0.009336894  0.019016720  0.020891249
Length of the computed step             ....  0.481164241
Warning: the length of the step is outside the trust region - taking restricted step instead
The input lambda is                     ....    -0.007478
   iter:   1  x=   -0.013961  g=   21.829299 f(x)=     0.141519
   iter:   2  x=   -0.019910  g=    8.722838 f(x)=     0.051888
   iter:   3  x=   -0.022624  g=    4.854800 f(x)=     0.013180
   iter:   4  x=   -0.022975  g=    3.900054 f(x)=     0.001367
   iter:   5  x=   -0.022980  g=    3.797735 f(x)=     0.000018
   iter:   6  x=   -0.022980  g=    3.796375 f(x)=     0.000000
   iter:   7  x=   -0.022980  g=    3.796375 f(x)=     0.000000
The output lambda is                    ....    -0.022980 (7 iterations)
The final length of the internal step   ....  0.300000000
Converting the step to cartesian space:
 Initial RMS(Int)=    0.0282216261
Transforming coordinates:
 Iter   0:  RMS(Cart)=    0.0303904132 RMS(Int)=    0.0282531249
 Iter   1:  RMS(Cart)=    0.0007588579 RMS(Int)=    0.0005066982
 Iter   2:  RMS(Cart)=    0.0000197315 RMS(Int)=    0.0000153175
 Iter   3:  RMS(Cart)=    0.0000007003 RMS(Int)=    0.0000004759
 Iter   4:  RMS(Cart)=    0.0000000238 RMS(Int)=    0.0000000182
done
Storing new coordinates                 .... done

                                .--------------------.
          ----------------------|Geometry convergence|-------------------------
          Item                value                   Tolerance       Converged
          ---------------------------------------------------------------------
          Energy change      -0.0114064738            0.0000050000      NO
          RMS gradient        0.0019379704            0.0001000000      NO
          MAX gradient        0.0047530742            0.0003000000      NO
          RMS step            0.0282216261            0.0020000000      NO
          MAX step            0.0649138530            0.0040000000      NO
          ........................................................
          Max(Bonds)      0.0074      Max(Angles)    3.39
          Max(Dihed)        3.72      Max(Improp)    0.00
          ---------------------------------------------------------------------

The optimization has not yet converged - more geometry cycles are needed


    ---------------------------------------------------------------------------
                         Redundant Internal Coordinates
                            (Angstroem and degrees)

        Definition                    Value    dE/dq     Step     New-Value
    ----------------------------------------------------------------------------
     1. B(C   1,C   0)                1.5597 -0.002802 -0.0000    1.5597   
     2. B(C   2,C   1)                1.5257 -0.004753  0.0069    1.5326   
     3. B(C   3,C   0)                1.5597 -0.002828  0.0001    1.5597   
     4. B(C   3,C   2)                1.5257 -0.004731  0.0068    1.5325   
     5. B(C   4,C   2)                1.5003  0.000590 -0.0039    1.4964   
     6. B(C   5,C   4)                1.5209  0.001751 -0.0074    1.5136   
     7. B(C   5,C   2)                1.5112  0.000253 -0.0072    1.5040   
     8. B(H   6,C   0)                1.0953  0.001436 -0.0017    1.0936   
     9. B(H   7,C   0)                1.0952  0.001424 -0.0019    1.0933   
    10. B(H   8,C   1)                1.0970  0.001221 -0.0016    1.0954   
    11. B(H   9,C   1)                1.0952  0.001333 -0.0010    1.0942   
    12. B(H  10,C   3)                1.0952  0.001348 -0.0010    1.0942   
    13. B(H  11,C   3)                1.0970  0.001221 -0.0016    1.0954   
    14. B(H  12,C   4)                1.0890  0.001488 -0.0015    1.0875   
    15. B(H  13,C   4)                1.0890  0.001488 -0.0015    1.0874   
    16. B(H  14,C   5)                1.0892  0.001560 -0.0016    1.0876   
    17. B(H  15,C   5)                1.0891  0.001567 -0.0016    1.0875   
    18. A(H   6,C   0,H   7)          111.25  0.002772   -1.94    109.32   
    19. A(C   3,C   0,H   7)          113.54 -0.001410    0.92    114.45   
    20. A(C   3,C   0,H   6)          113.09 -0.000715    0.50    113.59   
    21. A(C   1,C   0,C   3)           90.99  0.000874   -0.47     90.52   
    22. A(C   1,C   0,H   6)          113.08 -0.000708    0.50    113.58   
    23. A(C   1,C   0,H   7)          113.55 -0.001422    0.92    114.47   
    24. A(H   8,C   1,H   9)          112.85  0.003123   -2.62    110.23   
    25. A(C   2,C   1,H   9)          113.61  0.000404    0.06    113.67   
    26. A(C   2,C   1,H   8)          113.78 -0.001743    1.16    114.93   
    27. A(C   0,C   1,H   9)          113.71 -0.001264    1.22    114.93   
    28. A(C   0,C   1,C   2)           87.68 -0.001600    0.76     88.44   
    29. A(C   0,C   1,H   8)          112.93 -0.000162    0.44    113.37   
    30. A(C   1,C   2,C   5)          120.28 -0.002143    2.07    122.35   
    31. A(C   3,C   2,C   4)          130.58 -0.000510   -0.30    130.27   
    32. A(C   1,C   2,C   4)          130.57 -0.000495   -0.32    130.25   
    33. A(C   1,C   2,C   3)           93.62  0.002385   -1.06     92.56   
    34. A(C   4,C   2,C   5)           60.67  0.000540   -0.07     60.59   
    35. A(C   3,C   2,C   5)          120.29 -0.002156    2.09    122.37   
    36. A(H  10,C   3,H  11)          112.85  0.003117   -2.61    110.24   
    37. A(C   2,C   3,H  11)          113.76 -0.001729    1.15    114.91   
    38. A(C   0,C   3,H  11)          112.93 -0.000162    0.44    113.36   
    39. A(C   2,C   3,H  10)          113.62  0.000393    0.07    113.69   
    40. A(C   0,C   3,H  10)          113.72 -0.001261    1.21    114.93   
    41. A(C   0,C   3,C   2)           87.68 -0.001598    0.76     88.44   
    42. A(C   5,C   4,H  13)          116.31 -0.001854    1.33    117.64   
    43. A(C   2,C   4,H  13)          115.52 -0.001977    1.53    117.05   
    44. A(C   5,C   4,H  12)          116.31 -0.001860    1.33    117.64   
    45. A(C   2,C   4,H  12)          115.51 -0.001969    1.53    117.04   
    46. A(C   2,C   4,C   5)           60.02 -0.000376   -0.07     59.95   
    47. A(H  12,C   4,H  13)          119.36  0.004728   -3.39    115.97   
    48. A(C   2,C   5,C   4)           59.31 -0.000164    0.14     59.45   
    49. A(H  14,C   5,H  15)          119.15  0.004228   -2.92    116.24   
    50. A(C   4,C   5,H  15)          114.63 -0.002319    1.95    116.57   
    51. A(C   2,C   5,H  15)          117.39 -0.001319    0.71    118.10   
    52. A(C   4,C   5,H  14)          114.63 -0.002328    1.95    116.58   
    53. A(C   2,C   5,H  14)          117.39 -0.001320    0.72    118.11   
    54. D(C   2,C   1,C   0,H   7)   -115.12  0.000031    0.64   -114.49   
    55. D(H   8,C   1,C   0,H   6)      1.99  0.000676    0.44      2.44   
    56. D(C   2,C   1,C   0,C   3)      1.19 -0.001444    1.64      2.83   
    57. D(C   2,C   1,C   0,H   6)    116.89 -0.001975    2.09    118.97   
    58. D(H   8,C   1,C   0,H   7)    129.98  0.002683   -1.01    128.97   
    59. D(H   8,C   1,C   0,C   3)   -113.71  0.001208   -0.00   -113.71   
    60. D(H   9,C   1,C   0,H   6)   -128.27 -0.002474    2.64   -125.63   
    61. D(H   9,C   1,C   0,H   7)     -0.28 -0.000467    1.19      0.91   
    62. D(H   9,C   1,C   0,C   3)    116.02 -0.001943    2.19    118.22   
    63. D(C   3,C   2,C   1,H   9)   -116.15  0.003533   -3.39   -119.53   
    64. D(C   4,C   2,C   1,H   9)     88.03  0.000480    0.82     88.85   
    65. D(C   3,C   2,C   1,C   0)     -1.21  0.001461   -1.69     -2.91   
    66. D(C   4,C   2,C   1,C   0)   -157.03 -0.001591    2.51   -154.52   
    67. D(C   5,C   2,C   1,H   9)     12.32  0.001505   -0.48     11.84   
    68. D(C   5,C   2,C   1,H   8)   -118.65 -0.001754    2.16   -116.49   
    69. D(C   5,C   2,C   1,C   0)    127.26 -0.000567    1.21    128.47   
    70. D(C   3,C   2,C   1,H   8)    112.88  0.000274   -0.74    112.14   
    71. D(C   4,C   2,C   1,H   8)    -42.94 -0.002778    3.46    -39.48   
    72. D(C   0,C   3,C   2,C   5)   -127.25  0.000558   -1.20   -128.45   
    73. D(C   0,C   3,C   2,C   1)      1.21 -0.001461    1.69      2.91   
    74. D(H  11,C   3,C   0,H   6)     -2.00 -0.000665   -0.46     -2.46   
    75. D(H  11,C   3,C   0,C   1)    113.70 -0.001191   -0.01    113.69   
    76. D(H  10,C   3,C   0,H   7)      0.28  0.000468   -1.20     -0.91   
    77. D(H  10,C   3,C   0,H   6)    128.27  0.002480   -2.65    125.62   
    78. D(H  11,C   3,C   0,H   7)   -129.99 -0.002677    1.00   -128.99   
    79. D(H  10,C   3,C   0,C   1)   -116.04  0.001954   -2.21   -118.24   
    80. D(C   2,C   3,C   0,H   7)    115.13 -0.000042   -0.63    114.50   
    81. D(C   2,C   3,C   0,H   6)   -116.88  0.001970   -2.09   -118.97   
    82. D(C   0,C   3,C   2,C   4)    157.03  0.001597   -2.52    154.51   
    83. D(H  10,C   3,C   2,C   1)    116.15 -0.003530    3.38    119.54   
    84. D(H  11,C   3,C   2,C   5)    118.66  0.001742   -2.14    116.51   
    85. D(H  11,C   3,C   2,C   4)     42.94  0.002781   -3.46     39.48   
    86. D(H  11,C   3,C   2,C   1)   -112.88 -0.000277    0.75   -112.13   
    87. D(H  10,C   3,C   2,C   5)    -12.32 -0.001511    0.49    -11.82   
    88. D(H  10,C   3,C   2,C   4)    -88.03 -0.000472   -0.83    -88.86   
    89. D(C   2,C   3,C   0,C   1)     -1.19  0.001444   -1.64     -2.83   
    90. D(H  13,C   4,C   2,C   5)    106.96 -0.001440    0.84    107.79   
    91. D(H  13,C   4,C   2,C   1)      0.68  0.000912   -2.03     -1.35   
    92. D(H  12,C   4,C   2,C   5)   -106.96  0.001450   -0.84   -107.80   
    93. D(H  12,C   4,C   2,C   3)     -0.68 -0.000914    2.04      1.36   
    94. D(H  12,C   4,C   2,C   1)    146.76  0.003803   -3.71    143.05   
    95. D(H  13,C   4,C   2,C   3)   -146.76 -0.003805    3.72   -143.04   
    96. D(C   5,C   4,C   2,C   3)    106.28 -0.002364    2.88    109.17   
    97. D(C   5,C   4,C   2,C   1)   -106.28  0.002352   -2.86   -109.14   
    98. D(H  15,C   5,C   4,H  13)      2.81  0.001134   -1.26      1.55   
    99. D(H  15,C   5,C   4,C   2)    108.45 -0.000530   -0.06    108.39   
   100. D(H  14,C   5,C   4,H  13)    145.91  0.002192   -1.13    144.78   
   101. D(H  14,C   5,C   4,H  12)     -2.82 -0.001125    1.24     -1.57   
   102. D(C   2,C   5,C   4,H  13)   -105.64  0.001664   -1.19   -106.83   
   103. D(C   2,C   5,C   4,H  12)    105.63 -0.001652    1.18    106.81   
   104. D(H  15,C   5,C   2,C   4)   -103.78  0.002268   -2.08   -105.87   
   105. D(H  15,C   5,C   2,C   3)    133.82  0.002061   -1.07    132.75   
   106. D(H  15,C   5,C   2,C   1)     18.62  0.002489   -3.12     15.50   
   107. D(H  14,C   5,C   4,C   2)   -108.45  0.000528    0.06   -108.39   
   108. D(H  14,C   5,C   2,C   4)    103.79 -0.002278    2.09    105.87   
   109. D(H  14,C   5,C   2,C   3)    -18.62 -0.002485    3.10    -15.51   
   110. D(H  14,C   5,C   2,C   1)   -133.81 -0.002057    1.05   -132.76   
   111. D(H  15,C   5,C   4,H  12)   -145.92 -0.002182    1.12   -144.80   
   112. D(C   4,C   5,C   2,C   3)   -122.40 -0.000207    1.02   -121.39   
   113. D(C   4,C   5,C   2,C   1)    122.40  0.000221   -1.03    121.37   
    ----------------------------------------------------------------------------

         *************************************************************
         *                GEOMETRY OPTIMIZATION CYCLE   3            *
         *************************************************************
---------------------------------
CARTESIAN COORDINATES (ANGSTROEM)
---------------------------------
  C     -1.802642   -0.178256    0.243870
  C     -0.596273    0.126833    1.183300
  C      0.335704   -0.067557   -0.018500
  C     -0.827513   -0.444954   -0.943118
  C      1.776057   -0.469049   -0.066927
  C      1.372283    0.950781   -0.404732
  H     -2.378954   -1.058096    0.543220
  H     -2.482321    0.664371    0.090989
  H     -0.474425   -0.609389    1.985173
  H     -0.576541    1.141034    1.593613
  H     -0.945507    0.229103   -1.796950
  H     -0.829250   -1.487465   -1.279367
  H      2.081646   -1.114887   -0.886734
  H      2.274181   -0.638593    0.884718
  H      1.440539    1.239766   -1.450960
  H      1.633016    1.716258    0.322404

----------------------------
CARTESIAN COORDINATES (A.U.)
----------------------------
  NO LB      ZA    FRAG     MASS         X           Y           Z
   0 C     6.0000    0    12.011   -3.406500   -0.336855    0.460848
   1 C     6.0000    0    12.011   -1.126793    0.239680    2.236113
   2 C     6.0000    0    12.011    0.634389   -0.127663   -0.034960
   3 C     6.0000    0    12.011   -1.563773   -0.840840   -1.782234
   4 C     6.0000    0    12.011    3.356262   -0.886374   -0.126474
   5 C     6.0000    0    12.011    2.593239    1.796715   -0.764832
   6 H     1.0000    0     1.008   -4.495572   -1.999512    1.026536
   7 H     1.0000    0     1.008   -4.690906    1.255478    0.171945
   8 H     1.0000    0     1.008   -0.896534   -1.151578    3.751434
   9 H     1.0000    0     1.008   -1.089504    2.156242    3.011492
  10 H     1.0000    0     1.008   -1.786749    0.432941   -3.395743
  11 H     1.0000    0     1.008   -1.567056   -2.810901   -2.417654
  12 H     1.0000    0     1.008    3.933741   -2.106831   -1.675685
  13 H     1.0000    0     1.008    4.297580   -1.206767    1.671876
  14 H     1.0000    0     1.008    2.722224    2.342817   -2.741918
  15 H     1.0000    0     1.008    3.085953    3.243258    0.609255

--------------------------------
INTERNAL COORDINATES (ANGSTROEM)
--------------------------------
 C      0   0   0     0.000000000000     0.00000000     0.00000000
 C      1   0   0     1.559145330047     0.00000000     0.00000000
 C      2   1   0     1.533196818292    88.46574156     0.00000000
 C      3   2   1     1.533108423603    92.44987303   357.12214238
 C      3   2   1     1.496047396547   130.13832954   205.42941386
 C      3   2   1     1.503556093849   122.31389633   128.46317900
 H      1   2   3     1.093555532651   113.59474606   118.96489426
 H      1   2   3     1.093322738461   114.48452177   245.51202036
 H      2   1   3     1.095385975486   113.30530944   243.44800935
 H      2   1   3     1.094234654539   114.91369052   115.42236393
 H      4   3   2     1.094213572017   113.62716559   119.50977458
 H      4   3   2     1.095397655931   114.87334573   247.80957092
 H      5   3   2     1.087462434241   117.02218470   143.03672065
 H      5   3   2     1.087429398078   117.03506502   358.66848992
 H      6   3   2     1.087550096852   118.05743649   227.16187674
 H      6   3   2     1.087503460887   118.05153065    15.42184197

---------------------------
INTERNAL COORDINATES (A.U.)
---------------------------
 C      0   0   0     0.000000000000     0.00000000     0.00000000
 C      1   0   0     2.946357676771     0.00000000     0.00000000
 C      2   1   0     2.897322095972    88.46574156     0.00000000
 C      3   2   1     2.897155054218    92.44987303   357.12214238
 C      3   2   1     2.827119862839   130.13832954   205.42941386
 C      3   2   1     2.841309244362   122.31389633   128.46317900
 H      1   2   3     2.066520468945   113.59474606   118.96489426
 H      1   2   3     2.066080551679   114.48452177   245.51202036
 H      2   1   3     2.069979504607   113.30530944   243.44800935
 H      2   1   3     2.067803823325   114.91369052   115.42236393
 H      4   3   2     2.067763983132   113.62716559   119.50977458
 H      4   3   2     2.070001577449   114.87334573   247.80957092
 H      5   3   2     2.055006181642   117.02218470   143.03672065
 H      5   3   2     2.054943752342   117.03506502   358.66848992
 H      6   3   2     2.055171839970   118.05743649   227.16187674
 H      6   3   2     2.055083710767   118.05153065    15.42184197


           ************************************************************
           *        Program running with 6 parallel MPI-processes     *
           *              working on a common directory               *
           ************************************************************
------------------------------------------------------------------------------
                   ___                                                        
                  /   \      - P O W E R E D   B Y -                         
                 /     \                                                     
                 |  |  |   _    _      __       _____    __    __             
                 |  |  |  | |  | |    /  \     |  _  \  |  |  /  |          
                  \  \/   | |  | |   /    \    | | | |  |  | /  /          
                 / \  \   | |__| |  /  /\  \   | |_| |  |  |/  /          
                |  |  |   |  __  | /  /__\  \  |    /   |      \           
                |  |  |   | |  | | |   __   |  |    \   |  |\   \          
                \     /   | |  | | |  |  |  |  | |\  \  |  | \   \       
                 \___/    |_|  |_| |__|  |__|  |_| \__\ |__|  \__/        
                                                                              
                      - O R C A' S   B I G   F R I E N D -                    
                                      &                                       
                       - I N T E G R A L  F E E D E R -                       
                                                                              
 v1 FN, 2020, v2 2021                                                         
------------------------------------------------------------------------------


Reading SHARK input file file.SHARKINP.tmp ... ok
----------------------
SHARK INTEGRAL PACKAGE
----------------------

Number of atoms                             ...     16
Number of basis functions                   ...    168
Number of shells                            ...     88
Maximum angular momentum                    ...      2
Integral batch strategy                     ... SHARK/LIBINT Hybrid
RI-J (if used) integral strategy            ... SPLIT-RIJ (Revised 2003 algorithm where possible)
Printlevel                                  ...      1
Contraction scheme used                     ... SEGMENTED contraction
Coulomb Range Separation                    ... NOT USED
Exchange Range Separation                   ... Long Range
   Mu parameter                             ...  0.300000
   Scaling (regular/separated)              ...  0.167000  0.833000
Finite Nucleus Model                        ... NOT USED
Auxiliary Coulomb fitting basis             ... AVAILABLE
   # of basis functions in Aux-J            ...    404
   # of shells in Aux-J                     ...    140
   Maximum angular momentum in Aux-J        ...      4
Auxiliary J/K fitting basis                 ... NOT available
Auxiliary Correlation fitting basis         ... NOT available
Auxiliary 'external' fitting basis          ... NOT available
Integral threshold                          ...     2.500000e-11
Primitive cut-off                           ...     2.500000e-12
Primitive pair pre-selection threshold      ...     2.500000e-12

Calculating pre-screening integrals         ... done (  0.0 sec) Dimension = 88
Organizing shell pair data                  ... done (  0.0 sec)
Shell pair information
Total number of shell pairs                 ...      3916
Shell pairs after pre-screening             ...      3853
Total number of primitive shell pairs       ...     13359
Primitive shell pairs kept                  ...     10498
          la=0 lb=0:   1465 shell pairs
          la=1 lb=0:   1484 shell pairs
          la=1 lb=1:    394 shell pairs
          la=2 lb=0:    322 shell pairs
          la=2 lb=1:    167 shell pairs
          la=2 lb=2:     21 shell pairs

Calculating one electron integrals          ... done (  0.0 sec)
Calculating RI/J V-Matrix + Cholesky decomp.... done (  0.0 sec)
Calculating Nuclear repulsion               ... done (  0.0 sec) ENN=    237.621787130909 Eh

SHARK setup successfully completed in   0.3 seconds

Maximum memory used throughout the entire GTOINT-calculation: 13.3 MB


           ************************************************************
           *        Program running with 6 parallel MPI-processes     *
           *              working on a common directory               *
           ************************************************************

Diagonalization of the overlap matrix:
Smallest eigenvalue                        ... 1.349e-05
Time for diagonalization                   ...    0.012 sec
Threshold for overlap eigenvalues          ... 1.000e-08
Number of eigenvalues below threshold      ... 0
Time for construction of square roots      ...    0.009 sec
Total time needed                          ...    0.022 sec

-------------------
DFT GRID GENERATION
-------------------

General Integration Accuracy     IntAcc      ... 4.388
Radial Grid Type                 RadialGrid  ... OptM3 with GC (2021)
Angular Grid (max. ang.)         AngularGrid ... 4 (Lebedev-302)
Angular grid pruning method      GridPruning ... 4 (adaptive)
Weight generation scheme         WeightScheme... Becke
Basis function cutoff            BFCut       ... 1.0000e-11
Integration weight cutoff        WCut        ... 1.0000e-14
Angular grids for H and He will be reduced by one unit
Partially contracted basis set               ... off
Rotationally invariant grid construction     ... off

Total number of grid points                  ...    71521
Total number of batches                      ...     1125
Average number of points per batch           ...       63
Average number of grid points per atom       ...     4470
Time for grid setup =    0.444 sec

--------------------
COSX GRID GENERATION
--------------------

GRIDX 1
-------
General Integration Accuracy     IntAcc      ... 3.816
Radial Grid Type                 RadialGrid  ... OptM3 with GC (2021)
Angular Grid (max. ang.)         AngularGrid ... 1 (Lebedev-50)
Angular grid pruning method      GridPruning ... 4 (adaptive)
Weight generation scheme         WeightScheme... Becke
Basis function cutoff            BFCut       ... 1.0000e-11
Integration weight cutoff        WCut        ... 1.0000e-14
Angular grids for H and He will be reduced by one unit
Partially contracted basis set               ... on
Rotationally invariant grid construction     ... off

Total number of grid points                  ...     8969
Total number of batches                      ...      147
Average number of points per batch           ...       61
Average number of grid points per atom       ...      561
UseSFitting                                  ... on

GRIDX 2
-------
General Integration Accuracy     IntAcc      ... 4.020
Radial Grid Type                 RadialGrid  ... OptM3 with GC (2021)
Angular Grid (max. ang.)         AngularGrid ... 2 (Lebedev-110)
Angular grid pruning method      GridPruning ... 4 (adaptive)
Weight generation scheme         WeightScheme... Becke
Basis function cutoff            BFCut       ... 1.0000e-11
Integration weight cutoff        WCut        ... 1.0000e-14
Angular grids for H and He will be reduced by one unit
Partially contracted basis set               ... on
Rotationally invariant grid construction     ... off

Total number of grid points                  ...    20932
Total number of batches                      ...      335
Average number of points per batch           ...       62
Average number of grid points per atom       ...     1308
UseSFitting                                  ... on

GRIDX 3
-------
General Integration Accuracy     IntAcc      ... 4.338
Radial Grid Type                 RadialGrid  ... OptM3 with GC (2021)
Angular Grid (max. ang.)         AngularGrid ... 3 (Lebedev-194)
Angular grid pruning method      GridPruning ... 4 (adaptive)
Weight generation scheme         WeightScheme... Becke
Basis function cutoff            BFCut       ... 1.0000e-11
Integration weight cutoff        WCut        ... 1.0000e-14
Angular grids for H and He will be reduced by one unit
Partially contracted basis set               ... on
Rotationally invariant grid construction     ... off

Total number of grid points                  ...    47008
Total number of batches                      ...      742
Average number of points per batch           ...       63
Average number of grid points per atom       ...     2938
UseSFitting                                  ... on

Time for X-Grid setup             =    0.420 sec

--------------
SCF ITERATIONS
--------------
ITER       Energy         Delta-E        Max-DP      RMS-DP      [F,P]     Damp
               ***  Starting incremental Fock matrix formation  ***
  0   -234.7285197274   0.000000000000 0.01418651  0.00027451  0.0216937 0.7000
                      *** Initiating the SOSCF procedure ***
                      *** Re-Reading the Fockian *** 
                      *** Removing any level shift *** 
ITER      Energy       Delta-E        Grad      Rot      Max-DP    RMS-DP
  1   -234.72882294  -0.0003032098  0.000733  0.000733  0.042712  0.000836
               *** Restarting incremental Fock matrix formation ***
  2   -234.72970236  -0.0008794215  0.000889  0.001115  0.013980  0.000331
  3   -234.72976221  -0.0000598503  0.000269  0.000623  0.017294  0.000193
  4   -234.72976732  -0.0000051153  0.000192  0.000153  0.006579  0.000057
  5   -234.72976893  -0.0000016032  0.000027  0.000026  0.001401  0.000017
  6   -234.72976895  -0.0000000263  0.000010  0.000011  0.000151  0.000003
                  ***Gradient check signals convergence***
              ***Rediagonalizing the Fockian in SOSCF/NRSCF***

               *****************************************************
               *                     SUCCESS                       *
               *           SCF CONVERGED AFTER   7 CYCLES          *
               *****************************************************

Old exchange energy                            =    -11.753858917 Eh
New exchange energy                            =    -11.753860680 Eh
Exchange energy change after final integration =     -0.000001764 Eh
Total energy after final integration           =   -234.729770723 Eh
Final COS-X integration done in                =     4.560 sec
Total Energy       :         -234.72977072 Eh           -6387.32179 eV
  Last Energy change         ...   -5.2451e-09  Tolerance :   1.0000e-08
  Last MAX-Density change    ...    2.2204e-15  Tolerance :   1.0000e-07
             **** THE GBW FILE WAS UPDATED (file.gbw) ****
             **** DENSITY file.scfp WAS UPDATED ****
             **** ENERGY FILE WAS UPDATED (file.en.tmp) ****
             **** THE GBW FILE WAS UPDATED (file.gbw) ****
             **** DENSITY file.scfp WAS UPDATED ****
Total SCF time: 0 days 0 hours 0 min 22 sec 

Maximum memory used throughout the entire SCF-calculation: 54.7 MB


-------------------------------------------------------------------------------
                          DFT DISPERSION CORRECTION                            
                                                                               
                              DFTD3 V3.1  Rev 1                                
                          USING Becke-Johnson damping                          
-------------------------------------------------------------------------------
-------------------------   ----------------
Dispersion correction           -0.023138664
-------------------------   ----------------


-------------------------   --------------------
FINAL SINGLE POINT ENERGY      -234.752909387072
-------------------------   --------------------


           ************************************************************
           *        Program running with 6 parallel MPI-processes     *
           *              working on a common directory               *
           ************************************************************
------------------------------------------------------------------------------
                         ORCA SCF GRADIENT CALCULATION
------------------------------------------------------------------------------

 ... reading COSX grid (gridx3)
Gradient of the Kohn-Sham DFT energy:
Kohn-Sham wavefunction type      ... RKS
Hartree-Fock exchange scaling    ...    0.167
Number of operators              ...    1
Number of atoms                  ...   16
Basis set dimensions             ...  168
Integral neglect threshold       ... 2.5e-11
Integral primitive cutoff        ... 2.5e-12
SHARK Integral package           ... ON

Nuc. rep. gradient       (SHARK) ... done (  0.0 sec)
HCore & Overlap gradient (SHARK) ... done (  0.1 sec)
RI-J gradient            (SHARK) ... done (  0.3 sec)
COSX-gradient                    ... done (  5.1 sec)
Exchange-correlation gradient    ... done
Dispersion correction            ... done

------------------
CARTESIAN GRADIENT
------------------

   1   C   :   -0.001904181    0.000937361   -0.000050964
   2   C   :    0.001201138    0.004460940    0.002628372
   3   C   :    0.000147645   -0.013336700    0.003597460
   4   C   :    0.000424757    0.002488048   -0.004620348
   5   C   :    0.004521468    0.001728799   -0.001004518
   6   C   :   -0.004989169    0.005344510   -0.000904591
   7   H   :    0.001851002   -0.001069958    0.000111346
   8   H   :    0.000404939    0.000241570   -0.000098086
   9   H   :   -0.000748102   -0.001210712   -0.001056034
  10   H   :    0.000109335    0.000795477   -0.002575903
  11   H   :    0.000562655    0.001948281    0.001754394
  12   H   :   -0.000477763   -0.000491429    0.001657654
  13   H   :   -0.001632748    0.000801361   -0.001061274
  14   H   :   -0.001422491    0.001312657    0.000810144
  15   H   :    0.000870970   -0.002229341   -0.000435167
  16   H   :    0.001075681   -0.001752605    0.001262743

Difference to translation invariance:
           :   -0.0000048627   -0.0000317437    0.0000152279

Difference to rotation invariance:
           :   -0.0003103720    0.0006505630   -0.0001664919

Norm of the cartesian gradient     ...    0.0193970455
RMS gradient                       ...    0.0027997224
MAX gradient                       ...    0.0133367004

-------
TIMINGS
-------

Total SCF gradient time            ...        7.379 sec

One electron gradient       ....       0.057 sec  (  0.8%)
RI-J Coulomb gradient       ....       0.308 sec  (  4.2%)
COSX gradient               ....       5.145 sec  ( 69.7%)
XC gradient                 ....       1.434 sec  ( 19.4%)

Maximum memory used throughout the entire SCFGRAD-calculation: 42.2 MB
------------------------------------------------------------------------------
                         ORCA GEOMETRY RELAXATION STEP
------------------------------------------------------------------------------

Reading the OPT-File                    .... done
Getting information on internals        .... done
Copying old internal coords+grads       .... done
Making the new internal coordinates     .... (new redundants).... done
Validating the new internal coordinates .... (new redundants).... done
Calculating the B-matrix                .... done
Calculating the G,G- and P matrices     .... done
Transforming gradient to internals      .... done
Projecting the internal gradient        .... done
Number of atoms                         ....  16
Number of internal coordinates          .... 113
Current Energy                          ....  -234.752909387 Eh
Current gradient norm                   ....     0.019397045 Eh/bohr
Maximum allowed component of the step   ....  0.300
Current trust radius                    ....  0.300
Updating the Hessian (BFGS)             .... done
Forming the augmented Hessian           .... done
Diagonalizing the augmented Hessian     .... done
Last element of RFO vector              ....  0.917641042
Lowest eigenvalues of augmented Hessian:
 -0.002470481  0.001410420  0.009242264  0.019016692  0.020891257
Length of the computed step             ....  0.433078126
Warning: the length of the step is outside the trust region - taking restricted step instead
The input lambda is                     ....    -0.002470
   iter:   1  x=   -0.005260  g=   34.976533 f(x)=     0.097557
   iter:   2  x=   -0.007002  g=   16.889956 f(x)=     0.029425
   iter:   3  x=   -0.007425  g=   11.662111 f(x)=     0.004939
   iter:   4  x=   -0.007444  g=   10.735316 f(x)=     0.000200
   iter:   5  x=   -0.007444  g=   10.696909 f(x)=     0.000000
   iter:   6  x=   -0.007444  g=   10.696840 f(x)=     0.000000
   iter:   7  x=   -0.007444  g=   10.696840 f(x)=    -0.000000
The output lambda is                    ....    -0.007444 (7 iterations)
The final length of the internal step   ....  0.300000000
Converting the step to cartesian space:
 Initial RMS(Int)=    0.0282216261
Transforming coordinates:
 Iter   0:  RMS(Cart)=    0.0275801547 RMS(Int)=    0.0281343037
 Iter   1:  RMS(Cart)=    0.0007993808 RMS(Int)=    0.0005420421
 Iter   2:  RMS(Cart)=    0.0000218751 RMS(Int)=    0.0000128830
 Iter   3:  RMS(Cart)=    0.0000006044 RMS(Int)=    0.0000003900
 Iter   4:  RMS(Cart)=    0.0000000251 RMS(Int)=    0.0000000167
done
Storing new coordinates                 .... done

                                .--------------------.
          ----------------------|Geometry convergence|-------------------------
          Item                value                   Tolerance       Converged
          ---------------------------------------------------------------------
          Energy change      -0.0037150649            0.0000050000      NO
          RMS gradient        0.0006877215            0.0001000000      NO
          MAX gradient        0.0014604473            0.0003000000      NO
          RMS step            0.0282216261            0.0020000000      NO
          MAX step            0.0644696152            0.0040000000      NO
          ........................................................
          Max(Bonds)      0.0042      Max(Angles)    2.05
          Max(Dihed)        3.69      Max(Improp)    0.00
          ---------------------------------------------------------------------

The optimization has not yet converged - more geometry cycles are needed


    ---------------------------------------------------------------------------
                         Redundant Internal Coordinates
                            (Angstroem and degrees)

        Definition                    Value    dE/dq     Step     New-Value
    ----------------------------------------------------------------------------
     1. B(C   1,C   0)                1.5591 -0.000150 -0.0014    1.5578   
     2. B(C   2,C   1)                1.5332 -0.000706 -0.0002    1.5330   
     3. B(C   3,C   0)                1.5591 -0.000165 -0.0013    1.5578   
     4. B(C   3,C   2)                1.5331 -0.000728 -0.0001    1.5330   
     5. B(C   4,C   2)                1.4960 -0.000189 -0.0005    1.4955   
     6. B(C   5,C   4)                1.5143 -0.000145 -0.0004    1.5139   
     7. B(C   5,C   2)                1.5036 -0.000397 -0.0042    1.4994   
     8. B(H   6,C   0)                1.0936 -0.000086  0.0003    1.0939   
     9. B(H   7,C   0)                1.0933 -0.000051  0.0005    1.0938   
    10. B(H   8,C   1)                1.0954 -0.000043  0.0006    1.0960   
    11. B(H   9,C   1)                1.0942 -0.000232  0.0010    1.0952   
    12. B(H  10,C   3)                1.0942 -0.000221  0.0010    1.0952   
    13. B(H  11,C   3)                1.0954 -0.000043  0.0006    1.0960   
    14. B(H  12,C   4)                1.0875 -0.000143  0.0006    1.0881   
    15. B(H  13,C   4)                1.0874 -0.000141  0.0006    1.0880   
    16. B(H  14,C   5)                1.0876 -0.000128  0.0006    1.0881   
    17. B(H  15,C   5)                1.0875 -0.000119  0.0005    1.0881   
    18. A(H   6,C   0,H   7)          109.31  0.000747   -0.79    108.53   
    19. A(C   3,C   0,H   7)          114.47 -0.000405   -0.05    114.42   
    20. A(C   3,C   0,H   6)          113.60 -0.000035    0.62    114.22   
    21. A(C   1,C   0,C   3)           90.47 -0.000061   -0.18     90.29   
    22. A(C   1,C   0,H   6)          113.59 -0.000038    0.63    114.22   
    23. A(C   1,C   0,H   7)          114.48 -0.000403   -0.05    114.44   
    24. A(H   8,C   1,H   9)          110.27  0.001235   -1.26    109.01   
    25. A(C   2,C   1,H   9)          113.61 -0.000338    0.58    114.19   
    26. A(C   2,C   1,H   8)          114.90 -0.000329   -0.07    114.83   
    27. A(C   0,C   1,H   9)          114.91 -0.000593    0.63    115.54   
    28. A(C   0,C   1,C   2)           88.47 -0.000117    0.20     88.66   
    29. A(C   0,C   1,H   8)          113.31 -0.000232    0.33    113.63   
    30. A(C   1,C   2,C   5)          122.31 -0.000775    2.03    124.35   
    31. A(C   3,C   2,C   4)          130.16  0.000239   -0.88    129.28   
    32. A(C   1,C   2,C   4)          130.14  0.000259   -0.92    129.22   
    33. A(C   1,C   2,C   3)           92.45  0.000342   -0.27     92.18   
    34. A(C   4,C   2,C   5)           60.64  0.000062    0.09     60.73   
    35. A(C   3,C   2,C   5)          122.34 -0.000781    2.05    124.39   
    36. A(H  10,C   3,H  11)          110.28  0.001232   -1.25    109.03   
    37. A(C   2,C   3,H  11)          114.87 -0.000329   -0.07    114.80   
    38. A(C   0,C   3,H  11)          113.30 -0.000234    0.33    113.62   
    39. A(C   2,C   3,H  10)          113.63 -0.000340    0.58    114.20   
    40. A(C   0,C   3,H  10)          114.91 -0.000595    0.62    115.54   
    41. A(C   0,C   3,C   2)           88.47 -0.000104    0.19     88.66   
    42. A(C   5,C   4,H  13)          117.62 -0.000525    0.40    118.02   
    43. A(C   2,C   4,H  13)          117.04 -0.000652    0.72    117.75   
    44. A(C   5,C   4,H  12)          117.62 -0.000525    0.40    118.02   
    45. A(C   2,C   4,H  12)          117.02 -0.000651    0.72    117.74   
    46. A(C   2,C   4,C   5)           59.93 -0.000094   -0.16     59.76   
    47. A(H  12,C   4,H  13)          116.00  0.001452   -1.28    114.72   
    48. A(C   2,C   5,C   4)           59.44  0.000032    0.07     59.51   
    49. A(H  14,C   5,H  15)          116.18  0.001362   -1.21    114.97   
    50. A(C   4,C   5,H  15)          116.54 -0.000867    1.06    117.61   
    51. A(C   2,C   5,H  15)          118.05 -0.000304    0.05    118.11   
    52. A(C   4,C   5,H  14)          116.55 -0.000881    1.07    117.62   
    53. A(C   2,C   5,H  14)          118.06 -0.000311    0.06    118.12   
    54. D(C   2,C   1,C   0,H   7)   -114.49 -0.000020    1.69   -112.80   
    55. D(H   8,C   1,C   0,H   6)      2.41 -0.000223    2.21      4.62   
    56. D(C   2,C   1,C   0,C   3)      2.83 -0.000606    1.54      4.37   
    57. D(C   2,C   1,C   0,H   6)    118.96 -0.000684    2.28    121.25   
    58. D(H   8,C   1,C   0,H   7)    128.96  0.000440    1.61    130.57   
    59. D(H   8,C   1,C   0,C   3)   -113.72 -0.000145    1.47   -112.26   
    60. D(H   9,C   1,C   0,H   6)   -125.61 -0.001233    3.13   -122.49   
    61. D(H   9,C   1,C   0,H   7)      0.93 -0.000570    2.53      3.46   
    62. D(H   9,C   1,C   0,C   3)    118.25 -0.001156    2.38    120.63   
    63. D(C   3,C   2,C   1,H   9)   -119.51  0.001383   -2.43   -121.94   
    64. D(C   4,C   2,C   1,H   9)     88.80 -0.000186    2.33     91.13   
    65. D(C   3,C   2,C   1,C   0)     -2.88  0.000606   -1.58     -4.45   
    66. D(C   4,C   2,C   1,C   0)   -154.57 -0.000963    3.19   -151.38   
    67. D(C   5,C   2,C   1,H   9)     11.84  0.000167    1.06     12.90   
    68. D(C   5,C   2,C   1,H   8)   -116.46 -0.000989    2.41   -114.04   
    69. D(C   5,C   2,C   1,C   0)    128.46 -0.000609    1.92    130.38   
    70. D(C   3,C   2,C   1,H   8)    112.20  0.000227   -1.08    111.12   
    71. D(C   4,C   2,C   1,H   8)    -39.49 -0.001342    3.68    -35.81   
    72. D(C   0,C   3,C   2,C   5)   -128.45  0.000605   -1.91   -130.36   
    73. D(C   0,C   3,C   2,C   1)      2.88 -0.000606    1.58      4.45   
    74. D(H  11,C   3,C   0,H   6)     -2.43  0.000230   -2.22     -4.65   
    75. D(H  11,C   3,C   0,C   1)    113.70  0.000150   -1.47    112.23   
    76. D(H  10,C   3,C   0,H   7)     -0.94  0.000568   -2.53     -3.47   
    77. D(H  10,C   3,C   0,H   6)    125.60  0.001233   -3.13    122.47   
    78. D(H  11,C   3,C   0,H   7)   -128.97 -0.000435   -1.62   -130.59   
    79. D(H  10,C   3,C   0,C   1)   -118.27  0.001153   -2.38   -120.65   
    80. D(C   2,C   3,C   0,H   7)    114.50  0.000021   -1.69    112.82   
    81. D(C   2,C   3,C   0,H   6)   -118.96  0.000686   -2.29   -121.25   
    82. D(C   0,C   3,C   2,C   4)    154.56  0.000973   -3.20    151.36   
    83. D(H  10,C   3,C   2,C   1)    119.51 -0.001379    2.43    121.94   
    84. D(H  11,C   3,C   2,C   5)    116.48  0.000980   -2.40    114.09   
    85. D(H  11,C   3,C   2,C   4)     39.49  0.001348   -3.69     35.80   
    86. D(H  11,C   3,C   2,C   1)   -112.19 -0.000231    1.09   -111.10   
    87. D(H  10,C   3,C   2,C   5)    -11.82 -0.000168   -1.06    -12.87   
    88. D(H  10,C   3,C   2,C   4)    -88.81  0.000200   -2.35    -91.16   
    89. D(C   2,C   3,C   0,C   1)     -2.83  0.000606   -1.54     -4.37   
    90. D(H  13,C   4,C   2,C   5)    107.81 -0.000377    0.11    107.92   
    91. D(H  13,C   4,C   2,C   1)     -1.33  0.000699   -3.02     -4.35   
    92. D(H  12,C   4,C   2,C   5)   -107.82  0.000377   -0.11   -107.93   
    93. D(H  12,C   4,C   2,C   3)      1.35 -0.000700    3.03      4.38   
    94. D(H  12,C   4,C   2,C   1)    143.04  0.001453   -3.24    139.80   
    95. D(H  13,C   4,C   2,C   3)   -143.02 -0.001455    3.25   -139.77   
    96. D(C   5,C   4,C   2,C   3)    109.17 -0.001078    3.14    112.31   
    97. D(C   5,C   4,C   2,C   1)   -109.14  0.001076   -3.13   -112.27   
    98. D(H  15,C   5,C   4,H  13)      1.54  0.000631   -1.05      0.49   
    99. D(H  15,C   5,C   4,C   2)    108.39  0.000039   -0.41    107.98   
   100. D(H  14,C   5,C   4,H  13)    144.76  0.000555   -0.24    144.52   
   101. D(H  14,C   5,C   4,H  12)     -1.56 -0.000627    1.04     -0.52   
   102. D(C   2,C   5,C   4,H  13)   -106.85  0.000592   -0.64   -107.49   
   103. D(C   2,C   5,C   4,H  12)    106.83 -0.000590    0.64    107.47   
   104. D(H  15,C   5,C   2,C   4)   -105.87  0.000908   -1.31   -107.18   
   105. D(H  15,C   5,C   2,C   3)    132.83  0.000380    0.31    133.14   
   106. D(H  15,C   5,C   2,C   1)     15.42  0.001460   -2.98     12.44   
   107. D(H  14,C   5,C   4,C   2)   -108.39 -0.000037    0.40   -107.99   
   108. D(H  14,C   5,C   2,C   4)    105.87 -0.000922    1.32    107.19   
   109. D(H  14,C   5,C   2,C   3)    -15.43 -0.001450    2.95    -12.49   
   110. D(H  14,C   5,C   2,C   1)   -132.84 -0.000370   -0.34   -133.18   
   111. D(H  15,C   5,C   4,H  12)   -144.78 -0.000551    0.23   -144.55   
   112. D(C   4,C   5,C   2,C   3)   -121.31 -0.000528    1.63   -119.68   
   113. D(C   4,C   5,C   2,C   1)    121.29  0.000552   -1.66    119.63   
    ----------------------------------------------------------------------------

         *************************************************************
         *                GEOMETRY OPTIMIZATION CYCLE   4            *
         *************************************************************
---------------------------------
CARTESIAN COORDINATES (ANGSTROEM)
---------------------------------
  C     -1.805650   -0.179414    0.244558
  C     -0.598682    0.124240    1.179560
  C      0.334062   -0.029619   -0.028725
  C     -0.829253   -0.445224   -0.938406
  C      1.762272   -0.468762   -0.065374
  C      1.392617    0.960249   -0.409539
  H     -2.397337   -1.049680    0.543009
  H     -2.483552    0.665194    0.091056
  H     -0.455557   -0.622888    1.968566
  H     -0.589664    1.123482    1.627818
  H     -0.964671    0.197708   -1.814586
  H     -0.807110   -1.491944   -1.262616
  H      2.069468   -1.126835   -0.875599
  H      2.260365   -0.653626    0.884129
  H      1.460962    1.261842   -1.452783
  H      1.651731    1.735177    0.308934

----------------------------
CARTESIAN COORDINATES (A.U.)
----------------------------
  NO LB      ZA    FRAG     MASS         X           Y           Z
   0 C     6.0000    0    12.011   -3.412184   -0.339043    0.462147
   1 C     6.0000    0    12.011   -1.131346    0.234780    2.229045
   2 C     6.0000    0    12.011    0.631286   -0.055972   -0.054283
   3 C     6.0000    0    12.011   -1.567061   -0.841352   -1.773331
   4 C     6.0000    0    12.011    3.330211   -0.885833   -0.123539
   5 C     6.0000    0    12.011    2.631665    1.814608   -0.773917
   6 H     1.0000    0     1.008   -4.530311   -1.983608    1.026139
   7 H     1.0000    0     1.008   -4.693233    1.257034    0.172071
   8 H     1.0000    0     1.008   -0.860878   -1.177087    3.720050
   9 H     1.0000    0     1.008   -1.114304    2.123074    3.076130
  10 H     1.0000    0     1.008   -1.822965    0.373614   -3.429070
  11 H     1.0000    0     1.008   -1.525217   -2.819365   -2.385998
  12 H     1.0000    0     1.008    3.910729   -2.129410   -1.654643
  13 H     1.0000    0     1.008    4.271471   -1.235173    1.670761
  14 H     1.0000    0     1.008    2.760818    2.384535   -2.745363
  15 H     1.0000    0     1.008    3.121319    3.279010    0.583800

--------------------------------
INTERNAL COORDINATES (ANGSTROEM)
--------------------------------
 C      0   0   0     0.000000000000     0.00000000     0.00000000
 C      1   0   0     1.556665002610     0.00000000     0.00000000
 C      2   1   0     1.534157225578    88.78411169     0.00000000
 C      3   2   1     1.534128337609    91.89972543   355.57413062
 C      3   2   1     1.494647882665   129.03074362   208.54735914
 C      3   2   1     1.498464621973   124.29136468   130.45052213
 H      1   2   3     1.093860367003   114.24974558   121.23460518
 H      1   2   3     1.093835169337   114.46852466   247.20910699
 H      2   1   3     1.095999626298   113.62069151   243.36042804
 H      2   1   3     1.095217395430   115.47980858   116.28788554
 H      4   3   2     1.095166865617   114.14952684   121.94165678
 H      4   3   2     1.096003542053   114.75941808   248.87076473
 H      5   3   2     1.088069088985   117.75809157   139.85753901
 H      5   3   2     1.088037945358   117.77256242   355.68350180
 H      6   3   2     1.088111712752   118.10725883   226.66949859
 H      6   3   2     1.088051935393   118.09270184    12.33854198

---------------------------
INTERNAL COORDINATES (A.U.)
---------------------------
 C      0   0   0     0.000000000000     0.00000000     0.00000000
 C      1   0   0     2.941670537194     0.00000000     0.00000000
 C      2   1   0     2.899137002719    88.78411169     0.00000000
 C      3   2   1     2.899082412369    91.89972543   355.57413062
 C      3   2   1     2.824475164882   129.03074362   208.54735914
 C      3   2   1     2.831687756898   124.29136468   130.45052213
 H      1   2   3     2.067096522386   114.24974558   121.23460518
 H      1   2   3     2.067048905699   114.46852466   247.20910699
 H      2   1   3     2.071139136584   113.62069151   243.36042804
 H      2   1   3     2.069660934470   115.47980858   116.28788554
 H      4   3   2     2.069565446962   114.14952684   121.94165678
 H      4   3   2     2.071146536288   114.75941808   248.87076473
 H      5   3   2     2.056152592966   117.75809157   139.85753901
 H      5   3   2     2.056093740041   117.77256242   355.68350180
 H      6   3   2     2.056233140212   118.10725883   226.66949859
 H      6   3   2     2.056120177375   118.09270184    12.33854198


           ************************************************************
           *        Program running with 6 parallel MPI-processes     *
           *              working on a common directory               *
           ************************************************************
------------------------------------------------------------------------------
                   ___                                                        
                  /   \      - P O W E R E D   B Y -                         
                 /     \                                                     
                 |  |  |   _    _      __       _____    __    __             
                 |  |  |  | |  | |    /  \     |  _  \  |  |  /  |          
                  \  \/   | |  | |   /    \    | | | |  |  | /  /          
                 / \  \   | |__| |  /  /\  \   | |_| |  |  |/  /          
                |  |  |   |  __  | /  /__\  \  |    /   |      \           
                |  |  |   | |  | | |   __   |  |    \   |  |\   \          
                \     /   | |  | | |  |  |  |  | |\  \  |  | \   \       
                 \___/    |_|  |_| |__|  |__|  |_| \__\ |__|  \__/        
                                                                              
                      - O R C A' S   B I G   F R I E N D -                    
                                      &                                       
                       - I N T E G R A L  F E E D E R -                       
                                                                              
 v1 FN, 2020, v2 2021                                                         
------------------------------------------------------------------------------


Reading SHARK input file file.SHARKINP.tmp ... ok
----------------------
SHARK INTEGRAL PACKAGE
----------------------

Number of atoms                             ...     16
Number of basis functions                   ...    168
Number of shells                            ...     88
Maximum angular momentum                    ...      2
Integral batch strategy                     ... SHARK/LIBINT Hybrid
RI-J (if used) integral strategy            ... SPLIT-RIJ (Revised 2003 algorithm where possible)
Printlevel                                  ...      1
Contraction scheme used                     ... SEGMENTED contraction
Coulomb Range Separation                    ... NOT USED
Exchange Range Separation                   ... Long Range
   Mu parameter                             ...  0.300000
   Scaling (regular/separated)              ...  0.167000  0.833000
Finite Nucleus Model                        ... NOT USED
Auxiliary Coulomb fitting basis             ... AVAILABLE
   # of basis functions in Aux-J            ...    404
   # of shells in Aux-J                     ...    140
   Maximum angular momentum in Aux-J        ...      4
Auxiliary J/K fitting basis                 ... NOT available
Auxiliary Correlation fitting basis         ... NOT available
Auxiliary 'external' fitting basis          ... NOT available
Integral threshold                          ...     2.500000e-11
Primitive cut-off                           ...     2.500000e-12
Primitive pair pre-selection threshold      ...     2.500000e-12

Calculating pre-screening integrals         ... done (  0.0 sec) Dimension = 88
Organizing shell pair data                  ... done (  0.0 sec)
Shell pair information
Total number of shell pairs                 ...      3916
Shell pairs after pre-screening             ...      3856
Total number of primitive shell pairs       ...     13359
Primitive shell pairs kept                  ...     10499
          la=0 lb=0:   1465 shell pairs
          la=1 lb=0:   1484 shell pairs
          la=1 lb=1:    394 shell pairs
          la=2 lb=0:    324 shell pairs
          la=2 lb=1:    168 shell pairs
          la=2 lb=2:     21 shell pairs

Calculating one electron integrals          ... done (  0.0 sec)
Calculating RI/J V-Matrix + Cholesky decomp.... done (  0.0 sec)
Calculating Nuclear repulsion               ... done (  0.0 sec) ENN=    237.473779973394 Eh

SHARK setup successfully completed in   0.3 seconds

Maximum memory used throughout the entire GTOINT-calculation: 13.3 MB


           ************************************************************
           *        Program running with 6 parallel MPI-processes     *
           *              working on a common directory               *
           ************************************************************

Diagonalization of the overlap matrix:
Smallest eigenvalue                        ... 1.309e-05
Time for diagonalization                   ...    0.009 sec
Threshold for overlap eigenvalues          ... 1.000e-08
Number of eigenvalues below threshold      ... 0
Time for construction of square roots      ...    0.003 sec
Total time needed                          ...    0.012 sec

-------------------
DFT GRID GENERATION
-------------------

General Integration Accuracy     IntAcc      ... 4.388
Radial Grid Type                 RadialGrid  ... OptM3 with GC (2021)
Angular Grid (max. ang.)         AngularGrid ... 4 (Lebedev-302)
Angular grid pruning method      GridPruning ... 4 (adaptive)
Weight generation scheme         WeightScheme... Becke
Basis function cutoff            BFCut       ... 1.0000e-11
Integration weight cutoff        WCut        ... 1.0000e-14
Angular grids for H and He will be reduced by one unit
Partially contracted basis set               ... off
Rotationally invariant grid construction     ... off

Total number of grid points                  ...    71543
Total number of batches                      ...     1129
Average number of points per batch           ...       63
Average number of grid points per atom       ...     4471
Time for grid setup =    0.440 sec

--------------------
COSX GRID GENERATION
--------------------

GRIDX 1
-------
General Integration Accuracy     IntAcc      ... 3.816
Radial Grid Type                 RadialGrid  ... OptM3 with GC (2021)
Angular Grid (max. ang.)         AngularGrid ... 1 (Lebedev-50)
Angular grid pruning method      GridPruning ... 4 (adaptive)
Weight generation scheme         WeightScheme... Becke
Basis function cutoff            BFCut       ... 1.0000e-11
Integration weight cutoff        WCut        ... 1.0000e-14
Angular grids for H and He will be reduced by one unit
Partially contracted basis set               ... on
Rotationally invariant grid construction     ... off

Total number of grid points                  ...     8975
Total number of batches                      ...      148
Average number of points per batch           ...       60
Average number of grid points per atom       ...      561
UseSFitting                                  ... on

GRIDX 2
-------
General Integration Accuracy     IntAcc      ... 4.020
Radial Grid Type                 RadialGrid  ... OptM3 with GC (2021)
Angular Grid (max. ang.)         AngularGrid ... 2 (Lebedev-110)
Angular grid pruning method      GridPruning ... 4 (adaptive)
Weight generation scheme         WeightScheme... Becke
Basis function cutoff            BFCut       ... 1.0000e-11
Integration weight cutoff        WCut        ... 1.0000e-14
Angular grids for H and He will be reduced by one unit
Partially contracted basis set               ... on
Rotationally invariant grid construction     ... off

Total number of grid points                  ...    20929
Total number of batches                      ...      335
Average number of points per batch           ...       62
Average number of grid points per atom       ...     1308
UseSFitting                                  ... on

GRIDX 3
-------
General Integration Accuracy     IntAcc      ... 4.338
Radial Grid Type                 RadialGrid  ... OptM3 with GC (2021)
Angular Grid (max. ang.)         AngularGrid ... 3 (Lebedev-194)
Angular grid pruning method      GridPruning ... 4 (adaptive)
Weight generation scheme         WeightScheme... Becke
Basis function cutoff            BFCut       ... 1.0000e-11
Integration weight cutoff        WCut        ... 1.0000e-14
Angular grids for H and He will be reduced by one unit
Partially contracted basis set               ... on
Rotationally invariant grid construction     ... off

Total number of grid points                  ...    47018
Total number of batches                      ...      743
Average number of points per batch           ...       63
Average number of grid points per atom       ...     2939
UseSFitting                                  ... on

Time for X-Grid setup             =    0.404 sec

--------------
SCF ITERATIONS
--------------
ITER       Energy         Delta-E        Max-DP      RMS-DP      [F,P]     Damp
               ***  Starting incremental Fock matrix formation  ***
  0   -234.7296143357   0.000000000000 0.01260967  0.00031360  0.0233970 0.7000
                      *** Initiating the SOSCF procedure ***
                      *** Re-Reading the Fockian *** 
                      *** Removing any level shift *** 
ITER      Energy       Delta-E        Grad      Rot      Max-DP    RMS-DP
  1   -234.72996515  -0.0003508144  0.000990  0.000990  0.041472  0.000960
               *** Restarting incremental Fock matrix formation ***
  2   -234.73101141  -0.0010462550  0.001128  0.001470  0.017234  0.000300
  3   -234.73109203  -0.0000806206  0.000336  0.000677  0.006524  0.000128
  4   -234.73110018  -0.0000081500  0.000089  0.000089  0.000817  0.000024
  5   -234.73110042  -0.0000002490  0.000054  0.000032  0.001140  0.000013
  6   -234.73110054  -0.0000001116  0.000007  0.000008  0.000671  0.000007
  7   -234.73110054  -0.0000000016  0.000003  0.000003  0.001025  0.000011
                  ***Gradient check signals convergence***
              ***Rediagonalizing the Fockian in SOSCF/NRSCF***

               *****************************************************
               *                     SUCCESS                       *
               *           SCF CONVERGED AFTER   8 CYCLES          *
               *****************************************************

Old exchange energy                            =    -11.753688532 Eh
New exchange energy                            =    -11.753689414 Eh
Exchange energy change after final integration =     -0.000000882 Eh
Total energy after final integration           =   -234.731101420 Eh
Final COS-X integration done in                =     4.699 sec
Total Energy       :         -234.73110142 Eh           -6387.35800 eV
  Last Energy change         ...   -3.7045e-10  Tolerance :   1.0000e-08
  Last MAX-Density change    ...    1.7764e-15  Tolerance :   1.0000e-07
             **** THE GBW FILE WAS UPDATED (file.gbw) ****
             **** DENSITY file.scfp WAS UPDATED ****
             **** ENERGY FILE WAS UPDATED (file.en.tmp) ****
             **** THE GBW FILE WAS UPDATED (file.gbw) ****
             **** DENSITY file.scfp WAS UPDATED ****
Total SCF time: 0 days 0 hours 0 min 24 sec 

Maximum memory used throughout the entire SCF-calculation: 54.7 MB


-------------------------------------------------------------------------------
                          DFT DISPERSION CORRECTION                            
                                                                               
                              DFTD3 V3.1  Rev 1                                
                          USING Becke-Johnson damping                          
-------------------------------------------------------------------------------
-------------------------   ----------------
Dispersion correction           -0.023076855
-------------------------   ----------------


-------------------------   --------------------
FINAL SINGLE POINT ENERGY      -234.754178274877
-------------------------   --------------------


           ************************************************************
           *        Program running with 6 parallel MPI-processes     *
           *              working on a common directory               *
           ************************************************************
------------------------------------------------------------------------------
                         ORCA SCF GRADIENT CALCULATION
------------------------------------------------------------------------------

 ... reading COSX grid (gridx3)
Gradient of the Kohn-Sham DFT energy:
Kohn-Sham wavefunction type      ... RKS
Hartree-Fock exchange scaling    ...    0.167
Number of operators              ...    1
Number of atoms                  ...   16
Basis set dimensions             ...  168
Integral neglect threshold       ... 2.5e-11
Integral primitive cutoff        ... 2.5e-12
SHARK Integral package           ... ON

Nuc. rep. gradient       (SHARK) ... done (  0.0 sec)
HCore & Overlap gradient (SHARK) ... done (  0.1 sec)
RI-J gradient            (SHARK) ... done (  0.3 sec)
COSX-gradient                    ... done (  5.2 sec)
Exchange-correlation gradient    ... done
Dispersion correction            ... done

------------------
CARTESIAN GRADIENT
------------------

   1   C   :   -0.000404779    0.001229547   -0.000279367
   2   C   :   -0.000222144    0.000646231   -0.000100988
   3   C   :    0.002902025   -0.004357687    0.000841762
   4   C   :   -0.000206848    0.000635886   -0.000133616
   5   C   :    0.000750909    0.000856774   -0.000330005
   6   C   :   -0.003013995    0.001670750   -0.000132108
   7   H   :    0.000764249   -0.000421094    0.000050689
   8   H   :   -0.000649791   -0.000352765    0.000176108
   9   H   :   -0.000729265   -0.000138221    0.000299896
  10   H   :    0.000625625    0.000330434   -0.001027204
  11   H   :    0.000785006    0.000738800    0.000569302
  12   H   :   -0.000776531   -0.000235031   -0.000012951
  13   H   :   -0.000244178   -0.000146652   -0.000043730
  14   H   :   -0.000207871   -0.000090819    0.000141795
  15   H   :    0.000278691   -0.000237527   -0.000082197
  16   H   :    0.000310267   -0.000178739    0.000100138

Difference to translation invariance:
           :   -0.0000386295   -0.0000501159    0.0000375263

Difference to rotation invariance:
           :   -0.0003188266    0.0005904380   -0.0000306469

Norm of the cartesian gradient     ...    0.0070874506
RMS gradient                       ...    0.0010229854
MAX gradient                       ...    0.0043576874

-------
TIMINGS
-------

Total SCF gradient time            ...        7.434 sec

One electron gradient       ....       0.058 sec  (  0.8%)
RI-J Coulomb gradient       ....       0.309 sec  (  4.2%)
COSX gradient               ....       5.203 sec  ( 70.0%)
XC gradient                 ....       1.438 sec  ( 19.3%)

Maximum memory used throughout the entire SCFGRAD-calculation: 42.2 MB
------------------------------------------------------------------------------
                         ORCA GEOMETRY RELAXATION STEP
------------------------------------------------------------------------------

Reading the OPT-File                    .... done
Getting information on internals        .... done
Copying old internal coords+grads       .... done
Making the new internal coordinates     .... (new redundants).... done
Validating the new internal coordinates .... (new redundants).... done
Calculating the B-matrix                .... done
Calculating the G,G- and P matrices     .... done
Transforming gradient to internals      .... done
Projecting the internal gradient        .... done
Number of atoms                         ....  16
Number of internal coordinates          .... 113
Current Energy                          ....  -234.754178275 Eh
Current gradient norm                   ....     0.007087451 Eh/bohr
Maximum allowed component of the step   ....  0.300
Current trust radius                    ....  0.300
Updating the Hessian (BFGS)             .... done
Forming the augmented Hessian           .... done
Diagonalizing the augmented Hessian     .... done
Last element of RFO vector              ....  0.955198609
Lowest eigenvalues of augmented Hessian:
 -0.000719537  0.001435429  0.007895956  0.019016600  0.020891224
Length of the computed step             ....  0.309847153
Warning: the length of the step is outside the trust region - taking restricted step instead
The input lambda is                     ....    -0.000720
   iter:   1  x=   -0.000886  g=   36.103450 f(x)=     0.006005
   iter:   2  x=   -0.000898  g=   31.532634 f(x)=     0.000396
   iter:   3  x=   -0.000898  g=   31.230541 f(x)=     0.000002
   iter:   4  x=   -0.000898  g=   31.229089 f(x)=     0.000000
   iter:   5  x=   -0.000898  g=   31.229089 f(x)=     0.000000
The output lambda is                    ....    -0.000898 (5 iterations)
The final length of the internal step   ....  0.300000000
Converting the step to cartesian space:
 Initial RMS(Int)=    0.0282216261
Transforming coordinates:
 Iter   0:  RMS(Cart)=    0.0321132766 RMS(Int)=    0.0281841479
 Iter   1:  RMS(Cart)=    0.0007608841 RMS(Int)=    0.0004617419
 Iter   2:  RMS(Cart)=    0.0000219462 RMS(Int)=    0.0000156493
 Iter   3:  RMS(Cart)=    0.0000006785 RMS(Int)=    0.0000004485
 Iter   4:  RMS(Cart)=    0.0000000267 RMS(Int)=    0.0000000219
done
Storing new coordinates                 .... done

                                .--------------------.
          ----------------------|Geometry convergence|-------------------------
          Item                value                   Tolerance       Converged
          ---------------------------------------------------------------------
          Energy change      -0.0012688878            0.0000050000      NO
          RMS gradient        0.0002895423            0.0001000000      NO
          MAX gradient        0.0006708585            0.0003000000      NO
          RMS step            0.0282216261            0.0020000000      NO
          MAX step            0.0691381996            0.0040000000      NO
          ........................................................
          Max(Bonds)      0.0012      Max(Angles)    1.54
          Max(Dihed)        3.96      Max(Improp)    0.00
          ---------------------------------------------------------------------

The optimization has not yet converged - more geometry cycles are needed


    ---------------------------------------------------------------------------
                         Redundant Internal Coordinates
                            (Angstroem and degrees)

        Definition                    Value    dE/dq     Step     New-Value
    ----------------------------------------------------------------------------
     1. B(C   1,C   0)                1.5567 -0.000015 -0.0000    1.5567   
     2. B(C   2,C   1)                1.5342 -0.000189 -0.0012    1.5329   
     3. B(C   3,C   0)                1.5567 -0.000015  0.0000    1.5568   
     4. B(C   3,C   2)                1.5341 -0.000232 -0.0011    1.5330   
     5. B(C   4,C   2)                1.4946 -0.000315  0.0012    1.4959   
     6. B(C   5,C   4)                1.5156  0.000253 -0.0012    1.5145   
     7. B(C   5,C   2)                1.4985 -0.000671 -0.0006    1.4979   
     8. B(H   6,C   0)                1.0939 -0.000070 -0.0004    1.0935   
     9. B(H   7,C   0)                1.0938  0.000108  0.0004    1.0942   
    10. B(H   8,C   1)                1.0960  0.000213  0.0001    1.0961   
    11. B(H   9,C   1)                1.0952 -0.000118  0.0001    1.0954   
    12. B(H  10,C   3)                1.0952 -0.000108  0.0001    1.0953   
    13. B(H  11,C   3)                1.0960  0.000208  0.0001    1.0961   
    14. B(H  12,C   4)                1.0881  0.000048  0.0000    1.0881   
    15. B(H  13,C   4)                1.0880  0.000049  0.0000    1.0881   
    16. B(H  14,C   5)                1.0881  0.000023  0.0000    1.0881   
    17. B(H  15,C   5)                1.0881  0.000024  0.0000    1.0881   
    18. A(H   6,C   0,H   7)          108.50 -0.000018   -0.11    108.39   
    19. A(C   3,C   0,H   7)          114.45  0.000035   -0.77    113.69   
    20. A(C   3,C   0,H   6)          114.25  0.000094    0.86    115.12   
    21. A(C   1,C   0,C   3)           90.20 -0.000260   -0.06     90.14   
    22. A(C   1,C   0,H   6)          114.25  0.000091    0.87    115.12   
    23. A(C   1,C   0,H   7)          114.47  0.000039   -0.76    113.70   
    24. A(H   8,C   1,H   9)          109.04  0.000302   -0.35    108.69   
    25. A(C   2,C   1,H   9)          114.13 -0.000491    0.94    115.08   
    26. A(C   2,C   1,H   8)          114.79  0.000218   -0.79    113.99   
    27. A(C   0,C   1,H   9)          115.48 -0.000176    0.15    115.63   
    28. A(C   0,C   1,C   2)           88.78  0.000195   -0.05     88.74   
    29. A(C   0,C   1,H   8)          113.62 -0.000106    0.15    113.77   
    30. A(C   1,C   2,C   5)          124.29 -0.000280    1.54    125.83   
    31. A(C   3,C   2,C   4)          129.08  0.000181   -0.97    128.11   
    32. A(C   1,C   2,C   4)          129.03  0.000194   -1.00    128.03   
    33. A(C   1,C   2,C   3)           91.90 -0.000128    0.05     91.95   
    34. A(C   4,C   2,C   5)           60.85  0.000309   -0.07     60.78   
    35. A(C   3,C   2,C   5)          124.33 -0.000283    1.54    125.87   
    36. A(H  10,C   3,H  11)          109.06  0.000300   -0.33    108.72   
    37. A(C   2,C   3,H  11)          114.76  0.000211   -0.79    113.97   
    38. A(C   0,C   3,H  11)          113.61 -0.000107    0.16    113.77   
    39. A(C   2,C   3,H  10)          114.15 -0.000492    0.93    115.08   
    40. A(C   0,C   3,H  10)          115.48 -0.000176    0.14    115.62   
    41. A(C   0,C   3,C   2)           88.78  0.000209   -0.05     88.73   
    42. A(C   5,C   4,H  13)          118.03  0.000084   -0.04    117.99   
    43. A(C   2,C   4,H  13)          117.77 -0.000012    0.20    117.97   
    44. A(C   5,C   4,H  12)          118.03  0.000081   -0.04    117.99   
    45. A(C   2,C   4,H  12)          117.76 -0.000016    0.21    117.97   
    46. A(C   2,C   4,C   5)           59.70 -0.000262   -0.03     59.68   
    47. A(H  12,C   4,H  13)          114.70  0.000012   -0.18    114.52   
    48. A(C   2,C   5,C   4)           59.45 -0.000047    0.09     59.54   
    49. A(H  14,C   5,H  15)          114.88  0.000091   -0.30    114.58   
    50. A(C   4,C   5,H  15)          117.61 -0.000096    0.36    117.97   
    51. A(C   2,C   5,H  15)          118.09  0.000037   -0.13    117.97   
    52. A(C   4,C   5,H  14)          117.63 -0.000103    0.36    117.99   
    53. A(C   2,C   5,H  14)          118.11  0.000033   -0.13    117.98   
    54. D(C   2,C   1,C   0,H   7)   -112.79 -0.000020    2.82   -109.97   
    55. D(H   8,C   1,C   0,H   6)      4.60 -0.000425    3.74      8.34   
    56. D(C   2,C   1,C   0,C   3)      4.36 -0.000105    1.76      6.12   
    57. D(C   2,C   1,C   0,H   6)    121.23 -0.000110    2.89    124.13   
    58. D(H   8,C   1,C   0,H   7)    130.57 -0.000335    3.67    134.24   
    59. D(H   8,C   1,C   0,C   3)   -112.28 -0.000419    2.61   -109.67   
    60. D(H   9,C   1,C   0,H   6)   -122.48 -0.000600    3.96   -118.52   
    61. D(H   9,C   1,C   0,H   7)      3.50 -0.000510    3.89      7.39   
    62. D(H   9,C   1,C   0,C   3)    120.65 -0.000594    2.83    123.48   
    63. D(C   3,C   2,C   1,H   9)   -121.94  0.000304   -2.09   -124.04   
    64. D(C   4,C   2,C   1,H   9)     91.03 -0.000086    1.49     92.53   
    65. D(C   3,C   2,C   1,C   0)     -4.43  0.000101   -1.80     -6.23   
    66. D(C   4,C   2,C   1,C   0)   -151.45 -0.000289    1.78   -149.67   
    67. D(C   5,C   2,C   1,H   9)     12.94 -0.000426    0.93     13.87   
    68. D(C   5,C   2,C   1,H   8)   -113.98 -0.000606    1.28   -112.69   
    69. D(C   5,C   2,C   1,C   0)    130.45 -0.000629    1.22    131.67   
    70. D(C   3,C   2,C   1,H   8)    111.15  0.000123   -1.74    109.41   
    71. D(C   4,C   2,C   1,H   8)    -35.88 -0.000266    1.85    -34.03   
    72. D(C   0,C   3,C   2,C   5)   -130.43  0.000627   -1.21   -131.64   
    73. D(C   0,C   3,C   2,C   1)      4.43 -0.000101    1.80      6.23   
    74. D(H  11,C   3,C   0,H   6)     -4.62  0.000425   -3.74     -8.36   
    75. D(H  11,C   3,C   0,C   1)    112.25  0.000417   -2.61    109.64   
    76. D(H  10,C   3,C   0,H   7)     -3.50  0.000506   -3.87     -7.37   
    77. D(H  10,C   3,C   0,H   6)    122.46  0.000596   -3.95    118.51   
    78. D(H  11,C   3,C   0,H   7)   -130.59  0.000336   -3.67   -134.25   
    79. D(H  10,C   3,C   0,C   1)   -120.67  0.000587   -2.82   -123.48   
    80. D(C   2,C   3,C   0,H   7)    112.81  0.000022   -2.82    109.99   
    81. D(C   2,C   3,C   0,H   6)   -121.23  0.000112   -2.89   -124.13   
    82. D(C   0,C   3,C   2,C   4)    151.42  0.000296   -1.80    149.63   
    83. D(H  10,C   3,C   2,C   1)    121.94 -0.000297    2.08    124.02   
    84. D(H  11,C   3,C   2,C   5)    114.02  0.000600   -1.28    112.74   
    85. D(H  11,C   3,C   2,C   4)     35.87  0.000269   -1.86     34.01   
    86. D(H  11,C   3,C   2,C   1)   -111.13 -0.000127    1.74   -109.39   
    87. D(H  10,C   3,C   2,C   5)    -12.91  0.000431   -0.94    -13.85   
    88. D(H  10,C   3,C   2,C   4)    -91.06  0.000100   -1.52    -92.58   
    89. D(C   2,C   3,C   0,C   1)     -4.36  0.000104   -1.76     -6.12   
    90. D(H  13,C   4,C   2,C   5)    107.91  0.000012   -0.15    107.76   
    91. D(H  13,C   4,C   2,C   1)     -4.32  0.000232   -2.45     -6.77   
    92. D(H  12,C   4,C   2,C   5)   -107.92 -0.000010    0.15   -107.76   
    93. D(H  12,C   4,C   2,C   3)      4.35 -0.000231    2.46      6.80   
    94. D(H  12,C   4,C   2,C   1)    139.86  0.000210   -2.15    137.71   
    95. D(H  13,C   4,C   2,C   3)   -139.83 -0.000209    2.16   -137.67   
    96. D(C   5,C   4,C   2,C   3)    112.26 -0.000221    2.30    114.57   
    97. D(C   5,C   4,C   2,C   1)   -112.23  0.000221   -2.30   -114.53   
    98. D(H  15,C   5,C   4,H  13)      0.49  0.000221   -0.54     -0.06   
    99. D(H  15,C   5,C   4,C   2)    107.96  0.000071   -0.29    107.68   
   100. D(H  14,C   5,C   4,H  13)    144.55  0.000080    0.03    144.58   
   101. D(H  14,C   5,C   4,H  12)     -0.52 -0.000223    0.55      0.04   
   102. D(C   2,C   5,C   4,H  13)   -107.47  0.000150   -0.26   -107.73   
   103. D(C   2,C   5,C   4,H  12)    107.46 -0.000154    0.27    107.73   
   104. D(H  15,C   5,C   2,C   4)   -107.16  0.000151   -0.53   -107.69   
   105. D(H  15,C   5,C   2,C   3)    133.29 -0.000289    1.06    134.35   
   106. D(H  15,C   5,C   2,C   1)     12.34  0.000607   -2.17     10.17   
   107. D(H  14,C   5,C   4,C   2)   -107.97 -0.000070    0.28   -107.69   
   108. D(H  14,C   5,C   2,C   4)    107.17 -0.000158    0.54    107.71   
   109. D(H  14,C   5,C   2,C   3)    -12.38 -0.000599    2.13    -10.25   
   110. D(H  14,C   5,C   2,C   1)   -133.33  0.000298   -1.10   -134.43   
   111. D(H  15,C   5,C   4,H  12)   -144.58 -0.000082   -0.02   -144.60   
   112. D(C   4,C   5,C   2,C   3)   -119.55 -0.000441    1.60   -117.95   
   113. D(C   4,C   5,C   2,C   1)    119.50  0.000456   -1.63    117.86   
    ----------------------------------------------------------------------------

         *************************************************************
         *                GEOMETRY OPTIMIZATION CYCLE   5            *
         *************************************************************
---------------------------------
CARTESIAN COORDINATES (ANGSTROEM)
---------------------------------
  C     -1.807091   -0.176528    0.243969
  C     -0.598812    0.116713    1.179140
  C      0.329537   -0.000681   -0.036167
  C     -0.829173   -0.451520   -0.934523
  C      1.750998   -0.463026   -0.065533
  C      1.403859    0.971122   -0.413763
  H     -2.428167   -1.026407    0.540169
  H     -2.458947    0.687367    0.082545
  H     -0.433330   -0.652688    1.942127
  H     -0.604482    1.098227    1.665375
  H     -0.985750    0.158295   -1.830772
  H     -0.778941   -1.505792   -1.230329
  H      2.055842   -1.125490   -0.873095
  H      2.246035   -0.652595    0.884677
  H      1.474162    1.275107   -1.456209
  H      1.664258    1.747796    0.302389

----------------------------
CARTESIAN COORDINATES (A.U.)
----------------------------
  NO LB      ZA    FRAG     MASS         X           Y           Z
   0 C     6.0000    0    12.011   -3.414907   -0.333590    0.461035
   1 C     6.0000    0    12.011   -1.131591    0.220555    2.228251
   2 C     6.0000    0    12.011    0.622735   -0.001287   -0.068345
   3 C     6.0000    0    12.011   -1.566909   -0.853249   -1.765993
   4 C     6.0000    0    12.011    3.308907   -0.874992   -0.123840
   5 C     6.0000    0    12.011    2.652908    1.835155   -0.781898
   6 H     1.0000    0     1.008   -4.588571   -1.939629    1.020771
   7 H     1.0000    0     1.008   -4.646736    1.298935    0.155988
   8 H     1.0000    0     1.008   -0.818874   -1.233401    3.670089
   9 H     1.0000    0     1.008   -1.142305    2.075349    3.147103
  10 H     1.0000    0     1.008   -1.862797    0.299135   -3.459658
  11 H     1.0000    0     1.008   -1.471984   -2.845534   -2.324986
  12 H     1.0000    0     1.008    3.884978   -2.126868   -1.649910
  13 H     1.0000    0     1.008    4.244392   -1.233226    1.671796
  14 H     1.0000    0     1.008    2.785762    2.409603   -2.751836
  15 H     1.0000    0     1.008    3.144992    3.302855    0.571433

--------------------------------
INTERNAL COORDINATES (ANGSTROEM)
--------------------------------
 C      0   0   0     0.000000000000     0.00000000     0.00000000
 C      1   0   0     1.555786459902     0.00000000     0.00000000
 C      2   1   0     1.533813420562    88.81766793     0.00000000
 C      3   2   1     1.533919190696    91.68099415   353.78980696
 C      3   2   1     1.495050733513   127.92985530   210.28193421
 C      3   2   1     1.497045807933   125.76872505   131.74696936
 H      1   2   3     1.093510142572   115.13640989   124.11746964
 H      1   2   3     1.094206851169   113.73664374   250.04045777
 H      2   1   3     1.096135161898   113.78772777   244.20456211
 H      2   1   3     1.095366287521   115.57542669   117.36494041
 H      4   3   2     1.095287208030   115.06083629   124.03527719
 H      4   3   2     1.096135744395   113.96128641   250.60953849
 H      5   3   2     1.088091998350   117.98450245   137.77520928
 H      5   3   2     1.088070296275   117.98880655   353.27795565
 H      6   3   2     1.088137435195   117.99202422   225.46864490
 H      6   3   2     1.088073186666   117.97571984    10.09176859

---------------------------
INTERNAL COORDINATES (A.U.)
---------------------------
 C      0   0   0     0.000000000000     0.00000000     0.00000000
 C      1   0   0     2.940010332078     0.00000000     0.00000000
 C      2   1   0     2.898487305396    88.81766793     0.00000000
 C      3   2   1     2.898687181981    91.68099415   353.78980696
 C      3   2   1     2.825236442658   127.92985530   210.28193421
 C      3   2   1     2.829006586928   125.76872505   131.74696936
 H      1   2   3     2.066434694127   115.13640989   124.11746964
 H      1   2   3     2.067751282569   113.73664374   250.04045777
 H      2   1   3     2.071395261748   113.78772777   244.20456211
 H      2   1   3     2.069942299745   115.57542669   117.36494041
 H      4   3   2     2.069792861165   115.06083629   124.03527719
 H      4   3   2     2.071396362508   113.96128641   250.60953849
 H      5   3   2     2.056195885393   117.98450245   137.77520928
 H      5   3   2     2.056154874415   117.98880655   353.27795565
 H      6   3   2     2.056281748585   117.99202422   225.46864490
 H      6   3   2     2.056160336463   117.97571984    10.09176859


           ************************************************************
           *        Program running with 6 parallel MPI-processes     *
           *              working on a common directory               *
           ************************************************************
------------------------------------------------------------------------------
                   ___                                                        
                  /   \      - P O W E R E D   B Y -                         
                 /     \                                                     
                 |  |  |   _    _      __       _____    __    __             
                 |  |  |  | |  | |    /  \     |  _  \  |  |  /  |          
                  \  \/   | |  | |   /    \    | | | |  |  | /  /          
                 / \  \   | |__| |  /  /\  \   | |_| |  |  |/  /          
                |  |  |   |  __  | /  /__\  \  |    /   |      \           
                |  |  |   | |  | | |   __   |  |    \   |  |\   \          
                \     /   | |  | | |  |  |  |  | |\  \  |  | \   \       
                 \___/    |_|  |_| |__|  |__|  |_| \__\ |__|  \__/        
                                                                              
                      - O R C A' S   B I G   F R I E N D -                    
                                      &                                       
                       - I N T E G R A L  F E E D E R -                       
                                                                              
 v1 FN, 2020, v2 2021                                                         
------------------------------------------------------------------------------


Reading SHARK input file file.SHARKINP.tmp ... ok
----------------------
SHARK INTEGRAL PACKAGE
----------------------

Number of atoms                             ...     16
Number of basis functions                   ...    168
Number of shells                            ...     88
Maximum angular momentum                    ...      2
Integral batch strategy                     ... SHARK/LIBINT Hybrid
RI-J (if used) integral strategy            ... SPLIT-RIJ (Revised 2003 algorithm where possible)
Printlevel                                  ...      1
Contraction scheme used                     ... SEGMENTED contraction
Coulomb Range Separation                    ... NOT USED
Exchange Range Separation                   ... Long Range
   Mu parameter                             ...  0.300000
   Scaling (regular/separated)              ...  0.167000  0.833000
Finite Nucleus Model                        ... NOT USED
Auxiliary Coulomb fitting basis             ... AVAILABLE
   # of basis functions in Aux-J            ...    404
   # of shells in Aux-J                     ...    140
   Maximum angular momentum in Aux-J        ...      4
Auxiliary J/K fitting basis                 ... NOT available
Auxiliary Correlation fitting basis         ... NOT available
Auxiliary 'external' fitting basis          ... NOT available
Integral threshold                          ...     2.500000e-11
Primitive cut-off                           ...     2.500000e-12
Primitive pair pre-selection threshold      ...     2.500000e-12

Calculating pre-screening integrals         ... done (  0.0 sec) Dimension = 88
Organizing shell pair data                  ... done (  0.0 sec)
Shell pair information
Total number of shell pairs                 ...      3916
Shell pairs after pre-screening             ...      3855
Total number of primitive shell pairs       ...     13359
Primitive shell pairs kept                  ...     10506
          la=0 lb=0:   1465 shell pairs
          la=1 lb=0:   1484 shell pairs
          la=1 lb=1:    394 shell pairs
          la=2 lb=0:    324 shell pairs
          la=2 lb=1:    167 shell pairs
          la=2 lb=2:     21 shell pairs

Calculating one electron integrals          ... done (  0.0 sec)
Calculating RI/J V-Matrix + Cholesky decomp.... done (  0.0 sec)
Calculating Nuclear repulsion               ... done (  0.0 sec) ENN=    237.454477176798 Eh

SHARK setup successfully completed in   0.3 seconds

Maximum memory used throughout the entire GTOINT-calculation: 13.3 MB


           ************************************************************
           *        Program running with 6 parallel MPI-processes     *
           *              working on a common directory               *
           ************************************************************

Diagonalization of the overlap matrix:
Smallest eigenvalue                        ... 1.284e-05
Time for diagonalization                   ...    0.009 sec
Threshold for overlap eigenvalues          ... 1.000e-08
Number of eigenvalues below threshold      ... 0
Time for construction of square roots      ...    0.005 sec
Total time needed                          ...    0.015 sec

-------------------
DFT GRID GENERATION
-------------------

General Integration Accuracy     IntAcc      ... 4.388
Radial Grid Type                 RadialGrid  ... OptM3 with GC (2021)
Angular Grid (max. ang.)         AngularGrid ... 4 (Lebedev-302)
Angular grid pruning method      GridPruning ... 4 (adaptive)
Weight generation scheme         WeightScheme... Becke
Basis function cutoff            BFCut       ... 1.0000e-11
Integration weight cutoff        WCut        ... 1.0000e-14
Angular grids for H and He will be reduced by one unit
Partially contracted basis set               ... off
Rotationally invariant grid construction     ... off

Total number of grid points                  ...    71551
Total number of batches                      ...     1127
Average number of points per batch           ...       63
Average number of grid points per atom       ...     4472
Time for grid setup =    0.439 sec

--------------------
COSX GRID GENERATION
--------------------

GRIDX 1
-------
General Integration Accuracy     IntAcc      ... 3.816
Radial Grid Type                 RadialGrid  ... OptM3 with GC (2021)
Angular Grid (max. ang.)         AngularGrid ... 1 (Lebedev-50)
Angular grid pruning method      GridPruning ... 4 (adaptive)
Weight generation scheme         WeightScheme... Becke
Basis function cutoff            BFCut       ... 1.0000e-11
Integration weight cutoff        WCut        ... 1.0000e-14
Angular grids for H and He will be reduced by one unit
Partially contracted basis set               ... on
Rotationally invariant grid construction     ... off

Total number of grid points                  ...     8973
Total number of batches                      ...      147
Average number of points per batch           ...       61
Average number of grid points per atom       ...      561
UseSFitting                                  ... on

GRIDX 2
-------
General Integration Accuracy     IntAcc      ... 4.020
Radial Grid Type                 RadialGrid  ... OptM3 with GC (2021)
Angular Grid (max. ang.)         AngularGrid ... 2 (Lebedev-110)
Angular grid pruning method      GridPruning ... 4 (adaptive)
Weight generation scheme         WeightScheme... Becke
Basis function cutoff            BFCut       ... 1.0000e-11
Integration weight cutoff        WCut        ... 1.0000e-14
Angular grids for H and He will be reduced by one unit
Partially contracted basis set               ... on
Rotationally invariant grid construction     ... off

Total number of grid points                  ...    20930
Total number of batches                      ...      334
Average number of points per batch           ...       62
Average number of grid points per atom       ...     1308
UseSFitting                                  ... on

GRIDX 3
-------
General Integration Accuracy     IntAcc      ... 4.338
Radial Grid Type                 RadialGrid  ... OptM3 with GC (2021)
Angular Grid (max. ang.)         AngularGrid ... 3 (Lebedev-194)
Angular grid pruning method      GridPruning ... 4 (adaptive)
Weight generation scheme         WeightScheme... Becke
Basis function cutoff            BFCut       ... 1.0000e-11
Integration weight cutoff        WCut        ... 1.0000e-14
Angular grids for H and He will be reduced by one unit
Partially contracted basis set               ... on
Rotationally invariant grid construction     ... off

Total number of grid points                  ...    47038
Total number of batches                      ...      741
Average number of points per batch           ...       63
Average number of grid points per atom       ...     2940
UseSFitting                                  ... on

Time for X-Grid setup             =    0.414 sec

--------------
SCF ITERATIONS
--------------
ITER       Energy         Delta-E        Max-DP      RMS-DP      [F,P]     Damp
               ***  Starting incremental Fock matrix formation  ***
  0   -234.7302003415   0.000000000000 0.01090690  0.00028314  0.0198628 0.7000
                      *** Initiating the SOSCF procedure ***
                      *** Re-Reading the Fockian *** 
                      *** Removing any level shift *** 
ITER      Energy       Delta-E        Grad      Rot      Max-DP    RMS-DP
  1   -234.73051428  -0.0003139421  0.001180  0.001180  0.035380  0.000872
               *** Restarting incremental Fock matrix formation ***
  2   -234.73146530  -0.0009510114  0.001383  0.001740  0.014977  0.000261
  3   -234.73154553  -0.0000802382  0.000403  0.000758  0.006125  0.000126
  4   -234.73155448  -0.0000089431  0.000060  0.000057  0.000744  0.000021
  5   -234.73155461  -0.0000001303  0.000040  0.000025  0.000204  0.000005
  6   -234.73155467  -0.0000000649  0.000007  0.000009  0.000434  0.000006
  7   -234.73155467  -0.0000000003  0.000003  0.000002  0.000150  0.000003
                 **** Energy Check signals convergence ****
              ***Rediagonalizing the Fockian in SOSCF/NRSCF***

               *****************************************************
               *                     SUCCESS                       *
               *           SCF CONVERGED AFTER   8 CYCLES          *
               *****************************************************

Old exchange energy                            =    -11.753758338 Eh
New exchange energy                            =    -11.753754697 Eh
Exchange energy change after final integration =      0.000003641 Eh
Total energy after final integration           =   -234.731551031 Eh
Final COS-X integration done in                =     4.551 sec
Total Energy       :         -234.73155103 Eh           -6387.37023 eV
  Last Energy change         ...    1.3418e-10  Tolerance :   1.0000e-08
  Last MAX-Density change    ...    2.6645e-15  Tolerance :   1.0000e-07
             **** THE GBW FILE WAS UPDATED (file.gbw) ****
             **** DENSITY file.scfp WAS UPDATED ****
             **** ENERGY FILE WAS UPDATED (file.en.tmp) ****
             **** THE GBW FILE WAS UPDATED (file.gbw) ****
             **** DENSITY file.scfp WAS UPDATED ****
Total SCF time: 0 days 0 hours 0 min 24 sec 

Maximum memory used throughout the entire SCF-calculation: 54.7 MB


-------------------------------------------------------------------------------
                          DFT DISPERSION CORRECTION                            
                                                                               
                              DFTD3 V3.1  Rev 1                                
                          USING Becke-Johnson damping                          
-------------------------------------------------------------------------------
-------------------------   ----------------
Dispersion correction           -0.023062764
-------------------------   ----------------


-------------------------   --------------------
FINAL SINGLE POINT ENERGY      -234.754613794531
-------------------------   --------------------


           ************************************************************
           *        Program running with 6 parallel MPI-processes     *
           *              working on a common directory               *
           ************************************************************
------------------------------------------------------------------------------
                         ORCA SCF GRADIENT CALCULATION
------------------------------------------------------------------------------

 ... reading COSX grid (gridx3)
Gradient of the Kohn-Sham DFT energy:
Kohn-Sham wavefunction type      ... RKS
Hartree-Fock exchange scaling    ...    0.167
Number of operators              ...    1
Number of atoms                  ...   16
Basis set dimensions             ...  168
Integral neglect threshold       ... 2.5e-11
Integral primitive cutoff        ... 2.5e-12
SHARK Integral package           ... ON

Nuc. rep. gradient       (SHARK) ... done (  0.0 sec)
HCore & Overlap gradient (SHARK) ... done (  0.1 sec)
RI-J gradient            (SHARK) ... done (  0.3 sec)
COSX-gradient                    ... done (  5.2 sec)
Exchange-correlation gradient    ... done
Dispersion correction            ... done

------------------
CARTESIAN GRADIENT
------------------

   1   C   :   -0.000204675    0.000653397   -0.000146549
   2   C   :   -0.000258623   -0.000770252   -0.000836382
   3   C   :    0.002250226    0.000380910   -0.000357340
   4   C   :   -0.000048727   -0.000204762    0.001151286
   5   C   :   -0.000604979   -0.000506138    0.000203725
   6   C   :   -0.001004783    0.000372639   -0.000006969
   7   H   :    0.000336121    0.000118701   -0.000048009
   8   H   :   -0.000623023   -0.000188381    0.000126944
   9   H   :   -0.000157180    0.000133355    0.000506281
  10   H   :    0.000223552    0.000005602   -0.000436862
  11   H   :    0.000292274    0.000183023    0.000329512
  12   H   :   -0.000263518   -0.000137734   -0.000431955
  13   H   :    0.000092375   -0.000202833    0.000184111
  14   H   :    0.000080967   -0.000270761   -0.000083554
  15   H   :   -0.000068570    0.000251067    0.000059977
  16   H   :   -0.000094254    0.000190126   -0.000189489

Difference to translation invariance:
           :   -0.0000528164    0.0000079565    0.0000247276

Difference to rotation invariance:
           :   -0.0003011707    0.0004693785   -0.0000471444

Norm of the cartesian gradient     ...    0.0035074533
RMS gradient                       ...    0.0005062573
MAX gradient                       ...    0.0022502262

-------
TIMINGS
-------

Total SCF gradient time            ...        7.454 sec

One electron gradient       ....       0.058 sec  (  0.8%)
RI-J Coulomb gradient       ....       0.308 sec  (  4.1%)
COSX gradient               ....       5.216 sec  ( 70.0%)
XC gradient                 ....       1.444 sec  ( 19.4%)

Maximum memory used throughout the entire SCFGRAD-calculation: 42.2 MB
------------------------------------------------------------------------------
                         ORCA GEOMETRY RELAXATION STEP
------------------------------------------------------------------------------

Reading the OPT-File                    .... done
Getting information on internals        .... done
Copying old internal coords+grads       .... done
Making the new internal coordinates     .... (new redundants).... done
Validating the new internal coordinates .... (new redundants).... done
Calculating the B-matrix                .... done
Calculating the G,G- and P matrices     .... done
Transforming gradient to internals      .... done
Projecting the internal gradient        .... done
Number of atoms                         ....  16
Number of internal coordinates          .... 113
Current Energy                          ....  -234.754613795 Eh
Current gradient norm                   ....     0.003507453 Eh/bohr
Maximum allowed component of the step   ....  0.300
Current trust radius                    ....  0.300
Updating the Hessian (BFGS)             .... done
Forming the augmented Hessian           .... done
Diagonalizing the augmented Hessian     .... done
Last element of RFO vector              ....  0.964343750
Lowest eigenvalues of augmented Hessian:
 -0.000164125  0.001366724  0.007073086  0.019016595  0.020891175
Length of the computed step             ....  0.274438293
The final length of the internal step   ....  0.274438293
Converting the step to cartesian space:
 Initial RMS(Int)=    0.0258169829
Transforming coordinates:
 Iter   0:  RMS(Cart)=    0.0415887084 RMS(Int)=    0.0257795278
 Iter   1:  RMS(Cart)=    0.0008008341 RMS(Int)=    0.0004470980
 Iter   2:  RMS(Cart)=    0.0000300716 RMS(Int)=    0.0000236250
 Iter   3:  RMS(Cart)=    0.0000012887 RMS(Int)=    0.0000008358
 Iter   4:  RMS(Cart)=    0.0000000545 RMS(Int)=    0.0000000467
done
Storing new coordinates                 .... done

                                .--------------------.
          ----------------------|Geometry convergence|-------------------------
          Item                value                   Tolerance       Converged
          ---------------------------------------------------------------------
          Energy change      -0.0004355197            0.0000050000      NO
          RMS gradient        0.0001853489            0.0001000000      NO
          MAX gradient        0.0004507690            0.0003000000      NO
          RMS step            0.0258169829            0.0020000000      NO
          MAX step            0.0627918037            0.0040000000      NO
          ........................................................
          Max(Bonds)      0.0021      Max(Angles)    0.76
          Max(Dihed)        3.60      Max(Improp)    0.00
          ---------------------------------------------------------------------

The optimization has not yet converged - more geometry cycles are needed


    ---------------------------------------------------------------------------
                         Redundant Internal Coordinates
                            (Angstroem and degrees)

        Definition                    Value    dE/dq     Step     New-Value
    ----------------------------------------------------------------------------
     1. B(C   1,C   0)                1.5558  0.000008  0.0001    1.5559   
     2. B(C   2,C   1)                1.5338 -0.000257 -0.0002    1.5336   
     3. B(C   3,C   0)                1.5559  0.000009  0.0001    1.5560   
     4. B(C   3,C   2)                1.5339 -0.000275 -0.0002    1.5338   
     5. B(C   4,C   2)                1.4951 -0.000325  0.0016    1.4966   
     6. B(C   5,C   4)                1.5161  0.000399 -0.0021    1.5139   
     7. B(C   5,C   2)                1.4970 -0.000451  0.0020    1.4991   
     8. B(H   6,C   0)                1.0935 -0.000299 -0.0002    1.0933   
     9. B(H   7,C   0)                1.0942  0.000202  0.0003    1.0945   
    10. B(H   8,C   1)                1.0961  0.000237  0.0001    1.0962   
    11. B(H   9,C   1)                1.0954 -0.000197 -0.0002    1.0951   
    12. B(H  10,C   3)                1.0953 -0.000203 -0.0002    1.0951   
    13. B(H  11,C   3)                1.0961  0.000236  0.0001    1.0962   
    14. B(H  12,C   4)                1.0881  0.000011 -0.0001    1.0880   
    15. B(H  13,C   4)                1.0881  0.000016 -0.0001    1.0880   
    16. B(H  14,C   5)                1.0881  0.000001 -0.0001    1.0880   
    17. B(H  15,C   5)                1.0881 -0.000003 -0.0001    1.0880   
    18. A(H   6,C   0,H   7)          108.37 -0.000202    0.07    108.44   
    19. A(C   3,C   0,H   7)          113.72  0.000198   -0.58    113.14   
    20. A(C   3,C   0,H   6)          115.14  0.000099    0.50    115.64   
    21. A(C   1,C   0,C   3)           90.03 -0.000368    0.07     90.10   
    22. A(C   1,C   0,H   6)          115.14  0.000092    0.51    115.64   
    23. A(C   1,C   0,H   7)          113.74  0.000202   -0.58    113.16   
    24. A(H   8,C   1,H   9)          108.71  0.000026   -0.05    108.66   
    25. A(C   2,C   1,H   9)          115.05 -0.000299    0.76    115.81   
    26. A(C   2,C   1,H   8)          113.98  0.000144   -0.63    113.35   
    27. A(C   0,C   1,H   9)          115.58 -0.000161    0.17    115.75   
    28. A(C   0,C   1,C   2)           88.82  0.000262   -0.15     88.67   
    29. A(C   0,C   1,H   8)          113.79  0.000052   -0.14    113.65   
    30. A(C   1,C   2,C   5)          125.77 -0.000030    0.23    125.99   
    31. A(C   3,C   2,C   4)          128.01  0.000028   -0.30    127.71   
    32. A(C   1,C   2,C   4)          127.93  0.000029   -0.31    127.62   
    33. A(C   1,C   2,C   3)           91.68 -0.000183    0.11     91.79   
    34. A(C   4,C   2,C   5)           60.89  0.000325   -0.18     60.71   
    35. A(C   3,C   2,C   5)          125.81 -0.000035    0.23    126.04   
    36. A(H  10,C   3,H  11)          108.74  0.000027   -0.04    108.70   
    37. A(C   2,C   3,H  11)          113.96  0.000135   -0.62    113.35   
    38. A(C   0,C   3,H  11)          113.78  0.000052   -0.13    113.65   
    39. A(C   2,C   3,H  10)          115.06 -0.000296    0.75    115.81   
    40. A(C   0,C   3,H  10)          115.57 -0.000160    0.16    115.73   
    41. A(C   0,C   3,C   2)           88.81  0.000267   -0.15     88.66   
    42. A(C   5,C   4,H  13)          118.01  0.000154   -0.07    117.94   
    43. A(C   2,C   4,H  13)          117.99  0.000115   -0.00    117.99   
    44. A(C   5,C   4,H  12)          118.01  0.000149   -0.06    117.95   
    45. A(C   2,C   4,H  12)          117.98  0.000110    0.01    117.99   
    46. A(C   2,C   4,C   5)           59.62 -0.000201    0.10     59.72   
    47. A(H  12,C   4,H  13)          114.49 -0.000245    0.04    114.54   
    48. A(C   2,C   5,C   4)           59.49 -0.000125    0.07     59.56   
    49. A(H  14,C   5,H  15)          114.56 -0.000198    0.02    114.58   
    50. A(C   4,C   5,H  15)          117.99  0.000128    0.01    118.00   
    51. A(C   2,C   5,H  15)          117.98  0.000074   -0.06    117.92   
    52. A(C   4,C   5,H  14)          118.00  0.000128    0.01    118.01   
    53. A(C   2,C   5,H  14)          117.99  0.000074   -0.06    117.93   
    54. D(C   2,C   1,C   0,H   7)   -109.96  0.000010    2.80   -107.16   
    55. D(H   8,C   1,C   0,H   6)      8.32 -0.000262    3.54     11.86   
    56. D(C   2,C   1,C   0,C   3)      6.12  0.000095    2.06      8.18   
    57. D(C   2,C   1,C   0,H   6)    124.12  0.000034    2.77    126.89   
    58. D(H   8,C   1,C   0,H   7)    134.25 -0.000285    3.57    137.81   
    59. D(H   8,C   1,C   0,C   3)   -109.68 -0.000201    2.82   -106.85   
    60. D(H   9,C   1,C   0,H   6)   -118.52 -0.000202    3.57   -114.95   
    61. D(H   9,C   1,C   0,H   7)      7.41 -0.000226    3.60     11.00   
    62. D(H   9,C   1,C   0,C   3)    123.48 -0.000142    2.85    126.34   
    63. D(C   3,C   2,C   1,H   9)   -124.05  0.000006   -2.36   -126.41   
    64. D(C   4,C   2,C   1,H   9)     92.44  0.000175   -1.95     90.49   
    65. D(C   3,C   2,C   1,C   0)     -6.21 -0.000106   -2.12     -8.33   
    66. D(C   4,C   2,C   1,C   0)   -149.72  0.000063   -1.71   -151.42   
    67. D(C   5,C   2,C   1,H   9)     13.91 -0.000275   -1.66     12.25   
    68. D(C   5,C   2,C   1,H   8)   -112.64 -0.000175   -1.71   -114.35   
    69. D(C   5,C   2,C   1,C   0)    131.75 -0.000387   -1.41    130.34   
    70. D(C   3,C   2,C   1,H   8)    109.41  0.000106   -2.42    106.98   
    71. D(C   4,C   2,C   1,H   8)    -34.10  0.000275   -2.01    -36.11   
    72. D(C   0,C   3,C   2,C   5)   -131.72  0.000385    1.41   -130.31   
    73. D(C   0,C   3,C   2,C   1)      6.21  0.000106    2.12      8.33   
    74. D(H  11,C   3,C   0,H   6)     -8.35  0.000259   -3.53    -11.88   
    75. D(H  11,C   3,C   0,C   1)    109.65  0.000192   -2.81    106.84   
    76. D(H  10,C   3,C   0,H   7)     -7.39  0.000223   -3.58    -10.98   
    77. D(H  10,C   3,C   0,H   6)    118.51  0.000202   -3.56    114.96   
    78. D(H  11,C   3,C   0,H   7)   -134.25  0.000280   -3.55   -137.81   
    79. D(H  10,C   3,C   0,C   1)   -123.49  0.000135   -2.84   -126.33   
    80. D(C   2,C   3,C   0,H   7)    109.98 -0.000007   -2.80    107.17   
    81. D(C   2,C   3,C   0,H   6)   -124.12 -0.000028   -2.78   -126.89   
    82. D(C   0,C   3,C   2,C   4)    149.67 -0.000062    1.70    151.37   
    83. D(H  10,C   3,C   2,C   1)    124.04 -0.000002    2.35    126.39   
    84. D(H  11,C   3,C   2,C   5)    112.68  0.000172    1.71    114.40   
    85. D(H  11,C   3,C   2,C   4)     34.07 -0.000274    2.00     36.07   
    86. D(H  11,C   3,C   2,C   1)   -109.39 -0.000106    2.42   -106.97   
    87. D(H  10,C   3,C   2,C   5)    -13.89  0.000277    1.65    -12.24   
    88. D(H  10,C   3,C   2,C   4)    -92.50 -0.000170    1.94    -90.57   
    89. D(C   2,C   3,C   0,C   1)     -6.12 -0.000095   -2.06     -8.18   
    90. D(H  13,C   4,C   2,C   5)    107.75  0.000062   -0.05    107.70   
    91. D(H  13,C   4,C   2,C   1)     -6.72 -0.000087   -0.27     -7.00   
    92. D(H  12,C   4,C   2,C   5)   -107.75 -0.000058    0.05   -107.71   
    93. D(H  12,C   4,C   2,C   3)      6.76  0.000086    0.28      7.03   
    94. D(H  12,C   4,C   2,C   1)    137.78 -0.000207   -0.18    137.60   
    95. D(H  13,C   4,C   2,C   3)   -137.74  0.000206    0.18   -137.56   
    96. D(C   5,C   4,C   2,C   3)    114.51  0.000144    0.23    114.74   
    97. D(C   5,C   4,C   2,C   1)   -114.47 -0.000149   -0.22   -114.70   
    98. D(H  15,C   5,C   4,H  13)     -0.05 -0.000010   -0.11     -0.17   
    99. D(H  15,C   5,C   4,C   2)    107.67 -0.000014   -0.05    107.61   
   100. D(H  14,C   5,C   4,H  13)    144.60  0.000017   -0.01    144.60   
   101. D(H  14,C   5,C   4,H  12)      0.04  0.000006    0.12      0.16   
   102. D(C   2,C   5,C   4,H  13)   -107.72  0.000004   -0.06   -107.78   
   103. D(C   2,C   5,C   4,H  12)    107.71 -0.000007    0.07    107.78   
   104. D(H  15,C   5,C   2,C   4)   -107.68 -0.000077   -0.06   -107.74   
   105. D(H  15,C   5,C   2,C   3)    134.45 -0.000290    0.41    134.87   
   106. D(H  15,C   5,C   2,C   1)     10.09  0.000137   -0.55      9.54   
   107. D(H  14,C   5,C   4,C   2)   -107.68  0.000013    0.05   -107.62   
   108. D(H  14,C   5,C   2,C   4)    107.70  0.000076    0.07    107.76   
   109. D(H  14,C   5,C   2,C   3)    -10.17 -0.000137    0.54     -9.63   
   110. D(H  14,C   5,C   2,C   1)   -134.53  0.000290   -0.42   -134.95   
   111. D(H  15,C   5,C   4,H  12)   -144.62 -0.000021    0.02   -144.60   
   112. D(C   4,C   5,C   2,C   3)   -117.86 -0.000213    0.48   -117.39   
   113. D(C   4,C   5,C   2,C   1)    117.77  0.000214   -0.49    117.29   
    ----------------------------------------------------------------------------

         *************************************************************
         *                GEOMETRY OPTIMIZATION CYCLE   6            *
         *************************************************************
---------------------------------
CARTESIAN COORDINATES (ANGSTROEM)
---------------------------------
  C     -1.806417   -0.157579    0.238818
  C     -0.596866    0.098936    1.184028
  C      0.326457   -0.000853   -0.035839
  C     -0.827395   -0.469518   -0.930290
  C      1.754239   -0.449209   -0.069553
  C      1.395355    0.979794   -0.415182
  H     -2.470256   -0.975640    0.531121
  H     -2.414027    0.735912    0.064623
  H     -0.435273   -0.698128    1.919060
  H     -0.595936    1.061717    1.705913
  H     -0.983723    0.106232   -1.848570
  H     -0.774035   -1.533640   -1.188116
  H      2.063766   -1.107082   -0.878999
  H      2.253738   -0.633978    0.879193
  H      1.460149    1.285081   -1.457475
  H      1.650223    1.757855    0.301268

----------------------------
CARTESIAN COORDINATES (A.U.)
----------------------------
  NO LB      ZA    FRAG     MASS         X           Y           Z
   0 C     6.0000    0    12.011   -3.413633   -0.297781    0.451300
   1 C     6.0000    0    12.011   -1.127914    0.186962    2.237489
   2 C     6.0000    0    12.011    0.616914   -0.001612   -0.067726
   3 C     6.0000    0    12.011   -1.563550   -0.887261   -1.757994
   4 C     6.0000    0    12.011    3.315031   -0.848882   -0.131436
   5 C     6.0000    0    12.011    2.636839    1.851542   -0.784581
   6 H     1.0000    0     1.008   -4.668108   -1.843692    1.003674
   7 H     1.0000    0     1.008   -4.561849    1.390672    0.122119
   8 H     1.0000    0     1.008   -0.822547   -1.319271    3.626498
   9 H     1.0000    0     1.008   -1.126156    2.006354    3.223709
  10 H     1.0000    0     1.008   -1.858966    0.200750   -3.493291
  11 H     1.0000    0     1.008   -1.462714   -2.898159   -2.245215
  12 H     1.0000    0     1.008    3.899953   -2.092081   -1.661067
  13 H     1.0000    0     1.008    4.258948   -1.198046    1.661433
  14 H     1.0000    0     1.008    2.759282    2.428450   -2.754228
  15 H     1.0000    0     1.008    3.118469    3.321865    0.569315

--------------------------------
INTERNAL COORDINATES (ANGSTROEM)
--------------------------------
 C      0   0   0     0.000000000000     0.00000000     0.00000000
 C      1   0   0     1.556353064928     0.00000000     0.00000000
 C      2   1   0     1.533153861664    88.51533616     0.00000000
 C      3   2   1     1.533318407672    91.76732375   351.68771966
 C      3   2   1     1.496903701650   127.72292401   208.62158943
 C      3   2   1     1.499370606083   126.01999592   130.34338051
 H      1   2   3     1.093319597859   115.64743913   126.88572385
 H      1   2   3     1.094467743434   113.17659671   252.84666321
 H      2   1   3     1.096218559764   113.69970645   244.99029789
 H      2   1   3     1.095131017465   115.78397421   118.14585413
 H      4   3   2     1.095063769282   115.84214976   126.38027109
 H      4   3   2     1.096209690994   113.40810717   253.05221291
 H      5   3   2     1.088028516839   117.98296661   137.56618339
 H      5   3   2     1.088006102312   117.97740221   352.98443460
 H      6   3   2     1.088012369899   117.92674512   225.10265693
 H      6   3   2     1.087951826528   117.91363252     9.58611403

---------------------------
INTERNAL COORDINATES (A.U.)
---------------------------
 C      0   0   0     0.000000000000     0.00000000     0.00000000
 C      1   0   0     2.941081060404     0.00000000     0.00000000
 C      2   1   0     2.897240919708    88.51533616     0.00000000
 C      3   2   1     2.897551866601    91.76732375   351.68771966
 C      3   2   1     2.828738044971   127.72292401   208.62158943
 C      3   2   1     2.833399818748   126.01999592   130.34338051
 H      1   2   3     2.066074616802   115.64743913   126.88572385
 H      1   2   3     2.068244297500   113.17659671   252.84666321
 H      2   1   3     2.071552860875   113.69970645   244.99029789
 H      2   1   3     2.069497703772   115.78397421   118.14585413
 H      4   3   2     2.069370623122   115.84214976   126.38027109
 H      4   3   2     2.071536101330   113.40810717   253.05221291
 H      5   3   2     2.056075922723   117.98296661   137.56618339
 H      5   3   2     2.056033565404   117.97740221   352.98443460
 H      6   3   2     2.056045409428   117.92674512   225.10265693
 H      6   3   2     2.055930999038   117.91363252     9.58611403


           ************************************************************
           *        Program running with 6 parallel MPI-processes     *
           *              working on a common directory               *
           ************************************************************
------------------------------------------------------------------------------
                   ___                                                        
                  /   \      - P O W E R E D   B Y -                         
                 /     \                                                     
                 |  |  |   _    _      __       _____    __    __             
                 |  |  |  | |  | |    /  \     |  _  \  |  |  /  |          
                  \  \/   | |  | |   /    \    | | | |  |  | /  /          
                 / \  \   | |__| |  /  /\  \   | |_| |  |  |/  /          
                |  |  |   |  __  | /  /__\  \  |    /   |      \           
                |  |  |   | |  | | |   __   |  |    \   |  |\   \          
                \     /   | |  | | |  |  |  |  | |\  \  |  | \   \       
                 \___/    |_|  |_| |__|  |__|  |_| \__\ |__|  \__/        
                                                                              
                      - O R C A' S   B I G   F R I E N D -                    
                                      &                                       
                       - I N T E G R A L  F E E D E R -                       
                                                                              
 v1 FN, 2020, v2 2021                                                         
------------------------------------------------------------------------------


Reading SHARK input file file.SHARKINP.tmp ... ok
----------------------
SHARK INTEGRAL PACKAGE
----------------------

Number of atoms                             ...     16
Number of basis functions                   ...    168
Number of shells                            ...     88
Maximum angular momentum                    ...      2
Integral batch strategy                     ... SHARK/LIBINT Hybrid
RI-J (if used) integral strategy            ... SPLIT-RIJ (Revised 2003 algorithm where possible)
Printlevel                                  ...      1
Contraction scheme used                     ... SEGMENTED contraction
Coulomb Range Separation                    ... NOT USED
Exchange Range Separation                   ... Long Range
   Mu parameter                             ...  0.300000
   Scaling (regular/separated)              ...  0.167000  0.833000
Finite Nucleus Model                        ... NOT USED
Auxiliary Coulomb fitting basis             ... AVAILABLE
   # of basis functions in Aux-J            ...    404
   # of shells in Aux-J                     ...    140
   Maximum angular momentum in Aux-J        ...      4
Auxiliary J/K fitting basis                 ... NOT available
Auxiliary Correlation fitting basis         ... NOT available
Auxiliary 'external' fitting basis          ... NOT available
Integral threshold                          ...     2.500000e-11
Primitive cut-off                           ...     2.500000e-12
Primitive pair pre-selection threshold      ...     2.500000e-12

Calculating pre-screening integrals         ... done (  0.0 sec) Dimension = 88
Organizing shell pair data                  ... done (  0.0 sec)
Shell pair information
Total number of shell pairs                 ...      3916
Shell pairs after pre-screening             ...      3855
Total number of primitive shell pairs       ...     13359
Primitive shell pairs kept                  ...     10507
          la=0 lb=0:   1465 shell pairs
          la=1 lb=0:   1484 shell pairs
          la=1 lb=1:    394 shell pairs
          la=2 lb=0:    324 shell pairs
          la=2 lb=1:    167 shell pairs
          la=2 lb=2:     21 shell pairs

Calculating one electron integrals          ... done (  0.0 sec)
Calculating RI/J V-Matrix + Cholesky decomp.... done (  0.0 sec)
Calculating Nuclear repulsion               ... done (  0.0 sec) ENN=    237.472956978837 Eh

SHARK setup successfully completed in   0.3 seconds

Maximum memory used throughout the entire GTOINT-calculation: 13.3 MB


           ************************************************************
           *        Program running with 6 parallel MPI-processes     *
           *              working on a common directory               *
           ************************************************************

Diagonalization of the overlap matrix:
Smallest eigenvalue                        ... 1.268e-05
Time for diagonalization                   ...    0.008 sec
Threshold for overlap eigenvalues          ... 1.000e-08
Number of eigenvalues below threshold      ... 0
Time for construction of square roots      ...    0.006 sec
Total time needed                          ...    0.014 sec

-------------------
DFT GRID GENERATION
-------------------

General Integration Accuracy     IntAcc      ... 4.388
Radial Grid Type                 RadialGrid  ... OptM3 with GC (2021)
Angular Grid (max. ang.)         AngularGrid ... 4 (Lebedev-302)
Angular grid pruning method      GridPruning ... 4 (adaptive)
Weight generation scheme         WeightScheme... Becke
Basis function cutoff            BFCut       ... 1.0000e-11
Integration weight cutoff        WCut        ... 1.0000e-14
Angular grids for H and He will be reduced by one unit
Partially contracted basis set               ... off
Rotationally invariant grid construction     ... off

Total number of grid points                  ...    71536
Total number of batches                      ...     1126
Average number of points per batch           ...       63
Average number of grid points per atom       ...     4471
Time for grid setup =    0.446 sec

--------------------
COSX GRID GENERATION
--------------------

GRIDX 1
-------
General Integration Accuracy     IntAcc      ... 3.816
Radial Grid Type                 RadialGrid  ... OptM3 with GC (2021)
Angular Grid (max. ang.)         AngularGrid ... 1 (Lebedev-50)
Angular grid pruning method      GridPruning ... 4 (adaptive)
Weight generation scheme         WeightScheme... Becke
Basis function cutoff            BFCut       ... 1.0000e-11
Integration weight cutoff        WCut        ... 1.0000e-14
Angular grids for H and He will be reduced by one unit
Partially contracted basis set               ... on
Rotationally invariant grid construction     ... off

Total number of grid points                  ...     8975
Total number of batches                      ...      147
Average number of points per batch           ...       61
Average number of grid points per atom       ...      561
UseSFitting                                  ... on

GRIDX 2
-------
General Integration Accuracy     IntAcc      ... 4.020
Radial Grid Type                 RadialGrid  ... OptM3 with GC (2021)
Angular Grid (max. ang.)         AngularGrid ... 2 (Lebedev-110)
Angular grid pruning method      GridPruning ... 4 (adaptive)
Weight generation scheme         WeightScheme... Becke
Basis function cutoff            BFCut       ... 1.0000e-11
Integration weight cutoff        WCut        ... 1.0000e-14
Angular grids for H and He will be reduced by one unit
Partially contracted basis set               ... on
Rotationally invariant grid construction     ... off

Total number of grid points                  ...    20927
Total number of batches                      ...      333
Average number of points per batch           ...       62
Average number of grid points per atom       ...     1308
UseSFitting                                  ... on

GRIDX 3
-------
General Integration Accuracy     IntAcc      ... 4.338
Radial Grid Type                 RadialGrid  ... OptM3 with GC (2021)
Angular Grid (max. ang.)         AngularGrid ... 3 (Lebedev-194)
Angular grid pruning method      GridPruning ... 4 (adaptive)
Weight generation scheme         WeightScheme... Becke
Basis function cutoff            BFCut       ... 1.0000e-11
Integration weight cutoff        WCut        ... 1.0000e-14
Angular grids for H and He will be reduced by one unit
Partially contracted basis set               ... on
Rotationally invariant grid construction     ... off

Total number of grid points                  ...    47042
Total number of batches                      ...      741
Average number of points per batch           ...       63
Average number of grid points per atom       ...     2940
UseSFitting                                  ... on

Time for X-Grid setup             =    0.407 sec

--------------
SCF ITERATIONS
--------------
ITER       Energy         Delta-E        Max-DP      RMS-DP      [F,P]     Damp
               ***  Starting incremental Fock matrix formation  ***
  0   -234.7304231376   0.000000000000 0.01734006  0.00024346  0.0161853 0.7000
                      *** Initiating the SOSCF procedure ***
                      *** Re-Reading the Fockian *** 
                      *** Removing any level shift *** 
ITER      Energy       Delta-E        Grad      Rot      Max-DP    RMS-DP
  1   -234.73070975  -0.0002866144  0.001225  0.001225  0.057546  0.000786
               *** Restarting incremental Fock matrix formation ***
  2   -234.73159330  -0.0008835523  0.001368  0.001717  0.015371  0.000238
  3   -234.73166922  -0.0000759165  0.000433  0.000797  0.007941  0.000115
  4   -234.73167735  -0.0000081317  0.000043  0.000055  0.002947  0.000030
  5   -234.73167742  -0.0000000703  0.000034  0.000025  0.001021  0.000009
  6   -234.73167747  -0.0000000517  0.000003  0.000008  0.000573  0.000008
                  ***Gradient check signals convergence***
              ***Rediagonalizing the Fockian in SOSCF/NRSCF***

               *****************************************************
               *                     SUCCESS                       *
               *           SCF CONVERGED AFTER   7 CYCLES          *
               *****************************************************

Old exchange energy                            =    -11.753601372 Eh
New exchange energy                            =    -11.753589853 Eh
Exchange energy change after final integration =      0.000011519 Eh
Total energy after final integration           =   -234.731665956 Eh
Final COS-X integration done in                =     4.581 sec
Total Energy       :         -234.73166596 Eh           -6387.37336 eV
  Last Energy change         ...   -5.5934e-11  Tolerance :   1.0000e-08
  Last MAX-Density change    ...    3.1086e-15  Tolerance :   1.0000e-07
             **** THE GBW FILE WAS UPDATED (file.gbw) ****
             **** DENSITY file.scfp WAS UPDATED ****
             **** ENERGY FILE WAS UPDATED (file.en.tmp) ****
             **** THE GBW FILE WAS UPDATED (file.gbw) ****
             **** DENSITY file.scfp WAS UPDATED ****
Total SCF time: 0 days 0 hours 0 min 22 sec 

Maximum memory used throughout the entire SCF-calculation: 54.7 MB


-------------------------------------------------------------------------------
                          DFT DISPERSION CORRECTION                            
                                                                               
                              DFTD3 V3.1  Rev 1                                
                          USING Becke-Johnson damping                          
-------------------------------------------------------------------------------
-------------------------   ----------------
Dispersion correction           -0.023065726
-------------------------   ----------------


-------------------------   --------------------
FINAL SINGLE POINT ENERGY      -234.754731681627
-------------------------   --------------------


           ************************************************************
           *        Program running with 6 parallel MPI-processes     *
           *              working on a common directory               *
           ************************************************************
------------------------------------------------------------------------------
                         ORCA SCF GRADIENT CALCULATION
------------------------------------------------------------------------------

 ... reading COSX grid (gridx3)
Gradient of the Kohn-Sham DFT energy:
Kohn-Sham wavefunction type      ... RKS
Hartree-Fock exchange scaling    ...    0.167
Number of operators              ...    1
Number of atoms                  ...   16
Basis set dimensions             ...  168
Integral neglect threshold       ... 2.5e-11
Integral primitive cutoff        ... 2.5e-12
SHARK Integral package           ... ON

Nuc. rep. gradient       (SHARK) ... done (  0.0 sec)
HCore & Overlap gradient (SHARK) ... done (  0.1 sec)
RI-J gradient            (SHARK) ... done (  0.3 sec)
COSX-gradient                    ... done (  5.1 sec)
Exchange-correlation gradient    ... done
Dispersion correction            ... done

------------------
CARTESIAN GRADIENT
------------------

   1   C   :   -0.000107010    0.000819953   -0.000196116
   2   C   :    0.000373487   -0.000609269    0.000032453
   3   C   :   -0.001015047    0.000666638   -0.000073957
   4   C   :    0.000374507   -0.000557705    0.000152452
   5   C   :   -0.000321517    0.000019520    0.000020168
   6   C   :    0.000715395   -0.000286474    0.000002223
   7   H   :    0.000392491    0.000274909   -0.000100230
   8   H   :   -0.000582346   -0.000017370    0.000066128
   9   H   :    0.000255702    0.000276807    0.000589080
  10   H   :   -0.000170303   -0.000283187   -0.000135412
  11   H   :   -0.000139095   -0.000184969    0.000303509
  12   H   :    0.000108637   -0.000078843   -0.000662171
  13   H   :    0.000115392   -0.000026375    0.000112988
  14   H   :    0.000101647   -0.000078340   -0.000114417
  15   H   :   -0.000066215    0.000111170    0.000091103
  16   H   :   -0.000094875    0.000054558   -0.000145712

Difference to translation invariance:
           :   -0.0000591511    0.0001010225   -0.0000579113

Difference to rotation invariance:
           :   -0.0002285867    0.0003169279   -0.0001066402

Norm of the cartesian gradient     ...    0.0024090509
RMS gradient                       ...    0.0003477165
MAX gradient                       ...    0.0010150469

-------
TIMINGS
-------

Total SCF gradient time            ...        7.351 sec

One electron gradient       ....       0.058 sec  (  0.8%)
RI-J Coulomb gradient       ....       0.311 sec  (  4.2%)
COSX gradient               ....       5.133 sec  ( 69.8%)
XC gradient                 ....       1.451 sec  ( 19.7%)

Maximum memory used throughout the entire SCFGRAD-calculation: 42.2 MB
------------------------------------------------------------------------------
                         ORCA GEOMETRY RELAXATION STEP
------------------------------------------------------------------------------

Reading the OPT-File                    .... done
Getting information on internals        .... done
Copying old internal coords+grads       .... done
Making the new internal coordinates     .... (new redundants).... done
Validating the new internal coordinates .... (new redundants).... done
Calculating the B-matrix                .... done
Calculating the G,G- and P matrices     .... done
Transforming gradient to internals      .... done
Projecting the internal gradient        .... done
Number of atoms                         ....  16
Number of internal coordinates          .... 113
Current Energy                          ....  -234.754731682 Eh
Current gradient norm                   ....     0.002409051 Eh/bohr
Maximum allowed component of the step   ....  0.300
Current trust radius                    ....  0.300
Updating the Hessian (BFGS)             .... done
Forming the augmented Hessian           .... done
Diagonalizing the augmented Hessian     .... done
Last element of RFO vector              ....  0.918290861
Lowest eigenvalues of augmented Hessian:
 -0.000149946  0.000678998  0.007796814  0.019017072  0.020891181
Length of the computed step             ....  0.431134011
Warning: the length of the step is outside the trust region - taking restricted step instead
The input lambda is                     ....    -0.000150
   iter:   1  x=   -0.000331  g=  530.784749 f(x)=     0.095877
   iter:   2  x=   -0.000434  g=  266.408810 f(x)=     0.027503
   iter:   3  x=   -0.000456  g=  190.989384 f(x)=     0.004180
   iter:   4  x=   -0.000456  g=  178.780983 f(x)=     0.000136
   iter:   5  x=   -0.000456  g=  178.376901 f(x)=     0.000000
   iter:   6  x=   -0.000456  g=  178.376443 f(x)=     0.000000
The output lambda is                    ....    -0.000456 (6 iterations)
The final length of the internal step   ....  0.300000000
Converting the step to cartesian space:
 Initial RMS(Int)=    0.0282216261
Transforming coordinates:
 Iter   0:  RMS(Cart)=    0.0467486994 RMS(Int)=    0.0281730878
 Iter   1:  RMS(Cart)=    0.0009965909 RMS(Int)=    0.0005524493
 Iter   2:  RMS(Cart)=    0.0000410389 RMS(Int)=    0.0000310607
 Iter   3:  RMS(Cart)=    0.0000019518 RMS(Int)=    0.0000012566
 Iter   4:  RMS(Cart)=    0.0000000911 RMS(Int)=    0.0000000758
done
Storing new coordinates                 .... done

                                .--------------------.
          ----------------------|Geometry convergence|-------------------------
          Item                value                   Tolerance       Converged
          ---------------------------------------------------------------------
          Energy change      -0.0001178871            0.0000050000      NO
          RMS gradient        0.0001415865            0.0001000000      NO
          MAX gradient        0.0004667555            0.0003000000      NO
          RMS step            0.0282216261            0.0020000000      NO
          MAX step            0.0649646860            0.0040000000      NO
          ........................................................
          Max(Bonds)      0.0006      Max(Angles)    0.61
          Max(Dihed)        3.72      Max(Improp)    0.00
          ---------------------------------------------------------------------

The optimization has not yet converged - more geometry cycles are needed


    ---------------------------------------------------------------------------
                         Redundant Internal Coordinates
                            (Angstroem and degrees)

        Definition                    Value    dE/dq     Step     New-Value
    ----------------------------------------------------------------------------
     1. B(C   1,C   0)                1.5564  0.000216 -0.0003    1.5560   
     2. B(C   2,C   1)                1.5332 -0.000023 -0.0002    1.5330   
     3. B(C   3,C   0)                1.5565  0.000228 -0.0004    1.5561   
     4. B(C   3,C   2)                1.5333 -0.000004 -0.0002    1.5331   
     5. B(C   4,C   2)                1.4969  0.000012  0.0006    1.4975   
     6. B(C   5,C   4)                1.5134  0.000071 -0.0003    1.5130   
     7. B(C   5,C   2)                1.4994  0.000180  0.0005    1.4998   
     8. B(H   6,C   0)                1.0933 -0.000467  0.0003    1.0936   
     9. B(H   7,C   0)                1.0945  0.000290 -0.0000    1.0944   
    10. B(H   8,C   1)                1.0962  0.000241 -0.0001    1.0961   
    11. B(H   9,C   1)                1.0951 -0.000322  0.0001    1.0952   
    12. B(H  10,C   3)                1.0951 -0.000335  0.0001    1.0952   
    13. B(H  11,C   3)                1.0962  0.000242 -0.0001    1.0961   
    14. B(H  12,C   4)                1.0880 -0.000036 -0.0000    1.0880   
    15. B(H  13,C   4)                1.0880 -0.000031 -0.0000    1.0880   
    16. B(H  14,C   5)                1.0880 -0.000071 -0.0000    1.0880   
    17. B(H  15,C   5)                1.0880 -0.000074  0.0000    1.0880   
    18. A(H   6,C   0,H   7)          108.44 -0.000108    0.16    108.60   
    19. A(C   3,C   0,H   7)          113.16  0.000183   -0.60    112.56   
    20. A(C   3,C   0,H   6)          115.64 -0.000120    0.50    116.15   
    21. A(C   1,C   0,C   3)           90.02  0.000023   -0.04     89.99   
    22. A(C   1,C   0,H   6)          115.65 -0.000128    0.51    116.16   
    23. A(C   1,C   0,H   7)          113.18  0.000189   -0.61    112.57   
    24. A(H   8,C   1,H   9)          108.64 -0.000213    0.18    108.82   
    25. A(C   2,C   1,H   9)          115.84  0.000078    0.56    116.40   
    26. A(C   2,C   1,H   8)          113.42  0.000113   -0.58    112.84   
    27. A(C   0,C   1,H   9)          115.78 -0.000138    0.34    116.12   
    28. A(C   0,C   1,C   2)           88.52 -0.000125   -0.16     88.36   
    29. A(C   0,C   1,H   8)          113.70  0.000338   -0.42    113.28   
    30. A(C   1,C   2,C   5)          126.02 -0.000043    0.01    126.03   
    31. A(C   3,C   2,C   4)          127.81 -0.000097    0.04    127.85   
    32. A(C   1,C   2,C   4)          127.72 -0.000102    0.05    127.77   
    33. A(C   1,C   2,C   3)           91.77  0.000189   -0.06     91.71   
    34. A(C   4,C   2,C   5)           60.67 -0.000011   -0.04     60.64   
    35. A(C   3,C   2,C   5)          126.07 -0.000036    0.00    126.07   
    36. A(H  10,C   3,H  11)          108.67 -0.000210    0.18    108.85   
    37. A(C   2,C   3,H  11)          113.41  0.000110   -0.57    112.84   
    38. A(C   0,C   3,H  11)          113.69  0.000338   -0.41    113.28   
    39. A(C   2,C   3,H  10)          115.84  0.000087    0.55    116.39   
    40. A(C   0,C   3,H  10)          115.77 -0.000138    0.33    116.10   
    41. A(C   0,C   3,C   2)           88.51 -0.000135   -0.16     88.35   
    42. A(C   5,C   4,H  13)          117.93  0.000022   -0.08    117.85   
    43. A(C   2,C   4,H  13)          117.98  0.000041   -0.07    117.91   
    44. A(C   5,C   4,H  12)          117.94  0.000028   -0.08    117.85   
    45. A(C   2,C   4,H  12)          117.98  0.000043   -0.06    117.92   
    46. A(C   2,C   4,C   5)           59.74  0.000056    0.02     59.76   
    47. A(H  12,C   4,H  13)          114.55 -0.000102    0.16    114.71   
    48. A(C   2,C   5,C   4)           59.58 -0.000046    0.02     59.60   
    49. A(H  14,C   5,H  15)          114.60 -0.000092    0.12    114.71   
    50. A(C   4,C   5,H  15)          117.99  0.000063   -0.12    117.87   
    51. A(C   2,C   5,H  15)          117.91  0.000025   -0.00    117.91   
    52. A(C   4,C   5,H  14)          118.01  0.000064   -0.12    117.89   
    53. A(C   2,C   5,H  14)          117.93  0.000027   -0.01    117.92   
    54. D(C   2,C   1,C   0,H   7)   -107.15 -0.000094    2.95   -104.20   
    55. D(H   8,C   1,C   0,H   6)     11.88 -0.000126    3.59     15.47   
    56. D(C   2,C   1,C   0,C   3)      8.18  0.000158    2.14     10.32   
    57. D(C   2,C   1,C   0,H   6)    126.89 -0.000000    2.82    129.70   
    58. D(H   8,C   1,C   0,H   7)    137.84 -0.000219    3.72    141.56   
    59. D(H   8,C   1,C   0,C   3)   -106.83  0.000032    2.91   -103.92   
    60. D(H   9,C   1,C   0,H   6)   -114.97 -0.000009    3.41   -111.56   
    61. D(H   9,C   1,C   0,H   7)     10.99 -0.000103    3.54     14.53   
    62. D(H   9,C   1,C   0,C   3)    126.33  0.000149    2.73    129.06   
    63. D(C   3,C   2,C   1,H   9)   -126.41  0.000032   -2.60   -129.00   
    64. D(C   4,C   2,C   1,H   9)     90.53  0.000053   -2.62     87.91   
    65. D(C   3,C   2,C   1,C   0)     -8.31 -0.000173   -2.19    -10.50   
    66. D(C   4,C   2,C   1,C   0)   -151.38 -0.000152   -2.21   -153.59   
    67. D(C   5,C   2,C   1,H   9)     12.25  0.000154   -2.56      9.69   
    68. D(C   5,C   2,C   1,H   8)   -114.38  0.000285   -2.78   -117.17   
    69. D(C   5,C   2,C   1,C   0)    130.34 -0.000051   -2.15    128.19   
    70. D(C   3,C   2,C   1,H   8)    106.96  0.000162   -2.82    104.14   
    71. D(C   4,C   2,C   1,H   8)    -36.10  0.000183   -2.84    -38.95   
    72. D(C   0,C   3,C   2,C   5)   -130.31  0.000054    2.14   -128.17   
    73. D(C   0,C   3,C   2,C   1)      8.31  0.000172    2.19     10.50   
    74. D(H  11,C   3,C   0,H   6)    -11.89  0.000125   -3.58    -15.47   
    75. D(H  11,C   3,C   0,C   1)    106.81 -0.000040   -2.89    103.92   
    76. D(H  10,C   3,C   0,H   7)    -10.97  0.000105   -3.54    -14.50   
    77. D(H  10,C   3,C   0,H   6)    114.97  0.000013   -3.41    111.57   
    78. D(H  11,C   3,C   0,H   7)   -137.83  0.000217   -3.71   -141.55   
    79. D(H  10,C   3,C   0,C   1)   -126.32 -0.000152   -2.72   -129.04   
    80. D(C   2,C   3,C   0,H   7)    107.17  0.000100   -2.95    104.22   
    81. D(C   2,C   3,C   0,H   6)   -126.89  0.000008   -2.82   -129.71   
    82. D(C   0,C   3,C   2,C   4)    151.33  0.000149    2.21    153.53   
    83. D(H  10,C   3,C   2,C   1)    126.38 -0.000036    2.59    128.98   
    84. D(H  11,C   3,C   2,C   5)    114.43 -0.000275    2.77    117.20   
    85. D(H  11,C   3,C   2,C   4)     36.07 -0.000180    2.83     38.90   
    86. D(H  11,C   3,C   2,C   1)   -106.95 -0.000157    2.81   -104.14   
    87. D(H  10,C   3,C   2,C   5)    -12.24 -0.000154    2.55     -9.69   
    88. D(H  10,C   3,C   2,C   4)    -90.61 -0.000060    2.62    -87.99   
    89. D(C   2,C   3,C   0,C   1)     -8.18 -0.000157   -2.14    -10.32   
    90. D(H  13,C   4,C   2,C   5)    107.71  0.000030   -0.05    107.65   
    91. D(H  13,C   4,C   2,C   1)     -7.02  0.000065   -0.04     -7.06   
    92. D(H  12,C   4,C   2,C   5)   -107.71 -0.000036    0.06   -107.66   
    93. D(H  12,C   4,C   2,C   3)      7.05 -0.000063    0.03      7.09   
    94. D(H  12,C   4,C   2,C   1)    137.57 -0.000000    0.07    137.64   
    95. D(H  13,C   4,C   2,C   3)   -137.53  0.000002   -0.08   -137.61   
    96. D(C   5,C   4,C   2,C   3)    114.76 -0.000028   -0.02    114.74   
    97. D(C   5,C   4,C   2,C   1)   -114.72  0.000035    0.01   -114.71   
    98. D(H  15,C   5,C   4,H  13)     -0.17 -0.000076    0.10     -0.06   
    99. D(H  15,C   5,C   4,C   2)    107.62 -0.000015    0.07    107.69   
   100. D(H  14,C   5,C   4,H  13)    144.58 -0.000048   -0.02    144.56   
   101. D(H  14,C   5,C   4,H  12)      0.16  0.000073   -0.09      0.07   
   102. D(C   2,C   5,C   4,H  13)   -107.79 -0.000061    0.04   -107.75   
   103. D(C   2,C   5,C   4,H  12)    107.79  0.000060   -0.03    107.76   
   104. D(H  15,C   5,C   2,C   4)   -107.75 -0.000049    0.14   -107.61   
   105. D(H  15,C   5,C   2,C   3)    134.81  0.000070    0.16    134.97   
   106. D(H  15,C   5,C   2,C   1)      9.59 -0.000173    0.14      9.72   
   107. D(H  14,C   5,C   4,C   2)   -107.63  0.000013   -0.06   -107.69   
   108. D(H  14,C   5,C   2,C   4)    107.77  0.000049   -0.14    107.63   
   109. D(H  14,C   5,C   2,C   3)     -9.67  0.000168   -0.12     -9.79   
   110. D(H  14,C   5,C   2,C   1)   -134.90 -0.000074   -0.15   -135.04   
   111. D(H  15,C   5,C   4,H  12)   -144.59  0.000045    0.04   -144.55   
   112. D(C   4,C   5,C   2,C   3)   -117.44  0.000119    0.02   -117.42   
   113. D(C   4,C   5,C   2,C   1)    117.34 -0.000124   -0.01    117.33   
    ----------------------------------------------------------------------------

         *************************************************************
         *                GEOMETRY OPTIMIZATION CYCLE   7            *
         *************************************************************
---------------------------------
CARTESIAN COORDINATES (ANGSTROEM)
---------------------------------
  C     -1.804454   -0.135858    0.232765
  C     -0.594933    0.078377    1.188306
  C      0.325756   -0.006411   -0.034188
  C     -0.825178   -0.489571   -0.923969
  C      1.760472   -0.434147   -0.074270
  C      1.380520    0.989463   -0.416220
  H     -2.513625   -0.917259    0.520038
  H     -2.360308    0.787991    0.044791
  H     -0.446275   -0.748993    1.891776
  H     -0.580411    1.021684    1.744629
  H     -0.973976    0.051630   -1.864414
  H     -0.776527   -1.563537   -1.137753
  H      2.075393   -1.085441   -0.886905
  H      2.265531   -0.611877    0.872819
  H      1.438761    1.295337   -1.458724
  H      1.629254    1.768513    0.301319

----------------------------
CARTESIAN COORDINATES (A.U.)
----------------------------
  NO LB      ZA    FRAG     MASS         X           Y           Z
   0 C     6.0000    0    12.011   -3.409925   -0.256735    0.439862
   1 C     6.0000    0    12.011   -1.124260    0.148111    2.245572
   2 C     6.0000    0    12.011    0.615590   -0.012116   -0.064606
   3 C     6.0000    0    12.011   -1.559361   -0.925155   -1.746049
   4 C     6.0000    0    12.011    3.326810   -0.820420   -0.140351
   5 C     6.0000    0    12.011    2.608805    1.869814   -0.786542
   6 H     1.0000    0     1.008   -4.750063   -1.733369    0.982729
   7 H     1.0000    0     1.008   -4.460335    1.489087    0.084643
   8 H     1.0000    0     1.008   -0.843337   -1.415391    3.574939
   9 H     1.0000    0     1.008   -1.096818    1.930704    3.296871
  10 H     1.0000    0     1.008   -1.840548    0.097567   -3.523231
  11 H     1.0000    0     1.008   -1.467423   -2.954657   -2.150041
  12 H     1.0000    0     1.008    3.921924   -2.051187   -1.676007
  13 H     1.0000    0     1.008    4.281233   -1.156279    1.649390
  14 H     1.0000    0     1.008    2.718864    2.447832   -2.756589
  15 H     1.0000    0     1.008    3.078844    3.342006    0.569410

--------------------------------
INTERNAL COORDINATES (ANGSTROEM)
--------------------------------
 C      0   0   0     0.000000000000     0.00000000     0.00000000
 C      1   0   0     1.556244500420     0.00000000     0.00000000
 C      2   1   0     1.532758497118    88.25315671     0.00000000
 C      3   2   1     1.532907075349    91.68443125   349.51929600
 C      3   2   1     1.497656402533   127.77594792   206.43030638
 C      3   2   1     1.500080406729   126.06874904   128.18340713
 H      1   2   3     1.093634143998   116.17125506   129.69340779
 H      1   2   3     1.094442610828   112.58078545   255.79409864
 H      2   1   3     1.096134088592   113.30019478   245.78134654
 H      2   1   3     1.095233333359   116.15200207   118.73726885
 H      4   3   2     1.095205336445   116.40322877   128.95284740
 H      4   3   2     1.096117884148   112.87402373   255.85948790
 H      5   3   2     1.087995205769   117.92032688   137.61469872
 H      5   3   2     1.087957312097   117.90943660   352.92095058
 H      6   3   2     1.088009658161   117.92392417   224.98951286
 H      6   3   2     1.087956404737   117.91577525     9.74519345

---------------------------
INTERNAL COORDINATES (A.U.)
---------------------------
 C      0   0   0     0.000000000000     0.00000000     0.00000000
 C      1   0   0     2.940875903215     0.00000000     0.00000000
 C      2   1   0     2.896493788994    88.25315671     0.00000000
 C      3   2   1     2.896774561161    91.68443125   349.51929600
 C      3   2   1     2.830160443501   127.77594792   206.43030638
 C      3   2   1     2.834741147579   126.06874904   128.18340713
 H      1   2   3     2.066669022861   116.17125506   129.69340779
 H      1   2   3     2.068196803759   112.58078545   255.79409864
 H      2   1   3     2.071393233494   113.30019478   245.78134654
 H      2   1   3     2.069691052790   116.15200207   118.73726885
 H      4   3   2     2.069638146291   116.40322877   128.95284740
 H      4   3   2     2.071362611533   112.87402373   255.85948790
 H      5   3   2     2.056012973924   117.92032688   137.61469872
 H      5   3   2     2.055941365261   117.90943660   352.92095058
 H      6   3   2     2.056040284986   117.92392417   224.98951286
 H      6   3   2     2.055939650599   117.91577525     9.74519345


           ************************************************************
           *        Program running with 6 parallel MPI-processes     *
           *              working on a common directory               *
           ************************************************************
------------------------------------------------------------------------------
                   ___                                                        
                  /   \      - P O W E R E D   B Y -                         
                 /     \                                                     
                 |  |  |   _    _      __       _____    __    __             
                 |  |  |  | |  | |    /  \     |  _  \  |  |  /  |          
                  \  \/   | |  | |   /    \    | | | |  |  | /  /          
                 / \  \   | |__| |  /  /\  \   | |_| |  |  |/  /          
                |  |  |   |  __  | /  /__\  \  |    /   |      \           
                |  |  |   | |  | | |   __   |  |    \   |  |\   \          
                \     /   | |  | | |  |  |  |  | |\  \  |  | \   \       
                 \___/    |_|  |_| |__|  |__|  |_| \__\ |__|  \__/        
                                                                              
                      - O R C A' S   B I G   F R I E N D -                    
                                      &                                       
                       - I N T E G R A L  F E E D E R -                       
                                                                              
 v1 FN, 2020, v2 2021                                                         
------------------------------------------------------------------------------


Reading SHARK input file file.SHARKINP.tmp ... ok
----------------------
SHARK INTEGRAL PACKAGE
----------------------

Number of atoms                             ...     16
Number of basis functions                   ...    168
Number of shells                            ...     88
Maximum angular momentum                    ...      2
Integral batch strategy                     ... SHARK/LIBINT Hybrid
RI-J (if used) integral strategy            ... SPLIT-RIJ (Revised 2003 algorithm where possible)
Printlevel                                  ...      1
Contraction scheme used                     ... SEGMENTED contraction
Coulomb Range Separation                    ... NOT USED
Exchange Range Separation                   ... Long Range
   Mu parameter                             ...  0.300000
   Scaling (regular/separated)              ...  0.167000  0.833000
Finite Nucleus Model                        ... NOT USED
Auxiliary Coulomb fitting basis             ... AVAILABLE
   # of basis functions in Aux-J            ...    404
   # of shells in Aux-J                     ...    140
   Maximum angular momentum in Aux-J        ...      4
Auxiliary J/K fitting basis                 ... NOT available
Auxiliary Correlation fitting basis         ... NOT available
Auxiliary 'external' fitting basis          ... NOT available
Integral threshold                          ...     2.500000e-11
Primitive cut-off                           ...     2.500000e-12
Primitive pair pre-selection threshold      ...     2.500000e-12

Calculating pre-screening integrals         ... done (  0.0 sec) Dimension = 88
Organizing shell pair data                  ... done (  0.0 sec)
Shell pair information
Total number of shell pairs                 ...      3916
Shell pairs after pre-screening             ...      3853
Total number of primitive shell pairs       ...     13359
Primitive shell pairs kept                  ...     10510
          la=0 lb=0:   1463 shell pairs
          la=1 lb=0:   1484 shell pairs
          la=1 lb=1:    394 shell pairs
          la=2 lb=0:    324 shell pairs
          la=2 lb=1:    167 shell pairs
          la=2 lb=2:     21 shell pairs

Calculating one electron integrals          ... done (  0.0 sec)
Calculating RI/J V-Matrix + Cholesky decomp.... done (  0.0 sec)
Calculating Nuclear repulsion               ... done (  0.0 sec) ENN=    237.563414391080 Eh

SHARK setup successfully completed in   0.2 seconds

Maximum memory used throughout the entire GTOINT-calculation: 13.3 MB


           ************************************************************
           *        Program running with 6 parallel MPI-processes     *
           *              working on a common directory               *
           ************************************************************

Diagonalization of the overlap matrix:
Smallest eigenvalue                        ... 1.256e-05
Time for diagonalization                   ...    0.009 sec
Threshold for overlap eigenvalues          ... 1.000e-08
Number of eigenvalues below threshold      ... 0
Time for construction of square roots      ...    0.006 sec
Total time needed                          ...    0.015 sec

-------------------
DFT GRID GENERATION
-------------------

General Integration Accuracy     IntAcc      ... 4.388
Radial Grid Type                 RadialGrid  ... OptM3 with GC (2021)
Angular Grid (max. ang.)         AngularGrid ... 4 (Lebedev-302)
Angular grid pruning method      GridPruning ... 4 (adaptive)
Weight generation scheme         WeightScheme... Becke
Basis function cutoff            BFCut       ... 1.0000e-11
Integration weight cutoff        WCut        ... 1.0000e-14
Angular grids for H and He will be reduced by one unit
Partially contracted basis set               ... off
Rotationally invariant grid construction     ... off

Total number of grid points                  ...    71514
Total number of batches                      ...     1125
Average number of points per batch           ...       63
Average number of grid points per atom       ...     4470
Time for grid setup =    0.443 sec

--------------------
COSX GRID GENERATION
--------------------

GRIDX 1
-------
General Integration Accuracy     IntAcc      ... 3.816
Radial Grid Type                 RadialGrid  ... OptM3 with GC (2021)
Angular Grid (max. ang.)         AngularGrid ... 1 (Lebedev-50)
Angular grid pruning method      GridPruning ... 4 (adaptive)
Weight generation scheme         WeightScheme... Becke
Basis function cutoff            BFCut       ... 1.0000e-11
Integration weight cutoff        WCut        ... 1.0000e-14
Angular grids for H and He will be reduced by one unit
Partially contracted basis set               ... on
Rotationally invariant grid construction     ... off

Total number of grid points                  ...     8975
Total number of batches                      ...      149
Average number of points per batch           ...       60
Average number of grid points per atom       ...      561
UseSFitting                                  ... on

GRIDX 2
-------
General Integration Accuracy     IntAcc      ... 4.020
Radial Grid Type                 RadialGrid  ... OptM3 with GC (2021)
Angular Grid (max. ang.)         AngularGrid ... 2 (Lebedev-110)
Angular grid pruning method      GridPruning ... 4 (adaptive)
Weight generation scheme         WeightScheme... Becke
Basis function cutoff            BFCut       ... 1.0000e-11
Integration weight cutoff        WCut        ... 1.0000e-14
Angular grids for H and He will be reduced by one unit
Partially contracted basis set               ... on
Rotationally invariant grid construction     ... off

Total number of grid points                  ...    20916
Total number of batches                      ...      334
Average number of points per batch           ...       62
Average number of grid points per atom       ...     1307
UseSFitting                                  ... on

GRIDX 3
-------
General Integration Accuracy     IntAcc      ... 4.338
Radial Grid Type                 RadialGrid  ... OptM3 with GC (2021)
Angular Grid (max. ang.)         AngularGrid ... 3 (Lebedev-194)
Angular grid pruning method      GridPruning ... 4 (adaptive)
Weight generation scheme         WeightScheme... Becke
Basis function cutoff            BFCut       ... 1.0000e-11
Integration weight cutoff        WCut        ... 1.0000e-14
Angular grids for H and He will be reduced by one unit
Partially contracted basis set               ... on
Rotationally invariant grid construction     ... off

Total number of grid points                  ...    47031
Total number of batches                      ...      741
Average number of points per batch           ...       63
Average number of grid points per atom       ...     2939
UseSFitting                                  ... on

Time for X-Grid setup             =    0.407 sec

--------------
SCF ITERATIONS
--------------
ITER       Energy         Delta-E        Max-DP      RMS-DP      [F,P]     Damp
               ***  Starting incremental Fock matrix formation  ***
  0   -234.7301999158   0.000000000000 0.02140658  0.00030161  0.0180005 0.7000
                      *** Initiating the SOSCF procedure ***
                      *** Re-Reading the Fockian *** 
                      *** Removing any level shift *** 
ITER      Energy       Delta-E        Grad      Rot      Max-DP    RMS-DP
  1   -234.73055372  -0.0003538050  0.001275  0.001275  0.071342  0.000983
               *** Restarting incremental Fock matrix formation ***
  2   -234.73164678  -0.0010930572  0.001409  0.001763  0.020646  0.000301
  3   -234.73174013  -0.0000933559  0.000446  0.000812  0.005822  0.000111
  4   -234.73175000  -0.0000098613  0.000034  0.000052  0.001204  0.000021
  5   -234.73175006  -0.0000000642  0.000026  0.000015  0.000249  0.000006
  6   -234.73175008  -0.0000000236  0.000003  0.000006  0.000832  0.000009
                  ***Gradient check signals convergence***
              ***Rediagonalizing the Fockian in SOSCF/NRSCF***

               *****************************************************
               *                     SUCCESS                       *
               *           SCF CONVERGED AFTER   7 CYCLES          *
               *****************************************************

Old exchange energy                            =    -11.753502947 Eh
New exchange energy                            =    -11.753485669 Eh
Exchange energy change after final integration =      0.000017278 Eh
Total energy after final integration           =   -234.731732806 Eh
Final COS-X integration done in                =     4.573 sec
Total Energy       :         -234.73173281 Eh           -6387.37518 eV
  Last Energy change         ...   -2.2632e-10  Tolerance :   1.0000e-08
  Last MAX-Density change    ...    2.6645e-15  Tolerance :   1.0000e-07
             **** THE GBW FILE WAS UPDATED (file.gbw) ****
             **** DENSITY file.scfp WAS UPDATED ****
             **** ENERGY FILE WAS UPDATED (file.en.tmp) ****
             **** THE GBW FILE WAS UPDATED (file.gbw) ****
             **** DENSITY file.scfp WAS UPDATED ****
Total SCF time: 0 days 0 hours 0 min 22 sec 

Maximum memory used throughout the entire SCF-calculation: 54.7 MB


-------------------------------------------------------------------------------
                          DFT DISPERSION CORRECTION                            
                                                                               
                              DFTD3 V3.1  Rev 1                                
                          USING Becke-Johnson damping                          
-------------------------------------------------------------------------------
-------------------------   ----------------
Dispersion correction           -0.023085015
-------------------------   ----------------


-------------------------   --------------------
FINAL SINGLE POINT ENERGY      -234.754817820825
-------------------------   --------------------


           ************************************************************
           *        Program running with 6 parallel MPI-processes     *
           *              working on a common directory               *
           ************************************************************
------------------------------------------------------------------------------
                         ORCA SCF GRADIENT CALCULATION
------------------------------------------------------------------------------

 ... reading COSX grid (gridx3)
Gradient of the Kohn-Sham DFT energy:
Kohn-Sham wavefunction type      ... RKS
Hartree-Fock exchange scaling    ...    0.167
Number of operators              ...    1
Number of atoms                  ...   16
Basis set dimensions             ...  168
Integral neglect threshold       ... 2.5e-11
Integral primitive cutoff        ... 2.5e-12
SHARK Integral package           ... ON

Nuc. rep. gradient       (SHARK) ... done (  0.0 sec)
HCore & Overlap gradient (SHARK) ... done (  0.1 sec)
RI-J gradient            (SHARK) ... done (  0.3 sec)
COSX-gradient                    ... done (  5.1 sec)
Exchange-correlation gradient    ... done
Dispersion correction            ... done

------------------
CARTESIAN GRADIENT
------------------

   1   C   :    0.000035699    0.000450487   -0.000106515
   2   C   :    0.000672748   -0.000318405    0.000656008
   3   C   :   -0.002547581    0.001004641    0.000008846
   4   C   :    0.000526723   -0.000745852   -0.000592817
   5   C   :    0.000083578    0.000141699   -0.000057751
   6   C   :    0.001188144   -0.000408968   -0.000014034
   7   H   :    0.000225895    0.000135087   -0.000062996
   8   H   :   -0.000242865    0.000058222   -0.000003545
   9   H   :    0.000280479    0.000179218    0.000319596
  10   H   :   -0.000281416   -0.000172850   -0.000011555
  11   H   :   -0.000272598   -0.000131545    0.000158805
  12   H   :    0.000198725   -0.000023058   -0.000418404
  13   H   :   -0.000005208    0.000103972   -0.000055626
  14   H   :   -0.000003482    0.000122053   -0.000019533
  15   H   :    0.000025947   -0.000140516   -0.000010438
  16   H   :    0.000023868   -0.000119912    0.000049243

Difference to translation invariance:
           :   -0.0000913432    0.0001342726   -0.0001607173

Difference to rotation invariance:
           :   -0.0002393161    0.0000514770   -0.0000378491

Norm of the cartesian gradient     ...    0.0035143897
RMS gradient                       ...    0.0005072585
MAX gradient                       ...    0.0025475806

-------
TIMINGS
-------

Total SCF gradient time            ...        7.367 sec

One electron gradient       ....       0.057 sec  (  0.8%)
RI-J Coulomb gradient       ....       0.305 sec  (  4.1%)
COSX gradient               ....       5.139 sec  ( 69.8%)
XC gradient                 ....       1.437 sec  ( 19.5%)

Maximum memory used throughout the entire SCFGRAD-calculation: 42.2 MB
------------------------------------------------------------------------------
                         ORCA GEOMETRY RELAXATION STEP
------------------------------------------------------------------------------

Reading the OPT-File                    .... done
Getting information on internals        .... done
Copying old internal coords+grads       .... done
Making the new internal coordinates     .... (new redundants).... done
Validating the new internal coordinates .... (new redundants).... done
Calculating the B-matrix                .... done
Calculating the G,G- and P matrices     .... done
Transforming gradient to internals      .... done
Projecting the internal gradient        .... done
Number of atoms                         ....  16
Number of internal coordinates          .... 113
Current Energy                          ....  -234.754817821 Eh
Current gradient norm                   ....     0.003514390 Eh/bohr
Maximum allowed component of the step   ....  0.300
Current trust radius                    ....  0.300
Updating the Hessian (BFGS)             .... done
Forming the augmented Hessian           .... done
Diagonalizing the augmented Hessian     .... done
Last element of RFO vector              ....  0.866676429
Lowest eigenvalues of augmented Hessian:
 -0.000179635  0.000427278  0.009896868  0.019016450  0.020894382
Length of the computed step             ....  0.575613546
Warning: the length of the step is outside the trust region - taking restricted step instead
The input lambda is                     ....    -0.000180
   iter:   1  x=   -0.000346  g= 1448.600869 f(x)=     0.241331
   iter:   2  x=   -0.000501  g=  569.495032 f(x)=     0.088183
   iter:   3  x=   -0.000585  g=  292.620632 f(x)=     0.024583
   iter:   4  x=   -0.000601  g=  215.137833 f(x)=     0.003477
   iter:   5  x=   -0.000602  g=  203.479279 f(x)=     0.000095
   iter:   6  x=   -0.000602  g=  203.153837 f(x)=     0.000000
   iter:   7  x=   -0.000602  g=  203.153575 f(x)=     0.000000
The output lambda is                    ....    -0.000602 (7 iterations)
The final length of the internal step   ....  0.300000000
Converting the step to cartesian space:
 Initial RMS(Int)=    0.0282216261
Transforming coordinates:
 Iter   0:  RMS(Cart)=    0.0477588096 RMS(Int)=    0.0281767006
 Iter   1:  RMS(Cart)=    0.0010276676 RMS(Int)=    0.0005549779
 Iter   2:  RMS(Cart)=    0.0000414487 RMS(Int)=    0.0000291110
 Iter   3:  RMS(Cart)=    0.0000019266 RMS(Int)=    0.0000011893
 Iter   4:  RMS(Cart)=    0.0000000873 RMS(Int)=    0.0000000689
done
Storing new coordinates                 .... done

                                .--------------------.
          ----------------------|Geometry convergence|-------------------------
          Item                value                   Tolerance       Converged
          ---------------------------------------------------------------------
          Energy change      -0.0000861392            0.0000050000      NO
          RMS gradient        0.0001604080            0.0001000000      NO
          MAX gradient        0.0004028924            0.0003000000      NO
          RMS step            0.0282216261            0.0020000000      NO
          MAX step            0.0594511078            0.0040000000      NO
          ........................................................
          Max(Bonds)      0.0009      Max(Angles)    0.49
          Max(Dihed)        3.41      Max(Improp)    0.00
          ---------------------------------------------------------------------

The optimization has not yet converged - more geometry cycles are needed


    ---------------------------------------------------------------------------
                         Redundant Internal Coordinates
                            (Angstroem and degrees)

        Definition                    Value    dE/dq     Step     New-Value
    ----------------------------------------------------------------------------
     1. B(C   1,C   0)                1.5562  0.000217 -0.0008    1.5554   
     2. B(C   2,C   1)                1.5328  0.000073  0.0002    1.5329   
     3. B(C   3,C   0)                1.5563  0.000239 -0.0009    1.5554   
     4. B(C   3,C   2)                1.5329  0.000114  0.0001    1.5330   
     5. B(C   4,C   2)                1.4977  0.000160 -0.0003    1.4973   
     6. B(C   5,C   4)                1.5126 -0.000161  0.0005    1.5131   
     7. B(C   5,C   2)                1.5001  0.000403 -0.0001    1.5000   
     8. B(H   6,C   0)                1.0936 -0.000254  0.0004    1.0940   
     9. B(H   7,C   0)                1.0944  0.000161 -0.0001    1.0943   
    10. B(H   8,C   1)                1.0961  0.000125 -0.0001    1.0960   
    11. B(H   9,C   1)                1.0952 -0.000165  0.0001    1.0954   
    12. B(H  10,C   3)                1.0952 -0.000174  0.0002    1.0954   
    13. B(H  11,C   3)                1.0961  0.000116 -0.0001    1.0961   
    14. B(H  12,C   4)                1.0880 -0.000022 -0.0000    1.0880   
    15. B(H  13,C   4)                1.0880 -0.000027 -0.0000    1.0879   
    16. B(H  14,C   5)                1.0880 -0.000043 -0.0000    1.0880   
    17. B(H  15,C   5)                1.0880 -0.000042 -0.0000    1.0880   
    18. A(H   6,C   0,H   7)          108.60  0.000018    0.16    108.75   
    19. A(C   3,C   0,H   7)          112.57  0.000063   -0.46    112.10   
    20. A(C   3,C   0,H   6)          116.16 -0.000180    0.41    116.57   
    21. A(C   1,C   0,C   3)           89.92  0.000241   -0.14     89.78   
    22. A(C   1,C   0,H   6)          116.17 -0.000178    0.41    116.58   
    23. A(C   1,C   0,H   7)          112.58  0.000063   -0.47    112.11   
    24. A(H   8,C   1,H   9)          108.80 -0.000192    0.20    109.00   
    25. A(C   2,C   1,H   9)          116.41  0.000202    0.38    116.79   
    26. A(C   2,C   1,H   8)          112.87  0.000074   -0.46    112.41   
    27. A(C   0,C   1,H   9)          116.15 -0.000022    0.40    116.56   
    28. A(C   0,C   1,C   2)           88.25 -0.000301   -0.12     88.13   
    29. A(C   0,C   1,H   8)          113.30  0.000265   -0.49    112.81   
    30. A(C   1,C   2,C   5)          126.07 -0.000030   -0.23    125.84   
    31. A(C   3,C   2,C   4)          127.86 -0.000159    0.30    128.16   
    32. A(C   1,C   2,C   4)          127.78 -0.000158    0.31    128.08   
    33. A(C   1,C   2,C   3)           91.68  0.000342   -0.22     91.46   
    34. A(C   4,C   2,C   5)           60.61 -0.000182    0.03     60.64   
    35. A(C   3,C   2,C   5)          126.11 -0.000011   -0.26    125.85   
    36. A(H  10,C   3,H  11)          108.83 -0.000190    0.18    109.01   
    37. A(C   2,C   3,H  11)          112.87  0.000080   -0.46    112.41   
    38. A(C   0,C   3,H  11)          113.30  0.000275   -0.49    112.81   
    39. A(C   2,C   3,H  10)          116.40  0.000207    0.39    116.79   
    40. A(C   0,C   3,H  10)          116.13 -0.000026    0.42    116.55   
    41. A(C   0,C   3,C   2)           88.25 -0.000322   -0.12     88.13   
    42. A(C   5,C   4,H  13)          117.85 -0.000085   -0.04    117.81   
    43. A(C   2,C   4,H  13)          117.91 -0.000051   -0.04    117.87   
    44. A(C   5,C   4,H  12)          117.86 -0.000074   -0.04    117.82   
    45. A(C   2,C   4,H  12)          117.92 -0.000045   -0.03    117.89   
    46. A(C   2,C   4,C   5)           59.78  0.000164   -0.01     59.77   
    47. A(H  12,C   4,H  13)          114.71  0.000094    0.09    114.81   
    48. A(C   2,C   5,C   4)           59.62  0.000018   -0.02     59.59   
    49. A(H  14,C   5,H  15)          114.73  0.000093    0.08    114.81   
    50. A(C   4,C   5,H  15)          117.87 -0.000054   -0.08    117.79   
    51. A(C   2,C   5,H  15)          117.92 -0.000030    0.04    117.96   
    52. A(C   4,C   5,H  14)          117.89 -0.000054   -0.08    117.81   
    53. A(C   2,C   5,H  14)          117.92 -0.000025    0.03    117.95   
    54. D(C   2,C   1,C   0,H   7)   -104.21 -0.000086    2.65   -101.56   
    55. D(H   8,C   1,C   0,H   6)     15.47  0.000000    3.14     18.62   
    56. D(C   2,C   1,C   0,C   3)     10.32  0.000106    1.99     12.31   
    57. D(C   2,C   1,C   0,H   6)    129.69 -0.000013    2.50    132.19   
    58. D(H   8,C   1,C   0,H   7)    141.58 -0.000072    3.30    144.87   
    59. D(H   8,C   1,C   0,C   3)   -103.90  0.000119    2.64   -101.27   
    60. D(H   9,C   1,C   0,H   6)   -111.57  0.000048    2.94   -108.63   
    61. D(H   9,C   1,C   0,H   7)     14.53 -0.000025    3.10     17.63   
    62. D(H   9,C   1,C   0,C   3)    129.05  0.000167    2.43    131.49   
    63. D(C   3,C   2,C   1,H   9)   -128.98  0.000026   -2.49   -131.48   
    64. D(C   4,C   2,C   1,H   9)     87.93  0.000007   -3.18     84.75   
    65. D(C   3,C   2,C   1,C   0)    -10.48 -0.000117   -2.03    -12.51   
    66. D(C   4,C   2,C   1,C   0)   -153.57 -0.000137   -2.71   -156.28   
    67. D(C   5,C   2,C   1,H   9)      9.68  0.000372   -3.22      6.46   
    68. D(C   5,C   2,C   1,H   8)   -117.19  0.000396   -3.41   -120.60   
    69. D(C   5,C   2,C   1,C   0)    128.18  0.000228   -2.75    125.43   
    70. D(C   3,C   2,C   1,H   8)    104.14  0.000050   -2.68    101.46   
    71. D(C   4,C   2,C   1,H   8)    -38.95  0.000031   -3.37    -42.32   
    72. D(C   0,C   3,C   2,C   5)   -128.16 -0.000218    2.73   -125.43   
    73. D(C   0,C   3,C   2,C   1)     10.48  0.000116    2.03     12.51   
    74. D(H  11,C   3,C   0,H   6)    -15.48 -0.000002   -3.14    -18.63   
    75. D(H  11,C   3,C   0,C   1)    103.90 -0.000119   -2.63    101.27   
    76. D(H  10,C   3,C   0,H   7)    -14.50  0.000033   -3.11    -17.61   
    77. D(H  10,C   3,C   0,H   6)    111.58 -0.000041   -2.96    108.62   
    78. D(H  11,C   3,C   0,H   7)   -141.56  0.000072   -3.30   -144.86   
    79. D(H  10,C   3,C   0,C   1)   -129.03 -0.000158   -2.45   -131.48   
    80. D(C   2,C   3,C   0,H   7)    104.22  0.000088   -2.66    101.56   
    81. D(C   2,C   3,C   0,H   6)   -129.70  0.000014   -2.50   -132.20   
    82. D(C   0,C   3,C   2,C   4)    153.52  0.000136    2.72    156.24   
    83. D(H  10,C   3,C   2,C   1)    128.95 -0.000042    2.51    131.47   
    84. D(H  11,C   3,C   2,C   5)    117.22 -0.000387    3.39    120.61   
    85. D(H  11,C   3,C   2,C   4)     38.90 -0.000033    3.38     42.28   
    86. D(H  11,C   3,C   2,C   1)   -104.14 -0.000054    2.69   -101.45   
    87. D(H  10,C   3,C   2,C   5)     -9.68 -0.000376    3.22     -6.47   
    88. D(H  10,C   3,C   2,C   4)    -88.01 -0.000022    3.20    -84.80   
    89. D(C   2,C   3,C   0,C   1)    -10.32 -0.000103   -1.99    -12.30   
    90. D(H  13,C   4,C   2,C   5)    107.65 -0.000020   -0.04    107.62   
    91. D(H  13,C   4,C   2,C   1)     -7.08  0.000086    0.33     -6.75   
    92. D(H  12,C   4,C   2,C   5)   -107.65  0.000008    0.04   -107.62   
    93. D(H  12,C   4,C   2,C   3)      7.11 -0.000073   -0.37      6.74   
    94. D(H  12,C   4,C   2,C   1)    137.61  0.000114    0.41    138.02   
    95. D(H  13,C   4,C   2,C   3)   -137.58 -0.000101   -0.44   -138.03   
    96. D(C   5,C   4,C   2,C   3)    114.76 -0.000081   -0.41    114.36   
    97. D(C   5,C   4,C   2,C   1)   -114.73  0.000105    0.37   -114.36   
    98. D(H  15,C   5,C   4,H  13)     -0.06 -0.000043    0.11      0.06   
    99. D(H  15,C   5,C   4,C   2)    107.69 -0.000007    0.08    107.77   
   100. D(H  14,C   5,C   4,H  13)    144.56 -0.000036   -0.02    144.53   
   101. D(H  14,C   5,C   4,H  12)      0.07  0.000038   -0.08     -0.02   
   102. D(C   2,C   5,C   4,H  13)   -107.75 -0.000036    0.03   -107.72   
   103. D(C   2,C   5,C   4,H  12)    107.76  0.000038   -0.03    107.74   
   104. D(H  15,C   5,C   2,C   4)   -107.61  0.000045    0.12   -107.49   
   105. D(H  15,C   5,C   2,C   3)    134.94  0.000339   -0.33    134.61   
   106. D(H  15,C   5,C   2,C   1)      9.75 -0.000243    0.58     10.32   
   107. D(H  14,C   5,C   4,C   2)   -107.69  0.000000   -0.06   -107.75   
   108. D(H  14,C   5,C   2,C   4)    107.63 -0.000048   -0.11    107.52   
   109. D(H  14,C   5,C   2,C   3)     -9.81  0.000246   -0.57    -10.38   
   110. D(H  14,C   5,C   2,C   1)   -135.01 -0.000337    0.34   -134.67   
   111. D(H  15,C   5,C   4,H  12)   -144.55  0.000031    0.05   -144.49   
   112. D(C   4,C   5,C   2,C   3)   -117.45  0.000294   -0.45   -117.90   
   113. D(C   4,C   5,C   2,C   1)    117.36 -0.000288    0.45    117.81   
    ----------------------------------------------------------------------------

         *************************************************************
         *                GEOMETRY OPTIMIZATION CYCLE   8            *
         *************************************************************
---------------------------------
CARTESIAN COORDINATES (ANGSTROEM)
---------------------------------
  C     -1.801070   -0.112200    0.226018
  C     -0.593300    0.056837    1.191901
  C      0.327473   -0.018456   -0.030985
  C     -0.822993   -0.509762   -0.916523
  C      1.769581   -0.419509   -0.079135
  C      1.361810    0.997506   -0.416490
  H     -2.552951   -0.855413    0.507446
  H     -2.304259    0.838630    0.025233
  H     -0.464510   -0.798071    1.865578
  H     -0.560659    0.981129    1.778802
  H     -0.958947   -0.001182   -1.877105
  H     -0.786368   -1.591741   -1.087738
  H      2.091809   -1.062928   -0.895111
  H      2.282073   -0.588863    0.865445
  H      1.410603    1.305135   -1.458959
  H      1.601707    1.778788    0.301623

----------------------------
CARTESIAN COORDINATES (A.U.)
----------------------------
  NO LB      ZA    FRAG     MASS         X           Y           Z
   0 C     6.0000    0    12.011   -3.403528   -0.212027    0.427112
   1 C     6.0000    0    12.011   -1.121174    0.107406    2.252367
   2 C     6.0000    0    12.011    0.618835   -0.034878   -0.058554
   3 C     6.0000    0    12.011   -1.555231   -0.963311   -1.731978
   4 C     6.0000    0    12.011    3.344023   -0.792758   -0.149543
   5 C     6.0000    0    12.011    2.573448    1.885013   -0.787051
   6 H     1.0000    0     1.008   -4.824379   -1.616495    0.958934
   7 H     1.0000    0     1.008   -4.354418    1.584782    0.047683
   8 H     1.0000    0     1.008   -0.877797   -1.508136    3.525431
   9 H     1.0000    0     1.008   -1.059491    1.854065    3.361449
  10 H     1.0000    0     1.008   -1.812147   -0.002234   -3.547214
  11 H     1.0000    0     1.008   -1.486021   -3.007954   -2.055526
  12 H     1.0000    0     1.008    3.952946   -2.008643   -1.691515
  13 H     1.0000    0     1.008    4.312493   -1.112789    1.635453
  14 H     1.0000    0     1.008    2.665654    2.466348   -2.757033
  15 H     1.0000    0     1.008    3.026788    3.361422    0.569985

--------------------------------
INTERNAL COORDINATES (ANGSTROEM)
--------------------------------
 C      0   0   0     0.000000000000     0.00000000     0.00000000
 C      1   0   0     1.555702935191     0.00000000     0.00000000
 C      2   1   0     1.532626208998    88.03367619     0.00000000
 C      3   2   1     1.532687448004    91.47793250   347.50234415
 C      3   2   1     1.497610030578   128.12104541   203.74248582
 C      3   2   1     1.500215066279   125.87214075   125.42419855
 H      1   2   3     1.094026003607   116.59350271   132.18532420
 H      1   2   3     1.094345519489   112.11575843   258.44568814
 H      2   1   3     1.096036201808   112.83554388   246.43759692
 H      2   1   3     1.095369602730   116.58223296   119.17670618
 H      4   3   2     1.095378834162   116.80791805   131.45694206
 H      4   3   2     1.096053194095   112.43324145   258.55378405
 H      5   3   2     1.087950868549   117.88454908   137.99449513
 H      5   3   2     1.087914909296   117.86509253   353.23464257
 H      6   3   2     1.088006872062   117.94406447   225.36282367
 H      6   3   2     1.087951460452   117.95225084    10.35391219

---------------------------
INTERNAL COORDINATES (A.U.)
---------------------------
 C      0   0   0     0.000000000000     0.00000000     0.00000000
 C      1   0   0     2.939852493248     0.00000000     0.00000000
 C      2   1   0     2.896243800675    88.03367619     0.00000000
 C      3   2   1     2.896359525627    91.47793250   347.50234415
 C      3   2   1     2.830072813206   128.12104541   203.74248582
 C      3   2   1     2.834995617250   125.87214075   125.42419855
 H      1   2   3     2.067409530205   116.59350271   132.18532420
 H      1   2   3     2.068013327717   112.11575843   258.44568814
 H      2   1   3     2.071208254281   112.83554388   246.43759692
 H      2   1   3     2.069948564582   116.58223296   119.17670618
 H      4   3   2     2.069966009461   116.80791805   131.45694206
 H      4   3   2     2.071240365049   112.43324145   258.55378405
 H      5   3   2     2.055929188719   117.88454908   137.99449513
 H      5   3   2     2.055861235579   117.86509253   353.23464257
 H      6   3   2     2.056035020021   117.94406447   225.36282367
 H      6   3   2     2.055930307255   117.95225084    10.35391219


           ************************************************************
           *        Program running with 6 parallel MPI-processes     *
           *              working on a common directory               *
           ************************************************************
------------------------------------------------------------------------------
                   ___                                                        
                  /   \      - P O W E R E D   B Y -                         
                 /     \                                                     
                 |  |  |   _    _      __       _____    __    __             
                 |  |  |  | |  | |    /  \     |  _  \  |  |  /  |          
                  \  \/   | |  | |   /    \    | | | |  |  | /  /          
                 / \  \   | |__| |  /  /\  \   | |_| |  |  |/  /          
                |  |  |   |  __  | /  /__\  \  |    /   |      \           
                |  |  |   | |  | | |   __   |  |    \   |  |\   \          
                \     /   | |  | | |  |  |  |  | |\  \  |  | \   \       
                 \___/    |_|  |_| |__|  |__|  |_| \__\ |__|  \__/        
                                                                              
                      - O R C A' S   B I G   F R I E N D -                    
                                      &                                       
                       - I N T E G R A L  F E E D E R -                       
                                                                              
 v1 FN, 2020, v2 2021                                                         
------------------------------------------------------------------------------


Reading SHARK input file file.SHARKINP.tmp ... ok
----------------------
SHARK INTEGRAL PACKAGE
----------------------

Number of atoms                             ...     16
Number of basis functions                   ...    168
Number of shells                            ...     88
Maximum angular momentum                    ...      2
Integral batch strategy                     ... SHARK/LIBINT Hybrid
RI-J (if used) integral strategy            ... SPLIT-RIJ (Revised 2003 algorithm where possible)
Printlevel                                  ...      1
Contraction scheme used                     ... SEGMENTED contraction
Coulomb Range Separation                    ... NOT USED
Exchange Range Separation                   ... Long Range
   Mu parameter                             ...  0.300000
   Scaling (regular/separated)              ...  0.167000  0.833000
Finite Nucleus Model                        ... NOT USED
Auxiliary Coulomb fitting basis             ... AVAILABLE
   # of basis functions in Aux-J            ...    404
   # of shells in Aux-J                     ...    140
   Maximum angular momentum in Aux-J        ...      4
Auxiliary J/K fitting basis                 ... NOT available
Auxiliary Correlation fitting basis         ... NOT available
Auxiliary 'external' fitting basis          ... NOT available
Integral threshold                          ...     2.500000e-11
Primitive cut-off                           ...     2.500000e-12
Primitive pair pre-selection threshold      ...     2.500000e-12

Calculating pre-screening integrals         ... done (  0.0 sec) Dimension = 88
Organizing shell pair data                  ... done (  0.0 sec)
Shell pair information
Total number of shell pairs                 ...      3916
Shell pairs after pre-screening             ...      3850
Total number of primitive shell pairs       ...     13359
Primitive shell pairs kept                  ...     10513
          la=0 lb=0:   1463 shell pairs
          la=1 lb=0:   1483 shell pairs
          la=1 lb=1:    394 shell pairs
          la=2 lb=0:    322 shell pairs
          la=2 lb=1:    167 shell pairs
          la=2 lb=2:     21 shell pairs

Calculating one electron integrals          ... done (  0.0 sec)
Calculating RI/J V-Matrix + Cholesky decomp.... done (  0.0 sec)
Calculating Nuclear repulsion               ... done (  0.0 sec) ENN=    237.689793545737 Eh

SHARK setup successfully completed in   0.3 seconds

Maximum memory used throughout the entire GTOINT-calculation: 13.3 MB


           ************************************************************
           *        Program running with 6 parallel MPI-processes     *
           *              working on a common directory               *
           ************************************************************

Diagonalization of the overlap matrix:
Smallest eigenvalue                        ... 1.262e-05
Time for diagonalization                   ...    0.009 sec
Threshold for overlap eigenvalues          ... 1.000e-08
Number of eigenvalues below threshold      ... 0
Time for construction of square roots      ...    0.003 sec
Total time needed                          ...    0.012 sec

-------------------
DFT GRID GENERATION
-------------------

General Integration Accuracy     IntAcc      ... 4.388
Radial Grid Type                 RadialGrid  ... OptM3 with GC (2021)
Angular Grid (max. ang.)         AngularGrid ... 4 (Lebedev-302)
Angular grid pruning method      GridPruning ... 4 (adaptive)
Weight generation scheme         WeightScheme... Becke
Basis function cutoff            BFCut       ... 1.0000e-11
Integration weight cutoff        WCut        ... 1.0000e-14
Angular grids for H and He will be reduced by one unit
Partially contracted basis set               ... off
Rotationally invariant grid construction     ... off

Total number of grid points                  ...    71521
Total number of batches                      ...     1125
Average number of points per batch           ...       63
Average number of grid points per atom       ...     4470
Time for grid setup =    0.439 sec

--------------------
COSX GRID GENERATION
--------------------

GRIDX 1
-------
General Integration Accuracy     IntAcc      ... 3.816
Radial Grid Type                 RadialGrid  ... OptM3 with GC (2021)
Angular Grid (max. ang.)         AngularGrid ... 1 (Lebedev-50)
Angular grid pruning method      GridPruning ... 4 (adaptive)
Weight generation scheme         WeightScheme... Becke
Basis function cutoff            BFCut       ... 1.0000e-11
Integration weight cutoff        WCut        ... 1.0000e-14
Angular grids for H and He will be reduced by one unit
Partially contracted basis set               ... on
Rotationally invariant grid construction     ... off

Total number of grid points                  ...     8975
Total number of batches                      ...      149
Average number of points per batch           ...       60
Average number of grid points per atom       ...      561
UseSFitting                                  ... on

GRIDX 2
-------
General Integration Accuracy     IntAcc      ... 4.020
Radial Grid Type                 RadialGrid  ... OptM3 with GC (2021)
Angular Grid (max. ang.)         AngularGrid ... 2 (Lebedev-110)
Angular grid pruning method      GridPruning ... 4 (adaptive)
Weight generation scheme         WeightScheme... Becke
Basis function cutoff            BFCut       ... 1.0000e-11
Integration weight cutoff        WCut        ... 1.0000e-14
Angular grids for H and He will be reduced by one unit
Partially contracted basis set               ... on
Rotationally invariant grid construction     ... off

Total number of grid points                  ...    20914
Total number of batches                      ...      334
Average number of points per batch           ...       62
Average number of grid points per atom       ...     1307
UseSFitting                                  ... on

GRIDX 3
-------
General Integration Accuracy     IntAcc      ... 4.338
Radial Grid Type                 RadialGrid  ... OptM3 with GC (2021)
Angular Grid (max. ang.)         AngularGrid ... 3 (Lebedev-194)
Angular grid pruning method      GridPruning ... 4 (adaptive)
Weight generation scheme         WeightScheme... Becke
Basis function cutoff            BFCut       ... 1.0000e-11
Integration weight cutoff        WCut        ... 1.0000e-14
Angular grids for H and He will be reduced by one unit
Partially contracted basis set               ... on
Rotationally invariant grid construction     ... off

Total number of grid points                  ...    47019
Total number of batches                      ...      743
Average number of points per batch           ...       63
Average number of grid points per atom       ...     2939
UseSFitting                                  ... on

Time for X-Grid setup             =    0.405 sec

--------------
SCF ITERATIONS
--------------
ITER       Energy         Delta-E        Max-DP      RMS-DP      [F,P]     Damp
               ***  Starting incremental Fock matrix formation  ***
  0   -234.7301607540   0.000000000000 0.02778869  0.00038179  0.0180426 0.7000
                      *** Initiating the SOSCF procedure ***
                      *** Re-Reading the Fockian *** 
                      *** Removing any level shift *** 
ITER      Energy       Delta-E        Grad      Rot      Max-DP    RMS-DP
  1   -234.73053590  -0.0003751508  0.001183  0.001183  0.093312  0.001260
               *** Restarting incremental Fock matrix formation ***
  2   -234.73169550  -0.0011595943  0.001246  0.001555  0.028582  0.000398
  3   -234.73179407  -0.0000985715  0.000403  0.000730  0.007513  0.000131
  4   -234.73180433  -0.0000102553  0.000045  0.000056  0.000596  0.000017
  5   -234.73180441  -0.0000000798  0.000033  0.000019  0.001142  0.000013
  6   -234.73180445  -0.0000000461  0.000003  0.000009  0.000209  0.000005
                  ***Gradient check signals convergence***
              ***Rediagonalizing the Fockian in SOSCF/NRSCF***

               *****************************************************
               *                     SUCCESS                       *
               *           SCF CONVERGED AFTER   7 CYCLES          *
               *****************************************************

Old exchange energy                            =    -11.753454501 Eh
New exchange energy                            =    -11.753437651 Eh
Exchange energy change after final integration =      0.000016850 Eh
Total energy after final integration           =   -234.731787602 Eh
Final COS-X integration done in                =     4.549 sec
Total Energy       :         -234.73178760 Eh           -6387.37667 eV
  Last Energy change         ...   -3.4092e-10  Tolerance :   1.0000e-08
  Last MAX-Density change    ...    4.8850e-15  Tolerance :   1.0000e-07
             **** THE GBW FILE WAS UPDATED (file.gbw) ****
             **** DENSITY file.scfp WAS UPDATED ****
             **** ENERGY FILE WAS UPDATED (file.en.tmp) ****
             **** THE GBW FILE WAS UPDATED (file.gbw) ****
             **** DENSITY file.scfp WAS UPDATED ****
Total SCF time: 0 days 0 hours 0 min 22 sec 

Maximum memory used throughout the entire SCF-calculation: 54.7 MB


-------------------------------------------------------------------------------
                          DFT DISPERSION CORRECTION                            
                                                                               
                              DFTD3 V3.1  Rev 1                                
                          USING Becke-Johnson damping                          
-------------------------------------------------------------------------------
-------------------------   ----------------
Dispersion correction           -0.023110890
-------------------------   ----------------


-------------------------   --------------------
FINAL SINGLE POINT ENERGY      -234.754898492156
-------------------------   --------------------


           ************************************************************
           *        Program running with 6 parallel MPI-processes     *
           *              working on a common directory               *
           ************************************************************
------------------------------------------------------------------------------
                         ORCA SCF GRADIENT CALCULATION
------------------------------------------------------------------------------

 ... reading COSX grid (gridx3)
Gradient of the Kohn-Sham DFT energy:
Kohn-Sham wavefunction type      ... RKS
Hartree-Fock exchange scaling    ...    0.167
Number of operators              ...    1
Number of atoms                  ...   16
Basis set dimensions             ...  168
Integral neglect threshold       ... 2.5e-11
Integral primitive cutoff        ... 2.5e-12
SHARK Integral package           ... ON

Nuc. rep. gradient       (SHARK) ... done (  0.0 sec)
HCore & Overlap gradient (SHARK) ... done (  0.1 sec)
RI-J gradient            (SHARK) ... done (  0.3 sec)
COSX-gradient                    ... done (  5.2 sec)
Exchange-correlation gradient    ... done
Dispersion correction            ... done

------------------
CARTESIAN GRADIENT
------------------

   1   C   :    0.000237077    0.000046069   -0.000033127
   2   C   :    0.000593327   -0.000014126    0.000964663
   3   C   :   -0.002803050    0.000821556    0.000074967
   4   C   :    0.000372149   -0.000644750   -0.000965839
   5   C   :    0.000412995    0.000292076   -0.000123995
   6   C   :    0.001178580   -0.000420249   -0.000023308
   7   H   :    0.000020422   -0.000030821   -0.000012430
   8   H   :    0.000042767    0.000037051   -0.000036343
   9   H   :    0.000170808    0.000088900   -0.000007751
  10   H   :   -0.000257394   -0.000022553    0.000073108
  11   H   :   -0.000256470   -0.000046413   -0.000016252
  12   H   :    0.000173799    0.000059023   -0.000092913
  13   H   :   -0.000105728    0.000170562   -0.000153019
  14   H   :   -0.000091000    0.000229034    0.000053628
  15   H   :    0.000091504   -0.000269015   -0.000064523
  16   H   :    0.000100357   -0.000215348    0.000140110

Difference to translation invariance:
           :   -0.0001198563    0.0000809968   -0.0002230228

Difference to rotation invariance:
           :   -0.0002601106   -0.0001847474    0.0001866800

Norm of the cartesian gradient     ...    0.0037038469
RMS gradient                       ...    0.0005346042
MAX gradient                       ...    0.0028030504

-------
TIMINGS
-------

Total SCF gradient time            ...        7.375 sec

One electron gradient       ....       0.059 sec  (  0.8%)
RI-J Coulomb gradient       ....       0.304 sec  (  4.1%)
COSX gradient               ....       5.184 sec  ( 70.3%)
XC gradient                 ....       1.448 sec  ( 19.6%)

Maximum memory used throughout the entire SCFGRAD-calculation: 42.2 MB
------------------------------------------------------------------------------
                         ORCA GEOMETRY RELAXATION STEP
------------------------------------------------------------------------------

Reading the OPT-File                    .... done
Getting information on internals        .... done
Copying old internal coords+grads       .... done
Making the new internal coordinates     .... (new redundants).... done
Validating the new internal coordinates .... (new redundants).... done
Calculating the B-matrix                .... done
Calculating the G,G- and P matrices     .... done
Transforming gradient to internals      .... done
Projecting the internal gradient        .... done
Number of atoms                         ....  16
Number of internal coordinates          .... 113
Current Energy                          ....  -234.754898492 Eh
Current gradient norm                   ....     0.003703847 Eh/bohr
Maximum allowed component of the step   ....  0.300
Current trust radius                    ....  0.300
Updating the Hessian (BFGS)             .... done
Forming the augmented Hessian           .... done
Diagonalizing the augmented Hessian     .... done
Last element of RFO vector              ....  0.902859148
Lowest eigenvalues of augmented Hessian:
 -0.000163777  0.000448104  0.008010866  0.019014853  0.020888820
Length of the computed step             ....  0.476194387
Warning: the length of the step is outside the trust region - taking restricted step instead
The input lambda is                     ....    -0.000164
   iter:   1  x=   -0.000317  g=  893.599711 f(x)=     0.136761
   iter:   2  x=   -0.000427  g=  401.705934 f(x)=     0.044258
   iter:   3  x=   -0.000463  g=  251.958193 f(x)=     0.009103
   iter:   4  x=   -0.000466  g=  219.413617 f(x)=     0.000606
   iter:   5  x=   -0.000466  g=  217.162399 f(x)=     0.000003
   iter:   6  x=   -0.000466  g=  217.150778 f(x)=     0.000000
   iter:   7  x=   -0.000466  g=  217.150777 f(x)=     0.000000
The output lambda is                    ....    -0.000466 (7 iterations)
The final length of the internal step   ....  0.300000000
Converting the step to cartesian space:
 Initial RMS(Int)=    0.0282216261
Transforming coordinates:
 Iter   0:  RMS(Cart)=    0.0479252941 RMS(Int)=    0.0281885863
 Iter   1:  RMS(Cart)=    0.0010258513 RMS(Int)=    0.0005481025
 Iter   2:  RMS(Cart)=    0.0000405879 RMS(Int)=    0.0000257734
 Iter   3:  RMS(Cart)=    0.0000018072 RMS(Int)=    0.0000010567
 Iter   4:  RMS(Cart)=    0.0000000776 RMS(Int)=    0.0000000559
done
Storing new coordinates                 .... done

                                .--------------------.
          ----------------------|Geometry convergence|-------------------------
          Item                value                   Tolerance       Converged
          ---------------------------------------------------------------------
          Energy change      -0.0000806713            0.0000050000      NO
          RMS gradient        0.0001692369            0.0001000000      NO
          MAX gradient        0.0004502491            0.0003000000      NO
          RMS step            0.0282216261            0.0020000000      NO
          MAX step            0.0697160708            0.0040000000      NO
          ........................................................
          Max(Bonds)      0.0018      Max(Angles)    0.65
          Max(Dihed)        3.99      Max(Improp)    0.00
          ---------------------------------------------------------------------

The optimization has not yet converged - more geometry cycles are needed


    ---------------------------------------------------------------------------
                         Redundant Internal Coordinates
                            (Angstroem and degrees)

        Definition                    Value    dE/dq     Step     New-Value
    ----------------------------------------------------------------------------
     1. B(C   1,C   0)                1.5557  0.000111 -0.0011    1.5546   
     2. B(C   2,C   1)                1.5326  0.000192  0.0001    1.5327   
     3. B(C   3,C   0)                1.5557  0.000130 -0.0012    1.5544   
     4. B(C   3,C   2)                1.5327  0.000217 -0.0001    1.5326   
     5. B(C   4,C   2)                1.4976  0.000255 -0.0015    1.4961   
     6. B(C   5,C   4)                1.5126 -0.000334  0.0018    1.5144   
     7. B(C   5,C   2)                1.5002  0.000450 -0.0010    1.4992   
     8. B(H   6,C   0)                1.0940  0.000004  0.0004    1.0944   
     9. B(H   7,C   0)                1.0943  0.000011 -0.0002    1.0942   
    10. B(H   8,C   1)                1.0960 -0.000036 -0.0000    1.0960   
    11. B(H   9,C   1)                1.0954  0.000013  0.0002    1.0955   
    12. B(H  10,C   3)                1.0954  0.000013  0.0002    1.0956   
    13. B(H  11,C   3)                1.0961 -0.000041  0.0001    1.0961   
    14. B(H  12,C   4)                1.0880 -0.000017 -0.0000    1.0879   
    15. B(H  13,C   4)                1.0879 -0.000020 -0.0000    1.0879   
    16. B(H  14,C   5)                1.0880 -0.000027  0.0000    1.0880   
    17. B(H  15,C   5)                1.0880 -0.000032  0.0001    1.0880   
    18. A(H   6,C   0,H   7)          108.75  0.000103    0.17    108.92   
    19. A(C   3,C   0,H   7)          112.11 -0.000045   -0.32    111.79   
    20. A(C   3,C   0,H   6)          116.58 -0.000178    0.31    116.89   
    21. A(C   1,C   0,C   3)           89.75  0.000356   -0.26     89.49   
    22. A(C   1,C   0,H   6)          116.59 -0.000170    0.31    116.90   
    23. A(C   1,C   0,H   7)          112.12 -0.000052   -0.32    111.79   
    24. A(H   8,C   1,H   9)          108.99 -0.000106    0.20    109.18   
    25. A(C   2,C   1,H   9)          116.81  0.000222    0.17    116.98   
    26. A(C   2,C   1,H   8)          112.43  0.000020   -0.32    112.11   
    27. A(C   0,C   1,H   9)          116.58  0.000079    0.46    117.04   
    28. A(C   0,C   1,C   2)           88.03 -0.000328   -0.11     87.93   
    29. A(C   0,C   1,H   8)          112.84  0.000102   -0.51    112.33   
    30. A(C   1,C   2,C   5)          125.87  0.000016   -0.48    125.39   
    31. A(C   3,C   2,C   4)          128.20 -0.000127    0.64    128.84   
    32. A(C   1,C   2,C   4)          128.12 -0.000127    0.65    128.77   
    33. A(C   1,C   2,C   3)           91.48  0.000306   -0.36     91.12   
    34. A(C   4,C   2,C   5)           60.61 -0.000282    0.14     60.74   
    35. A(C   3,C   2,C   5)          125.88  0.000030   -0.53    125.35   
    36. A(H  10,C   3,H  11)          109.00 -0.000104    0.17    109.17   
    37. A(C   2,C   3,H  11)          112.43  0.000027   -0.32    112.11   
    38. A(C   0,C   3,H  11)          112.83  0.000112   -0.53    112.30   
    39. A(C   2,C   3,H  10)          116.81  0.000218    0.19    117.00   
    40. A(C   0,C   3,H  10)          116.58  0.000078    0.48    117.06   
    41. A(C   0,C   3,C   2)           88.03 -0.000343   -0.10     87.94   
    42. A(C   5,C   4,H  13)          117.81 -0.000135   -0.01    117.80   
    43. A(C   2,C   4,H  13)          117.87 -0.000105   -0.00    117.86   
    44. A(C   5,C   4,H  12)          117.81 -0.000130    0.01    117.82   
    45. A(C   2,C   4,H  12)          117.88 -0.000101    0.01    117.90   
    46. A(C   2,C   4,C   5)           59.78  0.000201   -0.05     59.73   
    47. A(H  12,C   4,H  13)          114.81  0.000211    0.01    114.82   
    48. A(C   2,C   5,C   4)           59.61  0.000082   -0.08     59.53   
    49. A(H  14,C   5,H  15)          114.80  0.000192    0.00    114.81   
    50. A(C   4,C   5,H  15)          117.78 -0.000126   -0.04    117.74   
    51. A(C   2,C   5,H  15)          117.95 -0.000063    0.08    118.03   
    52. A(C   4,C   5,H  14)          117.81 -0.000123   -0.04    117.76   
    53. A(C   2,C   5,H  14)          117.94 -0.000056    0.05    117.99   
    54. D(C   2,C   1,C   0,H   7)   -101.55 -0.000073    2.28    -99.28   
    55. D(H   8,C   1,C   0,H   6)     18.62  0.000085    2.53     21.16   
    56. D(C   2,C   1,C   0,C   3)     12.31  0.000026    1.77     14.07   
    57. D(C   2,C   1,C   0,H   6)    132.19 -0.000023    2.07    134.26   
    58. D(H   8,C   1,C   0,H   7)    144.88  0.000035    2.74    147.62   
    59. D(H   8,C   1,C   0,C   3)   -101.26  0.000134    2.23    -99.03   
    60. D(H   9,C   1,C   0,H   6)   -108.64  0.000068    2.31   -106.32   
    61. D(H   9,C   1,C   0,H   7)     17.62  0.000018    2.52     20.14   
    62. D(H   9,C   1,C   0,C   3)    131.48  0.000117    2.01    133.49   
    63. D(C   3,C   2,C   1,H   9)   -131.47  0.000018   -2.29   -133.76   
    64. D(C   4,C   2,C   1,H   9)     84.77 -0.000042   -3.62     81.15   
    65. D(C   3,C   2,C   1,C   0)    -12.50 -0.000021   -1.79    -14.29   
    66. D(C   4,C   2,C   1,C   0)   -156.26 -0.000081   -3.12   -159.38   
    67. D(C   5,C   2,C   1,H   9)      6.46  0.000414   -3.86      2.59   
    68. D(C   5,C   2,C   1,H   8)   -120.63  0.000347   -3.99   -124.62   
    69. D(C   5,C   2,C   1,C   0)    125.42  0.000375   -3.36    122.06   
    70. D(C   3,C   2,C   1,H   8)    101.45 -0.000050   -2.42     99.03   
    71. D(C   4,C   2,C   1,H   8)    -42.31 -0.000110   -3.75    -46.06   
    72. D(C   0,C   3,C   2,C   5)   -125.42 -0.000367    3.33   -122.09   
    73. D(C   0,C   3,C   2,C   1)     12.50  0.000020    1.79     14.29   
    74. D(H  11,C   3,C   0,H   6)    -18.63 -0.000088   -2.53    -21.17   
    75. D(H  11,C   3,C   0,C   1)    101.26 -0.000130   -2.23     99.03   
    76. D(H  10,C   3,C   0,H   7)    -17.61 -0.000010   -2.56    -20.17   
    77. D(H  10,C   3,C   0,H   6)    108.63 -0.000061   -2.35    106.28   
    78. D(H  11,C   3,C   0,H   7)   -144.87 -0.000038   -2.75   -147.62   
    79. D(H  10,C   3,C   0,C   1)   -131.48 -0.000103   -2.04   -133.52   
    80. D(C   2,C   3,C   0,H   7)    101.56  0.000069   -2.28     99.28   
    81. D(C   2,C   3,C   0,H   6)   -132.20  0.000018   -2.07   -134.27   
    82. D(C   0,C   3,C   2,C   4)    156.21  0.000081    3.13    159.34   
    83. D(H  10,C   3,C   2,C   1)    131.46 -0.000030    2.33    133.79   
    84. D(H  11,C   3,C   2,C   5)    120.64 -0.000344    3.98    124.62   
    85. D(H  11,C   3,C   2,C   4)     42.27  0.000104    3.78     46.05   
    86. D(H  11,C   3,C   2,C   1)   -101.45  0.000043    2.44    -99.00   
    87. D(H  10,C   3,C   2,C   5)     -6.46 -0.000417    3.87     -2.59   
    88. D(H  10,C   3,C   2,C   4)    -84.83  0.000031    3.67    -81.16   
    89. D(C   2,C   3,C   0,C   1)    -12.31 -0.000024   -1.77    -14.07   
    90. D(H  13,C   4,C   2,C   5)    107.62 -0.000043   -0.03    107.59   
    91. D(H  13,C   4,C   2,C   1)     -6.77  0.000074    0.69     -6.08   
    92. D(H  12,C   4,C   2,C   5)   -107.62  0.000039    0.02   -107.60   
    93. D(H  12,C   4,C   2,C   3)      6.76 -0.000061   -0.75      6.00   
    94. D(H  12,C   4,C   2,C   1)    137.99  0.000156    0.73    138.72   
    95. D(H  13,C   4,C   2,C   3)   -138.00 -0.000143   -0.80   -138.80   
    96. D(C   5,C   4,C   2,C   3)    114.38 -0.000100   -0.77    113.61   
    97. D(C   5,C   4,C   2,C   1)   -114.38  0.000117    0.71   -113.67   
    98. D(H  15,C   5,C   4,H  13)      0.05  0.000003    0.10      0.16   
    99. D(H  15,C   5,C   4,C   2)    107.77  0.000009    0.09    107.86   
   100. D(H  14,C   5,C   4,H  13)    144.53 -0.000023   -0.03    144.50   
   101. D(H  14,C   5,C   4,H  12)     -0.01 -0.000008   -0.05     -0.07   
   102. D(C   2,C   5,C   4,H  13)   -107.72 -0.000006    0.02   -107.70   
   103. D(C   2,C   5,C   4,H  12)    107.74  0.000009   -0.00    107.73   
   104. D(H  15,C   5,C   2,C   4)   -107.49  0.000094    0.12   -107.37   
   105. D(H  15,C   5,C   2,C   3)    134.58  0.000409   -0.89    133.69   
   106. D(H  15,C   5,C   2,C   1)     10.35 -0.000216    1.12     11.47   
   107. D(H  14,C   5,C   4,C   2)   -107.75 -0.000017   -0.05   -107.80   
   108. D(H  14,C   5,C   2,C   4)    107.52 -0.000095   -0.10    107.42   
   109. D(H  14,C   5,C   2,C   3)    -10.41  0.000220   -1.11    -11.52   
   110. D(H  14,C   5,C   2,C   1)   -134.64 -0.000405    0.90   -133.74   
   111. D(H  15,C   5,C   4,H  12)   -144.49  0.000018    0.08   -144.41   
   112. D(C   4,C   5,C   2,C   3)   -117.94  0.000315   -1.00   -118.94   
   113. D(C   4,C   5,C   2,C   1)    117.84 -0.000310    1.00    118.84   
    ----------------------------------------------------------------------------

         *************************************************************
         *                GEOMETRY OPTIMIZATION CYCLE   9            *
         *************************************************************
---------------------------------
CARTESIAN COORDINATES (ANGSTROEM)
---------------------------------
  C     -1.796096   -0.087327    0.218750
  C     -0.591799    0.034969    1.194219
  C      0.332512   -0.037060   -0.026315
  C     -0.820579   -0.529332   -0.907836
  C      1.781234   -0.406269   -0.083884
  C      1.338954    1.003636   -0.415818
  H     -2.586666   -0.792355    0.493833
  H     -2.247503    0.886509    0.006398
  H     -0.489441   -0.843432    1.841697
  H     -0.536850    0.941794    1.806453
  H     -0.938640   -0.049813   -1.885782
  H     -0.803431   -1.617283   -1.040178
  H      2.112735   -1.040566   -0.903244
  H      2.303033   -0.566019    0.857243
  H      1.375312    1.314128   -1.457991
  H      1.567226    1.788320    0.302456

----------------------------
CARTESIAN COORDINATES (A.U.)
----------------------------
  NO LB      ZA    FRAG     MASS         X           Y           Z
   0 C     6.0000    0    12.011   -3.394130   -0.165023    0.413377
   1 C     6.0000    0    12.011   -1.118338    0.066083    2.256746
   2 C     6.0000    0    12.011    0.628356   -0.070033   -0.049729
   3 C     6.0000    0    12.011   -1.550670   -1.000293   -1.715561
   4 C     6.0000    0    12.011    3.366044   -0.767737   -0.158518
   5 C     6.0000    0    12.011    2.530257    1.896596   -0.785782
   6 H     1.0000    0     1.008   -4.888089   -1.497335    0.933209
   7 H     1.0000    0     1.008   -4.247166    1.675260    0.012091
   8 H     1.0000    0     1.008   -0.924910   -1.593855    3.480302
   9 H     1.0000    0     1.008   -1.014500    1.779732    3.413701
  10 H     1.0000    0     1.008   -1.773773   -0.094133   -3.563612
  11 H     1.0000    0     1.008   -1.518265   -3.056222   -1.965652
  12 H     1.0000    0     1.008    3.992491   -1.966386   -1.706883
  13 H     1.0000    0     1.008    4.352102   -1.069621    1.619955
  14 H     1.0000    0     1.008    2.598962    2.483342   -2.755203
  15 H     1.0000    0     1.008    2.961629    3.379435    0.571559

--------------------------------
INTERNAL COORDINATES (ANGSTROEM)
--------------------------------
 C      0   0   0     0.000000000000     0.00000000     0.00000000
 C      1   0   0     1.554614708994     0.00000000     0.00000000
 C      2   1   0     1.532723772119    87.92544625     0.00000000
 C      3   2   1     1.532654418226    91.11150247   345.71714068
 C      3   2   1     1.496136395091   128.76866979   200.62690814
 C      3   2   1     1.499228127748   125.38698775   122.07039678
 H      1   2   3     1.094411571611   116.90757527   134.25468752
 H      1   2   3     1.094174828454   111.79893083   260.72718664
 H      2   1   3     1.096035282594   112.33192251   246.89922577
 H      2   1   3     1.095527196758   117.04111664   119.41947188
 H      4   3   2     1.095561865825   116.99451555   133.78652903
 H      4   3   2     1.096104861678   112.11545203   260.99845323
 H      5   3   2     1.087923034293   117.89886233   138.72905990
 H      5   3   2     1.087894989964   117.86506699   353.92534741
 H      6   3   2     1.088049357449   117.99325481   226.26444832
 H      6   3   2     1.088004959317   118.03198113    11.47600471

---------------------------
INTERNAL COORDINATES (A.U.)
---------------------------
 C      0   0   0     0.000000000000     0.00000000     0.00000000
 C      1   0   0     2.937796043765     0.00000000     0.00000000
 C      2   1   0     2.896428168256    87.92544625     0.00000000
 C      3   2   1     2.896297108392    91.11150247   345.71714068
 C      3   2   1     2.827288045714   128.76866979   200.62690814
 C      3   2   1     2.833130573715   125.38698775   122.07039678
 H      1   2   3     2.068138148140   116.90757527   134.25468752
 H      1   2   3     2.067690768407   111.79893083   260.72718664
 H      2   1   3     2.071206517217   112.33192251   246.89922577
 H      2   1   3     2.070246374135   117.04111664   119.41947188
 H      4   3   2     2.070311889176   116.99451555   133.78652903
 H      4   3   2     2.071338002631   112.11545203   260.99845323
 H      5   3   2     2.055876589599   117.89886233   138.72905990
 H      5   3   2     2.055823593496   117.86506699   353.92534741
 H      6   3   2     2.056115305768   117.99325481   226.26444832
 H      6   3   2     2.056031405458   118.03198113    11.47600471


           ************************************************************
           *        Program running with 6 parallel MPI-processes     *
           *              working on a common directory               *
           ************************************************************
------------------------------------------------------------------------------
                   ___                                                        
                  /   \      - P O W E R E D   B Y -                         
                 /     \                                                     
                 |  |  |   _    _      __       _____    __    __             
                 |  |  |  | |  | |    /  \     |  _  \  |  |  /  |          
                  \  \/   | |  | |   /    \    | | | |  |  | /  /          
                 / \  \   | |__| |  /  /\  \   | |_| |  |  |/  /          
                |  |  |   |  __  | /  /__\  \  |    /   |      \           
                |  |  |   | |  | | |   __   |  |    \   |  |\   \          
                \     /   | |  | | |  |  |  |  | |\  \  |  | \   \       
                 \___/    |_|  |_| |__|  |__|  |_| \__\ |__|  \__/        
                                                                              
                      - O R C A' S   B I G   F R I E N D -                    
                                      &                                       
                       - I N T E G R A L  F E E D E R -                       
                                                                              
 v1 FN, 2020, v2 2021                                                         
------------------------------------------------------------------------------


Reading SHARK input file file.SHARKINP.tmp ... ok
----------------------
SHARK INTEGRAL PACKAGE
----------------------

Number of atoms                             ...     16
Number of basis functions                   ...    168
Number of shells                            ...     88
Maximum angular momentum                    ...      2
Integral batch strategy                     ... SHARK/LIBINT Hybrid
RI-J (if used) integral strategy            ... SPLIT-RIJ (Revised 2003 algorithm where possible)
Printlevel                                  ...      1
Contraction scheme used                     ... SEGMENTED contraction
Coulomb Range Separation                    ... NOT USED
Exchange Range Separation                   ... Long Range
   Mu parameter                             ...  0.300000
   Scaling (regular/separated)              ...  0.167000  0.833000
Finite Nucleus Model                        ... NOT USED
Auxiliary Coulomb fitting basis             ... AVAILABLE
   # of basis functions in Aux-J            ...    404
   # of shells in Aux-J                     ...    140
   Maximum angular momentum in Aux-J        ...      4
Auxiliary J/K fitting basis                 ... NOT available
Auxiliary Correlation fitting basis         ... NOT available
Auxiliary 'external' fitting basis          ... NOT available
Integral threshold                          ...     2.500000e-11
Primitive cut-off                           ...     2.500000e-12
Primitive pair pre-selection threshold      ...     2.500000e-12

Calculating pre-screening integrals         ... done (  0.0 sec) Dimension = 88
Organizing shell pair data                  ... done (  0.0 sec)
Shell pair information
Total number of shell pairs                 ...      3916
Shell pairs after pre-screening             ...      3851
Total number of primitive shell pairs       ...     13359
Primitive shell pairs kept                  ...     10518
          la=0 lb=0:   1464 shell pairs
          la=1 lb=0:   1482 shell pairs
          la=1 lb=1:    396 shell pairs
          la=2 lb=0:    322 shell pairs
          la=2 lb=1:    166 shell pairs
          la=2 lb=2:     21 shell pairs

Calculating one electron integrals          ... done (  0.0 sec)
Calculating RI/J V-Matrix + Cholesky decomp.... done (  0.0 sec)
Calculating Nuclear repulsion               ... done (  0.0 sec) ENN=    237.865378778542 Eh

SHARK setup successfully completed in   0.3 seconds

Maximum memory used throughout the entire GTOINT-calculation: 13.3 MB


           ************************************************************
           *        Program running with 6 parallel MPI-processes     *
           *              working on a common directory               *
           ************************************************************

Diagonalization of the overlap matrix:
Smallest eigenvalue                        ... 1.294e-05
Time for diagonalization                   ...    0.012 sec
Threshold for overlap eigenvalues          ... 1.000e-08
Number of eigenvalues below threshold      ... 0
Time for construction of square roots      ...    0.010 sec
Total time needed                          ...    0.022 sec

-------------------
DFT GRID GENERATION
-------------------

General Integration Accuracy     IntAcc      ... 4.388
Radial Grid Type                 RadialGrid  ... OptM3 with GC (2021)
Angular Grid (max. ang.)         AngularGrid ... 4 (Lebedev-302)
Angular grid pruning method      GridPruning ... 4 (adaptive)
Weight generation scheme         WeightScheme... Becke
Basis function cutoff            BFCut       ... 1.0000e-11
Integration weight cutoff        WCut        ... 1.0000e-14
Angular grids for H and He will be reduced by one unit
Partially contracted basis set               ... off
Rotationally invariant grid construction     ... off

Total number of grid points                  ...    71517
Total number of batches                      ...     1127
Average number of points per batch           ...       63
Average number of grid points per atom       ...     4470
Time for grid setup =    0.444 sec

--------------------
COSX GRID GENERATION
--------------------

GRIDX 1
-------
General Integration Accuracy     IntAcc      ... 3.816
Radial Grid Type                 RadialGrid  ... OptM3 with GC (2021)
Angular Grid (max. ang.)         AngularGrid ... 1 (Lebedev-50)
Angular grid pruning method      GridPruning ... 4 (adaptive)
Weight generation scheme         WeightScheme... Becke
Basis function cutoff            BFCut       ... 1.0000e-11
Integration weight cutoff        WCut        ... 1.0000e-14
Angular grids for H and He will be reduced by one unit
Partially contracted basis set               ... on
Rotationally invariant grid construction     ... off

Total number of grid points                  ...     8972
Total number of batches                      ...      151
Average number of points per batch           ...       59
Average number of grid points per atom       ...      561
UseSFitting                                  ... on

GRIDX 2
-------
General Integration Accuracy     IntAcc      ... 4.020
Radial Grid Type                 RadialGrid  ... OptM3 with GC (2021)
Angular Grid (max. ang.)         AngularGrid ... 2 (Lebedev-110)
Angular grid pruning method      GridPruning ... 4 (adaptive)
Weight generation scheme         WeightScheme... Becke
Basis function cutoff            BFCut       ... 1.0000e-11
Integration weight cutoff        WCut        ... 1.0000e-14
Angular grids for H and He will be reduced by one unit
Partially contracted basis set               ... on
Rotationally invariant grid construction     ... off

Total number of grid points                  ...    20924
Total number of batches                      ...      334
Average number of points per batch           ...       62
Average number of grid points per atom       ...     1308
UseSFitting                                  ... on

GRIDX 3
-------
General Integration Accuracy     IntAcc      ... 4.338
Radial Grid Type                 RadialGrid  ... OptM3 with GC (2021)
Angular Grid (max. ang.)         AngularGrid ... 3 (Lebedev-194)
Angular grid pruning method      GridPruning ... 4 (adaptive)
Weight generation scheme         WeightScheme... Becke
Basis function cutoff            BFCut       ... 1.0000e-11
Integration weight cutoff        WCut        ... 1.0000e-14
Angular grids for H and He will be reduced by one unit
Partially contracted basis set               ... on
Rotationally invariant grid construction     ... off

Total number of grid points                  ...    47025
Total number of batches                      ...      744
Average number of points per batch           ...       63
Average number of grid points per atom       ...     2939
UseSFitting                                  ... on

Time for X-Grid setup             =    0.416 sec

--------------
SCF ITERATIONS
--------------
ITER       Energy         Delta-E        Max-DP      RMS-DP      [F,P]     Damp
               ***  Starting incremental Fock matrix formation  ***
  0   -234.7300769382   0.000000000000 0.03081530  0.00044696  0.0175070 0.7000
                      *** Initiating the SOSCF procedure ***
                      *** Re-Reading the Fockian *** 
                      *** Removing any level shift *** 
ITER      Energy       Delta-E        Grad      Rot      Max-DP    RMS-DP
  1   -234.73047820  -0.0004012640  0.001263  0.001263  0.104815  0.001487
               *** Restarting incremental Fock matrix formation ***
  2   -234.73171622  -0.0012380208  0.001287  0.001479  0.034360  0.000494
  3   -234.73182065  -0.0001044312  0.000395  0.000688  0.007898  0.000167
  4   -234.73183133  -0.0000106753  0.000081  0.000071  0.001107  0.000023
  5   -234.73183147  -0.0000001365  0.000058  0.000028  0.001708  0.000018
  6   -234.73183158  -0.0000001136  0.000004  0.000009  0.000685  0.000011
  7   -234.73183158  -0.0000000005  0.000003  0.000005  0.000296  0.000005
                  ***Gradient check signals convergence***
              ***Rediagonalizing the Fockian in SOSCF/NRSCF***

               *****************************************************
               *                     SUCCESS                       *
               *           SCF CONVERGED AFTER   8 CYCLES          *
               *****************************************************

Old exchange energy                            =    -11.753477317 Eh
New exchange energy                            =    -11.753466086 Eh
Exchange energy change after final integration =      0.000011231 Eh
Total energy after final integration           =   -234.731820350 Eh
Final COS-X integration done in                =     4.597 sec
Total Energy       :         -234.73182035 Eh           -6387.37756 eV
  Last Energy change         ...   -1.3790e-09  Tolerance :   1.0000e-08
  Last MAX-Density change    ...    3.9968e-15  Tolerance :   1.0000e-07
             **** THE GBW FILE WAS UPDATED (file.gbw) ****
             **** DENSITY file.scfp WAS UPDATED ****
             **** ENERGY FILE WAS UPDATED (file.en.tmp) ****
             **** THE GBW FILE WAS UPDATED (file.gbw) ****
             **** DENSITY file.scfp WAS UPDATED ****
Total SCF time: 0 days 0 hours 0 min 24 sec 

Maximum memory used throughout the entire SCF-calculation: 54.7 MB


-------------------------------------------------------------------------------
                          DFT DISPERSION CORRECTION                            
                                                                               
                              DFTD3 V3.1  Rev 1                                
                          USING Becke-Johnson damping                          
-------------------------------------------------------------------------------
-------------------------   ----------------
Dispersion correction           -0.023146786
-------------------------   ----------------


-------------------------   --------------------
FINAL SINGLE POINT ENERGY      -234.754967136807
-------------------------   --------------------


           ************************************************************
           *        Program running with 6 parallel MPI-processes     *
           *              working on a common directory               *
           ************************************************************
------------------------------------------------------------------------------
                         ORCA SCF GRADIENT CALCULATION
------------------------------------------------------------------------------

 ... reading COSX grid (gridx3)
Gradient of the Kohn-Sham DFT energy:
Kohn-Sham wavefunction type      ... RKS
Hartree-Fock exchange scaling    ...    0.167
Number of operators              ...    1
Number of atoms                  ...   16
Basis set dimensions             ...  168
Integral neglect threshold       ... 2.5e-11
Integral primitive cutoff        ... 2.5e-12
SHARK Integral package           ... ON

Nuc. rep. gradient       (SHARK) ... done (  0.0 sec)
HCore & Overlap gradient (SHARK) ... done (  0.1 sec)
RI-J gradient            (SHARK) ... done (  0.3 sec)
COSX-gradient                    ... done (  5.1 sec)
Exchange-correlation gradient    ... done
Dispersion correction            ... done

------------------
CARTESIAN GRADIENT
------------------

   1   C   :    0.000272845   -0.000404234    0.000053828
   2   C   :    0.000019794    0.000247914    0.000588117
   3   C   :   -0.000932950    0.000216542    0.000014199
   4   C   :   -0.000115870   -0.000051592   -0.000616635
   5   C   :    0.000489386    0.000108475   -0.000064191
   6   C   :    0.000299686   -0.000101684   -0.000036598
   7   H   :   -0.000200785   -0.000204519    0.000050296
   8   H   :    0.000303235   -0.000058000   -0.000039624
   9   H   :   -0.000050889   -0.000035832   -0.000337935
  10   H   :   -0.000073425    0.000173652    0.000039161
  11   H   :   -0.000063113    0.000114050   -0.000155979
  12   H   :    0.000028040    0.000111437    0.000294863
  13   H   :   -0.000153328    0.000124526   -0.000153874
  14   H   :   -0.000136897    0.000194459    0.000094910
  15   H   :    0.000092452   -0.000236386   -0.000094816
  16   H   :    0.000111607   -0.000169145    0.000141771

Difference to translation invariance:
           :   -0.0001102113    0.0000296629   -0.0002225066

Difference to rotation invariance:
           :   -0.0001904367   -0.0003155500    0.0003141865

Norm of the cartesian gradient     ...    0.0017493398
RMS gradient                       ...    0.0002524955
MAX gradient                       ...    0.0009329500

-------
TIMINGS
-------

Total SCF gradient time            ...        7.375 sec

One electron gradient       ....       0.057 sec  (  0.8%)
RI-J Coulomb gradient       ....       0.311 sec  (  4.2%)
COSX gradient               ....       5.147 sec  ( 69.8%)
XC gradient                 ....       1.434 sec  ( 19.4%)

Maximum memory used throughout the entire SCFGRAD-calculation: 42.2 MB
------------------------------------------------------------------------------
                         ORCA GEOMETRY RELAXATION STEP
------------------------------------------------------------------------------

Reading the OPT-File                    .... done
Getting information on internals        .... done
Copying old internal coords+grads       .... done
Making the new internal coordinates     .... (new redundants).... done
Validating the new internal coordinates .... (new redundants).... done
Calculating the B-matrix                .... done
Calculating the G,G- and P matrices     .... done
Transforming gradient to internals      .... done
Projecting the internal gradient        .... done
Number of atoms                         ....  16
Number of internal coordinates          .... 113
Current Energy                          ....  -234.754967137 Eh
Current gradient norm                   ....     0.001749340 Eh/bohr
Maximum allowed component of the step   ....  0.300
Current trust radius                    ....  0.300
Updating the Hessian (BFGS)             .... done
Forming the augmented Hessian           .... done
Diagonalizing the augmented Hessian     .... done
Last element of RFO vector              ....  0.987925279
Lowest eigenvalues of augmented Hessian:
 -0.000032361  0.000527025  0.006195018  0.019014736  0.020893296
Length of the computed step             ....  0.156824705
The final length of the internal step   ....  0.156824705
Converting the step to cartesian space:
 Initial RMS(Int)=    0.0147528272
Transforming coordinates:
 Iter   0:  RMS(Cart)=    0.0261164379 RMS(Int)=    0.0147413629
 Iter   1:  RMS(Cart)=    0.0003048469 RMS(Int)=    0.0001554949
 Iter   2:  RMS(Cart)=    0.0000060834 RMS(Int)=    0.0000034686
 Iter   3:  RMS(Cart)=    0.0000001437 RMS(Int)=    0.0000000752
 Iter   4:  RMS(Cart)=    0.0000000030 RMS(Int)=    0.0000000018
done
Storing new coordinates                 .... done

                                .--------------------.
          ----------------------|Geometry convergence|-------------------------
          Item                value                   Tolerance       Converged
          ---------------------------------------------------------------------
          Energy change      -0.0000686447            0.0000050000      NO
          RMS gradient        0.0001117205            0.0001000000      NO
          MAX gradient        0.0002867701            0.0003000000      YES
          RMS step            0.0147528272            0.0020000000      NO
          MAX step            0.0364425725            0.0040000000      NO
          ........................................................
          Max(Bonds)      0.0012      Max(Angles)    0.35
          Max(Dihed)        2.09      Max(Improp)    0.00
          ---------------------------------------------------------------------

The optimization has not yet converged - more geometry cycles are needed


    ---------------------------------------------------------------------------
                         Redundant Internal Coordinates
                            (Angstroem and degrees)

        Definition                    Value    dE/dq     Step     New-Value
    ----------------------------------------------------------------------------
     1. B(C   1,C   0)                1.5546 -0.000122 -0.0003    1.5544   
     2. B(C   2,C   1)                1.5327  0.000197 -0.0002    1.5325   
     3. B(C   3,C   0)                1.5544 -0.000128 -0.0003    1.5542   
     4. B(C   3,C   2)                1.5327  0.000174 -0.0002    1.5325   
     5. B(C   4,C   2)                1.4961  0.000187 -0.0012    1.4950   
     6. B(C   5,C   4)                1.5145 -0.000262  0.0011    1.5156   
     7. B(C   5,C   2)                1.4992  0.000171 -0.0002    1.4991   
     8. B(H   6,C   0)                1.0944  0.000287 -0.0004    1.0940   
     9. B(H   7,C   0)                1.0942 -0.000173  0.0003    1.0944   
    10. B(H   8,C   1)                1.0960 -0.000162  0.0003    1.0964   
    11. B(H   9,C   1)                1.0955  0.000168 -0.0002    1.0953   
    12. B(H  10,C   3)                1.0956  0.000185 -0.0002    1.0953   
    13. B(H  11,C   3)                1.0961 -0.000152  0.0003    1.0964   
    14. B(H  12,C   4)                1.0879 -0.000002  0.0000    1.0879   
    15. B(H  13,C   4)                1.0879 -0.000003  0.0000    1.0879   
    16. B(H  14,C   5)                1.0880  0.000012 -0.0000    1.0880   
    17. B(H  15,C   5)                1.0880  0.000002 -0.0000    1.0880   
    18. A(H   6,C   0,H   7)          108.91  0.000133   -0.02    108.89   
    19. A(C   3,C   0,H   7)          111.80 -0.000133    0.01    111.81   
    20. A(C   3,C   0,H   6)          116.89 -0.000053    0.05    116.95   
    21. A(C   1,C   0,C   3)           89.48  0.000219   -0.13     89.35   
    22. A(C   1,C   0,H   6)          116.91 -0.000047    0.05    116.96   
    23. A(C   1,C   0,H   7)          111.80 -0.000139    0.02    111.81   
    24. A(H   8,C   1,H   9)          109.18  0.000087   -0.08    109.10   
    25. A(C   2,C   1,H   9)          116.98  0.000073    0.06    117.04   
    26. A(C   2,C   1,H   8)          112.11 -0.000070   -0.03    112.09   
    27. A(C   0,C   1,H   9)          117.04  0.000109    0.14    117.18   
    28. A(C   0,C   1,C   2)           87.93 -0.000092   -0.01     87.91   
    29. A(C   0,C   1,H   8)          112.33 -0.000152   -0.07    112.27   
    30. A(C   1,C   2,C   5)          125.39  0.000074   -0.35    125.04   
    31. A(C   3,C   2,C   4)          128.84  0.000016    0.29    129.13   
    32. A(C   1,C   2,C   4)          128.77  0.000007    0.32    129.09   
    33. A(C   1,C   2,C   3)           91.11  0.000008   -0.13     90.98   
    34. A(C   4,C   2,C   5)           60.74 -0.000182    0.08     60.82   
    35. A(C   3,C   2,C   5)          125.35  0.000060   -0.35    125.00   
    36. A(H  10,C   3,H  11)          109.17  0.000088   -0.08    109.08   
    37. A(C   2,C   3,H  11)          112.12 -0.000068   -0.03    112.09   
    38. A(C   0,C   3,H  11)          112.31 -0.000159   -0.06    112.25   
    39. A(C   2,C   3,H  10)          116.99  0.000060    0.07    117.06   
    40. A(C   0,C   3,H  10)          117.06  0.000116    0.13    117.19   
    41. A(C   0,C   3,C   2)           87.94 -0.000082   -0.01     87.92   
    42. A(C   5,C   4,H  13)          117.80 -0.000090    0.04    117.84   
    43. A(C   2,C   4,H  13)          117.87 -0.000089    0.08    117.95   
    44. A(C   5,C   4,H  12)          117.82 -0.000102    0.05    117.87   
    45. A(C   2,C   4,H  12)          117.90 -0.000092    0.08    117.98   
    46. A(C   2,C   4,C   5)           59.73  0.000086   -0.01     59.72   
    47. A(H  12,C   4,H  13)          114.82  0.000194   -0.15    114.67   
    48. A(C   2,C   5,C   4)           59.53  0.000095   -0.07     59.46   
    49. A(H  14,C   5,H  15)          114.80  0.000178   -0.09    114.72   
    50. A(C   4,C   5,H  15)          117.74 -0.000123    0.08    117.81   
    51. A(C   2,C   5,H  15)          118.03 -0.000058    0.03    118.06   
    52. A(C   4,C   5,H  14)          117.76 -0.000116    0.08    117.84   
    53. A(C   2,C   5,H  14)          117.99 -0.000057    0.03    118.02   
    54. D(C   2,C   1,C   0,H   7)    -99.27 -0.000017    1.07    -98.20   
    55. D(H   8,C   1,C   0,H   6)     21.15  0.000100    1.09     22.24   
    56. D(C   2,C   1,C   0,C   3)     14.08 -0.000090    1.04     15.12   
    57. D(C   2,C   1,C   0,H   6)    134.25 -0.000037    1.04    135.30   
    58. D(H   8,C   1,C   0,H   7)    147.63  0.000120    1.12    148.74   
    59. D(H   8,C   1,C   0,C   3)    -99.02  0.000047    1.08    -97.94   
    60. D(H   9,C   1,C   0,H   6)   -106.33  0.000022    1.14   -105.18   
    61. D(H   9,C   1,C   0,H   7)     20.15  0.000041    1.17     21.32   
    62. D(H   9,C   1,C   0,C   3)    133.50 -0.000032    1.14    134.64   
    63. D(C   3,C   2,C   1,H   9)   -133.76  0.000026   -1.22   -134.98   
    64. D(C   4,C   2,C   1,H   9)     81.15 -0.000021   -2.05     79.10   
    65. D(C   3,C   2,C   1,C   0)    -14.28  0.000118   -1.06    -15.34   
    66. D(C   4,C   2,C   1,C   0)   -159.37  0.000071   -1.89   -161.26   
    67. D(C   5,C   2,C   1,H   9)      2.60  0.000180   -2.09      0.51   
    68. D(C   5,C   2,C   1,H   8)   -124.62  0.000056   -2.00   -126.62   
    69. D(C   5,C   2,C   1,C   0)    122.07  0.000271   -1.92    120.15   
    70. D(C   3,C   2,C   1,H   8)     99.03 -0.000097   -1.14     97.89   
    71. D(C   4,C   2,C   1,H   8)    -46.06 -0.000144   -1.97    -48.03   
    72. D(C   0,C   3,C   2,C   5)   -122.09 -0.000280    1.92   -120.17   
    73. D(C   0,C   3,C   2,C   1)     14.28 -0.000117    1.06     15.34   
    74. D(H  11,C   3,C   0,H   6)    -21.16 -0.000101   -1.08    -22.25   
    75. D(H  11,C   3,C   0,C   1)     99.03 -0.000043   -1.08     97.94   
    76. D(H  10,C   3,C   0,H   7)    -20.17 -0.000041   -1.18    -21.35   
    77. D(H  10,C   3,C   0,H   6)    106.29 -0.000021   -1.15    105.14   
    78. D(H  11,C   3,C   0,H   7)   -147.62 -0.000121   -1.11   -148.73   
    79. D(H  10,C   3,C   0,C   1)   -133.52  0.000037   -1.15   -134.67   
    80. D(C   2,C   3,C   0,H   7)     99.27  0.000010   -1.07     98.20   
    81. D(C   2,C   3,C   0,H   6)   -134.27  0.000030   -1.04   -135.31   
    82. D(C   0,C   3,C   2,C   4)    159.34 -0.000075    1.89    161.23   
    83. D(H  10,C   3,C   2,C   1)    133.79 -0.000015    1.21    135.00   
    84. D(H  11,C   3,C   2,C   5)    124.62 -0.000062    2.00    126.62   
    85. D(H  11,C   3,C   2,C   4)     46.05  0.000142    1.97     48.02   
    86. D(H  11,C   3,C   2,C   1)    -99.00  0.000101    1.13    -97.87   
    87. D(H  10,C   3,C   2,C   5)     -2.59 -0.000178    2.08     -0.51   
    88. D(H  10,C   3,C   2,C   4)    -81.16  0.000027    2.05    -79.11   
    89. D(C   2,C   3,C   0,C   1)    -14.08  0.000088   -1.04    -15.12   
    90. D(H  13,C   4,C   2,C   5)    107.59 -0.000038    0.01    107.60   
    91. D(H  13,C   4,C   2,C   1)     -6.07 -0.000019    0.51     -5.57   
    92. D(H  12,C   4,C   2,C   5)   -107.60  0.000051   -0.02   -107.62   
    93. D(H  12,C   4,C   2,C   3)      6.00  0.000011   -0.51      5.49   
    94. D(H  12,C   4,C   2,C   1)    138.73  0.000070    0.48    139.21   
    95. D(H  13,C   4,C   2,C   3)   -138.80 -0.000078   -0.48   -139.29   
    96. D(C   5,C   4,C   2,C   3)    113.60 -0.000040   -0.49    113.11   
    97. D(C   5,C   4,C   2,C   1)   -113.67  0.000019    0.50   -113.17   
    98. D(H  15,C   5,C   4,H  13)      0.16  0.000056   -0.10      0.05   
    99. D(H  15,C   5,C   4,C   2)    107.86  0.000019   -0.02    107.83   
   100. D(H  14,C   5,C   4,H  13)    144.50  0.000019   -0.05    144.45   
   101. D(H  14,C   5,C   4,H  12)     -0.07 -0.000052    0.10      0.03   
   102. D(C   2,C   5,C   4,H  13)   -107.70  0.000037   -0.08   -107.78   
   103. D(C   2,C   5,C   4,H  12)    107.73 -0.000034    0.07    107.81   
   104. D(H  15,C   5,C   2,C   4)   -107.37  0.000088   -0.05   -107.42   
   105. D(H  15,C   5,C   2,C   3)    133.69  0.000174   -0.55    133.14   
   106. D(H  15,C   5,C   2,C   1)     11.48 -0.000013    0.47     11.95   
   107. D(H  14,C   5,C   4,C   2)   -107.80 -0.000018    0.03   -107.77   
   108. D(H  14,C   5,C   2,C   4)    107.42 -0.000080    0.05    107.47   
   109. D(H  14,C   5,C   2,C   3)    -11.52  0.000006   -0.45    -11.97   
   110. D(H  14,C   5,C   2,C   1)   -133.74 -0.000182    0.58   -133.15   
   111. D(H  15,C   5,C   4,H  12)   -144.41 -0.000015    0.05   -144.36   
   112. D(C   4,C   5,C   2,C   3)   -118.94  0.000086   -0.50   -119.44   
   113. D(C   4,C   5,C   2,C   1)    118.85 -0.000101    0.53    119.37   
    ----------------------------------------------------------------------------

         *************************************************************
         *                GEOMETRY OPTIMIZATION CYCLE  10            *
         *************************************************************
---------------------------------
CARTESIAN COORDINATES (ANGSTROEM)
---------------------------------
  C     -1.792343   -0.071992    0.214172
  C     -0.590470    0.022526    1.195638
  C      0.335124   -0.048512   -0.023446
  C     -0.818757   -0.541039   -0.903055
  C      1.787163   -0.399372   -0.086502
  C      1.326079    1.006177   -0.414983
  H     -2.602165   -0.755604    0.485646
  H     -2.218018    0.912406   -0.003947
  H     -0.502924   -0.865590    1.832504
  H     -0.523599    0.919413    1.820777
  H     -0.927366   -0.077303   -1.889392
  H     -0.813344   -1.631335   -1.018583
  H      2.125008   -1.028526   -0.907246
  H      2.315375   -0.554435    0.851833
  H      1.354111    1.319679   -1.456467
  H      1.546126    1.793407    0.303051

----------------------------
CARTESIAN COORDINATES (A.U.)
----------------------------
  NO LB      ZA    FRAG     MASS         X           Y           Z
   0 C     6.0000    0    12.011   -3.387038   -0.136045    0.404726
   1 C     6.0000    0    12.011   -1.115827    0.042567    2.259429
   2 C     6.0000    0    12.011    0.633292   -0.091674   -0.044307
   3 C     6.0000    0    12.011   -1.547226   -1.022415   -1.706526
   4 C     6.0000    0    12.011    3.377249   -0.754703   -0.163465
   5 C     6.0000    0    12.011    2.505927    1.901398   -0.784203
   6 H     1.0000    0     1.008   -4.917379   -1.427885    0.917738
   7 H     1.0000    0     1.008   -4.191446    1.724198   -0.007459
   8 H     1.0000    0     1.008   -0.950389   -1.635728    3.462930
   9 H     1.0000    0     1.008   -0.989459    1.737439    3.440771
  10 H     1.0000    0     1.008   -1.752467   -0.146082   -3.570434
  11 H     1.0000    0     1.008   -1.536998   -3.082776   -1.924843
  12 H     1.0000    0     1.008    4.015683   -1.943632   -1.714446
  13 H     1.0000    0     1.008    4.375425   -1.047731    1.609731
  14 H     1.0000    0     1.008    2.558899    2.493831   -2.752325
  15 H     1.0000    0     1.008    2.921755    3.389049    0.572683

--------------------------------
INTERNAL COORDINATES (ANGSTROEM)
--------------------------------
 C      0   0   0     0.000000000000     0.00000000     0.00000000
 C      1   0   0     1.554576480555     0.00000000     0.00000000
 C      2   1   0     1.532297958939    87.81647676     0.00000000
 C      3   2   1     1.532231680831    90.95862031   344.66347281
 C      3   2   1     1.495158144992   129.12892257   198.76203709
 C      3   2   1     1.499220400869   125.05987924   120.14693965
 H      1   2   3     1.093999822494   116.97614296   135.28932731
 H      1   2   3     1.094447010267   111.82883979   261.80358348
 H      2   1   3     1.096362655788   112.28553248   246.95753684
 H      2   1   3     1.095298084640   117.21448037   119.51087864
 H      4   3   2     1.095312069850   117.09931094   134.99091104
 H      4   3   2     1.096413174689   112.11225505   262.14374570
 H      5   3   2     1.087931184533   117.97624676   139.19438018
 H      5   3   2     1.087899153218   117.94373266   354.42041530
 H      6   3   2     1.088007364693   118.01668738   226.87841642
 H      6   3   2     1.087991171584   118.05692171    11.98203544

---------------------------
INTERNAL COORDINATES (A.U.)
---------------------------
 C      0   0   0     0.000000000000     0.00000000     0.00000000
 C      1   0   0     2.937723802484     0.00000000     0.00000000
 C      2   1   0     2.895623497960    87.81647676     0.00000000
 C      3   2   1     2.895498250488    90.95862031   344.66347281
 C      3   2   1     2.825439420937   129.12892257   198.76203709
 C      3   2   1     2.833115972030   125.05987924   120.14693965
 H      1   2   3     2.067360055072   116.97614296   135.28932731
 H      1   2   3     2.068205117494   111.82883979   261.80358348
 H      2   1   3     2.071825162898   112.28553248   246.95753684
 H      2   1   3     2.069813414977   117.21448037   119.51087864
 H      4   3   2     2.069839843196   117.09931094   134.99091104
 H      4   3   2     2.071920629786   112.11225505   262.14374570
 H      5   3   2     2.055891991319   117.97624676   139.19438018
 H      5   3   2     2.055831460906   117.94373266   354.42041530
 H      6   3   2     2.056035950959   118.01668738   226.87841642
 H      6   3   2     2.056005350419   118.05692171    11.98203544


           ************************************************************
           *        Program running with 6 parallel MPI-processes     *
           *              working on a common directory               *
           ************************************************************
------------------------------------------------------------------------------
                   ___                                                        
                  /   \      - P O W E R E D   B Y -                         
                 /     \                                                     
                 |  |  |   _    _      __       _____    __    __             
                 |  |  |  | |  | |    /  \     |  _  \  |  |  /  |          
                  \  \/   | |  | |   /    \    | | | |  |  | /  /          
                 / \  \   | |__| |  /  /\  \   | |_| |  |  |/  /          
                |  |  |   |  __  | /  /__\  \  |    /   |      \           
                |  |  |   | |  | | |   __   |  |    \   |  |\   \          
                \     /   | |  | | |  |  |  |  | |\  \  |  | \   \       
                 \___/    |_|  |_| |__|  |__|  |_| \__\ |__|  \__/        
                                                                              
                      - O R C A' S   B I G   F R I E N D -                    
                                      &                                       
                       - I N T E G R A L  F E E D E R -                       
                                                                              
 v1 FN, 2020, v2 2021                                                         
------------------------------------------------------------------------------


Reading SHARK input file file.SHARKINP.tmp ... ok
----------------------
SHARK INTEGRAL PACKAGE
----------------------

Number of atoms                             ...     16
Number of basis functions                   ...    168
Number of shells                            ...     88
Maximum angular momentum                    ...      2
Integral batch strategy                     ... SHARK/LIBINT Hybrid
RI-J (if used) integral strategy            ... SPLIT-RIJ (Revised 2003 algorithm where possible)
Printlevel                                  ...      1
Contraction scheme used                     ... SEGMENTED contraction
Coulomb Range Separation                    ... NOT USED
Exchange Range Separation                   ... Long Range
   Mu parameter                             ...  0.300000
   Scaling (regular/separated)              ...  0.167000  0.833000
Finite Nucleus Model                        ... NOT USED
Auxiliary Coulomb fitting basis             ... AVAILABLE
   # of basis functions in Aux-J            ...    404
   # of shells in Aux-J                     ...    140
   Maximum angular momentum in Aux-J        ...      4
Auxiliary J/K fitting basis                 ... NOT available
Auxiliary Correlation fitting basis         ... NOT available
Auxiliary 'external' fitting basis          ... NOT available
Integral threshold                          ...     2.500000e-11
Primitive cut-off                           ...     2.500000e-12
Primitive pair pre-selection threshold      ...     2.500000e-12

Calculating pre-screening integrals         ... done (  0.0 sec) Dimension = 88
Organizing shell pair data                  ... done (  0.0 sec)
Shell pair information
Total number of shell pairs                 ...      3916
Shell pairs after pre-screening             ...      3851
Total number of primitive shell pairs       ...     13359
Primitive shell pairs kept                  ...     10525
          la=0 lb=0:   1464 shell pairs
          la=1 lb=0:   1482 shell pairs
          la=1 lb=1:    396 shell pairs
          la=2 lb=0:    322 shell pairs
          la=2 lb=1:    166 shell pairs
          la=2 lb=2:     21 shell pairs

Calculating one electron integrals          ... done (  0.0 sec)
Calculating RI/J V-Matrix + Cholesky decomp.... done (  0.0 sec)
Calculating Nuclear repulsion               ... done (  0.0 sec) ENN=    237.962752610531 Eh

SHARK setup successfully completed in   0.2 seconds

Maximum memory used throughout the entire GTOINT-calculation: 13.3 MB


           ************************************************************
           *        Program running with 6 parallel MPI-processes     *
           *              working on a common directory               *
           ************************************************************

Diagonalization of the overlap matrix:
Smallest eigenvalue                        ... 1.328e-05
Time for diagonalization                   ...    0.009 sec
Threshold for overlap eigenvalues          ... 1.000e-08
Number of eigenvalues below threshold      ... 0
Time for construction of square roots      ...    0.010 sec
Total time needed                          ...    0.019 sec

-------------------
DFT GRID GENERATION
-------------------

General Integration Accuracy     IntAcc      ... 4.388
Radial Grid Type                 RadialGrid  ... OptM3 with GC (2021)
Angular Grid (max. ang.)         AngularGrid ... 4 (Lebedev-302)
Angular grid pruning method      GridPruning ... 4 (adaptive)
Weight generation scheme         WeightScheme... Becke
Basis function cutoff            BFCut       ... 1.0000e-11
Integration weight cutoff        WCut        ... 1.0000e-14
Angular grids for H and He will be reduced by one unit
Partially contracted basis set               ... off
Rotationally invariant grid construction     ... off

Total number of grid points                  ...    71490
Total number of batches                      ...     1126
Average number of points per batch           ...       63
Average number of grid points per atom       ...     4468
Time for grid setup =    0.442 sec

--------------------
COSX GRID GENERATION
--------------------

GRIDX 1
-------
General Integration Accuracy     IntAcc      ... 3.816
Radial Grid Type                 RadialGrid  ... OptM3 with GC (2021)
Angular Grid (max. ang.)         AngularGrid ... 1 (Lebedev-50)
Angular grid pruning method      GridPruning ... 4 (adaptive)
Weight generation scheme         WeightScheme... Becke
Basis function cutoff            BFCut       ... 1.0000e-11
Integration weight cutoff        WCut        ... 1.0000e-14
Angular grids for H and He will be reduced by one unit
Partially contracted basis set               ... on
Rotationally invariant grid construction     ... off

Total number of grid points                  ...     8964
Total number of batches                      ...      151
Average number of points per batch           ...       59
Average number of grid points per atom       ...      560
UseSFitting                                  ... on

GRIDX 2
-------
General Integration Accuracy     IntAcc      ... 4.020
Radial Grid Type                 RadialGrid  ... OptM3 with GC (2021)
Angular Grid (max. ang.)         AngularGrid ... 2 (Lebedev-110)
Angular grid pruning method      GridPruning ... 4 (adaptive)
Weight generation scheme         WeightScheme... Becke
Basis function cutoff            BFCut       ... 1.0000e-11
Integration weight cutoff        WCut        ... 1.0000e-14
Angular grids for H and He will be reduced by one unit
Partially contracted basis set               ... on
Rotationally invariant grid construction     ... off

Total number of grid points                  ...    20917
Total number of batches                      ...      334
Average number of points per batch           ...       62
Average number of grid points per atom       ...     1307
UseSFitting                                  ... on

GRIDX 3
-------
General Integration Accuracy     IntAcc      ... 4.338
Radial Grid Type                 RadialGrid  ... OptM3 with GC (2021)
Angular Grid (max. ang.)         AngularGrid ... 3 (Lebedev-194)
Angular grid pruning method      GridPruning ... 4 (adaptive)
Weight generation scheme         WeightScheme... Becke
Basis function cutoff            BFCut       ... 1.0000e-11
Integration weight cutoff        WCut        ... 1.0000e-14
Angular grids for H and He will be reduced by one unit
Partially contracted basis set               ... on
Rotationally invariant grid construction     ... off

Total number of grid points                  ...    47023
Total number of batches                      ...      744
Average number of points per batch           ...       63
Average number of grid points per atom       ...     2939
UseSFitting                                  ... on

Time for X-Grid setup             =    0.403 sec

--------------
SCF ITERATIONS
--------------
ITER       Energy         Delta-E        Max-DP      RMS-DP      [F,P]     Damp
               ***  Starting incremental Fock matrix formation  ***
                      *** Initiating the SOSCF procedure ***
                      *** Re-Reading the Fockian *** 
                      *** Removing any level shift *** 
ITER      Energy       Delta-E        Grad      Rot      Max-DP    RMS-DP
  0   -234.73128399 -234.7312839911  0.002983  0.002983  0.060677  0.000876
               *** Restarting incremental Fock matrix formation ***
  1   -234.73173287  -0.0004488785  0.001117  0.001199  0.037222  0.000526
  2   -234.73180822  -0.0000753538  0.000323  0.000546  0.010035  0.000178
  3   -234.73181557  -0.0000073432  0.000047  0.000046  0.000818  0.000017
  4   -234.73181563  -0.0000000613  0.000037  0.000018  0.001287  0.000012
                  ***Gradient check signals convergence***
              ***Rediagonalizing the Fockian in SOSCF/NRSCF***

               *****************************************************
               *                     SUCCESS                       *
               *           SCF CONVERGED AFTER   5 CYCLES          *
               *****************************************************

Old exchange energy                            =    -11.753448466 Eh
New exchange energy                            =    -11.753441312 Eh
Exchange energy change after final integration =      0.000007154 Eh
Total energy after final integration           =   -234.731808525 Eh
Final COS-X integration done in                =     4.536 sec
Total Energy       :         -234.73180852 Eh           -6387.37724 eV
  Last Energy change         ...   -5.0399e-08  Tolerance :   1.0000e-08
  Last MAX-Density change    ...    3.9968e-15  Tolerance :   1.0000e-07
             **** THE GBW FILE WAS UPDATED (file.gbw) ****
             **** DENSITY file.scfp WAS UPDATED ****
             **** ENERGY FILE WAS UPDATED (file.en.tmp) ****
             **** THE GBW FILE WAS UPDATED (file.gbw) ****
             **** DENSITY file.scfp WAS UPDATED ****
Total SCF time: 0 days 0 hours 0 min 19 sec
[truncated: 93,742 more chars]
