# Supplementary material for: Novel Sulfonium Reagents for the Modular Synthesis of Spiro[2.3]Hexanes and Heteroatom‐Containing Analogues: Synthesis, Application, and Evaluation as Bioisosteres
Source: Angew Chem Int Ed Engl. 2025 Dec 9;65(5):e21633. doi: 10.1002/anie.202521633 (PMC12851011; doi:10.1002/anie.202521633)
Supplement: Supplementary file 2 — Supporting information [file ANIE-65-e21633-s001.zip › Bioisostere-Analysis/DFT/20795050661291654218279764786/file.wfx]

   ########################################
   #                                      #
   #   WFX format file produced by ORCA   #
   #                                      #
   ########################################


Warning: this subroutine still in the testing stage. 
<Title> 
Name  ./data/DFT/20795050661291654218279764786/file    Run Type  GeometryOpt    Method  DFGTO    Basis Set  Gauss 
</Title> 
 
<Keywords> 
  GTO 
</Keywords> 
 
<Number of Nuclei> 
16 
</Number of Nuclei> 
 
<Number of Primitives> 
272 
</Number of Primitives> 
 
<Number of Occupied Molecular Orbitals> 
23 
</Number of Occupied Molecular Orbitals> 
 
<Number of Perturbations> 
0 
</Number of Perturbations> 
 
<Nuclear Names> 
C1 
C2 
C3 
C4 
C5 
C6 
H7 
H8 
H9 
H10 
H11 
H12 
H13 
H14 
H15 
H16 
</Nuclear Names> 
 
<Atomic Numbers> 
6 
6 
6 
6 
6 
6 
1 
1 
1 
1 
1 
1 
1 
1 
1 
1 
</Atomic Numbers> 
 
<Nuclear Charges> 
 6.00000000000000E+00 
 6.00000000000000E+00 
 6.00000000000000E+00 
 6.00000000000000E+00 
 6.00000000000000E+00 
 6.00000000000000E+00 
 1.00000000000000E+00 
 1.00000000000000E+00 
 1.00000000000000E+00 
 1.00000000000000E+00 
 1.00000000000000E+00 
 1.00000000000000E+00 
 1.00000000000000E+00 
 1.00000000000000E+00 
 1.00000000000000E+00 
 1.00000000000000E+00 
</Nuclear Charges> 
 
<Nuclear Cartesian Coordinates> 
-3.38991179178804E+00 -1.46952966674992E-01  4.07943692917275E-01 
-1.11621577224545E+00  5.20821329003900E-02  2.25766534290963E+00 
 6.33261779279143E-01 -8.76531336330940E-02 -4.54566716706048E-02 
-1.54782167129124E+00 -1.01363177918783E+00 -1.70968946702815E+00 
 3.37430047703832E+00 -7.61668574026818E-01 -1.61400998221727E-01 
 2.51350535357907E+00  1.89793597817914E+00 -7.83908993109558E-01 
-4.90374122389339E+00 -1.45683906114386E+00  9.24269551058351E-01 
-4.21706021620126E+00  1.70420132450858E+00  3.75641860838326E-04 
-9.43049022701555E-01 -1.61509716369909E+00  3.47534540131739E+00 
-9.95494653165087E-01  1.75736887888603E+00  3.42476786967628E+00 
-1.75651785181755E+00 -1.21142447715399E-01 -3.56566281417290E+00 
-1.53321701120899E+00 -3.07183904611034E+00 -1.94667693926974E+00 
 4.00994317471206E+00 -1.95389259423059E+00 -1.71105288845134E+00 
 4.36988420616906E+00 -1.05862627555010E+00  1.61266234526731E+00 
 2.56984530724272E+00  2.49053999797704E+00 -2.75196842725796E+00 
 2.93228891629219E+00  3.38502575690755E+00  5.72787354174903E-01 
</Nuclear Cartesian Coordinates> 
 
<Net Charge> 
0.0 
</Net Charge> 
 
<Number of Electrons> 
46 
</Number of Electrons> 
 
<Number of Alpha Electrons> 
23 
</Number of Alpha Electrons> 
 
<Number of Beta Electrons> 
23 
</Number of Beta Electrons> 
 
<Electronic Spin Multiplicity> 
1 
</Electronic Spin Multiplicity> 
 
<Primitive Centers> 
1  1  1  1  1  1  1  1  1  1   
1  1  1  1  1  1  1  1  1  1   
1  1  1  1  1  1  1  1  1  1   
1  1  2  2  2  2  2  2  2  2   
2  2  2  2  2  2  2  2  2  2   
2  2  2  2  2  2  2  2  2  2   
2  2  2  2  3  3  3  3  3  3   
3  3  3  3  3  3  3  3  3  3   
3  3  3  3  3  3  3  3  3  3   
3  3  3  3  3  3  4  4  4  4   
4  4  4  4  4  4  4  4  4  4   
4  4  4  4  4  4  4  4  4  4   
4  4  4  4  4  4  4  4  5  5   
5  5  5  5  5  5  5  5  5  5   
5  5  5  5  5  5  5  5  5  5   
5  5  5  5  5  5  5  5  5  5   
6  6  6  6  6  6  6  6  6  6   
6  6  6  6  6  6  6  6  6  6   
6  6  6  6  6  6  6  6  6  6   
6  6  7  7  7  7  7  7  7  7   
8  8  8  8  8  8  8  8  9  9   
9  9  9  9  9  9  10 10 10 10  
10 10 10 10 11 11 11 11 11 11  
11 11 12 12 12 12 12 12 12 12  
13 13 13 13 13 13 13 13 14 14  
14 14 14 14 14 14 15 15 15 15  
15 15 15 15 16 16 16 16 16 16  
16 16 
</Primitive Centers> 
 
<Primitive Types> 
1  1  1  1  1  1  1  1  1  4   
2  3  4  2  3  4  2  3  1  4   
2  3  1  4  2  3  5  6  7  8   
9  10 1  1  1  1  1  1  1  1   
1  4  2  3  4  2  3  4  2  3   
1  4  2  3  1  4  2  3  5  6   
7  8  9  10 1  1  1  1  1  1   
1  1  1  4  2  3  4  2  3  4   
2  3  1  4  2  3  1  4  2  3   
5  6  7  8  9  10 1  1  1  1   
1  1  1  1  1  4  2  3  4  2   
3  4  2  3  1  4  2  3  1  4   
2  3  5  6  7  8  9  10 1  1   
1  1  1  1  1  1  1  4  2  3   
4  2  3  4  2  3  1  4  2  3   
1  4  2  3  5  6  7  8  9  10  
1  1  1  1  1  1  1  1  1  4   
2  3  4  2  3  4  2  3  1  4   
2  3  1  4  2  3  5  6  7  8   
9  10 1  1  1  1  1  4  2  3   
1  1  1  1  1  4  2  3  1  1   
1  1  1  4  2  3  1  1  1  1   
1  4  2  3  1  1  1  1  1  4   
2  3  1  1  1  1  1  4  2  3   
1  1  1  1  1  4  2  3  1  1   
1  1  1  4  2  3  1  1  1  1   
1  4  2  3  1  1  1  1  1  4   
2  3  
</Primitive Types> 
 
<Primitive Exponents> 
 3.04752490000000E+03  4.57369510000000E+02  1.03948690000000E+02  2.92101550000000E+01  
 9.28666300000000E+00  3.16392700000000E+00  7.86827240000000E+00  1.88128850000000E+00  
 5.44249300000000E-01  7.86827240000000E+00  7.86827240000000E+00  7.86827240000000E+00  
 1.88128850000000E+00  1.88128850000000E+00  1.88128850000000E+00  5.44249300000000E-01  
 5.44249300000000E-01  5.44249300000000E-01  1.68714400000000E-01  1.68714400000000E-01  
 1.68714400000000E-01  1.68714400000000E-01  4.38000000000000E-02  4.38000000000000E-02  
 4.38000000000000E-02  4.38000000000000E-02  8.00000000000000E-01  8.00000000000000E-01  
 8.00000000000000E-01  8.00000000000000E-01  8.00000000000000E-01  8.00000000000000E-01  
 3.04752490000000E+03  4.57369510000000E+02  1.03948690000000E+02  2.92101550000000E+01  
 9.28666300000000E+00  3.16392700000000E+00  7.86827240000000E+00  1.88128850000000E+00  
 5.44249300000000E-01  7.86827240000000E+00  7.86827240000000E+00  7.86827240000000E+00  
 1.88128850000000E+00  1.88128850000000E+00  1.88128850000000E+00  5.44249300000000E-01  
 5.44249300000000E-01  5.44249300000000E-01  1.68714400000000E-01  1.68714400000000E-01  
 1.68714400000000E-01  1.68714400000000E-01  4.38000000000000E-02  4.38000000000000E-02  
 4.38000000000000E-02  4.38000000000000E-02  8.00000000000000E-01  8.00000000000000E-01  
 8.00000000000000E-01  8.00000000000000E-01  8.00000000000000E-01  8.00000000000000E-01  
 3.04752490000000E+03  4.57369510000000E+02  1.03948690000000E+02  2.92101550000000E+01  
 9.28666300000000E+00  3.16392700000000E+00  7.86827240000000E+00  1.88128850000000E+00  
 5.44249300000000E-01  7.86827240000000E+00  7.86827240000000E+00  7.86827240000000E+00  
 1.88128850000000E+00  1.88128850000000E+00  1.88128850000000E+00  5.44249300000000E-01  
 5.44249300000000E-01  5.44249300000000E-01  1.68714400000000E-01  1.68714400000000E-01  
 1.68714400000000E-01  1.68714400000000E-01  4.38000000000000E-02  4.38000000000000E-02  
 4.38000000000000E-02  4.38000000000000E-02  8.00000000000000E-01  8.00000000000000E-01  
 8.00000000000000E-01  8.00000000000000E-01  8.00000000000000E-01  8.00000000000000E-01  
 3.04752490000000E+03  4.57369510000000E+02  1.03948690000000E+02  2.92101550000000E+01  
 9.28666300000000E+00  3.16392700000000E+00  7.86827240000000E+00  1.88128850000000E+00  
 5.44249300000000E-01  7.86827240000000E+00  7.86827240000000E+00  7.86827240000000E+00  
 1.88128850000000E+00  1.88128850000000E+00  1.88128850000000E+00  5.44249300000000E-01  
 5.44249300000000E-01  5.44249300000000E-01  1.68714400000000E-01  1.68714400000000E-01  
 1.68714400000000E-01  1.68714400000000E-01  4.38000000000000E-02  4.38000000000000E-02  
 4.38000000000000E-02  4.38000000000000E-02  8.00000000000000E-01  8.00000000000000E-01  
 8.00000000000000E-01  8.00000000000000E-01  8.00000000000000E-01  8.00000000000000E-01  
 3.04752490000000E+03  4.57369510000000E+02  1.03948690000000E+02  2.92101550000000E+01  
 9.28666300000000E+00  3.16392700000000E+00  7.86827240000000E+00  1.88128850000000E+00  
 5.44249300000000E-01  7.86827240000000E+00  7.86827240000000E+00  7.86827240000000E+00  
 1.88128850000000E+00  1.88128850000000E+00  1.88128850000000E+00  5.44249300000000E-01  
 5.44249300000000E-01  5.44249300000000E-01  1.68714400000000E-01  1.68714400000000E-01  
 1.68714400000000E-01  1.68714400000000E-01  4.38000000000000E-02  4.38000000000000E-02  
 4.38000000000000E-02  4.38000000000000E-02  8.00000000000000E-01  8.00000000000000E-01  
 8.00000000000000E-01  8.00000000000000E-01  8.00000000000000E-01  8.00000000000000E-01  
 3.04752490000000E+03  4.57369510000000E+02  1.03948690000000E+02  2.92101550000000E+01  
 9.28666300000000E+00  3.16392700000000E+00  7.86827240000000E+00  1.88128850000000E+00  
 5.44249300000000E-01  7.86827240000000E+00  7.86827240000000E+00  7.86827240000000E+00  
 1.88128850000000E+00  1.88128850000000E+00  1.88128850000000E+00  5.44249300000000E-01  
 5.44249300000000E-01  5.44249300000000E-01  1.68714400000000E-01  1.68714400000000E-01  
 1.68714400000000E-01  1.68714400000000E-01  4.38000000000000E-02  4.38000000000000E-02  
 4.38000000000000E-02  4.38000000000000E-02  8.00000000000000E-01  8.00000000000000E-01  
 8.00000000000000E-01  8.00000000000000E-01  8.00000000000000E-01  8.00000000000000E-01  
 1.87311370000000E+01  2.82539370000000E+00  6.40121700000000E-01  1.61277800000000E-01  
 3.60000000000000E-02  1.10000000000000E+00  1.10000000000000E+00  1.10000000000000E+00  
 1.87311370000000E+01  2.82539370000000E+00  6.40121700000000E-01  1.61277800000000E-01  
 3.60000000000000E-02  1.10000000000000E+00  1.10000000000000E+00  1.10000000000000E+00  
 1.87311370000000E+01  2.82539370000000E+00  6.40121700000000E-01  1.61277800000000E-01  
 3.60000000000000E-02  1.10000000000000E+00  1.10000000000000E+00  1.10000000000000E+00  
 1.87311370000000E+01  2.82539370000000E+00  6.40121700000000E-01  1.61277800000000E-01  
 3.60000000000000E-02  1.10000000000000E+00  1.10000000000000E+00  1.10000000000000E+00  
 1.87311370000000E+01  2.82539370000000E+00  6.40121700000000E-01  1.61277800000000E-01  
 3.60000000000000E-02  1.10000000000000E+00  1.10000000000000E+00  1.10000000000000E+00  
 1.87311370000000E+01  2.82539370000000E+00  6.40121700000000E-01  1.61277800000000E-01  
 3.60000000000000E-02  1.10000000000000E+00  1.10000000000000E+00  1.10000000000000E+00  
 1.87311370000000E+01  2.82539370000000E+00  6.40121700000000E-01  1.61277800000000E-01  
 3.60000000000000E-02  1.10000000000000E+00  1.10000000000000E+00  1.10000000000000E+00  
 1.87311370000000E+01  2.82539370000000E+00  6.40121700000000E-01  1.61277800000000E-01  
 3.60000000000000E-02  1.10000000000000E+00  1.10000000000000E+00  1.10000000000000E+00  
 1.87311370000000E+01  2.82539370000000E+00  6.40121700000000E-01  1.61277800000000E-01  
 3.60000000000000E-02  1.10000000000000E+00  1.10000000000000E+00  1.10000000000000E+00  
 1.87311370000000E+01  2.82539370000000E+00  6.40121700000000E-01  1.61277800000000E-01  
 3.60000000000000E-02  1.10000000000000E+00  1.10000000000000E+00  1.10000000000000E+00  
</Primitive Exponents> 
 
<Molecular Orbital Occupation Numbers> 
 2.00000000000000E+00 
 2.00000000000000E+00 
 2.00000000000000E+00 
 2.00000000000000E+00 
 2.00000000000000E+00 
 2.00000000000000E+00 
 2.00000000000000E+00 
 2.00000000000000E+00 
 2.00000000000000E+00 
 2.00000000000000E+00 
 2.00000000000000E+00 
 2.00000000000000E+00 
 2.00000000000000E+00 
 2.00000000000000E+00 
 2.00000000000000E+00 
 2.00000000000000E+00 
 2.00000000000000E+00 
 2.00000000000000E+00 
 2.00000000000000E+00 
 2.00000000000000E+00 
 2.00000000000000E+00 
 2.00000000000000E+00 
 2.00000000000000E+00 
</Molecular Orbital Occupation Numbers> 
 
<Molecular Orbital Energies> 
-1.02894400714985E+01 
-1.02784911713136E+01 
-1.02777705063597E+01 
-1.02773282634115E+01 
-1.02763628785042E+01 
-1.02763538701251E+01 
-1.01005630117957E+00 
-9.30947182563906E-01 
-7.90554734281345E-01 
-7.37089538904784E-01 
-7.24121279101595E-01 
-6.42167937763206E-01 
-5.95067979118114E-01 
-5.87045025456691E-01 
-5.80734409802388E-01 
-4.97072107559233E-01 
-4.78602884264106E-01 
-4.62389470417976E-01 
-4.55008656817837E-01 
-4.42500942867902E-01 
-4.06322344093534E-01 
-3.72685789468889E-01 
-3.65725151993885E-01 
</Molecular Orbital Energies> 
 
<Molecular Orbital Spin Types> 
Alpha and Beta 
Alpha and Beta 
Alpha and Beta 
Alpha and Beta 
Alpha and Beta 
Alpha and Beta 
Alpha and Beta 
Alpha and Beta 
Alpha and Beta 
Alpha and Beta 
Alpha and Beta 
Alpha and Beta 
Alpha and Beta 
Alpha and Beta 
Alpha and Beta 
Alpha and Beta 
Alpha and Beta 
Alpha and Beta 
Alpha and Beta 
Alpha and Beta 
Alpha and Beta 
Alpha and Beta 
Alpha and Beta 
</Molecular Orbital Spin Types> 
 
<Molecular Orbital Primitive Coefficients>
<MO Number>
1
</MO Number>
  4.27886759E-04   7.89382197E-04   1.27430935E-03   1.65877229E-03   1.41543353E-03 
  4.88715258E-04  -2.00450001E-04  -9.23872633E-05   2.59063462E-04   9.80551544E-06 
  9.48904992E-05  -8.02419964E-05   7.51824433E-06   7.27559874E-05  -6.15244490E-05 
  3.75213088E-06   3.63103373E-05  -3.07050124E-05  -7.04323801E-04  -6.12443676E-06 
 -2.58721855E-04   1.31318767E-04  -5.92395335E-04   9.03182794E-06  -5.66892980E-05 
 -1.50748797E-05   2.59996892E-04   1.35381965E-05  -2.73535089E-04   2.08931097E-04 
 -1.79219667E-04  -1.96689586E-04   2.40543022E-03   4.43763158E-03   7.16372300E-03 
  9.32503967E-03   7.95707400E-03   2.74738684E-03   3.62288405E-04   1.66978469E-04 
 -4.68224935E-04   2.86009178E-04  -1.13245299E-04  -1.46043701E-05   2.19293610E-04 
 -8.68292783E-05  -1.11977003E-05   1.09442882E-04  -4.33338958E-05  -5.58843730E-06 
  1.77117612E-03  -4.43553949E-04   3.04399304E-04   5.21348937E-05  -3.57039660E-04 
  1.31974807E-05  -1.24784529E-04  -4.06760814E-05  -6.67934542E-05   6.46381719E-04 
 -5.79588264E-04   2.11754910E-04   1.18567141E-03  -2.74710787E-04   5.33987277E-01 
  9.85120576E-01   1.59029221E+00   2.07008813E+00   1.76641012E+00   6.09899056E-01 
 -1.50878588E-02  -6.95398343E-03   1.94996903E-02  -2.15351191E-04   8.29283992E-04 
  4.70774365E-04  -1.65117569E-04   6.35842114E-04   3.60959781E-04  -8.24052401E-05 
  3.17329782E-04   1.80144231E-04  -7.56906504E-03   5.32523793E-05   1.40043006E-05 
 -2.07203805E-04   4.95631767E-03  -8.55573548E-05   2.88726169E-04   2.14937087E-04 
  5.25199626E-04  -1.94163895E-04  -3.31035730E-04   2.14373026E-04  -2.49875492E-04 
 -1.13253209E-04   2.41008803E-03   4.44622448E-03   7.17759463E-03   9.34309641E-03 
  7.97248184E-03   2.75270681E-03   3.61495623E-04   1.66613077E-04  -4.67200337E-04 
 -2.13597808E-04  -1.69680958E-04  -1.48447749E-04  -1.63773187E-04  -1.30100545E-04 
 -1.13820273E-04  -8.17342993E-05  -6.49292909E-05  -5.68042940E-05   1.77137469E-03 
  2.88635286E-04   3.83401759E-04   2.48673226E-04  -3.38529444E-04   3.41844245E-05 
 -1.18879563E-04  -3.42898018E-05  -3.31557512E-04   4.81965792E-04  -1.50408280E-04 
 -5.09995423E-04  -1.20755091E-03  -7.67643402E-04   4.70932722E-03   8.68795072E-03 
  1.40250652E-02   1.82564694E-02   1.55782799E-02   5.37880648E-03   2.99325101E-05 
  1.37958727E-05  -3.86850570E-05   9.83750246E-06   4.32906479E-04  -2.10376735E-04 
  7.54276994E-06   3.31925099E-04  -1.61303473E-04   3.76437088E-06   1.65653889E-04 
 -8.05017388E-05   9.76285694E-04   7.19679088E-05  -3.64241881E-04  -1.17217620E-04 
 -1.36966965E-03  -1.02028318E-05   1.27686422E-04  -1.29134446E-05  -9.96108455E-04 
  1.96829390E-04   7.99279065E-04   8.37593900E-04   1.74207658E-04   2.56753594E-04 
  5.03198580E-03   9.28320387E-03   1.49859897E-02   1.95073076E-02   1.66456225E-02 
  5.74733429E-03   7.67984140E-05   3.53963346E-05  -9.92549912E-05  -1.11531756E-04 
  1.46810801E-04   3.56123963E-04  -8.55154424E-05   1.12565166E-04   2.73053159E-04 
 -4.26781996E-05   5.61779076E-05   1.36272665E-04   1.29909798E-03   1.00841023E-04 
 -4.44167390E-04  -1.96622875E-04  -2.04489041E-03  -5.38734496E-05   1.91839832E-04 
  1.19681563E-04  -1.93651625E-04  -4.67090202E-04   6.60741827E-04  -1.17488174E-03 
  5.29911979E-04   8.07921191E-04   1.18431198E-05   2.00881715E-05   2.28696779E-05 
  3.71811665E-05  -1.21790135E-04   3.74774586E-05   5.90292618E-05  -1.64949638E-04 
  3.92957849E-06   6.66530844E-06   7.58821963E-06  -1.17345213E-04   2.98285764E-05 
 -1.18860442E-06  -6.43572241E-05   3.06036422E-05  -1.04328312E-04  -1.76960552E-04 
 -2.01463375E-04  -1.35529015E-04  -1.10729764E-05   1.77708603E-04  -5.92384791E-05 
 -1.67952123E-04  -1.02322156E-04  -1.73557733E-04  -1.97589385E-04  -2.62303055E-04 
  8.30840195E-05   3.53321613E-04  -1.35948864E-04   1.03546005E-04  -1.01685478E-04 
 -1.72477805E-04  -1.96359925E-04  -2.64801534E-04   8.15208632E-05  -3.23992384E-04 
 -2.10646190E-04  -7.91038511E-05  -1.04178426E-04  -1.76706317E-04  -2.01173938E-04 
 -1.36396921E-04  -1.13824626E-05  -5.53535701E-05  -8.45673814E-05  -2.30198384E-04 
 -7.96033820E-05  -1.35022394E-04  -1.53718255E-04  -1.49152790E-04   2.25629056E-05 
 -1.96950584E-04   2.48627079E-04  -3.53391749E-05  -7.94796186E-05  -1.34812468E-04 
 -1.53479261E-04  -1.51627895E-04   2.18734569E-05   1.35427700E-04   2.84775813E-04 
  5.32721023E-05  -8.88762783E-05  -1.50750980E-04  -1.71624698E-04  -1.52290011E-04 
 -1.89065918E-05  -2.15764329E-04   2.38244465E-04   1.24416056E-04  -8.89873643E-05 
 -1.50939403E-04  -1.71839210E-04  -1.50928360E-04  -1.75648772E-05   7.16401777E-05 
  2.69861370E-04   2.01616007E-04 
<MO Number>
2
</MO Number>
  7.00262591E-03   1.29187177E-02   2.08548441E-02   2.71468130E-02   2.31644269E-02 
  7.99812114E-03  -5.40749962E-04  -2.49231274E-04   6.98870327E-04  -7.92975573E-05 
  2.42922022E-04   1.97043912E-04  -6.08003133E-05   1.86257125E-04   1.51080714E-04 
 -3.03436179E-05   9.29553602E-05   7.53998656E-05  -6.59284035E-04   9.65101906E-05 
 -4.30010365E-04  -1.82996350E-04  -1.56497866E-04   1.87604492E-05  -4.54237031E-05 
 -5.30165331E-05  -1.38035926E-04   7.02756731E-05   6.77602533E-05   5.76368437E-05 
  3.00858188E-05  -7.21157701E-06  -2.23753749E-03  -4.12789652E-03  -6.66371389E-03 
 -8.67417632E-03  -7.40169106E-03  -2.55562644E-03   1.39862218E-04   6.44623973E-05 
 -1.80759244E-04   1.30687014E-04  -3.17968382E-04  -7.50000781E-05   1.00202474E-04 
 -2.43797891E-04  -5.75052801E-05   5.00080576E-05  -1.21672236E-04  -2.86991654E-05 
 -9.00795356E-05   3.28570739E-05  -1.88191841E-04  -1.23554705E-04  -1.57370754E-03 
  9.29741479E-05  -1.49136308E-04  -1.03397787E-04  -4.38979190E-06   5.84033284E-05 
 -5.40135365E-05  -1.58148802E-04   2.71416889E-04   3.47420793E-04  -5.32508499E-03 
 -9.82392469E-03  -1.58588819E-02  -2.06435541E-02  -1.76151837E-02  -6.08210054E-03 
  3.22345048E-04   1.48568604E-04  -4.16601765E-04   1.29190296E-04   8.95253756E-05 
 -5.14676795E-04   9.90548854E-05   6.86423525E-05  -3.94621366E-04   4.94353307E-05 
  3.42573451E-05  -1.96943721E-04   1.30661486E-03  -1.93912017E-04  -1.74157829E-04 
  7.91527642E-04   6.73512894E-03  -1.42841513E-04   1.55926250E-04   4.70145890E-04 
 -3.48385112E-04  -2.52950655E-04   6.01335767E-04  -1.01419157E-03   5.02834205E-04 
  6.31024452E-04  -2.23901044E-03  -4.13061387E-03  -6.66810054E-03  -8.67988643E-03 
 -7.40656351E-03  -2.55730878E-03   1.41520336E-04   6.52266224E-05  -1.82902210E-04 
 -1.03822929E-05  -3.33649769E-04  -1.12628681E-04  -7.96048055E-06  -2.55821379E-04 
 -8.63564949E-05  -3.97283775E-06  -1.27672799E-04  -4.30979438E-05  -8.75456401E-05 
  7.16916486E-05  -1.84198533E-04  -1.12966727E-04  -1.57065535E-03   2.41079744E-06 
 -1.58087425E-04  -1.27675300E-04  -4.76100556E-05  -1.04217056E-04   1.51827111E-04 
 -3.29972201E-04  -1.01674551E-04  -2.01754036E-04   3.86807888E-02   7.13598293E-02 
  1.15197046E-01   1.49952340E-01   1.27954615E-01   4.41796604E-02  -8.64247619E-04 
 -3.98331115E-04   1.11696174E-03   1.17283484E-04  -8.92986264E-05  -4.06340709E-04 
  8.99255012E-05  -6.84684957E-05  -3.11556159E-04   4.48791281E-05  -3.41705784E-05 
 -1.55488361E-04   1.32469685E-03  -1.56272217E-04  -3.14089693E-05   5.99153348E-04 
 -3.19156106E-04   1.43308957E-06   1.96044373E-05  -1.13012055E-05   1.05075946E-04 
 -8.11091486E-04   7.06015540E-04   5.82972781E-04  -2.11211042E-06   8.10776091E-04 
  5.32484591E-01   9.82348363E-01   1.58581699E+00   2.06426272E+00   1.76143929E+00 
  6.08182747E-01  -1.49442995E-02  -6.88781705E-03   1.93141530E-02   2.26118874E-04 
 -4.15353115E-04  -6.71614522E-04   1.73373542E-04  -3.18466298E-04  -5.14951213E-04 
  8.65255493E-05  -1.58937004E-04  -2.56996749E-04  -6.65702524E-03  -3.04765972E-04 
  4.64492884E-04   9.41721055E-04  -3.13383232E-03  -7.04825973E-05   2.47421658E-04 
  1.59925163E-04  -9.51373941E-04   1.37876502E-04   8.13497439E-04   6.06973394E-04 
  2.33194675E-04   3.29341889E-04  -1.08583435E-05  -1.84178046E-05  -2.09680239E-05 
 -2.44419994E-04  -2.22805478E-04   3.74255794E-05  -4.42941951E-05  -1.22084869E-04 
  4.39436607E-05   7.45367610E-05   8.48574853E-05   1.52572453E-04   1.11039930E-04 
 -3.58828215E-05   2.07442606E-04   4.99761577E-05   7.75909642E-06   1.31608953E-05 
  1.49832172E-05  -9.48068510E-05   2.50965642E-05   2.65508133E-05   1.36914129E-05 
  6.51984896E-05  -3.93089844E-05  -6.66754733E-05  -7.59076853E-05   1.04219027E-04 
  2.01375665E-04   1.07206954E-04  -9.55133493E-05  -2.81461809E-05  -3.92572548E-05 
 -6.65877302E-05  -7.58077928E-05   1.02589880E-04   2.00338719E-04  -5.83430533E-05 
 -1.13810474E-04  -7.22743757E-05   7.66510148E-06   1.30014621E-05   1.48017080E-05 
 -9.55835404E-05   2.43501608E-05  -5.74573042E-05   4.35830713E-06   4.24192263E-05 
 -8.73306961E-05  -1.48129380E-04  -1.68640098E-04  -2.59446096E-04  -1.15259703E-05 
 -1.88209937E-04   1.27396795E-04  -4.28587261E-04  -8.77701568E-05  -1.48874789E-04 
 -1.69488720E-04  -2.61548845E-04  -1.30288246E-05   3.47361296E-04   1.86358589E-04 
 -2.84724662E-04  -1.77808341E-04  -3.01596581E-04  -3.43357118E-04   6.82831338E-04 
 -3.97952338E-05  -2.03441244E-03  -1.60707496E-04   1.92503703E-04  -1.78233404E-04 
 -3.02317569E-04  -3.44177937E-04   6.85312849E-04  -3.87790017E-05   1.65543058E-03 
  2.41111654E-04   1.18490477E-03 
<MO Number>
3
</MO Number>
 -5.33354976E-01  -9.83954082E-01  -1.58840912E+00  -2.06763691E+00  -1.76431849E+00 
 -6.09176866E-01   1.51110526E-02   6.96467342E-03  -1.95296662E-02   5.56775737E-05 
  1.00211718E-05  -2.07195992E-04   4.26900152E-05   7.68359588E-06  -1.58864682E-04 
  2.13053098E-05   3.83465290E-06  -7.92846111E-05   7.41898293E-03  -1.04024090E-04 
  1.17152187E-03  -8.70454718E-05   3.18935664E-03  -3.44769960E-05   2.88753134E-04 
  4.87752649E-06  -2.65999984E-05  -7.64086917E-04   7.90686915E-04  -4.83743348E-04 
  3.40197014E-04   9.67516518E-04  -1.77595279E-02  -3.27634704E-02  -5.28904714E-02 
 -6.88476850E-02  -5.87478599E-02  -2.02842273E-02  -5.23409344E-07  -2.41238996E-07 
  6.76459150E-07  -4.73749641E-05  -1.31979537E-04  -1.49903115E-05  -3.63241033E-05 
 -1.01193498E-04  -1.14936155E-05  -1.81282735E-05  -5.05026483E-05  -5.73611974E-06 
 -2.33916662E-03   5.88261037E-04   6.22257974E-04   1.82600221E-04  -2.87434853E-03 
  2.50802432E-04   4.50102464E-05   6.68860377E-05   4.69496482E-04  -6.01167297E-04 
  1.31670815E-04   2.79165437E-04   8.81383492E-04   5.01411186E-05   4.49072750E-04 
  8.28466942E-04   1.33740433E-03   1.74090322E-03   1.48551601E-03   5.12913056E-04 
  7.42703054E-05   3.42311311E-05  -9.59876398E-05  -5.31653178E-05   6.99383797E-05 
  1.69051155E-04  -4.07637775E-05   5.36242924E-05   1.29617652E-04  -2.03439821E-05 
  2.67622805E-05   6.46882935E-05   5.96785481E-04   1.82545395E-04  -3.89145899E-04 
 -5.13416848E-04   8.25490039E-04   1.28441968E-04  -1.57488890E-04  -3.99532893E-04 
 -3.56268767E-04  -2.89572235E-05   3.85225991E-04   8.46734858E-05   1.45925656E-04 
  2.34240414E-04  -1.78392629E-02  -3.29105686E-02  -5.31279339E-02  -6.91567905E-02 
 -5.90116202E-02  -2.03752974E-02   4.64127805E-06   2.13916177E-06  -5.99843133E-06 
  7.39601117E-05  -1.20932987E-04   1.71179048E-05   5.67079002E-05  -9.27237071E-05 
  1.31249184E-05   2.83012169E-05  -4.62756290E-05   6.55025424E-06  -2.33252832E-03 
 -7.11693308E-04   4.83071055E-04  -1.66046962E-04  -2.86027697E-03  -2.53171952E-04 
 -5.79106653E-06  -6.84767344E-05   2.65688216E-04  -4.29559738E-04   1.63871522E-04 
 -1.53413001E-04  -9.88053512E-04   6.98750065E-04   6.60482369E-03   1.21848366E-02 
  1.96701309E-02   2.56046683E-02   2.18485119E-02   7.54376724E-03  -3.66885706E-04 
 -1.69097362E-04   4.74166531E-04  -6.06104932E-07  -1.00716374E-05   5.99711107E-06 
 -4.64722634E-07  -7.72228971E-06   4.59820258E-06  -2.31929167E-07  -3.85396383E-06 
  2.29482538E-06  -5.37677133E-04   1.79991726E-05   7.28073033E-05  -9.91440004E-05 
 -1.30163104E-03   3.91070756E-06   1.08026038E-04  -6.04578004E-05   5.90929688E-05 
 -4.79343150E-05  -1.11586538E-05  -4.18113722E-05  -2.20940444E-06   2.62708867E-05 
  6.28383374E-03   1.15926618E-02   1.87141759E-02   2.43602988E-02   2.07866890E-02 
  7.17714528E-03   1.48345533E-04   6.83723511E-05  -1.91723160E-04  -9.45257186E-06 
  1.19227595E-04  -1.32162466E-05  -7.24762969E-06   9.14161218E-05  -1.01333756E-05 
 -3.61707521E-06   4.56230522E-05  -5.05726471E-06   9.23574844E-04   1.03258017E-04 
 -2.43752522E-04  -2.86619702E-04   2.63988953E-03   7.17493119E-05  -1.68109490E-04 
 -2.00447023E-04   2.24619167E-06   2.95356103E-05  -3.17818020E-05   1.73301015E-04 
 -5.54702066E-05  -5.73090613E-05   1.88735842E-04   3.20131689E-04   3.64458688E-04 
 -8.21196348E-04   9.05605771E-05  -5.65644173E-04   1.13948673E-03   1.64639123E-03 
  1.52207964E-04   2.58173500E-04   2.93921465E-04  -1.04441351E-03   8.89370502E-06 
  4.79935817E-04   2.56556117E-04  -1.88665880E-03   1.18138537E-04   2.00385306E-04 
  2.28131635E-04   3.54144618E-04   8.45423340E-05  -2.87078994E-04  -1.66945879E-04 
  2.13285668E-04   8.06832044E-05   1.36853977E-04   1.55803448E-04   2.97394458E-04 
 -2.88925616E-05  -4.05829113E-04  -2.39271752E-04  -2.12240354E-04   8.04871683E-05 
  1.36521463E-04   1.55424892E-04   2.96070496E-04  -2.75048392E-05   4.94788888E-04 
 -1.41790177E-04   2.95470997E-05   1.18145091E-04   2.00396424E-04   2.28144292E-04 
  3.52451291E-04   8.39753262E-05   1.68858008E-04  -1.17994308E-04   3.35812463E-04 
  1.45479411E-05   2.46760601E-05   2.80928280E-05   9.13125582E-05  -3.73853874E-05 
 -2.54943803E-05  -9.15048158E-05   2.96469683E-05   1.44360622E-05   2.44862923E-05 
  2.78767840E-05   9.27922101E-05  -3.60240019E-05   2.48665569E-05  -8.61298545E-05 
  4.34662692E-05  -1.89642443E-05  -3.21669457E-05  -3.66209383E-05  -1.05520747E-04 
  9.71238612E-06  -4.67966114E-05   6.47611182E-05   8.08812017E-05  -1.89944352E-05 
 -3.22181552E-05  -3.66792384E-05  -1.05342958E-04   1.07866774E-05  -1.37937639E-05 
  6.89711239E-05   8.98321305E-05 
<MO Number>
4
</MO Number>
  6.08299317E-03   1.12221433E-02   1.81160433E-02   2.35817078E-02   2.01223159E-02 
  6.94775315E-03   1.08591789E-04   5.00498786E-05  -1.40345047E-04  -9.70660713E-06 
  2.40527431E-05   2.67318149E-05  -7.44240775E-06   1.84421106E-05   2.04962521E-05 
 -3.71428311E-06   9.20390580E-06   1.02290664E-05   7.95835360E-04   4.93923382E-06 
  3.86159608E-04  -1.72559869E-04   2.27057549E-03  -1.67524593E-06   2.12191920E-04 
 -8.11724066E-05   1.32524425E-04  -3.80398987E-05  -9.44845265E-05  -7.34948323E-05 
 -2.98991999E-05  -2.53332195E-05  -4.11372521E-04  -7.58916086E-04  -1.22512753E-03 
 -1.59475217E-03  -1.36080505E-03  -4.69853352E-04  -1.99699322E-04  -9.20412760E-05 
  2.58093278E-04   8.99301486E-06  -1.34451612E-04  -7.82141745E-05   6.89527067E-06 
 -1.03088928E-04  -5.99696444E-05   3.44122336E-06  -5.14486005E-05  -2.99290559E-05 
 -8.96270905E-04   3.41523938E-04  -6.79104885E-05   3.29702321E-04  -2.77986786E-03 
  2.13389151E-04  -1.09726842E-04   1.15301187E-04  -1.37356437E-04   5.46927022E-05 
  8.26637350E-05   1.54494371E-04   1.11009257E-04  -1.81834796E-04  -4.31157481E-03 
 -7.95416153E-03  -1.28405004E-02  -1.67145177E-02  -1.42625296E-02  -4.92450947E-03 
  2.98090393E-04   1.37389651E-04  -3.85254822E-04  -7.14076588E-05  -4.68785494E-04 
  4.57397573E-04  -5.47508420E-05  -3.59434841E-04   3.50703309E-04  -2.73245077E-05 
 -1.79383179E-04   1.75025532E-04   1.78790679E-03   1.89285542E-04   2.74325433E-04 
 -8.16817205E-04   7.41353649E-03   2.39802230E-05   5.49194322E-04  -3.07950963E-04 
 -7.99281055E-04   2.20064382E-04   5.79216673E-04   6.00363113E-04   1.42754057E-04 
  1.42488571E-04  -3.95242579E-04  -7.29158940E-04  -1.17709020E-03  -1.53222184E-03 
 -1.30744780E-03  -4.51430372E-04  -1.99879850E-04  -9.21244811E-05   2.58326594E-04 
  5.79108713E-05  -1.27929233E-04  -6.49363227E-05   4.44023654E-05  -9.80879828E-05 
 -4.97890338E-05   2.21598926E-05  -4.89527785E-05  -2.48482177E-05  -8.95786857E-04 
 -4.38159525E-04  -1.54076574E-04   1.20310669E-04  -2.77772354E-03  -2.15193193E-04 
 -1.55381141E-04  -1.27132195E-07  -1.60525275E-04   1.34972589E-04   2.55526861E-05 
  1.31440970E-04  -1.02270347E-04   1.01649583E-04   5.32499228E-01   9.82375365E-01 
  1.58586058E+00   2.06431946E+00   1.76148770E+00   6.08199465E-01  -1.49373110E-02 
 -6.88459607E-03   1.93051210E-02  -5.60847701E-05  -6.57051378E-04   4.71802955E-04 
 -4.30022274E-05  -5.03785123E-04   3.61748438E-04  -2.14611256E-05  -2.51424087E-04 
  1.80537826E-04  -6.87398929E-03   7.13784314E-05   9.54021595E-04  -6.48420981E-04 
 -4.08519673E-03  -2.67859949E-05   3.85907280E-04  -5.62878497E-05  -3.89299741E-04 
 -2.52102511E-04   6.41402252E-04  -1.15987464E-03   5.62727639E-04   6.69674977E-04 
 -3.88096893E-02  -7.15976299E-02  -1.15580931E-01  -1.50452043E-01  -1.28381013E-01 
 -4.43268854E-02   1.26670073E-03   5.83821467E-04  -1.63709591E-03  -9.16222511E-05 
 -1.85595899E-04   4.12280139E-04  -7.02501030E-05  -1.42303107E-04   3.16110136E-04 
 -3.50597253E-05  -7.10192248E-05   1.57761114E-04   2.15038907E-03   1.24895566E-04 
  3.13783455E-04  -5.89030915E-04   6.02635614E-05   5.90416850E-06  -8.88257916E-06 
 -1.96261240E-05   1.62151977E-04  -7.84925973E-04   6.22773996E-04   6.19962619E-04 
 -4.60300726E-05   7.42771773E-04  -3.54037022E-05  -6.00513760E-05  -6.83663830E-05 
 -1.13323020E-05  -1.59732322E-04  -6.22608565E-06  -1.60806560E-04   8.73744151E-05 
 -1.82862899E-05  -3.10170067E-05  -3.53117731E-05   1.01099046E-04   1.04905033E-04 
  2.17798035E-05  -1.50566081E-04  -2.07693800E-05   3.15907014E-05   5.35838054E-05 
  6.10032811E-05   1.93995527E-04   1.80211693E-04  -5.49184727E-05  -1.63593364E-04 
 -5.63299482E-05  -1.45000681E-06  -2.45948584E-06  -2.80003827E-06  -1.73352719E-04 
 -6.55053806E-05   1.52941218E-05  -7.03467742E-05   4.55571568E-05  -1.41761888E-06 
 -2.40454978E-06  -2.73749550E-06  -1.73663277E-04  -6.42407918E-05  -2.19620600E-05 
 -7.37740102E-05   3.57876544E-05   3.17007530E-05   5.37704737E-05   6.12157964E-05 
  1.93380371E-04   1.79188098E-04   1.06983063E-04  -1.45291034E-04  -1.30514268E-05 
 -1.71751985E-04  -2.91323855E-04  -3.31661980E-04   7.25404203E-04  -4.84735048E-05 
 -1.73561998E-03   2.35457016E-04  -9.94813504E-04  -1.72635396E-04  -2.92822287E-04 
 -3.33367892E-04   7.26952175E-04  -4.83993135E-05   1.91361387E-03   6.30276060E-04 
 -1.13025837E-05  -5.04005471E-05  -8.54888617E-05  -9.73260674E-05  -4.23102176E-04 
 -1.15271475E-06  -8.58012964E-05  -1.05304590E-04   2.57602156E-04  -5.06799363E-05 
 -8.59627588E-05  -9.78655826E-05  -4.22777337E-04   1.70163841E-07  -3.40473557E-05 
 -9.90348775E-05   2.70863487E-04 
<MO Number>
5
</MO Number>
 -2.31682255E-02  -4.27416468E-02  -6.89983638E-02  -8.98153767E-02  -7.66396309E-02 
 -2.64618268E-02   1.30521075E-03   6.01570710E-04  -1.68686663E-03  -3.71990628E-05 
 -8.63465590E-05   3.17099139E-05  -2.85218706E-05  -6.62050386E-05   2.43131411E-05 
 -1.42344126E-05  -3.30409546E-05   1.21339616E-05   3.42186312E-03   1.95859576E-04 
  8.77067729E-04   1.70353622E-05   3.00076905E-03  -4.87703106E-05   2.01630284E-04 
 -5.17854008E-05  -3.01835320E-04   5.99549003E-04  -2.97713683E-04   1.85649156E-04 
 -6.40479020E-04  -5.33013999E-04   4.96676067E-01   9.16287398E-01   1.47917397E+00 
  1.92544518E+00   1.64298601E+00   5.67283673E-01  -1.42879096E-02  -6.58528741E-03 
  1.84658285E-02  -2.81047363E-05   2.05476337E-04  -5.43774928E-05  -2.15489207E-05 
  1.57546160E-04  -4.16931960E-05  -1.07544218E-05   7.86265764E-05  -2.08078271E-05 
 -7.51067299E-03   1.16573921E-03  -7.04284338E-05   1.25770899E-05  -4.04342505E-03 
  2.71019896E-04  -1.55804765E-04  -1.84267070E-05  -1.00082321E-03   8.55671581E-04 
  1.45151627E-04  -5.74050592E-05   3.58957049E-04   2.28840964E-04  -3.26055454E-03 
 -6.01519830E-03  -9.71040827E-03  -1.26400675E-02  -1.07857935E-02  -3.72407587E-03 
  7.71524378E-04   3.55595039E-04  -9.97125348E-04  -1.83236817E-04  -2.02207945E-04 
 -7.76553927E-05  -1.40494314E-04  -1.55040166E-04  -5.95412061E-05  -7.01165100E-05 
 -7.73759097E-05  -2.97152352E-05   3.59046571E-03   5.33292844E-04  -1.68190395E-04 
  9.12051942E-05   8.74903108E-03   1.53201694E-04   3.30548733E-04   2.80162134E-04 
 -4.65765452E-06   3.88619494E-04  -3.83961840E-04  -9.40112945E-05   5.45065111E-04 
 -3.21704260E-04   1.94866520E-01   3.59497364E-01   5.80340996E-01   7.55431612E-01 
  6.44611224E-01   2.22568798E-01  -5.67534514E-03  -2.61576255E-03   7.33486933E-03 
 -8.11132106E-06   1.47700937E-04   1.53397172E-04  -6.21924405E-06   1.13247666E-04 
  1.17615175E-04  -3.10383870E-06   5.65185229E-05   5.86982163E-05  -3.36566344E-03 
 -4.39662532E-04  -4.54963021E-05  -5.14797192E-04  -2.57257677E-03  -1.23439676E-04 
 -4.63249594E-06  -1.56128144E-04  -6.16980953E-04   1.82915302E-04   4.34065651E-04 
 -5.42586755E-05   2.25342748E-04  -2.38624521E-04   1.11925758E-03   2.06485008E-03 
  3.33331276E-03   4.33898320E-03   3.70246258E-03   1.27837154E-03  -3.15652225E-04 
 -1.45483887E-04   4.07951899E-04  -6.22135304E-05   3.25964880E-04  -1.01399768E-04 
 -4.77013702E-05   2.49929096E-04  -7.77468799E-05  -2.38063272E-05   1.24732137E-04 
 -3.88011424E-05  -1.19921535E-03  -1.24033752E-04   4.54432119E-04  -1.03299993E-05 
 -2.28913054E-03  -2.74006184E-05   1.81934997E-04  -2.07916698E-05  -2.38773384E-04 
  1.49067469E-04   8.97059144E-05   5.28893532E-05   3.49485433E-04  -1.12191305E-04 
  3.12353451E-03   5.76241841E-03   9.30234260E-03   1.21088872E-02   1.03325364E-02 
  3.56757704E-03  -8.88224360E-05  -4.09381978E-05   1.14794950E-04  -1.60164157E-04 
  4.88471258E-04   2.52316295E-04  -1.22803668E-04   3.74528630E-04   1.93460055E-04 
 -6.12876379E-05   1.86916037E-04   9.65501273E-05  -7.27484601E-04  -1.16836971E-04 
  2.54352950E-04   4.72694540E-06  -2.92931588E-03  -1.23383883E-04   2.15942429E-04 
  1.62376715E-04  -1.64798100E-04   1.56272158E-04   8.52594198E-06  -2.46055070E-04 
  2.62721329E-04   1.74710948E-04  -9.34658705E-05  -1.58535797E-04  -1.80487438E-04 
 -4.49163308E-04  -1.89672837E-04  -3.35111550E-05  -4.96895315E-04  -4.77098906E-05 
 -1.39313312E-04  -2.36301730E-04  -2.69021223E-04  -4.28006136E-04  -9.34841333E-05 
 -5.08675709E-05  -2.55395640E-04   1.62566307E-04  -1.32306484E-04  -2.24416824E-04 
 -2.55490674E-04   9.03643047E-04   3.64797345E-05   7.18495489E-04   1.81692932E-04 
 -1.68296478E-03  -1.42837736E-04  -2.42279820E-04  -2.75827068E-04   9.70690338E-04 
  1.11245510E-04   6.01471471E-04   1.03040231E-04   1.78127354E-03  -3.81220887E-05 
 -6.46622738E-05  -7.36157283E-05   5.16736497E-04   1.97035498E-04  -4.95146815E-04 
 -7.58544044E-05   6.23074288E-04  -5.34169070E-05  -9.06051788E-05  -1.03150815E-04 
  5.45131980E-05  -5.69548750E-05  -4.03516374E-05   8.21040400E-06  -8.07608901E-04 
  2.74359404E-05   4.65365448E-05   5.29802223E-05   3.96141625E-05   9.24275105E-05 
  9.63767972E-05  -1.35068978E-04   3.52139573E-06   2.62234461E-05   4.44799251E-05 
  5.06388330E-05   4.17751153E-05   9.23435125E-05   7.55723064E-06  -4.28761296E-05 
 -4.20067080E-05   5.56701356E-06   9.44270808E-06   1.07501916E-05   3.06554110E-05 
 -3.13071946E-05   9.53510409E-05  -2.40887678E-05   5.97522039E-05  -2.03218500E-07 
 -3.44697017E-07  -3.92425451E-07   8.59358118E-05   8.42726177E-05  -8.75028399E-05 
  4.30879375E-05   8.13783184E-05 
<MO Number>
6
</MO Number>
 -1.01609271E-02  -1.87452751E-02  -3.02607271E-02  -3.93904790E-02  -3.36119703E-02 
 -1.16054073E-02   5.70022492E-04   2.62722962E-04  -7.36702419E-04   8.10542323E-05 
 -2.63600668E-05   4.08657215E-05   6.21472197E-05  -2.02112193E-05   3.13332309E-05 
  3.10158186E-05  -1.00868150E-05   1.56374784E-05   1.49266794E-03  -6.61146805E-04 
  3.01904869E-04  -1.94321036E-04   1.30543532E-03   8.16410035E-05   9.88149752E-05 
  4.84403792E-06   2.30051128E-05   2.34425537E-04  -2.57430650E-04   4.49956619E-04 
  1.11957871E-03  -3.65980260E-04  -1.95433907E-01  -3.60544102E-01  -5.82030759E-01 
 -7.57631181E-01  -6.46488120E-01  -2.23216846E-01   5.52910710E-03   2.54836154E-03 
 -7.14586992E-03  -1.07469726E-04  -3.70799584E-06   2.27078006E-04  -8.24009369E-05 
 -2.84305490E-06   1.74108943E-04  -4.11238431E-05  -1.41888367E-06   8.68925660E-05 
  2.38665175E-03  -2.15372262E-04   1.62251653E-04  -3.20887146E-04   2.62291056E-04 
 -4.25528479E-06   1.85075927E-04  -8.46574859E-05   8.90137182E-05  -3.13429811E-04 
  2.24416093E-04   7.51022770E-05  -4.11650613E-05   2.65558228E-04  -1.42532600E-03 
 -2.62949706E-03  -4.24482930E-03  -5.52550700E-03  -4.71492558E-03  -1.62795074E-03 
  3.38912887E-04   1.56204709E-04  -4.38014197E-04   4.88549596E-04  -2.62015382E-05 
  1.18021584E-04   3.74588695E-04  -2.00896697E-05   9.04914288E-05   1.86946014E-04 
 -1.00261533E-05   4.51615656E-05   1.57464564E-03  -1.12840852E-03  -2.22830745E-04 
 -3.26045688E-04   3.84560651E-03  -6.07051656E-04   7.30392628E-05  -5.73231839E-05 
 -1.64168387E-04   1.22578221E-04   4.15901656E-05  -4.59713597E-04  -1.23814748E-03 
 -2.53665831E-04   4.96897018E-01   9.16695019E-01   1.47983199E+00   1.92630173E+00 
  1.64371691E+00   5.67536035E-01  -1.42358559E-02  -6.56129588E-03   1.83985538E-02 
  2.39340836E-05   1.52269824E-04  -2.02473706E-04   1.83511300E-05   1.16750797E-04 
 -1.55243934E-04   9.15850010E-06   5.82668309E-05  -7.74776044E-05  -7.13954659E-03 
 -9.29154457E-04  -3.75639587E-04  -2.90843395E-04  -3.15344672E-03  -1.44724678E-04 
 -2.79669568E-04  -4.96147111E-05  -8.12181461E-04   6.35582812E-04   1.76598649E-04 
 -2.21493940E-04   1.49685360E-04  -7.16700065E-04   4.76539413E-04   8.79138514E-04 
  1.41920407E-03   1.84738218E-03   1.57637471E-03   5.44284388E-04  -1.39069062E-04 
 -6.40968321E-05   1.79734161E-04   1.07763947E-04   1.55880822E-04  -7.42502019E-06 
  8.26265271E-05   1.19519480E-04  -5.69303228E-06   4.12364284E-05   5.96485979E-05 
 -2.84122214E-06  -5.25620844E-04   1.44197635E-04   2.21418136E-04   4.82257226E-05 
 -1.01092480E-03   2.43152878E-05   8.41351803E-05   1.64900896E-07  -1.84253034E-04 
  1.18705787E-04   6.55472472E-05  -1.52632631E-04  -5.77642261E-04   1.57582139E-04 
  1.36441688E-03   2.51712952E-03   4.06343301E-03   5.28938291E-03   4.51344044E-03 
  1.55838275E-03  -3.99184116E-05  -1.83983676E-05   5.15909298E-05   3.05198301E-05 
  2.24689372E-04   1.37058199E-04   2.34006607E-05   1.72277491E-04   1.05087492E-04 
  1.16785699E-05   8.59785432E-05   5.24460242E-05  -3.19419029E-04   1.68314119E-04 
  1.36083877E-04   6.13912857E-05  -1.28566250E-03   8.79381970E-05   1.10414200E-04 
  1.09279373E-04  -1.12120316E-04  -6.00239896E-05   1.72144306E-04  -2.57892522E-04 
 -2.29227105E-04  -3.57002733E-04  -4.10213765E-05  -6.95800143E-05  -7.92144032E-05 
 -1.95245599E-04  -8.33854457E-05   2.39016821E-04  -1.89594404E-04   4.78398448E-05 
 -6.08435798E-05  -1.03202221E-04  -1.17492105E-04  -1.84100180E-04  -3.99252680E-05 
  6.62749114E-05  -1.01276116E-04   9.36679678E-05   5.01423772E-05   8.50509568E-05 
  9.68275280E-05  -7.67066579E-04  -1.10804061E-04  -7.55365988E-05  -8.72034054E-05 
  6.34431311E-04   8.06283184E-05   1.36760880E-04   1.55697460E-04  -1.95331113E-04 
  1.68217219E-04  -3.89031280E-04  -1.06981087E-04  -5.76937333E-04  -1.59610906E-04 
 -2.70730289E-04  -3.08216929E-04   8.44119426E-04  -3.42551960E-05  -1.46658658E-03 
 -8.73957888E-05   1.11380676E-03  -1.30619733E-04  -2.21555775E-04  -2.52233471E-04 
  1.18511390E-03   1.01478888E-04   3.00202172E-04   1.63876298E-04  -1.73888406E-03 
  1.07463189E-05   1.82277896E-05   2.07516985E-05   2.14123217E-05   4.47853934E-05 
 -5.82098087E-05   6.90516752E-05  -5.45663733E-05   1.29718844E-05   2.20027697E-05 
  2.50493808E-05   1.25113698E-05   3.67003528E-05  -8.27125344E-05  -1.67244498E-04 
 -1.25524113E-05  -5.53890868E-06  -9.39503687E-06  -1.06959196E-05   8.53722036E-05 
  1.44713455E-04  -5.55130203E-05   9.87690815E-05   9.85194814E-05   8.25901306E-06 
  1.40088484E-05   1.59485821E-05  -3.69496691E-05  -1.21448119E-04  -6.22333462E-05 
 -1.03942456E-04  -6.89469101E-05 
<MO Number>
7
</MO Number>
 -3.27560286E-02  -6.04296004E-02  -9.75522438E-02  -1.26984048E-01  -1.08355728E-01 
 -3.74126346E-02  -4.40047626E-02  -2.02817639E-02   5.68721683E-02  -6.12682689E-03 
  6.87080659E-02  -5.05895534E-03  -4.69766039E-03   5.26809661E-02  -3.87888454E-03 
 -2.34446180E-03   2.62914946E-02  -1.93583526E-03   1.48752775E-02  -1.77344722E-04 
  1.67944990E-03  -2.30208159E-05  -4.29315664E-03  -5.10369795E-05  -2.24216746E-04 
  2.81401485E-04   6.49543715E-03  -4.97648228E-03  -1.51895487E-03  -1.61097199E-03 
 -1.26453297E-03   2.15055872E-03  -3.89467243E-02  -7.18504375E-02  -1.15989041E-01 
 -1.50983282E-01  -1.28834320E-01  -4.44834014E-02  -5.24087067E-02  -2.41551358E-02 
  6.77335045E-02  -7.69719399E-02   1.37951304E-02  -8.15159039E-03  -5.90171781E-02 
  1.05772268E-02  -6.25012001E-03  -2.94537084E-02   5.27877754E-03  -3.11924796E-03 
  1.87254590E-02  -1.92575248E-03   6.42621071E-04  -2.23110822E-04   1.10289348E-02 
 -8.17256313E-04   4.42656849E-04   7.77351124E-05  -6.02481260E-04  -5.79729187E-03 
  6.39977313E-03   5.46184588E-04  -3.29883252E-03   3.15517024E-03  -7.14975592E-02 
 -1.31901489E-01  -2.12930188E-01  -2.77171863E-01  -2.36511275E-01  -8.16616719E-02 
 -9.90395788E-02  -4.56472717E-02   1.27999681E-01  -1.02321540E-02   3.94127876E-02 
  2.21877193E-02  -7.84536359E-03   3.02192138E-02   1.70121291E-02  -3.91538632E-03 
  1.50815058E-02   8.49024484E-03   3.01970262E-02  -5.48847510E-05  -2.18193394E-04 
  3.07959857E-04  -2.84302324E-02   1.09476579E-04   6.93141397E-04  -6.77695834E-04 
  1.55023523E-02  -9.71474919E-03  -5.78760309E-03   1.24508720E-02  -8.05154194E-03 
  5.57233092E-04  -3.89522753E-02  -7.18606781E-02  -1.16005573E-01  -1.51004801E-01 
 -1.28852682E-01  -4.44897415E-02  -5.24072876E-02  -2.41544817E-02   6.77316704E-02 
  6.63287515E-02   2.93599260E-02   3.03373815E-02   5.08566595E-02   2.25113201E-02 
  2.32607708E-02   2.53810377E-02   1.12347266E-02   1.16087550E-02   1.87387869E-02 
  1.60949380E-03   1.02986924E-03   7.26414556E-04   1.10373714E-02   5.64229877E-04 
  5.93638048E-04   4.49689912E-04   3.19176031E-04  -4.25735428E-03   3.93817825E-03 
  3.44159142E-03   4.89355573E-03   8.23645636E-03  -4.84337687E-02  -8.93525074E-02 
 -1.44242847E-01  -1.87761345E-01  -1.60217111E-01  -5.53191266E-02  -6.68973671E-02 
 -3.08329491E-02   8.64587852E-02  -9.71562864E-03  -9.39113151E-02   7.40142208E-02 
 -7.44932486E-03  -7.20052115E-02   5.67493876E-02  -3.71773524E-03  -3.59356474E-02 
  2.83219220E-02   2.19057875E-02  -6.14642173E-05  -1.95614286E-03   1.00605670E-03 
  2.60993620E-03   4.50416894E-05  -2.28150348E-04  -8.19444664E-05   4.64437694E-03 
  9.84580782E-04  -5.62895772E-03  -1.76236378E-02   2.49497540E-03  -1.69500584E-03 
 -4.92038768E-02  -9.07732328E-02  -1.46536341E-01  -1.90746794E-01  -1.62764600E-01 
 -5.61987134E-02  -6.79618144E-02  -3.13235521E-02   8.78344869E-02   3.36534075E-02 
 -3.71421231E-02  -1.10051205E-01   2.58032882E-02  -2.84782129E-02  -8.43802507E-02 
  1.28776494E-02  -1.42126243E-02  -4.21116594E-02   2.23637759E-02   6.29896262E-04 
 -1.03747963E-03  -1.91489826E-03   8.27253401E-03   2.08670995E-04  -7.55221833E-04 
 -4.68375863E-04  -4.67400076E-03   9.21406749E-03  -4.54006672E-03   9.74381143E-03 
 -2.88772829E-03  -9.21350761E-03   4.81526129E-03   8.16759402E-03   9.29851902E-03 
  9.08353721E-04   7.50978384E-04  -9.48070151E-04   3.43002527E-03   2.14109849E-03 
  5.72320187E-03   9.70763299E-03   1.10517993E-02   7.68806346E-04  -1.04900639E-04 
  8.60647048E-04   2.69135291E-03  -4.29146030E-03   6.71983076E-03   1.13981041E-02 
  1.29763413E-02   6.26184244E-04   9.84959694E-06  -3.91639572E-03  -2.61966145E-04 
  4.26424777E-03   6.22529216E-03   1.05592731E-02   1.20213617E-02   6.31478337E-04 
 -5.00974055E-04  -3.51781731E-03   5.58928308E-06  -3.72550493E-03   6.22355550E-03 
  1.05563274E-02   1.20180081E-02   6.34116469E-04  -4.99487741E-04   4.81849447E-03 
  9.13604277E-04  -1.48315903E-03   6.72016640E-03   1.13986734E-02   1.29769895E-02 
  6.26477291E-04   1.37420486E-05   1.24719978E-03   2.99331351E-04   5.65215126E-03 
  7.61807183E-03   1.29216909E-02   1.47108914E-02   1.11770059E-03  -1.53434704E-04 
  4.07104520E-03  -2.82495301E-03   4.05289594E-03   7.62256637E-03   1.29293145E-02 
  1.47195705E-02   1.12232723E-03  -1.49792152E-04  -4.89010604E-03  -3.79731371E-03 
  1.64158543E-03   7.78907432E-03   1.32117434E-02   1.50411060E-02   1.10241792E-03 
  5.99168686E-05   5.85232150E-03  -7.03321471E-04  -2.91367998E-03   7.78882216E-03 
  1.32113157E-02   1.50406191E-02   1.09716032E-03   5.94863852E-05  -3.35459914E-03 
 -1.70501603E-03  -5.38875454E-03 
<MO Number>
8
</MO Number>
  5.78525606E-02   1.06728662E-01   1.72293386E-01   2.24274817E-01   1.91374126E-01 
  6.60768965E-02   7.90921751E-02   3.64535275E-02  -1.02219470E-01   6.44844295E-03 
 -8.29254734E-02   9.72557541E-03   4.94425509E-03  -6.35819682E-02   7.45695141E-03 
  2.46752984E-03  -3.17318587E-02   3.72154142E-03  -3.16664006E-02   3.06616920E-04 
 -3.01973711E-03   7.60167858E-05  -2.83012227E-03   5.31019641E-05  -1.80590847E-04 
 -1.13106616E-04  -7.42824869E-03   5.43040971E-03   1.99783898E-03   2.83282533E-03 
  1.24044286E-03  -2.27944991E-03   4.36789944E-02   8.05807141E-02   1.30082433E-01 
  1.69328693E-01   1.44488494E-01   4.98884123E-02   5.99889646E-02   2.76488713E-02 
 -7.75303009E-02   6.97973552E-02   5.32375401E-02   1.76907162E-02   5.35161638E-02 
  4.08191529E-02   1.35641138E-02   2.67083167E-02   2.03716184E-02   6.76944349E-03 
 -2.22736381E-02   1.66922564E-03   6.96983637E-04   6.71260925E-04   2.25967370E-03 
 -2.93813543E-04  -9.99387996E-05  -3.51582596E-05   2.34173677E-03   4.19126586E-03 
 -6.53300263E-03  -9.05780597E-04  -1.10537435E-02  -4.73700504E-03  -7.24273634E-03 
 -1.33616828E-02  -2.15699281E-02  -2.80776400E-02  -2.39587033E-02  -8.27236574E-03 
 -1.11625330E-02  -5.14480353E-03   1.44265624E-02  -3.86789542E-02   2.30616696E-01 
  5.07313345E-02  -2.96565570E-02   1.76822185E-01   3.88975542E-02  -1.48007006E-02 
  8.82466639E-02   1.94126059E-02   3.00687522E-03  -6.41951703E-04   3.76201676E-03 
  8.59116328E-04   4.08295965E-03  -2.67480981E-04   7.79903178E-04   6.53256244E-04 
  2.61762542E-03   2.60442321E-03  -5.22204863E-03   3.85898749E-03  -2.92155237E-03 
 -5.07882756E-03   4.37028164E-02   8.06246619E-02   1.30153379E-01   1.69421043E-01 
  1.44567296E-01   4.99156208E-02   6.00118786E-02   2.76594323E-02  -7.75599152E-02 
 -7.84500868E-02   3.71397959E-02  -2.21297711E-02  -6.01505269E-02   2.84764286E-02 
 -1.69676981E-02  -3.00193289E-02   1.42117338E-02  -8.46807065E-03  -2.23010000E-02 
 -1.88397867E-03   3.08572254E-04  -2.84038851E-04   2.23607480E-03   2.83616333E-04 
 -4.44841791E-05   1.19365209E-04   4.15440818E-03   3.33660250E-03  -7.49101068E-03 
  3.22831451E-03   5.52110491E-03  -8.18668537E-03  -5.06482254E-02  -9.34378235E-02 
 -1.50837823E-01  -1.96346045E-01  -1.67542452E-01  -5.78483910E-02  -7.13156139E-02 
 -3.28693159E-02   9.21689688E-02  -1.58632587E-02  -6.04680170E-02   8.33582237E-02 
 -1.21629358E-02  -4.63630218E-02   6.39137735E-02  -6.07015749E-03  -2.31383975E-02 
  3.18974528E-02   2.47869030E-02  -3.19376342E-04  -1.08696920E-03   1.63396633E-03 
 -9.28575928E-04  -1.38014222E-05  -1.29457018E-05   6.17994066E-05  -8.35552865E-05 
  3.82067032E-03  -3.73711503E-03  -1.82432926E-02   4.10262735E-03  -2.11941530E-03 
 -4.92356896E-02  -9.08319224E-02  -1.46631085E-01  -1.90870122E-01  -1.62869836E-01 
 -5.62350488E-02  -6.93610816E-02  -3.19684733E-02   8.96429129E-02   2.65953252E-02 
  4.37234810E-03  -1.00553494E-01   2.03916005E-02   3.35243787E-03  -7.70980112E-02 
  1.01768379E-02   1.67310147E-03  -3.84773115E-02   2.38554210E-02   4.67757448E-04 
  1.72832115E-04  -1.81216586E-03  -5.80413442E-03  -1.57632966E-04   4.23055018E-04 
  4.17330124E-04  -7.92908159E-03   1.04405298E-02  -2.51144820E-03   1.70938749E-03 
  5.03722824E-04  -7.70481435E-03  -1.10302108E-02  -1.87093240E-02  -2.12999084E-02 
 -2.05895442E-03  -1.45727670E-04   1.91597984E-03  -6.24704148E-03  -4.60136784E-03 
 -1.17674798E-02  -1.99598717E-02  -2.27236131E-02  -1.62823096E-03   8.94897906E-05 
 -1.64630383E-03  -3.88632906E-03   7.70157777E-03  -8.85546192E-03  -1.50205385E-02 
 -1.71003557E-02  -1.42855396E-03  -8.67536114E-05   4.60149011E-03   1.52580531E-03 
 -5.03871232E-03  -7.43406141E-03  -1.26095744E-02  -1.43555577E-02  -1.54432902E-03 
  6.74314078E-05   3.60380272E-03   1.34834809E-03   4.23193833E-03  -7.43837031E-03 
 -1.26168831E-02  -1.43638784E-02  -1.54216741E-03   6.36958569E-05  -5.41442476E-03 
  3.67126775E-04   1.80823120E-03  -8.86052435E-03  -1.50291254E-02  -1.71101316E-02 
 -1.42701666E-03  -8.80927851E-05  -1.69622943E-03   8.41464647E-04  -6.73455923E-03 
  9.45541975E-03   1.60381805E-02   1.82589054E-02   1.81816792E-03   3.52548347E-04 
  4.62707601E-03  -2.56443864E-03   4.81482553E-03   9.45889430E-03   1.60440740E-02 
  1.82656149E-02   1.81584780E-03   3.49056950E-04  -5.79024937E-03  -3.69389298E-03 
  2.01035281E-03   9.13271849E-03   1.54908181E-02   1.76357525E-02   1.80749761E-03 
  7.41431103E-05   6.20209310E-03   1.80544335E-04  -2.94680965E-03   9.13494268E-03 
  1.54945908E-02   1.76400476E-02   1.81017642E-03   7.24949537E-05  -3.81256451E-03 
 -9.11120855E-04  -5.64389916E-03 
<MO Number>
9
</MO Number>
 -1.68044685E-05  -3.10015395E-05  -5.00461648E-05  -6.51452426E-05  -5.55885588E-05 
 -1.91933964E-05  -2.04169583E-05  -9.41016163E-06   2.63870686E-05  -1.52105373E-01 
 -1.65694205E-02  -4.08552559E-02  -1.16624706E-01  -1.27043757E-02  -3.13252065E-02 
 -5.82039028E-02  -6.34037394E-03  -1.56334737E-02   1.39159016E-05  -3.64169434E-03 
 -3.98649425E-04  -9.77483249E-04  -1.79737211E-06  -1.59750726E-04  -1.75121279E-05 
 -4.27996570E-05  -2.72195032E-03   9.94857131E-04   1.72709319E-03  -6.31506844E-03 
 -2.48171109E-02   4.15503347E-03   7.42672099E-02   1.37011048E-01   2.21178613E-01 
  2.87908863E-01   2.45673177E-01   8.48250570E-02   1.04435207E-01   4.81341131E-02 
 -1.34973042E-01  -4.73225547E-02  -1.29703433E-02  -1.14494962E-02  -3.62839191E-02 
 -9.94483267E-03  -8.77874400E-03  -1.81082188E-02  -4.96316855E-03  -4.38120857E-03 
 -5.05003053E-02  -3.40116619E-04  -1.50794193E-04   9.64832679E-06  -3.70051724E-03 
  1.01775993E-04  -3.82473116E-04   5.55403312E-05   1.70912118E-03  -2.27671975E-03 
  5.67598565E-04   8.51655586E-05   2.75391661E-04   1.08132898E-03   1.17090759E-05 
  2.16013604E-05   3.48713405E-05   4.53921284E-05   3.87331890E-05   1.33736414E-05 
  1.17516333E-05   5.41631946E-06  -1.51879212E-05  -1.78526199E-01  -1.93526087E-02 
 -4.78925653E-02  -1.36882512E-01  -1.48383470E-02  -3.67209669E-02  -6.83139678E-02 
 -7.40537520E-03  -1.83263363E-02  -1.73070436E-05  -4.88483278E-03  -5.27161598E-04 
 -1.31193460E-03  -2.56654179E-05   7.72939995E-04   7.69772212E-05   2.06990125E-04 
  2.25986579E-03   9.37446232E-04  -3.19731202E-03   5.96443276E-03   2.04337540E-02 
  2.60845083E-03  -7.42383891E-02  -1.36957879E-01  -2.21092780E-01  -2.87797134E-01 
 -2.45577839E-01  -8.47921390E-02  -1.04386845E-01  -4.81118231E-02   1.34910539E-01 
 -4.82767812E-02   2.45855620E-03  -1.42245766E-02  -3.70155591E-02   1.88506421E-03 
 -1.09064988E-02  -1.84733585E-02   9.40779167E-04  -5.44310736E-03   5.04944731E-02 
 -3.11519313E-04   8.01655421E-05  -1.82490692E-04   3.68377130E-03   3.77464999E-05 
  3.99341836E-04  -1.84017838E-05  -1.59863104E-03   2.02343244E-03  -4.24801397E-04 
  7.03268402E-05   6.99040046E-04  -1.96724128E-03   5.42287103E-06   1.00043242E-05 
  1.61501030E-05   2.10226375E-05   1.79386563E-05   6.19378787E-06   8.77397436E-06 
  4.04391857E-06  -1.13395668E-05  -3.97272872E-02  -4.28770470E-03  -1.06258154E-02 
 -3.04603520E-02  -3.28753870E-03  -8.14719806E-03  -1.52018506E-02  -1.64071224E-03 
 -4.06602288E-03  -2.25978289E-06  -1.13730355E-03  -1.23711980E-04  -3.02735962E-04 
  1.72224021E-05   8.22883135E-05   7.19441465E-06   2.20458611E-05   6.06635787E-04 
 -4.99306006E-04  -1.07329782E-04   1.30610374E-03   5.61673947E-03  -1.91177590E-03 
 -3.41011501E-05  -6.29111330E-05  -1.01558212E-04  -1.32198629E-04  -1.12805340E-04 
 -3.89489790E-05  -4.95429972E-05  -2.28343323E-05   6.40298347E-05  -4.13307980E-02 
 -4.49954563E-03  -1.11076338E-02  -3.16898219E-02  -3.44996484E-03  -8.51662570E-03 
 -1.58154423E-02  -1.72177426E-03  -4.25039316E-03   2.20406017E-05  -1.93381727E-03 
 -2.12109013E-04  -5.20315025E-04   1.46048204E-05  -2.56566226E-04  -2.78457865E-05 
 -7.01304894E-05   3.89767283E-04   1.11052061E-03  -1.50028789E-03   1.42043855E-03 
  3.44141178E-03   3.72405339E-03   6.55564867E-06   1.11196202E-05   1.26592972E-05 
 -1.73072942E-08   2.05825964E-06  -2.96388404E-03  -3.20614321E-04  -7.93873138E-04 
  6.67415950E-06   1.13206370E-05   1.28881478E-05  -7.55248411E-08  -1.94903184E-07 
 -3.04809405E-03  -3.31082462E-04  -8.21590399E-04  -2.29698882E-02  -3.89612754E-02 
 -4.43560440E-02  -6.26514718E-03   2.29572812E-04   6.57907003E-03   8.77868942E-04 
 -1.13037381E-02  -2.43529654E-02  -4.13072360E-02  -4.70268378E-02  -7.24584357E-03 
  6.41245746E-05   6.83893735E-03   4.41524368E-04   1.18004820E-02   2.43460561E-02 
  4.12955165E-02   4.70134956E-02   7.24548535E-03  -5.68009527E-05   1.17145808E-02 
  1.57817456E-03  -6.81006323E-03   2.29570630E-02   3.89395215E-02   4.43312780E-02 
  6.26397450E-03  -2.28936451E-04   1.28584794E-04  -1.48194510E-04   1.31015750E-02 
  2.47445621E-03   4.19714581E-03   4.77830314E-03   1.09251724E-03   1.41280531E-04 
  6.64401750E-04  -1.14513853E-03   9.06673431E-04  -2.48251970E-03  -4.21082301E-03 
 -4.79387415E-03  -1.09075940E-03  -1.41665636E-04   7.83124538E-04   1.30500115E-03 
 -5.15590058E-04   2.63114786E-03   4.46292449E-03   5.08088283E-03   5.63365768E-04 
 -3.28858666E-04   9.95867614E-04  -5.32869593E-04  -9.09971385E-04  -2.60925079E-03 
 -4.42578291E-03  -5.03859845E-03  -5.53152781E-04   3.27401130E-04   2.74971402E-04 
  6.69681594E-04   1.24528308E-03 
<MO Number>
10
</MO Number>
 -7.59428408E-02  -1.40102318E-01  -2.26168887E-01  -2.94404717E-01  -2.51216102E-01 
 -8.67388960E-02  -1.07230826E-01  -4.94226116E-02   1.38586126E-01   8.29787468E-03 
 -1.47327321E-01   2.88433528E-02   6.36228148E-03  -1.12961201E-01   2.21152447E-02 
  3.17522440E-03  -5.63755568E-02   1.10370572E-02   5.63113910E-02   1.48648103E-04 
 -3.55120450E-03   8.82497651E-04   4.69942816E-03  -8.26439144E-07   1.42347223E-04 
 -7.08470257E-05  -3.90415342E-03   6.86930214E-03  -2.96514872E-03   3.20017621E-03 
 -8.37423130E-04  -6.09894108E-03   2.25991820E-02   4.16918533E-02   6.73036693E-02 
  8.76093878E-02   7.47572564E-02   2.58118880E-02   3.24863302E-02   1.49729266E-02 
 -4.19856381E-02   1.20602137E-02  -1.54254455E-01   2.39547266E-02   9.24700329E-03 
 -1.18272486E-01   1.83669577E-02   4.61490278E-03  -5.90262601E-02   9.16639925E-03 
 -1.64331447E-02   1.53058890E-04  -4.37215405E-03   1.53906512E-03  -3.05353773E-03 
  1.66157892E-04   4.71652591E-05   6.14599654E-05   7.55582357E-03  -1.58140864E-03 
 -5.97441494E-03   2.92856773E-03   2.05848815E-02  -3.34274984E-03   4.44945312E-02 
  8.20852482E-02   1.32511221E-01   1.72490253E-01   1.47186260E-01   5.08198860E-02 
  6.37924900E-02   2.94019134E-02  -8.24460129E-02  -3.00771596E-02   1.05307717E-01 
  6.96158218E-02  -2.30612491E-02   8.07432460E-02   5.33769756E-02  -1.15091797E-02 
  4.02965391E-02   2.66388521E-02  -3.51120049E-02  -7.82297025E-04   2.82920523E-03 
  1.77080729E-03  -2.02205661E-03   1.03286346E-04  -5.92163397E-04  -1.28526183E-04 
  2.66564974E-04   5.37962305E-03  -5.64618802E-03  -7.80384971E-04  -1.28711223E-03 
 -6.33549500E-03   2.26504848E-02   4.17864987E-02   6.74564565E-02   8.78082714E-02 
  7.49269641E-02   2.58704840E-02   3.25552747E-02   1.50047030E-02  -4.20747426E-02 
  8.95080524E-03  -1.54646828E-01   2.31358065E-02   6.86290703E-03  -1.18573332E-01 
  1.77390620E-02   3.42507163E-03  -5.91764038E-02   8.85303529E-03  -1.64780188E-02 
 -1.74421089E-05  -4.39009375E-03   1.49612101E-03  -3.04930730E-03  -1.80003848E-04 
  1.60099646E-05  -3.24168500E-05   2.75510178E-03  -7.85638025E-04  -1.96946375E-03 
 -8.61336979E-03  -2.31413835E-02   6.98134597E-04  -1.33536873E-02  -2.46354036E-02 
 -3.97692337E-02  -5.17677306E-02  -4.41735024E-02  -1.52520511E-02  -1.86596939E-02 
 -8.60023970E-03   2.41159636E-02  -2.22683166E-02   6.88699707E-02   5.50660969E-02 
 -1.70739260E-02   5.28051045E-02   4.22211737E-02  -8.52108579E-03   2.63534483E-02 
  2.10713250E-02   9.89006760E-03  -6.81073794E-04   1.64632390E-03   1.87259074E-03 
  2.41125691E-03  -7.56185962E-06  -1.73701305E-04   9.51854592E-05  -8.10666558E-03 
  6.97811475E-03   1.12855083E-03  -3.71376263E-03   2.95264643E-03  -2.86208650E-03 
 -3.57431586E-02  -6.59403744E-02  -1.06448354E-01  -1.38564141E-01  -1.18237043E-01 
 -4.08244158E-02  -5.08297116E-02  -2.34273781E-02   6.56927964E-02  -1.61294950E-02 
  6.72174094E-02   3.29979499E-02  -1.23670688E-02   5.15380258E-02   2.53007250E-02 
 -6.17203416E-03   2.57210872E-02   1.26268351E-02   2.65479051E-02  -2.40418523E-04 
  1.49749306E-03   2.95009955E-04   1.77281447E-03   1.31779832E-05  -6.86303687E-05 
 -2.28358554E-05  -5.56487619E-03   2.33413127E-03   3.23074492E-03  -7.07449843E-03 
  3.91000777E-03   1.46603593E-03   3.06912050E-02   5.20580893E-02   5.92663068E-02 
  1.08766332E-02  -2.42710504E-04  -4.20899672E-03   9.62622809E-03   1.17779228E-02 
  3.00880341E-02   5.10349973E-02   5.81015525E-02   1.03920940E-02  -1.49516463E-04 
  3.47124765E-03   3.61319884E-03  -1.43768646E-02  -8.90671601E-03  -1.51074752E-02 
 -1.71993300E-02  -2.23800164E-03   7.36311415E-05   3.08499626E-03  -2.78309065E-03 
 -3.61435849E-03  -5.76863853E-03  -9.78470215E-03  -1.11395398E-02  -1.83050789E-03 
  1.12892906E-04   1.56126540E-03  -2.72670839E-03   2.71471090E-03  -5.78526421E-03 
 -9.81290245E-03  -1.11716449E-02  -1.83891753E-03   1.14385223E-04  -2.12474997E-03 
 -3.13064396E-03   1.73032585E-03  -8.92275068E-03  -1.51346730E-02  -1.72302938E-02 
 -2.24364095E-03   7.02534304E-05  -2.54523849E-04  -3.14894676E-03  -4.52077907E-03 
  4.66444497E-03   7.91178101E-03   9.00728488E-03   1.69341348E-03   3.17935882E-06 
  1.56986147E-03   1.00576154E-03   2.74435189E-03   4.66681206E-03   7.91579604E-03 
  9.01185586E-03   1.69250604E-03   6.31952183E-06  -2.89171278E-03   5.21902062E-04 
  1.54344364E-03   1.35002687E-02   2.28990094E-02   2.60697182E-02   4.90983479E-03 
 -6.16920502E-05   6.77667229E-03   1.42364094E-03  -1.32725004E-03   1.35093896E-02 
  2.29144802E-02   2.60873312E-02   4.91274188E-03  -6.10700035E-05  -5.35173587E-03 
  1.01084366E-04  -4.59426888E-03 
<MO Number>
11
</MO Number>
 -1.41340313E-02  -2.60750127E-02  -4.20932123E-02  -5.47928605E-02  -4.67548515E-02 
 -1.61433291E-02  -2.03131976E-02  -9.36233837E-03   2.62529672E-02   8.79066679E-03 
 -3.47617105E-02  -1.89257786E-02   6.74012306E-03  -2.66530642E-02  -1.45110809E-02 
  3.36379383E-03  -1.33017472E-02  -7.24204647E-03   9.99282303E-03   2.59240858E-04 
 -1.50654511E-03  -3.62546657E-04  -5.76012048E-05  -7.20533566E-05  -2.41413926E-05 
  2.74836787E-04  -1.10846488E-03   1.42357262E-03  -3.15107734E-04  -1.60804773E-03 
  5.79536819E-04  -7.98452037E-04   2.33103181E-03   4.30037849E-03   6.94215365E-03 
  9.03662219E-03   7.71096681E-03   2.66241194E-03   3.67656606E-03   1.69452669E-03 
 -4.75162848E-03   1.58596006E-02  -2.47887220E-02  -4.08550792E-02   1.21601310E-02 
 -1.90064122E-02  -3.13250710E-02   6.06875770E-03  -9.48553188E-03  -1.56334061E-02 
 -5.74413875E-04   2.82193351E-04  -5.72996045E-04  -2.38360087E-03   1.22159556E-03 
 -4.96359135E-05   9.47135396E-05  -3.47514662E-04   2.16102986E-03   2.12618900E-04 
 -2.37364876E-03  -2.87858684E-03   3.99514362E-03   2.32866106E-03   8.19360329E-03 
  1.51158792E-02   2.44017489E-02   3.17638296E-02   2.71041359E-02   9.35840820E-03 
  1.13967582E-02   5.25275776E-03  -1.47292772E-02   3.38967133E-02   7.12228182E-02 
 -1.54781685E-01   2.59898395E-02   5.46091180E-02  -1.18676732E-01   1.29707516E-02 
  2.72537775E-02  -5.92280074E-02  -7.78861436E-03   9.95710958E-04   2.62998434E-03 
 -4.75820228E-03  -3.89557808E-03  -1.38508082E-04  -3.34974401E-04   6.66202569E-04 
  7.60805677E-03  -5.76818949E-03  -1.83986727E-03  -1.99219346E-02   3.49934857E-03 
  4.72346680E-03   2.29152542E-03   4.22749555E-03   6.82449783E-03   8.88346926E-03 
  7.58028113E-03   2.61728930E-03   3.62053099E-03   1.66870017E-03  -4.67920824E-03 
  1.17819229E-02  -2.53133613E-02  -4.19548451E-02   9.03362764E-03  -1.94086722E-02 
 -3.21683014E-02   4.50841337E-03  -9.68628782E-03  -1.60542371E-02  -5.40356903E-04 
  1.05615130E-03  -4.89784404E-04  -2.17742419E-03   1.25005754E-03   1.97190176E-04 
  1.25016941E-04  -2.80487009E-04   1.36104587E-03  -1.17250477E-03  -1.88541100E-04 
 -5.40775055E-03  -3.08695613E-03  -2.25930665E-03  -7.19457390E-02  -1.32728308E-01 
 -2.14264933E-01  -2.78909305E-01  -2.37993837E-01  -8.21735650E-02  -1.02635696E-01 
 -4.73047196E-02   1.32647337E-01   3.10294966E-02   5.81205465E-02  -1.38582154E-01 
  2.37914405E-02   4.45631310E-02  -1.06255964E-01   1.18735964E-02   2.22401259E-02 
 -5.30291735E-02   5.45494939E-02   8.11530686E-04   2.17812839E-04  -3.08929845E-03 
  3.39310582E-03   1.11148675E-04  -1.95908493E-04  -3.32551541E-04   1.30222499E-03 
 -9.42737188E-03   8.12514690E-03  -3.71817958E-03   2.82525975E-03   1.07148394E-02 
  6.28240982E-02   1.15900349E-01   1.87099353E-01   2.43547788E-01   2.07819788E-01 
  7.17551894E-02   8.98540107E-02   4.14136498E-02  -1.16128167E-01   3.03782848E-02 
  6.54605889E-02  -1.39159534E-01   2.32921328E-02   5.01910078E-02  -1.06698662E-01 
  1.16244068E-02   2.50488308E-02  -5.32501110E-02  -4.76304653E-02   4.67950872E-04 
  2.51631433E-03  -2.76992621E-03  -1.21728038E-03   4.58349561E-05   2.35603920E-04 
 -2.68323323E-04   2.80435253E-03   5.30945296E-03  -8.11380548E-03  -1.68953306E-02 
  2.01726620E-03  -5.74495179E-03   7.53614689E-03   1.27827307E-02   1.45526901E-02 
  2.77337168E-03   3.74498442E-04  -9.60798256E-04   2.73737106E-03   2.46268620E-03 
  4.09239877E-03   6.94148245E-03   7.90263404E-03   7.13815551E-04  -4.04116371E-04 
  6.05288797E-04  -3.86323603E-05  -2.24111200E-03   2.41868483E-03   4.10254699E-03 
  4.67060571E-03   5.36738420E-04  -4.04110828E-04  -7.34198397E-04  -9.11682049E-05 
  2.56995731E-04  -2.93619517E-03  -4.98034242E-03  -5.66994498E-03  -9.53239523E-04 
  3.01838076E-04   1.47827398E-03  -8.00861124E-04   4.29696263E-04  -2.91834773E-03 
 -4.95006980E-03  -5.63548066E-03  -9.50533327E-04   3.01505798E-04  -1.29343297E-03 
 -1.10351619E-03  -3.20778336E-04   2.43261635E-03   4.12617749E-03   4.69750820E-03 
  5.37520620E-04  -4.02323183E-04   5.11311140E-04   4.05497095E-05   5.97480241E-04 
  2.94642805E-02   4.99769933E-02   5.68970521E-02   1.12262195E-02  -2.51035290E-04 
  1.26635505E-02  -3.71394986E-03   6.13757320E-03   2.94653303E-02   4.99787739E-02 
  5.68990793E-02   1.12196671E-02  -2.52579752E-04  -1.30024853E-02  -6.49207190E-03 
 -7.75354766E-04  -2.59396314E-02  -4.39985216E-02  -5.00907720E-02  -9.81836433E-03 
  2.10259580E-04  -1.26604096E-02   1.99695357E-03   1.02144447E-03  -2.59307259E-02 
 -4.39834163E-02  -5.00735751E-02  -9.80727118E-03   2.10197355E-04   9.78251018E-03 
  4.44015638E-03   7.05357171E-03 
<MO Number>
12
</MO Number>
  2.20951501E-02   4.07619954E-02   6.58025883E-02   8.56554262E-02   7.30899372E-02 
  2.52362027E-02   3.24765241E-02   1.49684069E-02  -4.19729646E-02   1.58812101E-02 
  3.25130568E-02  -7.24109335E-02   1.21766998E-02   2.49289399E-02  -5.55200891E-02 
  6.07702669E-03   1.24412883E-02  -2.77084159E-02  -1.76301453E-02   8.78463646E-04 
  1.51801308E-03  -3.88627279E-03   1.60978923E-03   4.21596663E-06   2.66338790E-04 
 -1.25640612E-04  -6.28381263E-03  -2.45859807E-03   8.74241070E-03  -2.15670251E-03 
  4.09372430E-03   6.87202903E-03  -3.25262677E-02  -6.00057284E-02  -9.68679822E-02 
 -1.26093342E-01  -1.07595688E-01  -3.71502108E-02  -4.61892028E-02  -2.12885708E-02 
  5.96953592E-02   2.18331189E-01  -1.89165721E-02  -2.45210150E-02   1.67402442E-01 
 -1.45040219E-02  -1.88011516E-02   8.35455518E-02  -7.23852354E-03  -9.38309243E-03 
  2.76063203E-02   8.39409412E-03  -2.51625953E-04  -1.23825614E-03  -1.38901983E-03 
  5.14743946E-04   2.54998756E-04  -9.54686789E-07  -6.42201226E-03   1.07049685E-02 
 -4.28295624E-03   1.01250340E-03   6.23084673E-03  -4.68464463E-04   5.08297589E-02 
  9.37727237E-02   1.51378456E-01   1.97049789E-01   1.68142958E-01   5.80557315E-02 
  7.69177275E-02   3.54513261E-02  -9.94091930E-02   1.74473289E-02  -5.15008002E-02 
 -4.39982665E-02   1.33774999E-02  -3.94875314E-02  -3.37350667E-02   6.67631007E-03 
 -1.97070459E-02  -1.68361628E-02  -4.37308018E-02   8.78227479E-04  -1.46474048E-03 
 -2.67485065E-03  -8.18748808E-03   3.65871734E-04  -2.23491972E-03  -4.26812297E-04 
 -1.14831089E-02   4.65319009E-03   6.82991879E-03  -2.88516075E-03   4.86865506E-03 
  1.75277587E-03  -3.25308347E-02  -6.00141540E-02  -9.68815836E-02  -1.26111047E-01 
 -1.07610795E-01  -3.71554272E-02  -4.61945346E-02  -2.12910283E-02   5.97022501E-02 
 -1.68562853E-01  -6.10728796E-02  -1.28458075E-01  -1.29243253E-01  -4.68267919E-02 
 -9.84934654E-02  -6.45014423E-02  -2.33698513E-02  -4.91551428E-02   2.76131109E-02 
 -6.42779848E-03  -1.86701466E-03  -5.21744848E-03  -1.36423222E-03  -4.83589700E-04 
  1.51778632E-04  -2.66955423E-04  -7.56600624E-03   7.28720934E-03   2.78796897E-04 
 -3.19643019E-03  -3.80162630E-03  -1.19431380E-02  -1.68004948E-02  -3.09942088E-02 
 -5.00343307E-02  -6.51298380E-02  -5.55754140E-02  -1.91888578E-02  -2.17507150E-02 
 -1.00248891E-02   2.81108282E-02  -6.31928404E-03   2.04155202E-01  -5.85155648E-02 
 -4.84522428E-03   1.56533198E-01  -4.48660059E-02  -2.41810652E-03   7.81210373E-02 
 -2.23912816E-02   1.50452866E-02  -3.68588803E-04   6.38196120E-03  -1.19312673E-03 
  5.67342760E-03   4.07165160E-05  -3.68998624E-04  -1.47343028E-05  -1.15001845E-02 
  3.71928886E-03   7.78089559E-03   9.50132433E-03   1.68226371E-03   1.30420468E-03 
 -2.38277314E-02  -4.39583292E-02  -7.09624691E-02  -9.23720585E-02  -7.88212523E-02 
 -2.72150883E-02  -3.09454205E-02  -1.42627224E-02   3.99941519E-02  -6.53322966E-02 
  1.51538933E-01   1.81944325E-01  -5.00926414E-02   1.16190396E-01   1.39503313E-01 
 -2.49997391E-02   5.79871516E-02   6.96219310E-02   2.31397923E-02  -1.66107186E-03 
  4.71531351E-03   4.28754593E-03   6.94534419E-03   8.22408027E-05  -1.35394950E-04 
 -2.51610363E-04  -4.54957000E-03  -3.92452383E-03   8.47409383E-03  -1.58303008E-02 
  7.46085054E-03   9.27948667E-03  -5.90817478E-03  -1.00213820E-02  -1.14089916E-02 
 -2.98006143E-03   1.78412805E-04   8.28294855E-04  -6.73895791E-04  -2.81493492E-03 
 -1.48648578E-02  -2.52136107E-02  -2.87048105E-02  -6.12772616E-03   7.77418561E-05 
 -1.21892594E-03  -2.26522672E-03   5.44716515E-03   2.45455932E-02   4.16339692E-02 
  4.73988121E-02   1.14430487E-02  -4.37704368E-04  -3.16213681E-03  -1.53152174E-03 
  9.36403167E-03   2.07173261E-02   3.51405040E-02   4.00062300E-02   1.01266130E-02 
 -1.81237591E-05  -1.51577935E-03  -6.46503414E-04  -9.18345907E-03   2.07276604E-02 
  3.51580330E-02   4.00261861E-02   1.01343936E-02  -1.33508394E-05   5.96894261E-03 
  1.70287402E-04  -7.17611645E-03   2.45440602E-02   4.16313689E-02   4.73958517E-02 
  1.14482828E-02  -4.30108217E-04  -1.66486786E-03  -1.36894085E-03   9.76928858E-03 
  1.53303448E-02   2.60031648E-02   2.96036901E-02   8.17822703E-03  -5.34100946E-05 
  5.50465703E-03   1.26826953E-03   3.84229451E-03   1.53371028E-02   2.60146276E-02 
  2.96167401E-02   8.18042212E-03  -4.31890040E-05  -6.81074158E-03  -6.60656074E-05 
  5.25654449E-04   1.94070379E-02   3.29180074E-02   3.74759956E-02   1.00225720E-02 
 -2.20830356E-04   8.01725999E-03   2.97888530E-03   4.20139959E-04   1.94249871E-02 
  3.29484525E-02   3.75106563E-02   1.00262305E-02  -2.20490224E-04  -7.58007789E-03 
  1.27816670E-03  -3.78144931E-03 
<MO Number>
13
</MO Number>
  1.69406196E-03   3.12527163E-03   5.04516426E-03   6.56730543E-03   5.60389415E-03 
  1.93489027E-03   1.42802900E-03   6.58177555E-04  -1.84559809E-03  -2.47704365E-02 
  2.28428180E-01  -8.18257396E-05  -1.89923921E-02   1.75144170E-01  -6.27387623E-05 
 -9.47853484E-03   8.74092170E-02  -3.13110398E-05  -2.11197211E-03  -1.55503956E-03 
  1.00527407E-02   1.73435708E-03   1.23316038E-04  -2.31460832E-04   3.72333865E-04 
  7.19381575E-04   1.24620106E-02  -7.25987325E-03  -5.20213738E-03  -5.11606512E-03 
 -2.44358794E-03   1.71344099E-03   9.86816517E-03   1.82051764E-02   2.93888391E-02 
  3.82555399E-02   3.26435245E-02   1.12710263E-02   1.35048812E-02   6.22439018E-03 
 -1.74538353E-02  -2.75209130E-01  -1.41846030E-02  -5.60483414E-02  -2.11012822E-01 
 -1.08758496E-02  -4.29742962E-02  -1.05310188E-01  -5.42781124E-03  -2.14471859E-02 
 -8.76609016E-03  -1.21588449E-02  -3.42920036E-04  -3.74029640E-03   5.64842366E-03 
 -6.75046005E-04   2.44023997E-04  -3.96417254E-04  -1.72804540E-03  -1.01049602E-02 
  1.18330056E-02  -4.82535448E-04   8.93932779E-04   4.68407646E-03   1.19345509E-03 
  2.20173254E-03   3.55428379E-03   4.62662186E-03   3.94790518E-03   1.36311699E-03 
  3.94566582E-03   1.81855458E-03  -5.09941554E-03   4.96670291E-02  -3.06672902E-01 
 -6.09063008E-02   3.80815126E-02  -2.35137237E-01  -4.66990699E-02   1.90053440E-02 
 -1.17349962E-01  -2.33061091E-02  -1.85852789E-03   1.57425426E-03  -1.16828849E-02 
 -1.13306796E-03  -1.39964269E-02  -1.83265959E-04   1.59784424E-03   6.36959382E-06 
  3.28250583E-03  -4.41433757E-04  -2.84107207E-03  -5.09309383E-03   1.20118868E-05 
 -7.95164902E-04   9.86482576E-03   1.81990157E-02   2.93788939E-02   3.82425941E-02 
  3.26324779E-02   1.12672121E-02   1.35053806E-02   6.22462035E-03  -1.74544807E-02 
  2.63226504E-01   4.44751403E-02   8.85824973E-02   2.01825308E-01   3.41007032E-02 
  6.79194135E-02   1.00724975E-01   1.70186410E-02   3.38965479E-02  -8.75798451E-03 
  1.21994311E-02   2.31113059E-03   2.80261511E-03   5.62637982E-03   7.15567197E-04 
  3.88727715E-04  -2.39489039E-05  -1.30597785E-03  -6.65388934E-03   7.95986719E-03 
  1.96169410E-03   4.35706771E-03   1.64778364E-02  -1.27607399E-02  -2.35415111E-02 
 -3.80033496E-02  -4.94690740E-02  -4.22120544E-02  -1.45748102E-02  -1.41260841E-02 
 -6.51070215E-03   1.82566837E-02   1.43135380E-02   2.36908610E-01  -1.48754690E-01 
  1.09747087E-02   1.81646424E-01  -1.14055616E-01   5.47714887E-03   9.06542975E-02 
 -5.69217467E-02   1.54734727E-02   4.02957797E-04   7.69524703E-03  -4.60000156E-03 
  9.53183786E-04   2.41564268E-05   2.84315679E-04  -2.02676738E-04  -9.06686602E-03 
 -8.30073235E-04   9.89693925E-03   1.46940047E-02   2.91855270E-04   4.52236735E-03 
 -1.07564417E-02  -1.98439035E-02  -3.20342564E-02  -4.16990875E-02  -3.55819102E-02 
 -1.22855804E-02  -1.23158926E-02  -5.67638615E-03   1.59171751E-02  -7.23580367E-02 
  9.40141532E-02   2.31078597E-01  -5.54795312E-02   7.20840611E-02   1.77176341E-01 
 -2.76881747E-02   3.59749990E-02   8.84234127E-02   1.10399626E-02  -2.54941853E-03 
  3.48786583E-03   8.07362606E-03   2.46751241E-03  -2.09993050E-05  -2.47510691E-04 
  1.84735501E-04   1.65841692E-03  -9.15387198E-03   7.49545507E-03  -1.03362452E-02 
  4.43406399E-03   1.10117239E-02  -1.64951830E-02  -2.79789506E-02  -3.18530529E-02 
 -8.12838215E-03   1.10111767E-03   1.82997698E-03  -2.17563630E-03  -5.92958543E-03 
 -8.97080087E-03  -1.52161752E-02  -1.73230812E-02  -6.74472752E-03  -1.13891643E-03 
 -1.25735114E-03   2.10906495E-03   3.82819100E-03  -1.49186568E-02  -2.53048639E-02 
 -2.88086991E-02  -8.59625759E-03  -3.76110180E-04  -9.18520071E-04   7.67592476E-04 
 -6.59223148E-03  -2.21511851E-02  -3.75726001E-02  -4.27750860E-02  -1.09333670E-02 
  3.18117683E-04   9.41102691E-04   6.03418592E-04   8.96423159E-03  -2.21614709E-02 
 -3.75900467E-02  -4.27949483E-02  -1.09406290E-02   3.13156368E-04  -5.36715964E-03 
 -8.53466796E-05   7.27126391E-03  -1.49136740E-02  -2.52964123E-02  -2.87990772E-02 
 -8.59688807E-03  -3.80673123E-04   3.89276830E-03   1.29157943E-03  -5.29829526E-03 
  1.86949353E-02   3.17101467E-02   3.61008886E-02   1.00140852E-02  -3.69629980E-04 
  7.36047780E-03   2.27771834E-03   2.81155224E-03   1.86814361E-02   3.16872494E-02 
  3.60748209E-02   1.00057354E-02  -3.69257671E-04  -8.06417091E-03   6.12854827E-04 
 -1.34586444E-03   1.69113580E-02   2.86848622E-02   3.26567084E-02   9.32790967E-03 
 -1.60144082E-04   7.02331720E-03   1.97891379E-03   1.85945839E-03   1.69213567E-02 
  2.87018218E-02   3.26760164E-02   9.33259529E-03  -1.63981408E-04  -7.25241297E-03 
  4.20998177E-04  -1.98429816E-03 
<MO Number>
14
</MO Number>
  1.09378387E-05   2.01785518E-05   3.25744833E-05   4.24023024E-05   3.61819649E-05 
  1.24927648E-05   1.89926468E-05   8.75369747E-06  -2.45462751E-05  -9.21852864E-02 
 -9.88653581E-03  -2.42943764E-02  -7.06818026E-02  -7.58036559E-03  -1.86273795E-02 
 -3.52751737E-02  -3.78313375E-03  -9.29636799E-03  -3.11527072E-06  -3.89684285E-03 
 -4.15537809E-04  -1.02327824E-03  -1.15826557E-05  -1.19906215E-04  -1.35989149E-05 
 -3.21220464E-05  -7.08635526E-04   9.32383946E-04  -2.23748420E-04  -1.36483467E-03 
 -6.50066984E-03   3.40615992E-03   1.04896641E-02   1.93517418E-02   3.12397537E-02 
  4.06648809E-02   3.46994198E-02   1.19808776E-02   1.37175203E-02   6.32239540E-03 
 -1.77286520E-02  -7.46230981E-02   1.08656238E-01   2.52506273E-02  -5.72162359E-02 
  8.33106784E-02   1.93605718E-02  -2.85549120E-02   4.15778679E-02   9.66228233E-03 
 -1.21573538E-02  -2.28435103E-03   4.47944259E-03   1.63469981E-03  -8.35844602E-03 
  3.48780838E-04  -5.55559481E-04   7.80191974E-05   3.01994499E-03  -2.96048710E-03 
 -5.94578921E-05   1.19173802E-03  -9.16675952E-03   1.05927819E-03   6.29075141E-07 
  1.16054238E-06   1.87347777E-06   2.43871162E-06   2.08095724E-06   7.18504636E-07 
  3.94099936E-06   1.81640381E-06  -5.09338456E-06   2.04136541E-01   2.20544498E-02 
  5.50760405E-02   1.56518890E-01   1.69099466E-02   4.22287979E-02   7.81138965E-02 
  8.43924858E-03   2.10751300E-02  -1.55700515E-06   1.14800168E-02   1.23955159E-03 
  3.09555168E-03  -4.65136966E-06   2.23737352E-03   2.38138617E-04   5.98447591E-04 
  2.01025856E-03   1.86619877E-03  -3.87645732E-03   5.72571220E-03   1.81218370E-02 
  5.91360871E-03  -1.04964068E-02  -1.93641810E-02  -3.12598345E-02  -4.06910202E-02 
 -3.47217245E-02  -1.19885789E-02  -1.37265883E-02  -6.32657482E-03   1.77403716E-02 
 -2.90562862E-02  -1.19889075E-01  -5.22449878E-02  -2.22785085E-02  -9.19233022E-02 
 -4.00581271E-02  -1.11185373E-02  -4.58761708E-02  -1.99918131E-02   1.21618530E-02 
 -2.44125593E-04  -4.75049667E-03  -2.26741888E-03   8.34038837E-03   2.21658963E-04 
  6.16096184E-04   7.63799178E-05  -4.62859037E-03   2.97919086E-03   1.64939951E-03 
 -5.15065383E-03  -5.41653652E-03  -5.28827654E-04   8.71107857E-07   1.60705378E-06 
  2.59428660E-06   3.37699063E-06   2.88159250E-06   9.94944790E-07   4.86431198E-06 
  2.24195794E-06  -6.28668246E-06   3.55883540E-01   3.86835781E-02   9.58172626E-02 
  2.72868818E-01   2.96601024E-02   7.34665705E-02   1.36180666E-01   1.48024700E-02 
  3.66649680E-02  -1.53819658E-06   1.77174445E-02   1.91766845E-03   4.77224341E-03 
  1.21922949E-05   2.53417997E-05   1.50978447E-06   8.92505519E-06  -7.79792713E-05 
  1.44636807E-03  -1.36838879E-03   4.14523919E-04  -7.93949893E-04   5.01410506E-03 
  1.38103326E-05   2.54778407E-05   4.11291902E-05   5.35379900E-05   4.56840681E-05 
  1.57736132E-05   2.62023516E-05   1.20766453E-05  -3.38641652E-05   3.59226409E-01 
  3.90283173E-02   9.66320930E-02   2.75431917E-01   2.99244264E-02   7.40913305E-02 
  1.37459832E-01   1.49343862E-02   3.69767671E-02  -7.60898987E-06   1.85525506E-02 
  2.01280893E-03   4.98955991E-03   6.86998090E-06   2.65448206E-04   2.81494399E-05 
  7.16884746E-05   2.92507101E-04  -1.17805979E-03   8.85552692E-04   2.36832517E-04 
  2.70006271E-03  -4.11309416E-03  -4.18122672E-05  -7.09215146E-05  -8.07416542E-05 
 -2.15277715E-05   5.80018206E-07  -2.28536439E-03  -2.62307760E-04  -6.19051517E-04 
  3.10355617E-05   5.26421835E-05   5.99312775E-05   1.87665523E-05   8.83939737E-07 
 -2.08895276E-03  -2.17237174E-04  -5.66095596E-04  -9.00730562E-03  -1.52780942E-02 
 -1.73935738E-02  -4.03569053E-03   4.15002576E-04   4.25316998E-04   3.26510471E-03 
 -3.02167045E-03  -4.82243007E-03  -8.17975362E-03  -9.31236229E-03  -2.08383607E-03 
  1.19766138E-04  -7.39131161E-04   3.38801144E-03   2.89233027E-03   4.88919500E-03 
  8.29299957E-03   9.44128882E-03   2.11674166E-03  -1.13644063E-04   1.51414157E-03 
 -3.30123497E-03  -2.68923389E-03   8.94030177E-03   1.51644430E-02   1.72641859E-02 
  4.00342345E-03  -4.13687627E-04  -4.95846511E-04  -3.27011243E-03   2.99046447E-03 
 -2.91506305E-02  -4.94449835E-02  -5.62913776E-02  -1.44101013E-02   5.72175384E-06 
 -4.56816876E-03   5.52794658E-03  -7.32975065E-03   2.91644078E-02   4.94683525E-02 
  5.63179824E-02   1.44263381E-02  -3.17227223E-06  -6.40181204E-03  -6.71030905E-03 
  4.37976558E-03  -2.94639425E-02  -4.99764199E-02  -5.68963993E-02  -1.41711314E-02 
  3.14957860E-04  -7.78462168E-03   1.02771636E-03   6.46627124E-03   2.94476899E-02 
  4.99488524E-02   5.68650147E-02   1.41639840E-02  -3.17650025E-04  -3.15132442E-03 
 -2.22325442E-03  -9.40561833E-03 
<MO Number>
15
</MO Number>
 -6.10469569E-03  -1.12621809E-02  -1.81806766E-02  -2.36658411E-02  -2.01941070E-02 
 -6.97254091E-03  -9.84873599E-03  -4.53927544E-03   1.27285988E-02   9.27056410E-02 
 -4.97062195E-02  -3.25382960E-01   7.10807773E-02  -3.81115614E-02  -2.49482917E-01 
  3.54742900E-02  -1.90203404E-02  -1.24509462E-01   2.02102285E-03   5.09928147E-03 
 -4.14915961E-03  -1.73171217E-02  -1.45698113E-03   1.15427248E-04  -2.27632134E-04 
 -3.35952050E-04   4.51861836E-03  -2.02774138E-03  -2.49087698E-03   1.98986736E-03 
 -2.10757823E-03  -5.46725711E-04   6.54927413E-03   1.20823566E-02   1.95046962E-02 
  2.53893214E-02   2.16647560E-02   7.48032075E-03   1.02300862E-02   4.71503946E-03 
 -1.32214594E-02  -1.50966827E-02  -1.19712707E-02  -2.97533750E-01  -1.15751741E-02 
 -9.17880745E-03  -2.28129917E-01  -5.77682322E-03  -4.58086827E-03  -1.13852819E-01 
 -3.23870383E-03  -1.77428798E-03  -8.16635832E-04  -1.62202912E-02   6.36107061E-05 
 -1.86892244E-05  -6.72819751E-05  -4.80576305E-04   2.34902501E-03   4.38818789E-05 
 -2.39290689E-03   4.41760864E-03  -5.53994181E-04  -3.35655543E-03  -5.22833301E-03 
 -9.64543285E-03  -1.55707404E-02  -2.02684793E-02  -1.72951318E-02  -5.97159427E-03 
 -8.96922764E-03  -4.13391066E-03   1.15919140E-02   2.60549237E-02   6.43156188E-02 
 -1.21919920E-01   1.99772550E-02   4.93131176E-02  -9.34804250E-02   9.97005046E-03 
  2.46107021E-02  -4.66532842E-02   1.36749467E-03   1.13387675E-03   2.88810768E-03 
 -5.34775048E-03  -1.21531763E-03  -9.31823142E-05  -6.08350928E-04   5.88561186E-04 
  2.37965401E-03   1.13947612E-03  -3.51913013E-03   1.53682677E-02  -5.58452166E-03 
 -4.66342276E-03   6.52671821E-03   1.20407446E-02   1.94375214E-02   2.53018798E-02 
  2.15901419E-02   7.45455827E-03   1.01985690E-02   4.70051322E-03  -1.31807263E-02 
  1.62586796E-01   7.07712157E-03  -2.49941619E-01   1.24661193E-01   5.42628579E-03 
 -1.91639305E-01   6.22146732E-02   2.70809695E-03  -9.56414454E-02  -3.21364412E-03 
  9.69801952E-03   4.17781585E-04  -1.31492995E-02   5.66236959E-05   2.64335301E-04 
 -3.82711139E-05  -4.04256761E-04   1.97368295E-03   6.88180748E-04  -2.66186370E-03 
  3.78619072E-03  -3.90133523E-03  -1.10427004E-03   9.84104585E-03   1.81551456E-02 
  2.93080738E-02   3.81504074E-02   3.25538148E-02   1.12400516E-02   1.38249548E-02 
  6.37191186E-03  -1.78675013E-02  -3.52604312E-03  -1.17453356E-01   6.23089654E-02 
 -2.70354515E-03  -9.00557484E-02   4.77745437E-02  -1.34925852E-03  -4.49441306E-02 
  2.38428459E-02  -7.24238919E-03  -8.12464190E-05  -5.37776111E-03   2.57943108E-03 
  5.96888994E-03  -2.48397126E-05  -7.02701917E-04   3.79991922E-04   4.63934993E-03 
  1.17802277E-03  -5.81737270E-03   1.55396320E-03  -2.84216325E-03  -4.32525328E-03 
 -9.39752409E-03  -1.73369193E-02  -2.79872012E-02  -3.64310235E-02  -3.10866613E-02 
 -1.07334787E-02  -1.50734625E-02  -6.94734820E-03   1.94810845E-02  -4.76094901E-03 
  4.15254689E-02   2.94019266E-03  -3.65039229E-03   3.18390831E-02   2.25435235E-03 
 -1.82180161E-03   1.58899341E-02   1.12507983E-03   6.43893967E-03  -4.99467540E-04 
  2.38365784E-03   9.89642098E-04  -3.73293018E-03  -1.34046215E-04   1.49995766E-04 
  4.37439516E-04  -5.27092158E-03   3.45631411E-03   1.81460747E-03   1.27879547E-03 
  1.18397416E-03  -1.06714472E-03   2.79909583E-02   4.74779600E-02   5.40519905E-02 
  1.41760745E-02  -1.55055887E-04  -1.54536129E-03   9.35519741E-03   1.95187043E-03 
 -2.55818206E-02  -4.33916068E-02  -4.93998208E-02  -1.30533167E-02   2.31366651E-04 
 -4.19264686E-04  -6.32202278E-03   4.10959014E-03   1.95289475E-02   3.31247891E-02 
  3.77114094E-02   9.91583482E-03  -3.54505621E-04  -6.19099354E-03  -1.61758938E-03 
  1.29194060E-03  -2.69205809E-02  -4.56623977E-02  -5.19850364E-02  -1.36786487E-02 
  2.35545531E-04   7.45202778E-03   7.75424212E-04   5.24924645E-03  -2.69073480E-02 
 -4.56399520E-02  -5.19594829E-02  -1.36733776E-02   2.28527160E-04  -9.05123255E-03 
 -1.03223919E-03   8.03129858E-04   1.95565260E-02   3.31715675E-02   3.77646649E-02 
  9.92250949E-03  -3.53242622E-04   4.91587698E-03  -4.16611827E-04   4.28062579E-03 
 -1.07877524E-02  -1.82980687E-02  -2.08317087E-02  -6.31480787E-03   1.06343978E-04 
 -3.79901156E-03  -9.21162746E-04  -1.89718789E-03  -1.07070884E-02  -1.81612474E-02 
 -2.06759425E-02  -6.27771136E-03   1.03807611E-04   4.31746055E-03  -5.79423606E-05 
  3.04372111E-04   4.12310917E-03   6.99357308E-03   7.96193740E-03   1.90798703E-03 
 -4.21912189E-05   1.82813638E-03   1.48595103E-03  -7.42131394E-05   4.20903046E-03 
  7.13931185E-03   8.12785586E-03   1.95552595E-03  -4.28587425E-05  -1.81415697E-03 
  1.08187192E-03  -1.08032698E-03 
<MO Number>
16
</MO Number>
 -3.05237693E-07  -5.63114412E-07  -9.09042490E-07  -1.18330333E-06  -1.00971497E-06 
 -3.48630367E-07  -4.21093818E-06  -1.94081842E-06   5.44225604E-06   6.58227392E-02 
  7.36146554E-03   1.74648182E-02   5.04686815E-02   5.64430263E-03   1.33909095E-02 
  2.51874095E-02   2.81690263E-03   6.68300244E-03  -4.80297158E-06   3.94160480E-03 
  4.35374654E-04   1.04649449E-03  -1.24192365E-05   1.05508585E-04   1.10280314E-05 
  2.72827108E-05   5.86844524E-04   4.64706715E-03  -5.23391167E-03   3.33783255E-03 
  4.80278330E-03   1.59353305E-02   7.91207572E-04   1.45965062E-03   2.35633186E-03 
  3.06724424E-03   2.61728531E-03   9.03685858E-04   1.07294435E-04   4.94519291E-05 
 -1.38668335E-04  -5.54659906E-02  -4.33748274E-02   3.72402386E-01  -4.25277867E-02 
 -3.32570533E-02   2.85534417E-01  -2.12243464E-02  -1.65976006E-02   1.42501687E-01 
 -2.35257549E-03  -2.60120044E-03  -2.41458642E-03   2.30948527E-02  -3.38211508E-03 
  1.75070934E-04  -1.78710389E-04   9.72892063E-04   1.68387656E-03  -1.00553521E-03 
 -6.78341353E-04   4.09219009E-03   8.58616121E-04   2.77275679E-02   2.10058661E-05 
  3.87524420E-05   6.25585415E-05   8.14326408E-05   6.94866265E-05   2.39920659E-05 
  3.32309924E-05   1.53161409E-05  -4.29480465E-05   4.79981059E-04   9.81554877E-05 
  2.54011284E-04   3.68018887E-04   7.52593725E-05   1.94759664E-04   1.83667219E-04 
  3.75597019E-05   9.71987234E-05  -2.08736256E-05   5.51591080E-04   6.35967478E-05 
  1.55162466E-04  -1.13668292E-04   6.02740820E-04   5.37637057E-05   1.56105185E-04 
 -7.44380011E-04   6.32393578E-03  -5.57955577E-03   6.93553828E-04  -7.59041687E-03 
  2.20668515E-02  -8.08302892E-04  -1.49118873E-03  -2.40724423E-03  -3.13351702E-03 
 -2.67383600E-03  -9.23211454E-04  -1.26670098E-04  -5.83821586E-05   1.63709624E-04 
  1.29017468E-01   5.10883916E-02  -3.52402143E-01   9.89223719E-02   3.91713228E-02 
 -2.70199505E-01   4.93691971E-02   1.95492356E-02  -1.34848491E-01   2.38633613E-03 
  8.76857033E-03   3.07223088E-03  -2.14295642E-02   3.42138332E-03   5.93442085E-04 
  2.65018730E-04  -7.62408007E-04  -1.50948025E-03   1.29960614E-02  -1.14865811E-02 
  1.24291316E-03  -4.99744553E-04   1.36246503E-02  -6.89168583E-06  -1.27140511E-05 
 -2.05244483E-05  -2.67167358E-05  -2.27974412E-05  -7.87140978E-06  -1.20018954E-05 
 -5.53166509E-06   1.55113623E-05  -1.61653232E-01  -1.74609148E-02  -4.32362834E-02 
 -1.23945396E-01  -1.33879167E-02  -3.31508267E-02  -6.18574402E-02  -6.68150878E-03 
 -1.65445861E-02   4.41410881E-06  -1.09646008E-02  -1.18092954E-03  -2.93676647E-03 
  4.17860352E-05  -7.63176349E-04  -8.66721463E-05  -2.04538364E-04  -7.23294756E-04 
  2.92428383E-03  -2.20098907E-03  -6.17333007E-04  -6.83733318E-03   1.02109892E-02 
 -4.00559270E-06  -7.38967380E-06  -1.19292409E-05  -1.55283286E-05  -1.32503522E-05 
 -4.57502887E-06  -5.28090728E-06  -2.43396642E-06   6.82509414E-06   1.08944787E-01 
  1.19665233E-02   2.90369877E-02   8.35319193E-02   9.17516742E-03   2.22637116E-02 
  4.16882826E-02   4.57905164E-03   1.11111526E-02   1.02927103E-05   7.89750648E-03 
  8.64009742E-04   2.10940597E-03   5.03694875E-05   5.41745656E-04   5.49655112E-05 
  1.41902108E-04  -3.07044187E-04   3.22444204E-03  -2.91739785E-03   5.28174276E-04 
 -3.14480536E-03   1.11622151E-02  -5.73340189E-07  -9.72493414E-07  -1.10714961E-06 
 -4.41250722E-06   2.01205021E-06   3.57567248E-04   4.19040260E-05   8.93864370E-05 
 -3.09065478E-05  -5.24233514E-05  -5.96821450E-05  -1.91251881E-05   2.74012715E-07 
  3.32863376E-03   3.61896397E-04   9.01448065E-04  -3.75766001E-02  -6.37370219E-02 
 -7.25623615E-02  -2.32164308E-02   4.10511091E-04   7.29185326E-03   8.96943398E-05 
 -5.07410406E-03   3.07862441E-02   5.22192936E-02   5.94498323E-02   1.94445595E-02 
 -4.09977232E-04  -8.20705262E-03  -1.52784952E-03  -2.20633517E-03  -3.07569231E-02 
 -5.21695596E-02  -5.93932118E-02  -1.94258079E-02   4.01804139E-04  -8.32530071E-03 
 -2.81170228E-04  -2.24563617E-03   3.75573387E-02   6.37043509E-02   7.25251667E-02 
  2.31942102E-02  -4.11132364E-04   3.65981817E-03   1.09589342E-03   8.01246183E-03 
  1.61328387E-02   2.73643461E-02   3.11533472E-02   9.43275931E-03  -6.42954211E-04 
  1.83396970E-03  -2.66038144E-03   2.32499992E-03  -1.61475124E-02  -2.73892356E-02 
 -3.11816830E-02  -9.44219185E-03   6.42912813E-04   2.17443751E-03   3.09914566E-03 
 -1.23326065E-03  -1.15442325E-02  -1.95812021E-02  -2.22925110E-02  -6.68368874E-03 
  5.77621894E-04  -1.60025522E-03   1.28084474E-03   1.61411225E-03   1.15166778E-02 
  1.95344641E-02   2.22393015E-02   6.66594934E-03  -5.76836407E-04  -2.84585735E-04 
 -1.47733298E-03  -2.12510226E-03 
<MO Number>
17
</MO Number>
  5.15411883E-03   9.50851963E-03   1.53497197E-02   1.99807760E-02   1.70496340E-02 
  5.88682978E-03   8.66839965E-03   3.99525925E-03  -1.12031211E-02   1.78308247E-02 
 -3.90941561E-01   9.20076751E-02   1.36715400E-02  -2.99749074E-01   7.05456216E-02 
  6.82305672E-03  -1.49595798E-01   3.52072098E-02  -9.78902737E-03   7.65073487E-04 
 -2.24854636E-02   6.24122590E-03   2.60377652E-03   1.17541056E-04  -7.84513913E-04 
 -1.18541152E-04  -4.75548992E-04   1.21486248E-02  -1.16730758E-02   4.47401576E-03 
 -4.10022217E-03  -1.44196319E-02   9.47306230E-03   1.74762752E-02   2.82121650E-02 
  3.67238596E-02   3.13365389E-02   1.08197555E-02   1.48868849E-02   6.86135468E-03 
 -1.92399497E-02   5.01750336E-02   2.40212662E-01  -1.03353669E-02   3.84710181E-02 
  1.84179760E-01  -7.92450067E-03   1.91997345E-02   9.19186097E-02  -3.95488127E-03 
 -6.82778737E-03   9.01513272E-04   1.16770949E-02  -1.24731605E-03  -1.22917195E-02 
  9.93580169E-04  -1.57187700E-04   4.46223997E-06   2.09259947E-03   1.73585503E-03 
 -3.82845451E-03  -8.85553583E-03  -2.45516720E-02  -3.02341152E-03  -3.20063898E-02 
 -5.90466374E-02  -9.53197098E-02  -1.24077952E-01  -1.05875951E-01  -3.65564270E-02 
 -4.38835943E-02  -2.02259175E-02   5.67155692E-02   4.49985288E-02  -8.44975532E-02 
 -1.32854803E-01   3.45020042E-02  -6.47873388E-02  -1.01864596E-01   1.72189184E-02 
 -3.23334231E-02  -5.08375731E-02   4.28587160E-02   8.87447620E-04   4.71470953E-03 
 -5.16911797E-03   5.06555003E-02  -2.06572438E-04   6.89274544E-04   4.67050932E-04 
 -2.04570014E-02   9.01948300E-03   1.14375184E-02  -1.41973237E-02   1.09839663E-02 
  3.41020803E-03   9.47026014E-03   1.74711056E-02   2.82038197E-02   3.67129966E-02 
  3.13272694E-02   1.08165549E-02   1.48839242E-02   6.85999013E-03  -1.92361234E-02 
 -8.52563070E-02   2.25435961E-01  -4.76696072E-02  -6.53691028E-02   1.72849928E-01 
 -3.65500168E-02  -3.26237641E-02   8.62642293E-02  -1.82410202E-02  -6.82258782E-03 
 -2.46470077E-03   1.13133784E-02  -2.21346112E-03  -1.23244547E-02  -8.10401860E-04 
 -3.60296091E-04  -4.84960406E-04   7.09725858E-03   1.46452104E-03  -8.56177962E-03 
  3.40584604E-03   2.10320465E-02  -5.40794412E-03   8.82132463E-03   1.62739241E-02 
  2.62711949E-02   3.41972930E-02   2.91806148E-02   1.00753666E-02   1.54969585E-02 
  7.14253719E-03  -2.00284146E-02   8.97560390E-02  -3.24741921E-02  -3.19234942E-01 
  6.88192106E-02  -2.48991409E-02  -2.44769009E-01   3.43456097E-02  -1.24264165E-02 
 -1.22156891E-01  -1.36338215E-02   4.64260817E-03  -7.12294882E-04  -1.68861100E-02 
 -1.31461299E-02  -3.99977404E-06   1.34707068E-03  -5.18999528E-04   9.26908282E-03 
 -1.43651963E-02   5.09611350E-03   1.35169566E-02  -4.30636421E-03   9.55532157E-03 
  6.54870024E-03   1.20812979E-02   1.95029871E-02   2.53870967E-02   2.16628576E-02 
  7.47966527E-03   1.25310982E-02   5.77557430E-03  -1.61953090E-02  -7.21703364E-02 
 -1.19929379E-01   3.15494750E-01  -5.53356145E-02  -9.19542046E-02   2.41901268E-01 
 -2.76163502E-02  -4.58915932E-02   1.20725688E-01  -1.23359906E-02  -4.15084408E-03 
 -5.44489892E-03   1.75560594E-02  -1.49120665E-02  -4.73273687E-04   9.03392966E-04 
  1.39074416E-03   7.85918837E-04  -1.02968563E-02   9.51093748E-03   1.49487865E-02 
 -1.86686657E-03   9.65110065E-03   2.40015915E-02   4.07112395E-02   4.63483167E-02 
  1.78526365E-02  -3.89510704E-04  -2.35362429E-03  -5.24054733E-04   8.97372168E-03 
  2.45800561E-02   4.16924247E-02   4.74653617E-02   1.75528804E-02   5.32891175E-04 
  2.51662371E-03  -4.38225912E-03  -7.57260567E-03   2.68136945E-03   4.54810980E-03 
  5.17786331E-03   2.66193645E-03   1.74620145E-04  -3.69101897E-05   6.21644423E-03 
  4.07330232E-04  -4.07558378E-04  -6.91296103E-04  -7.87016341E-04   6.97120780E-04 
  1.78699806E-04   6.24060437E-04   5.16253640E-03  -3.54445617E-04  -4.75749457E-04 
 -8.06961072E-04  -9.18696847E-04   6.60797330E-04   1.77284713E-04  -1.40676114E-03 
  4.93904651E-03  -9.00884850E-04   2.77666504E-03   4.70974915E-03   5.36188404E-03 
  2.72072087E-03   1.72648507E-04  -1.41307199E-03   6.06223480E-03   5.37459178E-05 
  8.36452703E-03   1.41878201E-02   1.61523350E-02   6.41600097E-03   2.68254495E-04 
  4.94311669E-03  -3.78674363E-03  -5.04974115E-03   8.41447958E-03   1.42725491E-02 
  1.62487960E-02   6.44922026E-03   2.62319944E-04  -9.15800745E-04  -4.42702116E-03 
 -6.62219381E-03   1.51184764E-02   2.56437958E-02   2.91945611E-02   1.10516546E-02 
  4.57843983E-04   4.93058301E-03  -3.90164593E-03   4.40732533E-03   1.50540924E-02 
  2.55345885E-02   2.90702324E-02   1.10105692E-02   4.58039299E-04  -5.55971036E-03 
 -5.04414363E-03   1.60097461E-03 
<MO Number>
18
</MO Number>
 -8.60404885E-06  -1.58730852E-05  -2.56241158E-05  -3.33549883E-05  -2.84618746E-05 
 -9.82720280E-06  -1.58659889E-05  -7.31262304E-06   2.05053530E-05   2.89082354E-02 
  3.44433007E-03   6.59656620E-03   2.21649926E-02   2.64089279E-03   5.05782656E-03 
  1.10618849E-02   1.31799060E-03   2.52420996E-03   1.43350920E-05   2.09629744E-03 
  2.42164390E-04   4.88723951E-04  -1.58885887E-05   7.08504898E-05   5.72242981E-06 
  1.60650874E-05   2.92057799E-04   2.01853870E-03  -2.31059650E-03   1.58692130E-03 
  2.22212761E-03   7.05190653E-03  -2.09446189E-04  -3.86394506E-04  -6.23761382E-04 
 -8.11952058E-04  -6.92840227E-04  -2.39221117E-04  -9.06937079E-04  -4.18006657E-04 
  1.17213399E-03  -2.62881323E-02  -1.31905267E-02   1.52979174E-01  -2.01560645E-02 
 -1.01136552E-02   1.17294681E-01  -1.00592889E-02  -5.04742282E-03   5.85382673E-02 
 -4.78278300E-04  -8.66803137E-04  -4.52999370E-04   9.41748389E-03   5.46592809E-04 
 -9.29192257E-05   8.25120060E-05   4.99650025E-04   1.47386840E-03  -1.19324136E-03 
 -2.80627047E-04  -5.18512409E-04   4.27861028E-04   1.18708004E-02   2.72796929E-05 
  5.03266425E-05   8.12429151E-05   1.05754146E-04   9.02402127E-05   3.11577815E-05 
  4.23598891E-05   1.95236429E-05  -5.47463183E-05   1.13092339E-02   1.17899829E-03 
  3.73431391E-03   8.67119978E-03   9.03980749E-04   2.86323392E-03   4.32753647E-03 
  4.51149755E-04   1.42895441E-03  -3.48789702E-05   7.92761430E-04   7.69659256E-05 
  2.54627668E-04  -4.89734786E-05  -3.03887292E-04  -4.33132653E-05  -7.92125797E-05 
  2.71414336E-04  -2.09338432E-03   1.82196998E-03  -1.66478914E-04   2.63847958E-03 
 -7.28979202E-03   1.96577745E-04   3.62654298E-04   5.85437274E-04   7.62065452E-04 
  6.50271892E-04   2.24523291E-04   8.82816526E-04   4.06889511E-04  -1.14096036E-03 
  5.09174436E-02   1.52647542E-02  -1.45442807E-01   3.90402508E-02   1.17040407E-02 
 -1.11516275E-01   1.94838215E-02   5.84113665E-03  -5.56544377E-02   4.86144822E-04 
  3.83354696E-03   7.45507526E-04  -8.56743589E-03  -5.33603771E-04   1.85651862E-04 
 -7.39883038E-05  -4.73835923E-04  -1.47749399E-03   5.98441244E-03  -4.50691845E-03 
  2.56400870E-03  -9.76062333E-04   4.78492111E-03  -1.26600544E-05  -2.33557627E-05 
 -3.77034937E-05  -4.90787506E-05  -4.18789907E-05  -1.44598113E-05  -2.27388471E-05 
 -1.04803185E-05   2.93878995E-05   3.55466875E-01   3.89167620E-02   9.57268412E-02 
  2.72549346E-01   2.98388929E-02   7.33972412E-02   1.36021227E-01   1.48916990E-02 
  3.66303678E-02   4.21122111E-06   2.29281979E-02   2.50124442E-03   6.17037918E-03 
  1.18744439E-05   1.47753903E-03   1.57169693E-04   3.96805791E-04   2.04040822E-03 
 -7.44026681E-03   5.39985859E-03   2.08991421E-03   1.95910299E-02  -2.61723379E-02 
  3.54687125E-06   6.54340655E-06   1.05631013E-05   1.37500206E-05   1.17329186E-05 
  4.05109544E-06   3.00686065E-06   1.38585994E-06  -3.88609493E-06  -3.77011149E-01 
 -4.13911688E-02  -1.01730619E-01  -2.89068122E-01  -3.17361103E-02  -7.80005556E-02 
 -1.44265254E-01  -1.58385435E-02  -3.89277444E-02  -1.80997132E-07  -2.41105562E-02 
 -2.64123049E-03  -6.51097039E-03   3.79369903E-05  -1.41296173E-03  -1.55089938E-04 
 -3.86646724E-04  -9.57917495E-05  -9.14953127E-03   9.24532302E-03  -3.97123934E-03 
 -9.99163483E-06  -3.14981528E-02   6.81995147E-05   1.15679278E-04   1.31696796E-04 
  4.16640041E-05  -1.47814037E-06   3.03111805E-05   2.73942590E-05  -8.87128949E-07 
 -1.34299431E-04  -2.27797240E-04  -2.59339159E-04  -9.50485080E-05  -1.29444159E-06 
  1.41340302E-03   1.41836038E-04   4.05845787E-04  -1.58080485E-02  -2.68134405E-02 
 -3.05261605E-02  -1.07620251E-02   1.98178820E-05   2.88164455E-03   9.36196737E-04 
 -2.26461807E-03   1.24492876E-02   2.11163467E-02   2.40402193E-02   7.99764594E-03 
 -4.77927128E-05  -3.17783175E-03  -1.38869689E-03  -1.53586346E-03  -1.23786560E-02 
 -2.09965422E-02  -2.39038260E-02  -7.95160099E-03   4.41704676E-05  -3.70360419E-03 
  6.31200586E-04  -3.15145626E-04   1.57087884E-02   2.66450766E-02   3.03344841E-02 
  1.06859043E-02  -2.16512545E-05   1.49327971E-03  -4.80869573E-04   3.42012231E-03 
 -3.70668974E-02  -6.28724696E-02  -7.15780991E-02  -2.42329670E-02   6.57532552E-04 
 -4.32774317E-03   5.05289265E-03  -5.79908665E-03   3.71189951E-02   6.29608372E-02 
  7.16787025E-02   2.42775635E-02  -6.51573065E-04  -5.55102606E-03  -6.10572673E-03 
  3.14964670E-03   3.91727107E-02   6.64443273E-02   7.56445337E-02   2.57749677E-02 
 -4.81346343E-04   7.45407456E-03  -1.36964571E-03  -5.54763466E-03  -3.92159356E-02 
 -6.65176449E-02  -7.57280032E-02  -2.58018041E-02   4.83480739E-04   3.28462241E-03 
  2.52436323E-03   8.43307192E-03 
<MO Number>
19
</MO Number>
 -1.22137933E-03  -2.25324826E-03  -3.63744626E-03  -4.73487469E-03  -4.04027753E-03 
 -1.39501095E-03  -9.76321464E-04  -4.49985871E-04   1.26180702E-03  -1.20968297E-01 
  6.90617967E-02   4.22517389E-01  -9.27507808E-02   5.29521844E-02   3.23959407E-01 
 -4.62891406E-02   2.64268515E-02   1.61678451E-01   1.50134709E-03  -7.89229697E-03 
  4.94615757E-03   2.73822560E-02   7.15709463E-03  -5.23047171E-04   1.26169832E-03 
  1.43029637E-03  -9.39952388E-03   1.07898232E-02  -1.39029931E-03  -4.03121874E-02 
  1.26656339E-02  -1.90942208E-03  -1.46470791E-04  -2.70215034E-04  -4.36211438E-04 
 -5.67817735E-04  -4.84519947E-04  -1.67293119E-04   6.67353999E-04   3.07582985E-04 
 -8.62494572E-04   3.72132778E-02  -1.86024126E-03  -1.89622807E-01   2.85327698E-02 
 -1.42631445E-03  -1.45390684E-01   1.42398520E-02  -7.11830881E-04  -7.25601420E-02 
  6.26714415E-04   1.51788094E-03   4.29538239E-04  -1.24433505E-02  -4.06850029E-03 
  4.74865944E-04   2.20920307E-04  -3.63356009E-04  -1.19418829E-03   1.90188153E-03 
 -7.07693244E-04  -1.96305620E-02   5.57478942E-03  -1.57415709E-02   8.63056721E-03 
  1.59220073E-02   2.57030914E-02   3.34577910E-02   2.85495964E-02   9.85749102E-03 
  1.13332554E-02   5.22348939E-03  -1.46472057E-02   4.50584040E-02   8.48071979E-02 
 -2.01826414E-01   3.45479126E-02   6.50247545E-02  -1.54747632E-01   1.72418299E-02 
  3.24519102E-02  -7.72299147E-02  -1.47143665E-02   3.09545994E-03   3.32253962E-03 
 -1.28778738E-02  -1.03607176E-02   5.47276164E-04  -1.17244476E-03  -1.53757920E-03 
  5.34794395E-03  -2.74989062E-03  -2.59805333E-03  -1.50770591E-04  -1.70000217E-03 
  4.20905448E-05  -1.46588038E-04  -2.70431335E-04  -4.36560615E-04  -5.68272259E-04 
 -4.84907794E-04  -1.67427033E-04   6.69721884E-04   3.08674342E-04  -8.65554850E-04 
  6.33279032E-02   9.83639068E-04  -1.83610957E-01   4.85558003E-02   7.54191750E-04 
 -1.40781180E-01   2.42327477E-02   3.76394545E-04  -7.02596764E-02   6.27439091E-04 
  4.82542657E-03   7.86928103E-04  -1.16192029E-02  -4.05997219E-03  -2.68275245E-04 
  1.46017987E-04  -5.64202762E-04  -1.40487535E-03   9.12471074E-03  -7.71983539E-03 
 -1.72129355E-02   2.95499030E-03   9.13556382E-03  -6.76700599E-04  -1.24840368E-03 
 -2.01531335E-03  -2.62333942E-03  -2.23850049E-03  -7.72900542E-04  -1.06914465E-03 
 -4.92768013E-04   1.38177258E-03  -1.07935598E-02  -1.31922946E-01   9.63436343E-02 
 -8.27581380E-03  -1.01150107E-01   7.38701588E-02  -4.13021115E-03  -5.04809933E-02 
  3.68663869E-02   5.20003301E-03  -6.90434920E-04  -8.54100397E-03   6.21871943E-03 
  7.47229433E-03  -1.24860764E-04  -8.82344112E-04   8.31349141E-04   3.22871716E-03 
  2.73136814E-03  -5.96008530E-03   6.21497448E-03  -3.83505498E-03  -5.97500895E-03 
 -3.96481077E-03  -7.31443771E-03  -1.18077863E-02  -1.53702308E-02  -1.31154471E-02 
 -4.52844937E-03  -6.52782347E-03  -3.00866921E-03   8.43662032E-03  -1.81606685E-02 
  1.68295526E-01  -3.99255199E-03  -1.39244433E-02   1.29038284E-01  -3.06123442E-03 
 -6.94927317E-03   6.43991480E-02  -1.52777054E-03   3.59597737E-03  -1.24742893E-03 
  8.96482406E-03   7.77331252E-04   3.80073803E-03  -1.17881274E-05  -2.68728885E-04 
  1.28736343E-04  -8.05302696E-03   6.02467223E-03   2.02835473E-03  -7.64289806E-03 
  4.25188099E-03  -1.38049475E-03  -4.21067654E-02  -7.14210391E-02  -8.13103454E-02 
 -2.92981725E-02   1.11142414E-03   1.33276696E-03  -9.65576964E-03  -1.05265381E-03 
  4.55302622E-02   7.72279374E-02   8.79212951E-02   3.13457373E-02  -2.79211117E-04 
  9.93990450E-04   7.45163914E-03  -6.69622513E-03   2.08935459E-02   3.54394062E-02 
  4.03465196E-02   1.48088052E-02  -1.56889779E-04  -3.98930736E-03   8.51168985E-04 
  2.71217318E-03  -1.63953020E-02  -2.78095336E-02  -3.16601776E-02  -1.07887880E-02 
 -1.19616498E-04   4.40495395E-03  -8.52718835E-04   1.48765285E-03  -1.64769616E-02 
 -2.79480437E-02  -3.18178665E-02  -1.08481536E-02  -1.23533586E-04  -4.31214517E-03 
 -1.79941708E-03  -8.51866155E-04   2.09921459E-02   3.56066503E-02   4.05369212E-02 
  1.48818798E-02  -1.56383460E-04   1.86601264E-03   1.48774198E-03   4.30333707E-03 
 -1.03193174E-02  -1.75035144E-02  -1.99271365E-02  -7.70761751E-03  -9.60575407E-05 
 -3.48181546E-03  -1.77942503E-03  -6.00901421E-04  -1.01496954E-02  -1.72158033E-02 
 -1.95995876E-02  -7.59710168E-03  -9.87942538E-05   3.56901232E-03  -1.04021718E-03 
  1.31800413E-03   4.19470547E-03   7.11501397E-03   8.10019358E-03   2.83094412E-03 
 -1.36945082E-04   1.28325812E-03   4.97274615E-03  -2.99487782E-04   4.02156942E-03 
  6.82134246E-03   7.76585889E-03   2.72057896E-03  -1.27613062E-04  -1.91882945E-03 
  4.63062738E-03  -1.12996854E-03 
<MO Number>
20
</MO Number>
  2.81423521E-06   5.19181099E-06   8.38120405E-06   1.09098384E-05   9.30938575E-06 
  3.21430767E-06  -2.16876389E-06  -9.99581738E-07   2.80293081E-06   4.22183998E-01 
  4.57154408E-02   1.13522652E-01   3.23703784E-01   3.50516866E-02   8.70419345E-02 
  1.61550877E-01   1.74932484E-02   4.34400262E-02  -1.56685274E-05   2.49044411E-02 
  2.69206272E-03   6.69644158E-03   2.53779722E-05   6.16969253E-04   6.85853643E-05 
  1.62550037E-04   2.63040834E-03  -2.05146676E-03  -5.78941586E-04   5.66727563E-03 
  2.41399280E-02  -7.82480710E-03  -5.17144045E-05  -9.54047523E-05  -1.54013060E-04 
 -2.00479261E-04  -1.71069333E-04  -5.90661385E-05   1.06772475E-03   4.92113580E-04 
 -1.37993749E-03  -3.18994156E-02  -3.84779551E-01  -4.36497660E-02  -2.44584390E-02 
 -2.95024438E-01  -3.34678587E-02  -1.22064754E-02  -1.47237873E-01  -1.67028073E-02 
  3.68573451E-03  -3.13297467E-03  -2.18446778E-02  -2.94016619E-03   1.71211159E-02 
 -1.43772476E-03   4.30654746E-04  -2.94107116E-04   7.18708935E-03  -3.03193394E-03 
 -4.15515541E-03  -7.72701897E-04   1.99136432E-02  -4.03958679E-03  -5.64979485E-06 
 -1.04229621E-05  -1.68259154E-05  -2.19023444E-05  -1.86893119E-05  -6.45297124E-06 
 -1.31984680E-05  -6.08316453E-06   1.70578239E-05  -2.77873751E-01  -3.03304801E-02 
 -7.46161461E-02  -2.13055883E-01  -2.32554792E-02  -5.72109055E-02  -1.06329819E-01 
 -1.16061141E-02  -2.85522518E-02  -1.46773506E-05  -1.94167454E-02  -2.11939113E-03 
 -5.21769810E-03  -8.94044096E-05  -4.91016780E-03  -5.45294722E-04  -1.32336381E-03 
  1.96263157E-03   1.55965875E-03  -3.52229032E-03   5.51184736E-03   1.77480607E-02 
  4.85846565E-03   4.75522521E-05   8.77262511E-05   1.41617561E-04   1.84344004E-04 
  1.57301087E-04   5.43122933E-05  -1.06938830E-03  -4.92880310E-04   1.38208748E-03 
 -1.25904553E-01   3.67842026E-01   1.16580013E-03  -9.65355873E-02   2.82037823E-01 
  8.93861242E-04  -4.81780243E-02   1.40756642E-01   4.46099411E-04  -3.66299176E-03 
 -8.48415694E-03   2.05997770E-02  -1.82198177E-04  -1.71186573E-02  -1.27951048E-03 
 -7.22000227E-04  -4.28870968E-04  -2.78713019E-03   9.79933531E-04   1.80719666E-03 
  1.08052391E-02   2.02893908E-02  -4.23701417E-03  -1.83547549E-06  -3.38615684E-06 
 -5.46631445E-06  -7.11551788E-06  -6.07168487E-06  -2.09640719E-06   2.16610450E-06 
  9.98356031E-07  -2.79949379E-06   1.38883243E-01   1.52242810E-02   3.74766714E-02 
  1.06486820E-01   1.16730084E-02   2.87347232E-02   5.31443868E-02   5.82564936E-03 
  1.43406409E-02   1.29249241E-05   9.70319470E-03   1.05499992E-03   2.61902596E-03 
  4.23607285E-05   1.19080347E-03   1.24433577E-04   3.21486365E-04   1.83363638E-03 
 -7.49162627E-04  -1.08447375E-03   4.26570835E-03   1.68640795E-02  -3.08782718E-03 
  4.68804579E-06   8.64868990E-06   1.39616860E-05   1.81739685E-05   1.55078817E-05 
  5.35449967E-06   1.14325389E-05   5.26924906E-06  -1.47755205E-05   1.32699311E-01 
  1.44545774E-02   3.56055726E-02   1.01745375E-01   1.10828488E-02   2.73000839E-02 
  5.07780735E-02   5.53111834E-03   1.36246554E-02   3.05941842E-06   8.39053010E-03 
  9.09821565E-04   2.24993967E-03   3.11901373E-05   1.01320640E-03   1.08811454E-04 
  2.69847220E-04   1.35363391E-03   2.81098137E-03  -4.16461528E-03   4.47221146E-03 
  1.19358217E-02   9.34048860E-03   5.58304950E-06   9.46990806E-06   1.07811578E-05 
  3.01493864E-06  -6.31091383E-06   1.04850337E-02   1.13686475E-03   2.82123799E-03 
  1.70376651E-05   2.88991028E-05   3.29006139E-05   1.02691662E-05   3.58532412E-06 
  1.02452577E-02   1.11073439E-03   2.74923202E-03  -1.69950198E-03  -2.88267683E-03 
 -3.28182636E-03  -2.15910590E-03  -5.12025348E-04   1.56246288E-04  -9.35143932E-03 
 -1.86637272E-03  -9.04822455E-03  -1.53475004E-02  -1.74725903E-02  -6.93419044E-03 
 -1.03587911E-04   1.31549334E-03  -9.15806829E-03   2.35995601E-03   9.04301681E-03 
  1.53386671E-02   1.74625339E-02   6.92813173E-03   8.95367138E-05   4.38016260E-04 
  9.35333562E-03  -1.89042774E-03   1.71053047E-03   2.90138324E-03   3.30312295E-03 
  2.17147391E-03   5.18305565E-04  -2.67376480E-03   9.08291929E-03   1.19127443E-03 
 -1.48378133E-02  -2.51677381E-02  -2.86525862E-02  -9.88171556E-03   3.19752608E-04 
 -1.57341190E-03   9.14762566E-04  -2.84476152E-03   1.48484814E-02   2.51858332E-02 
  2.86731868E-02   9.89357726E-03  -3.17396003E-04  -2.56750695E-03  -1.35256883E-03 
  1.73649296E-03  -1.41758589E-02  -2.40449383E-02  -2.73743180E-02  -9.94478187E-03 
  4.77034741E-04  -2.67467772E-03  -5.66549074E-04   1.99378769E-03   1.41606626E-02 
  2.40191625E-02   2.73449732E-02   9.93717068E-03  -4.76489991E-04  -1.37334823E-03 
  1.25854486E-04  -3.08578746E-03 
<MO Number>
21
</MO Number>
  6.92682779E-06   1.27788823E-05   2.06291062E-05   2.68529693E-05   2.29136895E-05 
  7.91154754E-06   1.64444861E-05   7.57925199E-06  -2.12530082E-05  -2.68527666E-01 
 -2.93740558E-02  -7.20877808E-02  -2.05889901E-01  -2.25221540E-02  -5.52723161E-02 
 -1.02753492E-01  -1.12401334E-02  -2.75847599E-02  -6.41314380E-08  -1.51367825E-02 
 -1.65563563E-03  -4.06125258E-03  -5.69959818E-05  -5.54132253E-05  -1.36136812E-05 
 -1.39395913E-05  -3.06420748E-03   3.68624659E-04   2.69558283E-03  -7.43124643E-03 
 -2.79233014E-02   2.06434992E-03   1.68515426E-02   3.10883837E-02   5.01863584E-02 
  6.53277330E-02   5.57442782E-02   1.92471625E-02   2.80991913E-02   1.29508974E-02 
 -3.63156586E-02   4.11374843E-01  -1.81143413E-02   6.13429625E-02   3.15416013E-01 
 -1.38889225E-02   4.70338742E-02   1.57414698E-01  -6.93154583E-03   2.34731999E-02 
 -2.00898911E-02   2.57624853E-02   5.02017474E-04   3.83781609E-03   3.18835137E-03 
  1.39600363E-03   1.16712191E-03   4.80568064E-04  -1.86059038E-02   1.31849104E-02 
  5.42099334E-03   6.59129293E-04   9.80681944E-03   1.10325317E-02  -6.03763711E-06 
 -1.11384687E-05  -1.79809663E-05  -2.34058777E-05  -1.99722797E-05  -6.89594927E-06 
 -1.24977297E-05  -5.76019477E-06   1.61521832E-05  -3.84278191E-01  -4.19650532E-02 
 -1.02946808E-01  -2.94640027E-01  -3.21761283E-02  -7.89330517E-02  -1.47046025E-01 
 -1.60581433E-02  -3.93931253E-02  -8.38614534E-07  -2.48033634E-02  -2.71276688E-03 
 -6.64989458E-03  -2.44065497E-06  -3.82638915E-03  -4.11273253E-04  -1.01894216E-03 
  3.66097813E-03   1.05430287E-03  -4.71528100E-03   9.52833308E-03   3.32866806E-02 
  2.63501976E-03  -1.68511015E-02  -3.10875700E-02  -5.01850449E-02  -6.53260231E-02 
 -5.57428191E-02  -1.92466588E-02  -2.80940976E-02  -1.29485497E-02   3.63090755E-02 
  3.74338856E-01   1.03888032E-01   1.49556864E-01   2.87019178E-01   7.96547223E-02 
  1.14670672E-01   1.43242688E-01   3.97532895E-02   5.72287029E-02   2.00880354E-02 
  2.37607404E-02   4.90621275E-03   9.45149908E-03  -3.08933472E-03   1.66065335E-03 
 -8.35994962E-04   3.37317803E-04   1.93854764E-02  -6.64964473E-03  -1.27358316E-02 
  3.92761909E-03  -3.41624686E-03   1.12493537E-02   7.36513514E-06   1.35874888E-05 
  2.19344496E-05   2.85521387E-05   2.43635940E-05   8.41216478E-06   9.16048044E-06 
  4.22205894E-06  -1.18390909E-05   8.68511382E-02   9.76784427E-03   2.34815619E-02 
  6.65919177E-02   7.48936048E-03   1.80041651E-02   3.32340345E-02   3.73771582E-03 
  8.98534034E-03  -1.17705010E-05   6.23667386E-03   6.96546275E-04   1.68287600E-03 
 -1.34132258E-05   8.31344631E-04   9.12581090E-05   2.21467599E-04   2.03749420E-03 
 -1.37728024E-03  -6.60213960E-04   4.53061172E-03   1.88762852E-02  -5.31631710E-03 
 -1.62588311E-06  -2.99949264E-06  -4.84211769E-06  -6.30299910E-06  -5.37836105E-06 
 -1.85701910E-06  -5.91558184E-07  -2.72648748E-07   7.64535349E-07   7.44848077E-02 
  7.95049087E-03   1.98540479E-02   5.71102036E-02   6.09592971E-03   1.52228186E-02 
  2.85019945E-02   3.04229620E-03   7.59725346E-03   1.42682410E-05   5.57109413E-03 
  5.96164002E-04   1.48364260E-03  -1.32850245E-05   9.22369031E-04   1.02700754E-04 
  2.47351603E-04   1.45149766E-03   3.53157711E-03  -4.98307476E-03   4.98993235E-03 
  1.26670543E-02   1.18146034E-02   1.03037997E-05   1.74771933E-05   1.98971709E-05 
  7.19190899E-06  -2.37597303E-06  -5.51674361E-03  -6.00378203E-04  -1.47866561E-03 
  1.25237777E-05   2.12426961E-05   2.41840636E-05   9.32656304E-06  -9.83717882E-07 
 -5.93794654E-03  -6.47466241E-04  -1.59923984E-03   1.58694909E-02   2.69176584E-02 
  3.06448090E-02   1.35816904E-02   9.39833111E-05   5.92955728E-03  -1.18137356E-03 
  7.21411684E-03   2.88431652E-02   4.89234642E-02   5.56976462E-02   2.43150109E-02 
 -1.41098763E-04   3.99351167E-03  -9.45330756E-04  -7.74338405E-03  -2.88716112E-02 
 -4.89717140E-02  -5.57525769E-02  -2.43456292E-02   1.39112608E-04  -6.64157908E-04 
  1.30778663E-03   8.64009326E-03  -1.58347405E-02  -2.68587153E-02  -3.05777043E-02 
 -1.35643906E-02  -9.57035499E-05   8.35169535E-03   2.73826877E-03  -3.37363079E-03 
 -1.12690514E-02  -1.91144428E-02  -2.17611220E-02  -9.41198212E-03   5.92743111E-04 
 -4.47294508E-04   8.75872020E-04  -1.68347960E-03   1.12939311E-02   1.91566436E-02 
  2.18091661E-02   9.43458618E-03  -5.92597589E-04  -1.04909018E-03  -1.02237045E-03 
  1.28978326E-03  -1.01986214E-02  -1.72987910E-02  -1.96940662E-02  -8.52075326E-03 
  4.22506821E-04  -8.26571497E-04  -1.09219699E-04   1.34077998E-03   1.01708434E-02 
  1.72516743E-02   1.96404254E-02   8.49004612E-03  -4.22591828E-04  -4.10848784E-05 
  7.73001851E-06  -1.57684685E-03 
<MO Number>
22
</MO Number>
  8.47444557E-03   1.56339880E-02   2.52381383E-02   3.28525602E-02   2.80331518E-02 
  9.67917509E-03   1.30948425E-02   6.03540364E-03  -1.69238974E-02   3.08899455E-02 
 -2.11985056E-01  -2.95367618E-02   2.36844416E-02  -1.62536631E-01  -2.26469065E-02 
  1.18201964E-02  -8.11171711E-02  -1.13023937E-02  -1.21838077E-02   1.79422312E-03 
 -1.48239276E-02  -7.23805472E-04   1.80905272E-03  -2.19843632E-04   4.34396658E-05 
  7.98072973E-04   9.83757685E-03   5.00144216E-04  -1.03377211E-02   1.19333036E-02 
 -7.92348586E-03  -7.92230648E-03  -4.31312311E-03  -7.95701791E-03  -1.28451114E-02 
 -1.67205200E-02  -1.42676514E-02  -4.92627788E-03  -6.66294042E-03  -3.07094452E-03 
  8.61124674E-03  -7.09619685E-02   2.14323938E-01   9.40591454E-02  -5.44091150E-02 
  1.64329936E-01   7.21185583E-02  -2.71539620E-02   8.20121564E-02   3.59922155E-02 
  8.07547746E-03  -4.67428072E-03   1.37961906E-02   5.12937000E-03   7.20583283E-03 
 -7.77119867E-04   6.82919954E-04   1.61473799E-04  -1.10669856E-03  -2.25801731E-03 
  3.36471586E-03  -5.64458476E-03  -1.80737701E-02   1.86839266E-02  -5.02832380E-03 
 -9.27644805E-03  -1.49750837E-02  -1.94931112E-02  -1.66335087E-02  -5.74315170E-03 
 -9.97374554E-03  -4.59689225E-03   1.28901624E-02   9.30642188E-02  -2.51819245E-01 
 -2.44229580E-01   7.13557119E-02  -1.93078948E-01  -1.87259677E-01   3.56115017E-02 
 -9.63599284E-02  -9.34557043E-02  -2.62010653E-03   6.29856991E-03  -1.67795230E-02 
 -1.66285278E-02  -2.99814542E-02   4.52101950E-04   2.12292858E-03  -2.54086949E-03 
  3.67856058E-03  -1.79092962E-02   1.42307356E-02   5.69029391E-04   2.70408540E-03 
  1.86319615E-02  -4.31023929E-03  -7.95169772E-03  -1.28365230E-02  -1.67093404E-02 
 -1.42581118E-02  -4.92298410E-03  -6.65956090E-03  -3.06938690E-03   8.60687901E-03 
 -2.97090520E-02   2.18645999E-01   1.05199832E-01  -2.27790077E-02   1.67643818E-01 
  8.06605269E-02  -1.13683215E-02   8.36660153E-02   4.02552565E-02   8.07158859E-03 
 -1.36313805E-03   1.41556128E-02   6.01729818E-03   7.19770128E-03   4.41456390E-04 
  8.12350674E-04   4.85311658E-04   3.12063214E-03  -9.12463794E-03   6.00400579E-03 
  2.00379905E-03   2.10540744E-02  -6.14592913E-03  -2.90595113E-03  -5.36101209E-03 
 -8.65434745E-03  -1.12653900E-02  -9.61277859E-03  -3.31906194E-03  -1.98786375E-03 
 -9.16204992E-04   2.56913377E-03  -9.63655444E-02   8.75502255E-02   3.22880208E-01 
 -7.38869581E-02   6.71279333E-02   2.47563966E-01  -3.68747709E-02   3.35015438E-02 
  1.23551771E-01   1.13393640E-02  -6.77738027E-03   3.26632883E-03   2.38830832E-02 
  3.82343728E-05  -3.26046032E-04   1.40936551E-04   1.16508083E-03  -7.48174460E-03 
  1.26109428E-02  -5.12919823E-03   1.96629608E-02  -5.20417094E-03  -1.27842023E-02 
  3.39803926E-03   6.26883549E-03   1.01198579E-02   1.31730493E-02   1.12405879E-02 
  3.88110546E-03   7.42083388E-03   3.42025708E-03  -9.59075537E-03  -2.16605620E-02 
  4.80050124E-01  -1.14258404E-01  -1.66079385E-02   3.68071842E-01  -8.76060623E-02 
 -8.28852537E-03   1.83693647E-01  -4.37215655E-02  -1.50725164E-03  -7.68439151E-04 
  3.08251382E-02  -9.68174224E-03   1.47219368E-02   3.68166792E-04  -3.39125631E-04 
 -1.24750192E-03  -3.10379996E-03   4.22546179E-03  -1.12166183E-03  -3.23834029E-02 
  9.28509604E-03   9.70137164E-04   2.11316498E-02   3.58432754E-02   4.08063105E-02 
  1.96690033E-02   2.22437311E-03  -1.29986163E-03   1.99286062E-04   4.75186731E-03 
  1.66294613E-03   2.82067120E-03   3.21123512E-03   8.17503014E-04  -1.01935232E-03 
  1.13395068E-03  -5.03910849E-03  -2.18598024E-03  -1.28969947E-02  -2.18757426E-02 
 -2.49047648E-02  -1.21012253E-02  -3.72959430E-04   7.25798608E-04   5.44909728E-03 
 -9.41583237E-04   9.66635708E-03   1.63959701E-02   1.86662363E-02   9.77794972E-03 
  8.45322086E-04  -2.69911479E-03   4.17693624E-03  -8.76761905E-04   9.66855800E-03 
  1.63997033E-02   1.86704864E-02   9.78376167E-03   8.53675562E-04   1.87653916E-03 
  4.67083385E-03   3.58538648E-04  -1.29077091E-02  -2.18939163E-02  -2.49254549E-02 
 -1.21115037E-02  -3.79150898E-04  -1.24080475E-03   5.22765168E-03  -1.47471782E-03 
 -1.11339812E-02  -1.88853382E-02  -2.15002944E-02  -1.06760303E-02  -1.11234964E-03 
 -6.08858228E-03   3.99664704E-03   6.68651905E-03  -1.11116988E-02  -1.88475431E-02 
 -2.14572660E-02  -1.06639345E-02  -1.11959062E-03   1.02310986E-03   4.76418363E-03 
  8.60092462E-03  -1.56479579E-03  -2.65418966E-03  -3.02170174E-03  -1.71889369E-03 
 -6.78825380E-04  -1.41604831E-03   1.34411381E-02  -3.49175666E-03  -1.59032601E-03 
 -2.69749374E-03  -3.07100191E-03  -1.73324671E-03  -6.69705391E-04   2.28229583E-04 
  1.36213305E-02  -3.05036425E-03 
<MO Number>
23
</MO Number>
 -1.01686731E-02  -1.87595651E-02  -3.02837956E-02  -3.94205073E-02  -3.36375935E-02 
 -1.16142544E-02  -1.66970332E-02  -7.69565077E-03   2.15794024E-02   7.45245860E-03 
  1.72405565E-01  -9.78027413E-02   5.71407031E-03   1.32189600E-01  -7.49889090E-02 
  2.85172159E-03   6.59718758E-02  -3.74247217E-02   1.38311440E-02   4.15238409E-04 
  1.08061529E-02  -5.92358161E-03   1.33108777E-02  -2.89698536E-04   2.76426582E-03 
 -4.73571226E-05  -2.01103557E-03  -7.71115764E-03   9.72219321E-03   4.99480027E-03 
  1.48722099E-03   9.55170240E-03  -3.06578944E-04  -5.65588805E-04  -9.13036934E-04 
 -1.18850291E-03  -1.01415178E-03  -3.50162291E-04  -6.33973205E-04  -2.92197801E-04 
  8.19352921E-04  -2.38998427E-02  -1.42153063E-01   1.48063120E-01  -1.83248763E-02 
 -1.08993909E-01   1.13525364E-01  -9.14539766E-03  -5.43956002E-02   5.66571139E-02 
  2.11186533E-03  -1.74827018E-03  -8.66279107E-03   9.38840860E-03   6.90174423E-04 
 -1.50649678E-04  -2.00470493E-04   1.37405424E-03   5.35007834E-03  -1.85237688E-03 
 -3.49770145E-03  -4.52656209E-03   1.20437581E-02   3.08066610E-02   2.77168257E-03 
  5.11330821E-03   8.25447605E-03   1.07448762E-02   9.16862318E-03   3.16570573E-03 
  3.65377822E-03   1.68402379E-03  -4.72217726E-03   7.77167397E-02   2.45923036E-01 
 -3.90320546E-01   5.95882431E-02   1.88558112E-01  -2.99272919E-01   2.97387099E-02 
  9.41037139E-02  -1.49358163E-01  -2.87552168E-03   5.01026928E-03   1.82940985E-02 
 -2.61862494E-02   7.21223541E-03   1.13062520E-04   6.86346123E-03  -3.21291719E-03 
  1.57649553E-02  -7.78361872E-03  -7.98133661E-03  -3.75991825E-02   5.18294953E-03 
  4.45614652E-03  -3.42284315E-04  -6.31459467E-04  -1.01937275E-03  -1.32692056E-03 
 -1.13226382E-03  -3.90943547E-04  -6.95179037E-04  -3.20407526E-04   8.98455913E-04 
 -2.41346683E-02  -1.41775288E-01   1.48135700E-01  -1.85049255E-02  -1.08704255E-01 
  1.13581014E-01  -9.23525487E-03  -5.42510426E-02   5.66848871E-02   2.15367874E-03 
 -1.40537701E-03  -8.60470994E-03   9.49400170E-03   6.50802779E-04  -5.13730949E-04 
 -2.37878448E-04   1.27564401E-03   3.20838762E-03  -1.49521905E-02   1.17438029E-02 
 -1.51730509E-02  -6.23326355E-03  -1.37873124E-02  -9.45332190E-03  -1.74398573E-02 
 -2.81533752E-02  -3.66473328E-02  -3.12712384E-02  -1.07972088E-02  -1.44538610E-02 
 -6.66177431E-03   1.86803057E-02   8.22529036E-02  -4.11927127E-01  -1.39226075E-01 
  6.30662845E-02  -3.15839469E-01  -1.06749681E-01   3.14744963E-02  -1.57626032E-01 
 -5.32755730E-02   1.78033542E-02   5.10489274E-03  -2.79963790E-02  -7.63727128E-03 
 -1.18959273E-02  -8.32109137E-05   1.72505800E-04   2.47654733E-04   1.60946556E-02 
 -9.46761885E-03  -6.62703675E-03   1.41536326E-02  -8.80983808E-03  -2.99117674E-04 
  9.01194509E-03   1.66255881E-02   2.68388905E-02   3.49362641E-02   2.98111802E-02 
  1.02930857E-02   1.20496101E-02   5.55365675E-03  -1.55730292E-02  -7.28925286E-02 
  1.63719820E-01   2.05122343E-01  -5.58893455E-02   1.25529924E-01   1.57274740E-01 
 -2.78927007E-02   6.26482306E-02   7.84911188E-02  -2.16589627E-02  -5.81668348E-03 
  1.07582733E-02   1.72847018E-02  -1.05080045E-02  -6.15534766E-04   2.82824773E-04 
  2.17632434E-03  -1.77397261E-02   8.04396959E-03   9.69575651E-03   3.79919038E-03 
  5.04465434E-03   7.08508703E-04  -3.33223708E-03  -5.65210443E-03  -6.43472243E-03 
 -3.97554196E-03   2.49106394E-03   3.53932274E-04   3.43192373E-03  -2.70882699E-03 
 -1.69300948E-02  -2.87166434E-02  -3.26928902E-02  -1.70156231E-02  -1.33792644E-03 
 -1.16335907E-03   1.89785269E-03   3.55439125E-03  -2.16300167E-02  -3.66885999E-02 
 -4.17686828E-02  -2.03001637E-02  -1.08503661E-03   2.51950894E-03  -1.41828155E-03 
 -2.48178673E-03   1.59560639E-02   2.70645027E-02   3.08119861E-02   1.43515929E-02 
  1.88605491E-05  -2.58270566E-03  -3.91334435E-03  -5.34039594E-04   1.59181971E-02 
  2.70002734E-02   3.07388632E-02   1.43174447E-02   1.95218022E-05   3.23392472E-03 
 -3.26466370E-03   1.04624335E-03  -2.16571576E-02  -3.67346361E-02  -4.18210933E-02 
 -2.03222430E-02  -1.08380403E-03  -5.99881844E-04  -1.74781411E-03  -3.32625169E-03 
 -1.07314436E-02  -1.82025584E-02  -2.07229736E-02  -1.04311895E-02   2.75881768E-05 
 -6.02097530E-04  -9.68101296E-03  -6.77121547E-03  -1.06943958E-02  -1.81397182E-02 
 -2.06514323E-02  -1.04022261E-02   2.75182470E-05   5.80268434E-03  -8.98725717E-03 
 -5.04223183E-03   1.48824320E-02   2.52434199E-02   2.87387472E-02   1.45864980E-02 
  3.44220216E-04   3.37293712E-03   4.02179139E-03   3.53239816E-03   1.49178095E-02 
  2.53034269E-02   2.88070631E-02   1.46195697E-02   3.45419104E-04  -5.41037875E-03 
  3.06111563E-03   1.16422020E-03 
</Molecular Orbital Primitive Coefficients>
<Energy = T + Vne + Vee + Vnn> 
-2.34754979438355E+02 
</Energy = T + Vne + Vee + Vnn> 

<Virial Ratio (-V/T)> 
 2.00841168337387E+00 
</Virial Ratio (-V/T)> 
