# Supplementary material for: Novel Sulfonium Reagents for the Modular Synthesis of Spiro[2.3]Hexanes and Heteroatom‐Containing Analogues: Synthesis, Application, and Evaluation as Bioisosteres
Source: Angew Chem Int Ed Engl. 2025 Dec 9;65(5):e21633. doi: 10.1002/anie.202521633 (PMC12851011; doi:10.1002/anie.202521633)
Supplement: Supplementary file 2 — Supporting information [file ANIE-65-e21633-s001.zip › Bioisostere-Analysis/DFT/20795050661291654218279764786/file.xyz]

16
Coordinates from ORCA-job file
  C   -1.79386405836165     -0.07776416065648      0.21587450456156
  C   -0.59067594621728      0.02756067769054      1.19470504343658
  C   0.33510770048203     -0.04638404055471     -0.02405463461326
  C   -0.81907195096014     -0.53639083515478     -0.90472869922187
  C   1.78560290640450     -0.40305764965335     -0.08540972965581
  C   1.33008974605408      1.00434446246497     -0.41482677253498
  H   -2.59494809108553     -0.77092602731850      0.48910238074575
  H   -2.23157215244238      0.90182449928461      0.00019878111124
  H   -0.49904004912325     -0.85467260821953      1.83907357734738
  H   -0.52679308143948      0.92995955728221      1.81230910035083
  H   -0.92950921315392     -0.06410582228866     -1.88686749374314
  H   -0.81134349770964     -1.62554721076761     -1.03013706818475
  H   2.12197053463577     -1.03395542833299     -0.90545019076433
  H   2.31244312481481     -0.56020089712863      0.85338415779909
  H   1.35990356544956      1.31793700328898     -1.45627896966611
  H   1.55170046265253      1.79127848006393      0.30310601303182
