# Supplementary material for: Novel Sulfonium Reagents for the Modular Synthesis of Spiro[2.3]Hexanes and Heteroatom‐Containing Analogues: Synthesis, Application, and Evaluation as Bioisosteres
Source: Angew Chem Int Ed Engl. 2025 Dec 9;65(5):e21633. doi: 10.1002/anie.202521633 (PMC12851011; doi:10.1002/anie.202521633)
Supplement: Supplementary file 2 — Supporting information [file ANIE-65-e21633-s001.zip › Bioisostere-Analysis/DFT/20795050661291654218279764786/file_property.txt]

-------------------------------------------------------------
----------------------- !PROPERTIES! ------------------------
-------------------------------------------------------------
# -----------------------------------------------------------
$ PAL_Flags
   description: The PAL Flags
   geom. index: 1
   prop. index: 1
        Diskflag:     2
# -----------------------------------------------------------
$ SCF_Energy
   description: The SCF energy
   geom. index: 1
   prop. index: 1
        SCF Energy:     -234.7142185421
# -----------------------------------------------------------
$ DFT_Energy
   description: The DFT energy
   geom. index: 1
   prop. index: 1
   Number of Alpha Electrons                 23.0000093881 
   Number of Beta  Electrons                 23.0000093881 
   Total number of  Electrons                46.0000187762 
   Exchange energy                          -22.8220304201 
   Correlation energy                        -1.8461813148 
   Correlation energy NL                      0.0000000000 
   Exchange-Correlation energy              -24.6682117349 
   Embedding correction                       0.0000000000 
   Total DFT Energy (No VdW correction)    -234.7142185421 
# -----------------------------------------------------------
$ Mayer_Pop
   description: The Mayer population analysis
   geom. index: 1
   prop. index: 1
     Number of atoms                     : 16
     Threshold for printing              : 0.1000000
     Number of bond orders printed       : 17
  NA   - Mulliken gross atomic population
  ZA   - Total nuclear charge
  QA   - Mulliken gross atomic charge
  VA   - Mayer's total valence
  BVA  - Mayer's bonded valence
  FA   - Mayer's free valence
  ATOM       NA         ZA         QA         VA         BVA        FA
  0   0     6.2929     6.0000    -0.2929     3.6703     3.6703     0.0000
  1   0     6.4137     6.0000    -0.4137     3.8449     3.8449     0.0000
  2   0     5.6660     6.0000     0.3340     3.1657     3.1657     0.0000
  3   0     6.4135     6.0000    -0.4135     3.8431     3.8431     0.0000
  4   0     6.3465     6.0000    -0.3465     3.7371     3.7371     0.0000
  5   0     6.4511     6.0000    -0.4511     3.9292     3.9292     0.0000
  6   0     0.8498     1.0000     0.1502     0.9581     0.9581     0.0000
  7   0     0.8512     1.0000     0.1488     0.9601     0.9601     0.0000
  8   0     0.8466     1.0000     0.1534     0.9459     0.9459     0.0000
  9   0     0.8398     1.0000     0.1602     0.9337     0.9337     0.0000
 10   0     0.8397     1.0000     0.1603     0.9337     0.9337     0.0000
 11   0     0.8468     1.0000     0.1532     0.9461     0.9461     0.0000
 12   0     0.8384     1.0000     0.1616     0.9640     0.9640     0.0000
 13   0     0.8385     1.0000     0.1615     0.9640     0.9640     0.0000
 14   0     0.8328     1.0000     0.1672     0.9621     0.9621     0.0000
 15   0     0.8327     1.0000     0.1673     0.9622     0.9622     0.0000
      Bond orders larger than 0.1000000
           Atom A     A.N. of A          Atom B    A.N. of B              Bond order
                0             6               1            6                0.918809
                0             6               3            6                0.918347
                0             6               6            1                0.972106
                0             6               7            1                0.983120
                1             6               2            6                0.888668
                1             6               8            1                0.972738
                1             6               9            1                0.976792
                2             6               3            6                0.887362
                2             6               4            6                0.756514
                2             6               5            6                0.930675
                3             6              10            1                0.977456
                3             6              11            1                0.972636
                4             6               5            6                0.951669
                4             6              12            1                0.981935
                4             6              13            1                0.982021
                5             6              14            1                0.956117
                5             6              15            1                0.956326
# -----------------------------------------------------------
$ VdW_Correction
   description: The Van der Waals Correction
   geom. index: 1
   prop. index: 1
        Van der Waals Correction:       -0.0235693062
# -----------------------------------------------------------
$ Hessian
   description: Details about the Hessian
   geom. index: 1
   prop. index: 1
Normal modes:
Number of Rows: 48 Number of Columns: 48
                  0          1          2          3          4          5    
      0       0.000000   0.000000   0.000000   0.000000   0.000000   0.000000
      1       0.000000   0.000000   0.000000   0.000000   0.000000   0.000000
      2       0.000000   0.000000   0.000000   0.000000   0.000000   0.000000
      3       0.000000   0.000000   0.000000   0.000000   0.000000   0.000000
      4       0.000000   0.000000   0.000000   0.000000   0.000000   0.000000
      5       0.000000   0.000000   0.000000   0.000000   0.000000   0.000000
      6       0.000000   0.000000   0.000000   0.000000   0.000000   0.000000
      7       0.000000   0.000000   0.000000   0.000000   0.000000   0.000000
      8       0.000000   0.000000   0.000000   0.000000   0.000000   0.000000
      9       0.000000   0.000000   0.000000   0.000000   0.000000   0.000000
     10       0.000000   0.000000   0.000000   0.000000   0.000000   0.000000
     11       0.000000   0.000000   0.000000   0.000000   0.000000   0.000000
     12       0.000000   0.000000   0.000000   0.000000   0.000000   0.000000
     13       0.000000   0.000000   0.000000   0.000000   0.000000   0.000000
     14       0.000000   0.000000   0.000000   0.000000   0.000000   0.000000
     15       0.000000   0.000000   0.000000   0.000000   0.000000   0.000000
     16       0.000000   0.000000   0.000000   0.000000   0.000000   0.000000
     17       0.000000   0.000000   0.000000   0.000000   0.000000   0.000000
     18       0.000000   0.000000   0.000000   0.000000   0.000000   0.000000
     19       0.000000   0.000000   0.000000   0.000000   0.000000   0.000000
     20       0.000000   0.000000   0.000000   0.000000   0.000000   0.000000
     21       0.000000   0.000000   0.000000   0.000000   0.000000   0.000000
     22       0.000000   0.000000   0.000000   0.000000   0.000000   0.000000
     23       0.000000   0.000000   0.000000   0.000000   0.000000   0.000000
     24       0.000000   0.000000   0.000000   0.000000   0.000000   0.000000
     25       0.000000   0.000000   0.000000   0.000000   0.000000   0.000000
     26       0.000000   0.000000   0.000000   0.000000   0.000000   0.000000
     27       0.000000   0.000000   0.000000   0.000000   0.000000   0.000000
     28       0.000000   0.000000   0.000000   0.000000   0.000000   0.000000
     29       0.000000   0.000000   0.000000   0.000000   0.000000   0.000000
     30       0.000000   0.000000   0.000000   0.000000   0.000000   0.000000
     31       0.000000   0.000000   0.000000   0.000000   0.000000   0.000000
     32       0.000000   0.000000   0.000000   0.000000   0.000000   0.000000
     33       0.000000   0.000000   0.000000   0.000000   0.000000   0.000000
     34       0.000000   0.000000   0.000000   0.000000   0.000000   0.000000
     35       0.000000   0.000000   0.000000   0.000000   0.000000   0.000000
     36       0.000000   0.000000   0.000000   0.000000   0.000000   0.000000
     37       0.000000   0.000000   0.000000   0.000000   0.000000   0.000000
     38       0.000000   0.000000   0.000000   0.000000   0.000000   0.000000
     39       0.000000   0.000000   0.000000   0.000000   0.000000   0.000000
     40       0.000000   0.000000   0.000000   0.000000   0.000000   0.000000
     41       0.000000   0.000000   0.000000   0.000000   0.000000   0.000000
     42       0.000000   0.000000   0.000000   0.000000   0.000000   0.000000
     43       0.000000   0.000000   0.000000   0.000000   0.000000   0.000000
     44       0.000000   0.000000   0.000000   0.000000   0.000000   0.000000
     45       0.000000   0.000000   0.000000   0.000000   0.000000   0.000000
     46       0.000000   0.000000   0.000000   0.000000   0.000000   0.000000
     47       0.000000   0.000000   0.000000   0.000000   0.000000   0.000000
                  6          7          8          9         10         11    
      0      -0.004090   0.006005  -0.017962   0.005182   0.239241  -0.174736
      1      -0.195031   0.014824  -0.020354   0.012861   0.008785   0.008583
      2       0.052876   0.055187   0.007381   0.047949  -0.028369   0.016641
      3      -0.019323   0.099600  -0.000193   0.094599   0.175524   0.056539
      4       0.110690  -0.096096  -0.092692   0.085199   0.045765  -0.032881
      5      -0.029051  -0.041572   0.011941  -0.108392   0.063057  -0.265152
      6      -0.015168  -0.012046  -0.026878  -0.015490  -0.071513   0.151065
      7       0.086460  -0.030061   0.224117  -0.037813   0.024668   0.084916
      8      -0.021589  -0.111000  -0.057141  -0.142518   0.001154  -0.039175
      9      -0.019034  -0.110964   0.002574  -0.109649   0.156590   0.110166
     10       0.111356   0.068219  -0.085648  -0.122840  -0.001046   0.100098
     11      -0.026468  -0.062872   0.035901  -0.030184  -0.111186   0.228907
     12      -0.051968   0.022658  -0.122670  -0.001283  -0.280005   0.033944
     13      -0.068049   0.055871  -0.022192  -0.002648  -0.090809  -0.177663
     14       0.023909   0.207652   0.019534  -0.009513   0.054881   0.044096
     15       0.105015  -0.009166   0.147373   0.021667  -0.237320  -0.181978
     16      -0.027383  -0.022528   0.072101   0.053178   0.026088   0.052559
     17      -0.004024  -0.083475  -0.035892   0.197208   0.018751   0.005636
     18       0.282210   0.005221  -0.189864   0.019902   0.277097  -0.049786
     19      -0.366870   0.012195   0.083009   0.050337  -0.011501  -0.066444
     20       0.067979   0.045926  -0.002057   0.186527  -0.027025   0.023189
     21      -0.269722   0.018917   0.140793   0.003995   0.212703  -0.266125
     22      -0.382909   0.047138   0.092449   0.009369  -0.012522  -0.056829
     23       0.132283   0.176013  -0.040045   0.034017  -0.019733   0.044180
     24       0.112117   0.177964   0.148177   0.153339   0.235407   0.184594
     25       0.254789  -0.181649  -0.300931   0.188333   0.032180  -0.113133
     26       0.082684  -0.132115  -0.202739  -0.021314   0.038202  -0.361102
     27      -0.153970   0.158705  -0.092826   0.151664   0.212728   0.161037
     28       0.168135  -0.132156  -0.185494   0.128608   0.050577  -0.073069
     29      -0.193575   0.065706   0.286475  -0.241093   0.036580  -0.153383
     30      -0.120769  -0.148949  -0.137823  -0.190270   0.198005   0.191746
     31       0.249924   0.156305  -0.296732  -0.224043   0.014280   0.003918
     32       0.110895   0.022053  -0.130971  -0.109966  -0.098647   0.133262
     33       0.079439  -0.210807   0.202101  -0.143273   0.220927   0.259237
     34       0.173699   0.101850  -0.167411  -0.166178  -0.003721   0.071130
     35      -0.218676  -0.166668   0.290256   0.107398  -0.095514   0.324395
     36      -0.096567   0.306563  -0.200683   0.107040  -0.339320   0.028188
     37      -0.111012  -0.020261  -0.094767   0.179689  -0.118009  -0.152134
     38       0.040130   0.358755   0.045661  -0.105601   0.059041   0.022707
     39      -0.096459  -0.228592  -0.200321  -0.116926  -0.337336   0.031450
     40      -0.110977   0.212179  -0.092732  -0.202685  -0.113129  -0.143537
     41       0.040411   0.354350   0.049258   0.021548   0.076717   0.050669
     42       0.159097   0.128231   0.270828   0.255185  -0.236824  -0.242064
     43      -0.044717  -0.207355   0.032379   0.268819  -0.001353   0.050260
     44      -0.004661  -0.117641  -0.037401   0.263270   0.017554   0.001376
     45       0.159052  -0.160627   0.271200  -0.181394  -0.235078  -0.238708
     46      -0.045072   0.128166   0.032600  -0.088517   0.002910   0.055486
     47      -0.005679  -0.176465  -0.040662   0.406765   0.033219   0.022509
                 12         13         14         15         16         17    
      0      -0.015592   0.059794  -0.000737  -0.000467  -0.215065  -0.020824
      1      -0.065724  -0.040288  -0.001683  -0.001023  -0.003516  -0.051514
      2       0.019380   0.004358  -0.006001  -0.004034   0.024195  -0.191501
      3       0.011124  -0.027699  -0.007247  -0.006517   0.120007   0.106378
      4      -0.022903   0.065914   0.051638  -0.052336   0.022432   0.051055
      5      -0.018618   0.067535   0.006446   0.041919   0.017729   0.125440
      6       0.012224  -0.054845  -0.000623  -0.002054  -0.113944  -0.003020
      7      -0.012641   0.229353  -0.001520  -0.005090   0.005686  -0.007722
      8       0.002059  -0.055745  -0.005994  -0.018832   0.010912  -0.028724
      9       0.015824  -0.044180   0.011265   0.012014   0.112439  -0.076274
     10      -0.011070   0.025261  -0.041887   0.065842   0.004185   0.023636
     11       0.024847  -0.084223   0.029717   0.008186  -0.050065   0.152395
     12      -0.020273   0.216552   0.002322  -0.001122  -0.042362  -0.005177
     13       0.002361  -0.081064   0.005639  -0.002620   0.148642  -0.013111
     14       0.001560  -0.001735   0.021130  -0.009785  -0.035419  -0.047906
     15      -0.000077  -0.129542  -0.001154   0.000904   0.039788  -0.000530
     16       0.020130  -0.178494  -0.002779   0.002173  -0.180885  -0.000941
     17      -0.005402   0.062035  -0.010137   0.008172   0.044342  -0.004423
     18      -0.502018  -0.165552   0.015651  -0.026391  -0.190398  -0.038398
     19       0.227984   0.095754   0.039871  -0.066315  -0.022847  -0.094873
     20      -0.007242  -0.008032   0.147764  -0.245953   0.026786  -0.352781
     21       0.435470   0.253986  -0.019575   0.020134  -0.221465  -0.055871
     22       0.257170   0.099222  -0.048896   0.050598  -0.002918  -0.138303
     23      -0.116215  -0.054016  -0.182633   0.189088   0.024338  -0.514347
     24       0.185441   0.199504  -0.070951   0.051245   0.410811   0.105488
     25       0.203745  -0.058002  -0.160709   0.205074  -0.004795   0.004273
     26       0.161791  -0.089834  -0.176856   0.267554  -0.047022   0.088413
     27      -0.147565  -0.292490   0.038319  -0.115869   0.359050   0.237230
     28       0.068727   0.012343  -0.039625   0.054572   0.015940   0.044307
     29      -0.283187   0.255310   0.275112  -0.264731   0.040231   0.152294
     30      -0.091063  -0.337767   0.015462   0.063518   0.341538  -0.199211
     31       0.207492  -0.100450   0.173048  -0.185103  -0.025494   0.049885
     32       0.234077  -0.163595   0.220640  -0.220028  -0.113705   0.197992
     33       0.137819   0.216523   0.025829   0.014549   0.411903  -0.085691
     34       0.086182  -0.016462   0.047856  -0.042343  -0.002967   0.045805
     35      -0.274181   0.065259  -0.243540   0.338594  -0.040250   0.097693
     36      -0.026849   0.223688  -0.091191   0.151988   0.015429   0.352174
     37      -0.005582  -0.038133   0.316258   0.276836   0.210946  -0.017049
     38       0.004793  -0.028193  -0.236584  -0.162876  -0.057188   0.074618
     39      -0.027088   0.226212   0.058800  -0.166246   0.014668  -0.329963
     40      -0.005652  -0.030800  -0.396372  -0.312247   0.210872   0.070529
     41       0.004183  -0.001934  -0.061235   0.030081  -0.059156   0.125134
     42      -0.001693  -0.280546   0.303570   0.118010   0.020157  -0.013436
     43       0.014479  -0.101697  -0.258495  -0.310739  -0.167083   0.086371
     44      -0.006880   0.070706  -0.051138  -0.057808   0.048867   0.015193
     45      -0.000943  -0.282824  -0.321502  -0.143807   0.019580   0.021082
     46       0.016045  -0.108214   0.214974   0.246904  -0.170473  -0.067678
     47      -0.001066   0.046966  -0.110509  -0.179272   0.037754   0.052865
                 18         19         20         21         22         23    
      0       0.008646   0.210685   0.003516   0.036553   0.002927   0.000161
      1       0.021340  -0.005358   0.009610  -0.003416   0.002423   0.000578
      2       0.079437  -0.021528   0.035699  -0.003053  -0.000954   0.002234
      3      -0.070093  -0.050509  -0.047885  -0.014902   0.000649  -0.008915
      4       0.013588  -0.034569   0.004211  -0.000269  -0.006129   0.051389
      5       0.005979  -0.200795   0.051351  -0.019086  -0.008808  -0.013064
      6      -0.006170  -0.048284  -0.006590  -0.011212  -0.004903  -0.000098
      7      -0.015370   0.002531  -0.016563   0.007688   0.002105  -0.000278
      8      -0.057031   0.004325  -0.061576  -0.000838  -0.000096  -0.001008
      9       0.070447  -0.007004   0.057474  -0.010704   0.002775   0.009016
     10      -0.012563   0.072494   0.019070   0.010041  -0.000902  -0.051445
     11      -0.002246   0.197477   0.035368   0.019278   0.010388   0.012619
     12      -0.008638  -0.096112  -0.001823  -0.050499   0.107038  -0.001654
     13      -0.021255   0.199508  -0.005005  -0.044492   0.095960  -0.004137
     14      -0.078641  -0.043379  -0.017869   0.017486  -0.037490  -0.015565
     15       0.001374   0.069972  -0.010199  -0.092071  -0.122332   0.002045
     16       0.003507  -0.229601  -0.024957   0.004953  -0.008011   0.005208
     17       0.012742   0.053769  -0.093841   0.008570   0.015471   0.019416
     18       0.030970   0.209787  -0.012803   0.026036   0.011428  -0.020494
     19       0.076870   0.005639  -0.031034   0.004669  -0.002607  -0.050356
     20       0.285691  -0.025018  -0.115181  -0.004301  -0.000406  -0.187275
     21      -0.003878   0.269180   0.011408   0.053491   0.000330   0.020023
     22      -0.009840   0.024868   0.029465   0.006349  -0.000321   0.049794
     23      -0.036876  -0.036122   0.109978  -0.007357  -0.000118   0.185323
     24      -0.304284  -0.141919   0.033631   0.017382  -0.017137   0.415981
     25      -0.047311  -0.110660   0.020397  -0.017838   0.006634  -0.059532
     26      -0.012579  -0.265113   0.054155  -0.046264   0.006010  -0.177923
     27       0.007214  -0.234818  -0.211531  -0.007219   0.023801  -0.392103
     28      -0.012456  -0.059306   0.005903  -0.000210   0.001254  -0.009175
     29       0.078511  -0.139754   0.063177  -0.035572  -0.035311   0.174009
     30       0.007973  -0.197144   0.220485   0.000573   0.029816   0.417810
     31       0.050180   0.030949   0.014611   0.017940   0.017260   0.072942
     32       0.061612   0.195229   0.013237   0.031632   0.024421   0.063617
     33       0.292890  -0.080146  -0.020593   0.026836  -0.017599  -0.445962
     34       0.018372   0.043469   0.010834   0.006569   0.003745  -0.014269
     35      -0.095147   0.307789   0.061954   0.044445  -0.004775  -0.096240
     36       0.560439  -0.174485   0.045620   0.321664  -0.361098   0.155284
     37       0.055080   0.167236  -0.106880   0.330736  -0.341414   0.072204
     38       0.054271  -0.035813   0.069907  -0.127758   0.124575  -0.016382
     39      -0.533627  -0.173914  -0.036551   0.322980  -0.360222  -0.151644
     40       0.009824   0.173305   0.128775   0.332818  -0.338039  -0.062693
     41       0.185244  -0.017168   0.015416  -0.120838   0.136660   0.053237
     42      -0.139968  -0.206887   0.523143   0.470928   0.428942  -0.191071
     43      -0.023420  -0.168982   0.357307  -0.187524  -0.180099  -0.024246
     44      -0.003943   0.057663   0.027929   0.002751   0.011432  -0.001743
     45       0.135112  -0.208012  -0.487201   0.469301   0.426720   0.185553
     46       0.010817  -0.166159  -0.266909  -0.189735  -0.184550   0.009685
     47      -0.043018   0.079033   0.305555  -0.003151  -0.006425  -0.051819
                 24         25         26         27         28         29    
      0      -0.006605  -0.000342  -0.005500   0.001933   0.000441   0.079401
      1      -0.119662  -0.000836   0.107608   0.006801  -0.002201  -0.003240
      2       0.032938  -0.003085  -0.028761   0.017568  -0.008243  -0.007775
      3      -0.002555   0.002409  -0.003113  -0.122043  -0.026823  -0.120127
      4       0.137860  -0.001531  -0.016971  -0.023483   0.055614  -0.007522
      5      -0.025935  -0.002289   0.006740   0.003705  -0.018925  -0.012237
      6       0.035718   0.000352   0.014998   0.004851   0.001025  -0.094407
      7      -0.174753   0.000947  -0.077614   0.010102   0.005914  -0.024394
      8       0.043053   0.003362   0.018527   0.043241   0.023866   0.016308
      9      -0.004782  -0.002880  -0.007430   0.118439   0.021634  -0.116065
     10       0.132505   0.000304  -0.018348   0.014982  -0.058791   0.008683
     11      -0.045993  -0.002206   0.004436  -0.032805   0.007471   0.037937
     12      -0.018804  -0.011444  -0.006080  -0.001583  -0.001057   0.043957
     13       0.010676  -0.028282   0.002686  -0.003718  -0.004631  -0.015277
     14      -0.000801  -0.105109   0.000176  -0.013931  -0.016308  -0.000274
     15       0.002660   0.011625   0.002370  -0.001241   0.001055   0.024598
     16       0.043925   0.028701   0.013521  -0.002958   0.002141   0.033366
     17      -0.012058   0.106780  -0.003672  -0.012112   0.005720  -0.011805
     18      -0.309035   0.007262   0.222461   0.019059  -0.055503   0.108722
     19       0.059788   0.017984  -0.027576   0.036509  -0.141810  -0.009208
     20       0.017381   0.066888  -0.018723   0.137255  -0.526865   0.004240
     21       0.261370  -0.004589  -0.219165  -0.024368   0.066965   0.126377
     22       0.070717  -0.011392  -0.040757  -0.051519   0.161187   0.019041
     23      -0.047632  -0.042405   0.038111  -0.188348   0.598075  -0.032911
     24       0.062615   0.069979   0.466414   0.510082  -0.125019   0.433270
     25      -0.200930  -0.012031   0.020417   0.029367  -0.044087  -0.016170
     26      -0.342431  -0.023390  -0.025707  -0.042474  -0.097764  -0.107789
     27      -0.079284  -0.067448  -0.465711   0.418688   0.338352   0.454438
     28      -0.018315  -0.009638  -0.020848   0.001815   0.022544   0.014038
     29       0.438713   0.027507   0.028129  -0.088277   0.074228  -0.103494
     30      -0.164711   0.071082  -0.445657  -0.442924  -0.299619   0.480077
     31      -0.229281   0.018401  -0.006140  -0.022949   0.036798   0.037372
     32      -0.345691   0.004974   0.079536   0.013073   0.141298  -0.017172
     33       0.141091  -0.073929   0.476257  -0.487816   0.115219   0.441790
     34      -0.007633   0.002584   0.005900  -0.018803  -0.016513   0.016939
     35       0.376513  -0.011731  -0.084449   0.078013  -0.129041   0.017991
     36      -0.039364  -0.014684  -0.011122   0.073657   0.042849   0.073436
     37      -0.034709  -0.438410  -0.021139   0.032450  -0.036026  -0.098703
     38       0.022546   0.184096   0.012966  -0.013661   0.019480   0.058769
     39      -0.040627   0.027888  -0.009989  -0.073329  -0.037787   0.067011
     40      -0.038915   0.470559  -0.023060  -0.032043   0.039250  -0.120596
     41       0.005883  -0.065030   0.001135   0.019375   0.006667  -0.015669
     42       0.049975   0.263513   0.020075   0.054071   0.041173  -0.001529
     43       0.016367  -0.420646  -0.010266   0.019804  -0.036793   0.138827
     44      -0.014571   0.024493  -0.006526  -0.001770   0.001433   0.000484
     45       0.050864  -0.275739   0.023092  -0.051356  -0.042269  -0.007286
     46       0.018894   0.390895  -0.006203  -0.015185   0.038725   0.118350
     47      -0.005910  -0.135066   0.005948   0.019306  -0.011015  -0.068429
                 30         31         32         33         34         35    
      0      -0.018731   0.012546  -0.010881  -0.001012   0.069549   0.000640
      1      -0.046205   0.030996   0.000425  -0.001421   0.001799   0.001516
      2      -0.171453   0.115231   0.000915   0.000492  -0.008052   0.005655
      3       0.035355   0.078035   0.096467  -0.004608  -0.004157   0.001474
      4      -0.007658  -0.024427  -0.001839  -0.001849   0.010489  -0.017977
      5      -0.008550  -0.100659  -0.032909  -0.001259   0.042017  -0.072839
      6       0.014302   0.030542  -0.259005   0.012435   0.025832   0.002313
      7       0.035349   0.077040  -0.027830   0.012057   0.000764   0.005619
      8       0.131396   0.286950   0.035027  -0.004598  -0.002983   0.020902
      9      -0.036416  -0.097388   0.101430  -0.004152  -0.013084  -0.017070
     10       0.004369  -0.024474   0.009573  -0.000735  -0.011525  -0.020478
     11      -0.004027  -0.081425   0.009598   0.002904  -0.039864  -0.070140
     12      -0.003022  -0.006276   0.045295  -0.050404  -0.006849  -0.000319
     13      -0.007450  -0.016001  -0.015645   0.052561   0.007454  -0.000845
     14      -0.027720  -0.059249  -0.000591  -0.008641  -0.001262  -0.003073
     15      -0.003333  -0.005154   0.014882   0.012823   0.001719  -0.000349
     16      -0.008164  -0.012686   0.033954   0.051866  -0.000514  -0.000852
     17      -0.030372  -0.047741  -0.010650  -0.015344  -0.000057  -0.003262
     18       0.072639  -0.043481   0.059282   0.010162  -0.467377  -0.003752
     19       0.180587  -0.107950  -0.038320  -0.007908   0.313709  -0.008941
     20       0.671369  -0.401218   0.004376   0.001006  -0.033408  -0.033548
     21       0.061104  -0.047187   0.047374   0.013351  -0.429486  -0.004197
     22       0.150836  -0.116799   0.038817   0.008580  -0.341127  -0.010232
     23       0.560572  -0.434331  -0.014995  -0.003763   0.138299  -0.037684
     24       0.039944  -0.061517  -0.181594  -0.000698   0.001514   0.028362
     25       0.007416  -0.084235  -0.155871   0.030718  -0.227634   0.384776
     26       0.007003  -0.142583  -0.145897   0.027194  -0.184445   0.307179
     27      -0.022553  -0.082863  -0.219725   0.021594  -0.009168   0.043909
     28      -0.001824  -0.003452   0.042932  -0.011380   0.112754  -0.188965
     29      -0.019525  -0.180265  -0.193631   0.036075  -0.273835   0.460010
     30       0.017343   0.043772  -0.178724   0.014514   0.039923   0.039237
     31      -0.009478  -0.090651   0.145951  -0.028944   0.234041   0.394279
     32      -0.022066  -0.170044   0.187328  -0.029157   0.177156   0.303528
     33      -0.038684   0.026300  -0.139864  -0.007784   0.050730   0.054661
     34      -0.000775  -0.001135  -0.053125   0.013160  -0.105754  -0.179379
     35       0.017788  -0.173818   0.238123  -0.038065   0.268331   0.455803
     36       0.171604   0.310158   0.301426   0.327241  -0.005544   0.017987
     37       0.045994   0.071064  -0.205590  -0.222005  -0.004757   0.003718
     38      -0.007360  -0.014815   0.207056   0.312604   0.008170  -0.000474
     39      -0.166883  -0.301408   0.265630   0.269603  -0.006837  -0.017755
     40      -0.034310  -0.053723  -0.297005  -0.365200  -0.007888  -0.002169
     41       0.051008   0.084462  -0.133686  -0.219623  -0.003425   0.005254
     42       0.133498   0.243410   0.106872  -0.143144  -0.024411   0.006740
     43       0.075112   0.091023   0.303198  -0.445802  -0.043460   0.008644
     44      -0.001910  -0.004506   0.044248  -0.135425  -0.011271  -0.001803
     45      -0.126872  -0.233798   0.080072  -0.088757  -0.019305  -0.006585
     46      -0.058948  -0.066953   0.235226  -0.311496  -0.030774  -0.008298
     47       0.062486   0.089377  -0.209478   0.364279   0.035982   0.004452
                 36         37         38         39         40         41    
      0       0.043152   0.066646   0.050468  -0.000239   0.024400   0.035085
      1       0.002438   0.001829   0.001482   0.000339   0.000637   0.001606
      2      -0.005353  -0.007758  -0.005877   0.001425  -0.002824  -0.004242
      3      -0.009177   0.022548   0.002194  -0.004724  -0.002324  -0.003370
      4      -0.009538  -0.017215   0.008416  -0.014142  -0.006444  -0.010295
      5      -0.032905  -0.072856   0.026470  -0.043186  -0.018145  -0.029737
      6       0.046005  -0.154690   0.000809   0.000141  -0.003399  -0.002203
      7       0.010366  -0.017124  -0.000228   0.000324   0.000061  -0.000080
      8      -0.007790   0.021297  -0.000024   0.001192   0.000361   0.000270
      9      -0.001855   0.037662  -0.003648  -0.004807   0.001697   0.003173
     10       0.008568   0.020050  -0.005937  -0.009271   0.003433   0.005807
     11       0.034354   0.065679  -0.027328  -0.044632   0.018877   0.030517
     12      -0.057947   0.079515   0.000170  -0.000022  -0.012659   0.014429
     13       0.043086  -0.056202   0.000251   0.000150   0.012655  -0.014783
     14      -0.005288   0.006484  -0.000072   0.000340  -0.002120   0.002480
     15      -0.029852   0.032485  -0.000096   0.000138   0.014150  -0.008317
     16      -0.071803   0.081010  -0.002037   0.000346   0.041981  -0.021998
     17       0.022557  -0.025293   0.000548   0.001136  -0.012597   0.006704
     18      -0.242240  -0.295746  -0.270544   0.001933  -0.123658  -0.177944
     19       0.169481   0.217785  -0.453688   0.003132  -0.207243  -0.298291
     20      -0.019195  -0.026300   0.151419  -0.002377   0.069171   0.099555
     21      -0.222595  -0.270501  -0.325544   0.002173  -0.146039  -0.207955
     22      -0.181595  -0.235930   0.438456  -0.003453   0.197087   0.279912
     23       0.072992   0.092881  -0.082528  -0.000668  -0.037130  -0.052674
     24       0.016607  -0.000240  -0.031460   0.051953   0.020578   0.034731
     25       0.214761   0.246059   0.205165  -0.329382  -0.130776  -0.214766
     26       0.173188   0.176241  -0.215916   0.344537   0.137132   0.226166
     27       0.030680   0.014257  -0.001325   0.003281   0.003827   0.002070
     28      -0.103706  -0.134078  -0.304034   0.492265   0.200691   0.330784
     29       0.251187   0.275927  -0.097030   0.155728   0.062914   0.106668
     30      -0.014798  -0.034226   0.035006   0.054798  -0.019582  -0.036755
     31      -0.216094  -0.254153  -0.218235  -0.350940   0.141789   0.230907
     32      -0.166848  -0.169591   0.236301   0.378434  -0.152761  -0.251737
     33      -0.030035  -0.048887   0.001456   0.000477  -0.000301   0.000201
     34       0.099229   0.125925   0.289361   0.459091  -0.180500  -0.294996
     35      -0.256020  -0.271134   0.087754   0.138024  -0.054483  -0.089899
     36       0.206530  -0.147262  -0.002449   0.000111   0.062335  -0.062896
     37      -0.126015   0.101705   0.000506  -0.001936  -0.133873   0.143675
     38       0.207757  -0.189249   0.000560  -0.003371  -0.185660   0.199725
     39       0.167280  -0.111503  -0.002607  -0.000021   0.105955  -0.109731
     40      -0.223437   0.190004   0.000313  -0.000206  -0.027393   0.028917
     41      -0.154450   0.138937  -0.000391  -0.002023   0.211816  -0.228229
     42       0.125534  -0.073220  -0.000845  -0.001054  -0.031645   0.020716
     43       0.342713  -0.248733   0.003784   0.000852  -0.117394   0.066213
     44       0.129875  -0.112672  -0.023696  -0.005469   0.531839  -0.290173
     45       0.078303  -0.035565   0.003758  -0.000297  -0.132001   0.075267
     46       0.225842  -0.155717   0.015170  -0.004253  -0.365847   0.201212
     47      -0.304916   0.233269   0.018395  -0.005188  -0.386832   0.209204
                 42         43         44         45         46         47    
      0      -0.005225   0.005033  -0.000009  -0.003125  -0.000012  -0.000008
      1      -0.000304  -0.072877   0.000324   0.060372  -0.000038  -0.000027
      2       0.000651   0.019044  -0.000181  -0.015897  -0.000098  -0.000074
      3       0.000183  -0.003064   0.004412  -0.003543  -0.000185  -0.000407
      4       0.001603   0.043195  -0.066063   0.051634   0.001895  -0.000744
      5       0.004923  -0.012373   0.018343  -0.014316  -0.000356   0.000098
      6      -0.003805   0.000018   0.000021   0.000063   0.000063  -0.000090
      7      -0.001217   0.001037   0.000072   0.001329   0.000136  -0.000209
      8       0.000750  -0.000281   0.000226  -0.000367   0.000476  -0.000755
      9      -0.000901  -0.002850  -0.004210  -0.003331   0.000213   0.000376
     10      -0.001000   0.043908   0.066966   0.051464  -0.001882   0.000614
     11      -0.005034  -0.010311  -0.016362  -0.012590   0.000597  -0.000366
     12       0.038821   0.000419   0.000020   0.000514  -0.005723  -0.009006
     13      -0.036833  -0.000298   0.000086  -0.000105  -0.014336  -0.022545
     14       0.005861   0.000009   0.000270  -0.000082  -0.053111  -0.083543
     15       0.009985  -0.000217   0.000208  -0.000309   0.009091  -0.005647
     16       0.028064  -0.000681   0.000519  -0.000520   0.022484  -0.013957
     17      -0.008520   0.000208   0.001990   0.000175   0.084162  -0.052238
     18       0.026197   0.269111  -0.001055  -0.232180  -0.000024   0.000066
     19       0.043563   0.436477  -0.001368  -0.372941  -0.000109   0.000133
     20      -0.014564  -0.146618   0.004095   0.125522  -0.000742   0.000310
     21       0.030011  -0.326857   0.001079   0.271426  -0.000058  -0.000017
     22      -0.040409   0.428665  -0.002926  -0.351406   0.000026   0.000070
     23       0.007602  -0.079744  -0.003380   0.065013  -0.000121   0.000109
     24      -0.003214   0.035509  -0.056405   0.044771  -0.000214  -0.001938
     25       0.036473  -0.226455   0.347001  -0.267580  -0.003849   0.001581
     26      -0.041015   0.245539  -0.377316   0.291973   0.004926  -0.000245
     27       0.001502  -0.001368   0.004185  -0.004456   0.001559  -0.001466
     28      -0.056708  -0.285491   0.450444  -0.347133  -0.010286   0.008939
     29      -0.020024  -0.096633   0.153376  -0.118634  -0.005681   0.004006
     30       0.008601   0.033436   0.051046   0.037584  -0.003255   0.002699
     31      -0.039768  -0.199386  -0.314694  -0.238279   0.006267  -0.005646
     32       0.045286   0.223614   0.354753   0.269548  -0.009706   0.007329
     33       0.003096  -0.002291  -0.001781  -0.000316   0.000991   0.001953
     34       0.051862  -0.322037  -0.494761  -0.375668   0.006293  -0.001104
     35       0.017105  -0.102816  -0.159085  -0.121715   0.002373   0.000351
     36      -0.157527   0.001215   0.000735   0.001758  -0.098238  -0.155304
     37       0.344268  -0.000058   0.001119   0.000102   0.208380   0.338076
     38       0.483551   0.000962   0.000748   0.000851   0.295980   0.466280
     39      -0.270646   0.001146  -0.000290   0.001852   0.165882   0.262593
     40       0.067251  -0.000639  -0.000616  -0.000506  -0.038828  -0.069762
     41      -0.549757  -0.000715   0.001731  -0.000523   0.332130   0.528401
     42      -0.021305  -0.001185  -0.001178  -0.002242   0.040586  -0.021823
     43      -0.070222  -0.001070   0.003514  -0.001469   0.130954  -0.086055
     44       0.322773  -0.001344  -0.015016   0.000434  -0.581135   0.364733
     45      -0.082123  -0.000842  -0.001596  -0.002226  -0.148287   0.089365
     46      -0.220873  -0.000216  -0.010379  -0.001373  -0.397265   0.253086
     47      -0.234646   0.001886  -0.010980   0.000810  -0.415398   0.259730
# -----------------------------------------------------------
$ THERMOCHEMISTRY_Energies
   description: The Thermochemistry energies
   geom. index: 1
   prop. index: 1
        Temperature (Kelvin)           :        298.1500000000
        Pressure (atm)                 :          1.0000000000
        Total Mass (AMU)               :         82.1460000000
        Spin Degeneracy                :          1.0000000000
        Electronic Energy (Hartree)    :       -234.7377878483
        Translational Energy (Hartree) :          0.0014162714
        Rotational Energy (Hartree)    :          0.0014162714
        Vibrational Energy (Hartree)   :          0.0025021892
        Number of frequencies          :     48      
        Scaling Factor for frequencies :          1.0000000000
        Vibrational frequencies        :     
                  0    
      0       0.000000
      1       0.000000
      2       0.000000
      3       0.000000
      4       0.000000
      5       0.000000
      6     123.150485
      7     349.496826
      8     396.257660
      9     405.386061
     10     557.706725
     11     841.519812
     12     864.454024
     13     886.121285
     14     924.080048
     15     933.657423
     16     986.862266
     17     1012.744210
     18     1026.994764
     19     1040.604417
     20     1046.798379
     21     1075.471878
     22     1120.093755
     23     1161.988099
     24     1193.620954
     25     1252.767981
     26     1285.556768
     27     1287.681265
     28     1301.675929
     29     1302.761698
     30     1312.116437
     31     1391.546727
     32     1436.178690
     33     1475.011719
     34     1491.069055
     35     1502.983456
     36     1528.415926
     37     1552.755699
     38     2926.145025
     39     2931.013226
     40     2940.163161
     41     2941.643071
     42     2949.283718
     43     2994.562489
     44     3012.124461
     45     3025.478167
     46     3054.362583
     47     3071.830380
        Zero Point Energy (Hartree)    :          0.1456071173
        Inner Energy (Hartree)         :       -234.5868459989
        Enthalpy (Hartree)             :       -234.5859017899
        Electronic entropy             :          0.0000000000
        Rotational entropy             :          0.0123904695
        Vibrational entropy            :          0.0038934018
        Translational entropy          :          0.0123904695
        Entropy                        :          0.0348765724
        Gibbs Energy (Hartree)         :       -234.6207783623
        Is Linear                      :                 false
# -----------------------------------------------------------
$ PAL_Flags
   description: The PAL Flags
   geom. index: 2
   prop. index: 1
        Diskflag:     2
# -----------------------------------------------------------
$ SCF_Energy
   description: The SCF energy
   geom. index: 2
   prop. index: 1
        SCF Energy:     -234.7258966704
# -----------------------------------------------------------
$ DFT_Energy
   description: The DFT energy
   geom. index: 2
   prop. index: 1
   Number of Alpha Electrons                 23.0000136828 
   Number of Beta  Electrons                 23.0000136828 
   Total number of  Electrons                46.0000273655 
   Exchange energy                          -22.8489140040 
   Correlation energy                        -1.8467941097 
   Correlation energy NL                      0.0000000000 
   Exchange-Correlation energy              -24.6957081137 
   Embedding correction                       0.0000000000 
   Total DFT Energy (No VdW correction)    -234.7258966704 
# -----------------------------------------------------------
$ VdW_Correction
   description: The Van der Waals Correction
   geom. index: 2
   prop. index: 1
        Van der Waals Correction:       -0.0232976517
# -----------------------------------------------------------
$ PAL_Flags
   description: The PAL Flags
   geom. index: 3
   prop. index: 1
        Diskflag:     2
# -----------------------------------------------------------
$ SCF_Energy
   description: The SCF energy
   geom. index: 3
   prop. index: 1
        SCF Energy:     -234.7297707230
# -----------------------------------------------------------
$ DFT_Energy
   description: The DFT energy
   geom. index: 3
   prop. index: 1
   Number of Alpha Electrons                 23.0000154727 
   Number of Beta  Electrons                 23.0000154727 
   Total number of  Electrons                46.0000309454 
   Exchange energy                          -22.8513900488 
   Correlation energy                        -1.8465551419 
   Correlation energy NL                      0.0000000000 
   Exchange-Correlation energy              -24.6979451908 
   Embedding correction                       0.0000000000 
   Total DFT Energy (No VdW correction)    -234.7297707230 
# -----------------------------------------------------------
$ VdW_Correction
   description: The Van der Waals Correction
   geom. index: 3
   prop. index: 1
        Van der Waals Correction:       -0.0231386641
# -----------------------------------------------------------
$ PAL_Flags
   description: The PAL Flags
   geom. index: 4
   prop. index: 1
        Diskflag:     2
# -----------------------------------------------------------
$ SCF_Energy
   description: The SCF energy
   geom. index: 4
   prop. index: 1
        SCF Energy:     -234.7311014201
# -----------------------------------------------------------
$ DFT_Energy
   description: The DFT energy
   geom. index: 4
   prop. index: 1
   Number of Alpha Electrons                 22.9999944364 
   Number of Beta  Electrons                 22.9999944364 
   Total number of  Electrons                45.9999888728 
   Exchange energy                          -22.8506877027 
   Correlation energy                        -1.8463851030 
   Correlation energy NL                      0.0000000000 
   Exchange-Correlation energy              -24.6970728058 
   Embedding correction                       0.0000000000 
   Total DFT Energy (No VdW correction)    -234.7311014201 
# -----------------------------------------------------------
$ VdW_Correction
   description: The Van der Waals Correction
   geom. index: 4
   prop. index: 1
        Van der Waals Correction:       -0.0230768548
# -----------------------------------------------------------
$ PAL_Flags
   description: The PAL Flags
   geom. index: 5
   prop. index: 1
        Diskflag:     2
# -----------------------------------------------------------
$ SCF_Energy
   description: The SCF energy
   geom. index: 5
   prop. index: 1
        SCF Energy:     -234.7315510306
# -----------------------------------------------------------
$ DFT_Energy
   description: The DFT energy
   geom. index: 5
   prop. index: 1
   Number of Alpha Electrons                 22.9999678658 
   Number of Beta  Electrons                 22.9999678658 
   Total number of  Electrons                45.9999357316 
   Exchange energy                          -22.8508673260 
   Correlation energy                        -1.8463692495 
   Correlation energy NL                      0.0000000000 
   Exchange-Correlation energy              -24.6972365755 
   Embedding correction                       0.0000000000 
   Total DFT Energy (No VdW correction)    -234.7315510306 
# -----------------------------------------------------------
$ VdW_Correction
   description: The Van der Waals Correction
   geom. index: 5
   prop. index: 1
        Van der Waals Correction:       -0.0230627639
# -----------------------------------------------------------
$ PAL_Flags
   description: The PAL Flags
   geom. index: 6
   prop. index: 1
        Diskflag:     2
# -----------------------------------------------------------
$ SCF_Energy
   description: The SCF energy
   geom. index: 6
   prop. index: 1
        SCF Energy:     -234.7316659557
# -----------------------------------------------------------
$ DFT_Energy
   description: The DFT energy
   geom. index: 6
   prop. index: 1
   Number of Alpha Electrons                 22.9999699266 
   Number of Beta  Electrons                 22.9999699266 
   Total number of  Electrons                45.9999398533 
   Exchange energy                          -22.8504305393 
   Correlation energy                        -1.8463505093 
   Correlation energy NL                      0.0000000000 
   Exchange-Correlation energy              -24.6967810487 
   Embedding correction                       0.0000000000 
   Total DFT Energy (No VdW correction)    -234.7316659557 
# -----------------------------------------------------------
$ VdW_Correction
   description: The Van der Waals Correction
   geom. index: 6
   prop. index: 1
        Van der Waals Correction:       -0.0230657260
# -----------------------------------------------------------
$ PAL_Flags
   description: The PAL Flags
   geom. index: 7
   prop. index: 1
        Diskflag:     2
# -----------------------------------------------------------
$ SCF_Energy
   description: The SCF energy
   geom. index: 7
   prop. index: 1
        SCF Energy:     -234.7317328055
# -----------------------------------------------------------
$ DFT_Energy
   description: The DFT energy
   geom. index: 7
   prop. index: 1
   Number of Alpha Electrons                 22.9999678173 
   Number of Beta  Electrons                 22.9999678173 
   Total number of  Electrons                45.9999356345 
   Exchange energy                          -22.8502418084 
   Correlation energy                        -1.8463883381 
   Correlation energy NL                      0.0000000000 
   Exchange-Correlation energy              -24.6966301465 
   Embedding correction                       0.0000000000 
   Total DFT Energy (No VdW correction)    -234.7317328055 
# -----------------------------------------------------------
$ VdW_Correction
   description: The Van der Waals Correction
   geom. index: 7
   prop. index: 1
        Van der Waals Correction:       -0.0230850153
# -----------------------------------------------------------
$ PAL_Flags
   description: The PAL Flags
   geom. index: 8
   prop. index: 1
        Diskflag:     2
# -----------------------------------------------------------
$ SCF_Energy
   description: The SCF energy
   geom. index: 8
   prop. index: 1
        SCF Energy:     -234.7317876021
# -----------------------------------------------------------
$ DFT_Energy
   description: The DFT energy
   geom. index: 8
   prop. index: 1
   Number of Alpha Electrons                 22.9999727814 
   Number of Beta  Electrons                 22.9999727814 
   Total number of  Electrons                45.9999455627 
   Exchange energy                          -22.8502580619 
   Correlation energy                        -1.8464588245 
   Correlation energy NL                      0.0000000000 
   Exchange-Correlation energy              -24.6967168864 
   Embedding correction                       0.0000000000 
   Total DFT Energy (No VdW correction)    -234.7317876021 
# -----------------------------------------------------------
$ VdW_Correction
   description: The Van der Waals Correction
   geom. index: 8
   prop. index: 1
        Van der Waals Correction:       -0.0231108901
# -----------------------------------------------------------
$ PAL_Flags
   description: The PAL Flags
   geom. index: 9
   prop. index: 1
        Diskflag:     2
# -----------------------------------------------------------
$ SCF_Energy
   description: The SCF energy
   geom. index: 9
   prop. index: 1
        SCF Energy:     -234.7318203504
# -----------------------------------------------------------
$ DFT_Energy
   description: The DFT energy
   geom. index: 9
   prop. index: 1
   Number of Alpha Electrons                 22.9999920351 
   Number of Beta  Electrons                 22.9999920351 
   Total number of  Electrons                45.9999840703 
   Exchange energy                          -22.8505482088 
   Correlation energy                        -1.8465698106 
   Correlation energy NL                      0.0000000000 
   Exchange-Correlation energy              -24.6971180193 
   Embedding correction                       0.0000000000 
   Total DFT Energy (No VdW correction)    -234.7318203504 
# -----------------------------------------------------------
$ VdW_Correction
   description: The Van der Waals Correction
   geom. index: 9
   prop. index: 1
        Van der Waals Correction:       -0.0231467865
# -----------------------------------------------------------
$ PAL_Flags
   description: The PAL Flags
   geom. index: 10
   prop. index: 1
        Diskflag:     2
# -----------------------------------------------------------
$ SCF_Energy
   description: The SCF energy
   geom. index: 10
   prop. index: 1
        SCF Energy:     -234.7318085246
# -----------------------------------------------------------
$ DFT_Energy
   description: The DFT energy
   geom. index: 10
   prop. index: 1
   Number of Alpha Electrons                 23.0000012554 
   Number of Beta  Electrons                 23.0000012554 
   Total number of  Electrons                46.0000025107 
   Exchange energy                          -22.8505955566 
   Correlation energy                        -1.8466137292 
   Correlation energy NL                      0.0000000000 
   Exchange-Correlation energy              -24.6972092858 
   Embedding correction                       0.0000000000 
   Total DFT Energy (No VdW correction)    -234.7318085246 
# -----------------------------------------------------------
$ VdW_Correction
   description: The Van der Waals Correction
   geom. index: 10
   prop. index: 1
        Van der Waals Correction:       -0.0231652690
# -----------------------------------------------------------
$ PAL_Flags
   description: The PAL Flags
   geom. index: 11
   prop. index: 1
        Diskflag:     2
# -----------------------------------------------------------
$ SCF_Energy
   description: The SCF energy
   geom. index: 11
   prop. index: 1
        SCF Energy:     -234.7318179711
# -----------------------------------------------------------
$ DFT_Energy
   description: The DFT energy
   geom. index: 11
   prop. index: 1
   Number of Alpha Electrons                 23.0000007334 
   Number of Beta  Electrons                 23.0000007334 
   Total number of  Electrons                46.0000014667 
   Exchange energy                          -22.8507512640 
   Correlation energy                        -1.8466070547 
   Correlation energy NL                      0.0000000000 
   Exchange-Correlation energy              -24.6973583186 
   Embedding correction                       0.0000000000 
   Total DFT Energy (No VdW correction)    -234.7318179711 
# -----------------------------------------------------------
$ VdW_Correction
   description: The Van der Waals Correction
   geom. index: 11
   prop. index: 1
        Van der Waals Correction:       -0.0231598466
# -----------------------------------------------------------
$ PAL_Flags
   description: The PAL Flags
   geom. index: 12
   prop. index: 1
        Diskflag:     2
# -----------------------------------------------------------
$ SCF_Energy
   description: The SCF energy
   geom. index: 12
   prop. index: 1
        SCF Energy:     -234.7318202194
# -----------------------------------------------------------
$ DFT_Energy
   description: The DFT energy
   geom. index: 12
   prop. index: 1
   Number of Alpha Electrons                 22.9999998011 
   Number of Beta  Electrons                 22.9999998011 
   Total number of  Electrons                45.9999996021 
   Exchange energy                          -22.8506717721 
   Correlation energy                        -1.8466012000 
   Correlation energy NL                      0.0000000000 
   Exchange-Correlation energy              -24.6972729721 
   Embedding correction                       0.0000000000 
   Total DFT Energy (No VdW correction)    -234.7318202194 
# -----------------------------------------------------------
$ Mayer_Pop
   description: The Mayer population analysis
   geom. index: 12
   prop. index: 1
     Number of atoms                     : 16
     Threshold for printing              : 0.1000000
     Number of bond orders printed       : 17
  NA   - Mulliken gross atomic population
  ZA   - Total nuclear charge
  QA   - Mulliken gross atomic charge
  VA   - Mayer's total valence
  BVA  - Mayer's bonded valence
  FA   - Mayer's free valence
  ATOM       NA         ZA         QA         VA         BVA        FA
  0   0     6.2967     6.0000    -0.2967     3.6793     3.6793    -0.0000
  1   0     6.3936     6.0000    -0.3936     3.8144     3.8144    -0.0000
  2   0     5.6987     6.0000     0.3013     3.1122     3.1122    -0.0000
  3   0     6.3934     6.0000    -0.3934     3.8140     3.8140     0.0000
  4   0     6.3339     6.0000    -0.3339     3.7557     3.7557    -0.0000
  5   0     6.4516     6.0000    -0.4516     3.9866     3.9866    -0.0000
  6   0     0.8478     1.0000     0.1522     0.9465     0.9465     0.0000
  7   0     0.8528     1.0000     0.1472     0.9586     0.9586     0.0000
  8   0     0.8435     1.0000     0.1565     0.9461     0.9461    -0.0000
  9   0     0.8410     1.0000     0.1590     0.9361     0.9361     0.0000
 10   0     0.8413     1.0000     0.1587     0.9362     0.9362     0.0000
 11   0     0.8437     1.0000     0.1563     0.9463     0.9463     0.0000
 12   0     0.8406     1.0000     0.1594     0.9592     0.9592    -0.0000
 13   0     0.8408     1.0000     0.1592     0.9592     0.9592    -0.0000
 14   0     0.8404     1.0000     0.1596     0.9595     0.9595     0.0000
 15   0     0.8403     1.0000     0.1597     0.9594     0.9594    -0.0000
      Bond orders larger than 0.1000000
           Atom A     A.N. of A          Atom B    A.N. of B              Bond order
                0             6               1            6                0.939215
                0             6               3            6                0.939144
                0             6               6            1                0.955752
                0             6               7            1                0.988351
                1             6               2            6                0.835476
                1             6               8            1                0.963861
                1             6               9            1                0.969545
                2             6               3            6                0.834420
                2             6               4            6                0.796928
                2             6               5            6                0.900830
                3             6              10            1                0.969667
                3             6              11            1                0.963962
                4             6               5            6                0.944231
                4             6              12            1                0.974733
                4             6              13            1                0.974918
                5             6              14            1                0.956699
                5             6              15            1                0.956601
# -----------------------------------------------------------
$ VdW_Correction
   description: The Van der Waals Correction
   geom. index: 12
   prop. index: 1
        Van der Waals Correction:       -0.0231592190
# -----------------------------------------------------------
$ SCF_Electric_Properties
   description: The SCF Calculated Electric Properties
   geom. index: 12
   prop. index: 1
       Filename                          : file.scfp 
       Do Dipole Moment Calculation      : true 
       Do Quadrupole Moment Calculation  : false 
       Do Polarizability Calculation     : false 
** Dipole moment part of electric properties **
        Magnitude of dipole moment (Debye) :        0.1721763623
        Electronic Contribution:
                  0    
      0       0.475650
      1      -0.075564
      2      -0.031634
        Nuclear Contribution:
                  0    
      0      -0.542532
      1       0.069475
      2       0.040473
        Total Dipole moment:
                  0    
      0      -0.066882
      1      -0.006089
      2       0.008839
# -------------------------------------------------------------
----------------------- !GEOMETRIES! ------------------------
# -------------------------------------------------------------
------------------------ !GEOMETRY! -------------------------
    Number of atoms:    16 
    Geometry Index:     1 
    Coordinates:
               0 C     -1.760000000000   -0.179700000000    0.239600000000
               1 C     -0.578500000000    0.138900000000    1.181600000000
               2 C      0.306000000000   -0.118200000000   -0.001500000000
               3 C     -0.810300000000   -0.434600000000   -0.951100000000
               4 C      1.765900000000   -0.485900000000   -0.061300000000
               5 C      1.312800000000    0.944100000000   -0.396600000000
               6 H     -2.311200000000   -1.095800000000    0.545900000000
               7 H     -2.418300000000    0.701400000000    0.074200000000
               8 H     -0.447700000000   -0.622900000000    1.979600000000
               9 H     -0.576600000000    1.196000000000    1.526200000000
              10 H     -0.934500000000    0.310400000000   -1.767100000000
              11 H     -0.801300000000   -1.497700000000   -1.273500000000
              12 H      2.037700000000   -1.106100000000   -0.941100000000
              13 H      2.241600000000   -0.601600000000    0.935200000000
              14 H      1.385500000000    1.174200000000   -1.480800000000
              15 H      1.588900000000    1.677400000000    0.390700000000
------------------------ !GEOMETRY! -------------------------
    Number of atoms:    16 
    Geometry Index:     2 
    Coordinates:
               0 C     -1.792026978192   -0.180334407073    0.243240257922
               1 C     -0.590110011257    0.132953652327    1.186638500607
               2 C      0.328695318487   -0.099051233942   -0.009101479372
               3 C     -0.822361468973   -0.441601821193   -0.950085202266
               4 C      1.780285932013   -0.473851472733   -0.066097223743
               5 C      1.348156852827    0.945454352988   -0.400724993023
               6 H     -2.352903450290   -1.071732613128    0.543974375085
               7 H     -2.458951062926    0.674013918281    0.085853677888
               8 H     -0.470323423870   -0.607900161823    1.986702681068
               9 H     -0.577309865533    1.163846218716    1.556243455671
              10 H     -0.939631522662    0.267617823002   -1.776403220691
              11 H     -0.825549013524   -1.487048948354   -1.282295014628
              12 H      2.070009247602   -1.101313615066   -0.907691477874
              13 H      2.266362570781   -0.615797000280    0.897967577878
              14 H      1.419786247970    1.204827561582   -1.456143082811
              15 H      1.615870627545    1.689817746696    0.347921168288
------------------------ !GEOMETRY! -------------------------
    Number of atoms:    16 
    Geometry Index:     3 
    Coordinates:
               0 C     -1.802642277463   -0.178255980310    0.243870199087
               1 C     -0.596273196979    0.126833175768    1.183300030794
               2 C      0.335704226503   -0.067556529325   -0.018499956016
               3 C     -0.827513233925   -0.444953624315   -0.943117720808
               4 C      1.776057098176   -0.469049002844   -0.066927339663
               5 C      1.372282808675    0.950780726569   -0.404731756354
               6 H     -2.378954078498   -1.058095942988    0.543219578665
               7 H     -2.482320554863    0.664370582830    0.090989445697
               8 H     -0.474425255627   -0.609388683841    1.985173392313
               9 H     -0.576540767973    1.141033957481    1.593613185365
              10 H     -0.945506864097    0.229102685740   -1.796949633599
              11 H     -0.829250059874   -1.487464584959   -1.279367486594
              12 H      2.081646155150   -1.114886933617   -0.886734171372
              13 H      2.274181189095   -0.638593448627    0.884718480353
              14 H      1.440538699475    1.239765584021   -1.450960268055
              15 H      1.633016112227    1.716258018415    0.322404020188
------------------------ !GEOMETRY! -------------------------
    Number of atoms:    16 
    Geometry Index:     4 
    Coordinates:
               0 C     -1.805650195369   -0.179413752744    0.244557814422
               1 C     -0.598682320387    0.124240135055    1.179559844119
               2 C      0.334062401573   -0.029619231617   -0.028725292650
               3 C     -0.829252942737   -0.445224313713   -0.938406325587
               4 C      1.762271912954   -0.468762438913   -0.065374006689
               5 C      1.392617007383    0.960248948592   -0.409539362285
               6 H     -2.397337431685   -1.049680071388    0.543009236791
               7 H     -2.483551700519    0.665193929572    0.091056055583
               8 H     -0.455556980540   -0.622887522376    1.968565915986
               9 H     -0.589664253852    1.123482201843    1.627817704829
              10 H     -0.964671397711    0.197707920025   -1.814585786896
              11 H     -0.807109918329   -1.491943843969   -1.262615633971
              12 H      2.069468455642   -1.126835166432   -0.875599229612
              13 H      2.260365022931   -0.653625596744    0.884128724855
              14 H      1.460961724370    1.261841673280   -1.452783306673
              15 H      1.651730616277    1.735177129527    0.308933647780
------------------------ !GEOMETRY! -------------------------
    Number of atoms:    16 
    Geometry Index:     5 
    Coordinates:
               0 C     -1.807090809245   -0.176528088212    0.243969399696
               1 C     -0.598812081249    0.116712922474    1.179139830121
               2 C      0.329537087548   -0.000680898207   -0.036166765252
               3 C     -0.829172514203   -0.451520146619   -0.934523105735
               4 C      1.750998108479   -0.463025872124   -0.065533189011
               5 C      1.403858511578    0.971122030837   -0.413762708054
               6 H     -2.428167022787   -1.026407371179    0.540168611821
               7 H     -2.458946738553    0.687366964431    0.082545056461
               8 H     -0.433329525983   -0.652687929133    1.942127475236
               9 H     -0.604482007616    1.098227223331    1.665375198011
              10 H     -0.985749501035    0.158295347856   -1.830772389120
              11 H     -0.778940527086   -1.505791887609   -1.230329484570
              12 H      2.055841833927   -1.125489972416   -0.873094837280
              13 H      2.246035441510   -0.652594912333    0.884676570746
              14 H      1.474161689439    1.275106910424   -1.456208742167
              15 H      1.664258055278    1.747795678480    0.302389079096
------------------------ !GEOMETRY! -------------------------
    Number of atoms:    16 
    Geometry Index:     6 
    Coordinates:
               0 C     -1.806416524908   -0.157578885192    0.238817755863
               1 C     -0.596866198893    0.098935834533    1.184028351506
               2 C      0.326457089210   -0.000852771579   -0.035839306591
               3 C     -0.827395206068   -0.469518334849   -0.930290428672
               4 C      1.754238795691   -0.449209202954   -0.069552821638
               5 C      1.395355186964    0.979793866120   -0.415182479685
               6 H     -2.470256159913   -0.975639595253    0.531121291105
               7 H     -2.414026728353    0.735911800383    0.064622816568
               8 H     -0.435273067673   -0.698128077045    1.919060263448
               9 H     -0.595936342385    1.061716900446    1.705913108804
              10 H     -0.983722515684    0.106232396685   -1.848570084441
              11 H     -0.774034823304   -1.533639628429   -1.188116394647
              12 H      2.063766448291   -1.107081689170   -0.878998605871
              13 H      2.253738236349   -0.633978491869    0.879192611723
              14 H      1.460148905536    1.285080531406   -1.457474541962
              15 H      1.650222905140    1.757855346768    0.301268464491
------------------------ !GEOMETRY! -------------------------
    Number of atoms:    16 
    Geometry Index:     7 
    Coordinates:
               0 C     -1.804454434184   -0.135858384604    0.232765133500
               1 C     -0.594932766921    0.078376858698    1.188305578503
               2 C      0.325756287969   -0.006411372545   -0.034188278551
               3 C     -0.825178483689   -0.489570877082   -0.923969232617
               4 C      1.760472274689   -0.434147454011   -0.074270470493
               5 C      1.380520330057    0.989463022550   -0.416219993686
               6 H     -2.513624923206   -0.917259220569    0.520037812274
               7 H     -2.360307855937    0.787990879054    0.044791358840
               8 H     -0.446274893083   -0.748992555045    1.891775997157
               9 H     -0.580411201136    1.021684442220    1.744629208684
              10 H     -0.973976297147    0.051630063834   -1.864413532531
              11 H     -0.776526610900   -1.563537364640   -1.137752755897
              12 H      2.075392916813   -1.085441455375   -0.886904878287
              13 H      2.265530982128   -0.611876648110    0.872819360806
              14 H      1.438760798661    1.295336837456   -1.458723841843
              15 H      1.629253875886    1.768513228167    0.301318534141
------------------------ !GEOMETRY! -------------------------
    Number of atoms:    16 
    Geometry Index:     8 
    Coordinates:
               0 C     -1.801069700915   -0.112199732308    0.226018180064
               1 C     -0.593299702256    0.056836954434    1.191901118848
               2 C      0.327473158650   -0.018456421801   -0.030985361011
               3 C     -0.822992961833   -0.509762317549   -0.916523070933
               4 C      1.769580634877   -0.419509376322   -0.079134695067
               5 C      1.361809912487    0.997505768121   -0.416489645556
               6 H     -2.552951418809   -0.855412507404    0.507445879124
               7 H     -2.304258733664    0.838630465127    0.025232600422
               8 H     -0.464509950311   -0.798071323874    1.865577889377
               9 H     -0.560658637486    0.981129084928    1.778802460627
              10 H     -0.958946836941   -0.001182170524   -1.877104961365
              11 H     -0.786368283129   -1.591740509742   -1.087737640444
              12 H      2.091809159617   -1.062928243850   -0.895111429495
              13 H      2.282072915011   -0.588862554285    0.865444583653
              14 H      1.410603396900    1.305134969586   -1.458959033087
              15 H      1.601707047802    1.778787915463    0.301623124845
------------------------ !GEOMETRY! -------------------------
    Number of atoms:    16 
    Geometry Index:     9 
    Coordinates:
               0 C     -1.796095983416   -0.087326606126    0.218749911877
               1 C     -0.591798972329    0.034969359487    1.194218670631
               2 C      0.332511894428   -0.037059702254   -0.026315391769
               3 C     -0.820579269922   -0.529332078352   -0.907835805678
               4 C      1.781233582895   -0.406268869857   -0.083884243047
               5 C      1.338954187136    1.003635599261   -0.415817869146
               6 H     -2.586665548138   -0.792355479751    0.493833060704
               7 H     -2.247503210639    0.886509499136    0.006398056411
               8 H     -0.489441479836   -0.843431835516    1.841696566036
               9 H     -0.536850473587    0.941793564409    1.806452582376
              10 H     -0.938639992548   -0.049812890718   -1.885782029308
              11 H     -0.803431299386   -1.617283025246   -1.040178361395
              12 H      2.112735477467   -1.040566397712   -0.903243546771
              13 H      2.303033055303   -0.566018963522    0.857243127375
              14 H      1.375311666272    1.314127952024   -1.457990617222
              15 H      1.567226366302    1.788319874737    0.302455888928
------------------------ !GEOMETRY! -------------------------
    Number of atoms:    16 
    Geometry Index:     10 
    Coordinates:
               0 C     -1.792343167498   -0.071991764383    0.214172004966
               1 C     -0.590470125032    0.022525541056    1.195638103545
               2 C      0.335123659918   -0.048511918844   -0.023446331398
               3 C     -0.818756950649   -0.541038655461   -0.903054695397
               4 C      1.787163362074   -0.399371697823   -0.086501841827
               5 C      1.326079382899    1.006176645607   -0.414982533415
               6 H     -2.602164856727   -0.755604437771    0.485646048024
               7 H     -2.218017800800    0.912406197255   -0.003947269671
               8 H     -0.502924068547   -0.865589744490    1.832503866936
               9 H     -0.523599396276    0.919412904365    1.820777493911
              10 H     -0.927365643743   -0.077303156250   -1.889392400707
              11 H     -0.813344353367   -1.631334829870   -1.018583070668
              12 H      2.125007724475   -1.028525570566   -0.907245927084
              13 H      2.315375127062   -0.554435367930    0.851832936976
              14 H      1.354110916580    1.319678628237   -1.456467418391
              15 H      1.546126189630    1.793407226867    0.303051034200
------------------------ !GEOMETRY! -------------------------
    Number of atoms:    16 
    Geometry Index:     11 
    Coordinates:
               0 C     -1.794085264743   -0.078572068399    0.216101237553
               1 C     -0.590811740290    0.028554418332    1.194295334731
               2 C      0.336046619850   -0.047889974021   -0.023712565382
               3 C     -0.819108576393   -0.535340355844   -0.904800659729
               4 C      1.786294180166   -0.404003304254   -0.085263708433
               5 C      1.329722748040    1.003587434026   -0.414561774691
               6 H     -2.593222441357   -0.773941277281    0.489698276981
               7 H     -2.234147049031    0.900028498689    0.000936354311
               8 H     -0.500132224954   -0.852368544257    1.840566052883
               9 H     -0.526045417763    0.932544280024    1.809566632188
              10 H     -0.928304417544   -0.060581069734   -1.885938783726
              11 H     -0.812775650704   -1.624242149890   -1.032313129970
              12 H      2.122845067724   -1.034811895435   -0.905308561797
              13 H      2.313383060541   -0.561070479673    0.853406531922
              14 H      1.359225555737    1.317342107733   -1.455983279084
              15 H      1.551115550720    1.790664379984    0.303312042243
------------------------ !GEOMETRY! -------------------------
    Number of atoms:    16 
    Geometry Index:     12 
    Coordinates:
               0 C     -1.793864058362   -0.077764160656    0.215874504562
               1 C     -0.590675946217    0.027560677691    1.194705043437
               2 C      0.335107700482   -0.046384040555   -0.024054634613
               3 C     -0.819071950960   -0.536390835155   -0.904728699222
               4 C      1.785602906404   -0.403057649653   -0.085409729656
               5 C      1.330089746054    1.004344462465   -0.414826772535
               6 H     -2.594948091086   -0.770926027319    0.489102380746
               7 H     -2.231572152442    0.901824499285    0.000198781111
               8 H     -0.499040049123   -0.854672608220    1.839073577347
               9 H     -0.526793081439    0.929959557282    1.812309100351
              10 H     -0.929509213154   -0.064105822289   -1.886867493743
              11 H     -0.811343497710   -1.625547210768   -1.030137068185
              12 H      2.121970534636   -1.033955428333   -0.905450190764
              13 H      2.312443124815   -0.560200897129    0.853384157799
              14 H      1.359903565450    1.317937003289   -1.456278969666
              15 H      1.551700462653    1.791278480064    0.303106013032
