# Supplementary material for: Novel Sulfonium Reagents for the Modular Synthesis of Spiro[2.3]Hexanes and Heteroatom‐Containing Analogues: Synthesis, Application, and Evaluation as Bioisosteres
Source: Angew Chem Int Ed Engl. 2025 Dec 9;65(5):e21633. doi: 10.1002/anie.202521633 (PMC12851011; doi:10.1002/anie.202521633)
Supplement: Supplementary file 2 — Supporting information [file ANIE-65-e21633-s001.zip › Bioisostere-Analysis/DFT/20795050661291654218279764786/file_trj.xyz]

16
Coordinates from ORCA-job file E -234.737787848316
  C      -1.760000     -0.179700      0.239600
  C      -0.578500      0.138900      1.181600
  C       0.306000     -0.118200     -0.001500
  C      -0.810300     -0.434600     -0.951100
  C       1.765900     -0.485900     -0.061300
  C       1.312800      0.944100     -0.396600
  H      -2.311200     -1.095800      0.545900
  H      -2.418300      0.701400      0.074200
  H      -0.447700     -0.622900      1.979600
  H      -0.576600      1.196000      1.526200
  H      -0.934500      0.310400     -1.767100
  H      -0.801300     -1.497700     -1.273500
  H       2.037700     -1.106100     -0.941100
  H       2.241600     -0.601600      0.935200
  H       1.385500      1.174200     -1.480800
  H       1.588900      1.677400      0.390700
16
Coordinates from ORCA-job file E -234.749194322160
  C      -1.792027     -0.180334      0.243240
  C      -0.590110      0.132954      1.186639
  C       0.328695     -0.099051     -0.009101
  C      -0.822361     -0.441602     -0.950085
  C       1.780286     -0.473851     -0.066097
  C       1.348157      0.945454     -0.400725
  H      -2.352903     -1.071733      0.543974
  H      -2.458951      0.674014      0.085854
  H      -0.470323     -0.607900      1.986703
  H      -0.577310      1.163846      1.556243
  H      -0.939632      0.267618     -1.776403
  H      -0.825549     -1.487049     -1.282295
  H       2.070009     -1.101314     -0.907691
  H       2.266363     -0.615797      0.897968
  H       1.419786      1.204828     -1.456143
  H       1.615871      1.689818      0.347921
16
Coordinates from ORCA-job file E -234.752909387072
  C      -1.802642     -0.178256      0.243870
  C      -0.596273      0.126833      1.183300
  C       0.335704     -0.067557     -0.018500
  C      -0.827513     -0.444954     -0.943118
  C       1.776057     -0.469049     -0.066927
  C       1.372283      0.950781     -0.404732
  H      -2.378954     -1.058096      0.543220
  H      -2.482321      0.664371      0.090989
  H      -0.474425     -0.609389      1.985173
  H      -0.576541      1.141034      1.593613
  H      -0.945507      0.229103     -1.796950
  H      -0.829250     -1.487465     -1.279367
  H       2.081646     -1.114887     -0.886734
  H       2.274181     -0.638593      0.884718
  H       1.440539      1.239766     -1.450960
  H       1.633016      1.716258      0.322404
16
Coordinates from ORCA-job file E -234.754178274877
  C      -1.805650     -0.179414      0.244558
  C      -0.598682      0.124240      1.179560
  C       0.334062     -0.029619     -0.028725
  C      -0.829253     -0.445224     -0.938406
  C       1.762272     -0.468762     -0.065374
  C       1.392617      0.960249     -0.409539
  H      -2.397337     -1.049680      0.543009
  H      -2.483552      0.665194      0.091056
  H      -0.455557     -0.622888      1.968566
  H      -0.589664      1.123482      1.627818
  H      -0.964671      0.197708     -1.814586
  H      -0.807110     -1.491944     -1.262616
  H       2.069468     -1.126835     -0.875599
  H       2.260365     -0.653626      0.884129
  H       1.460962      1.261842     -1.452783
  H       1.651731      1.735177      0.308934
16
Coordinates from ORCA-job file E -234.754613794531
  C      -1.807091     -0.176528      0.243969
  C      -0.598812      0.116713      1.179140
  C       0.329537     -0.000681     -0.036167
  C      -0.829173     -0.451520     -0.934523
  C       1.750998     -0.463026     -0.065533
  C       1.403859      0.971122     -0.413763
  H      -2.428167     -1.026407      0.540169
  H      -2.458947      0.687367      0.082545
  H      -0.433330     -0.652688      1.942127
  H      -0.604482      1.098227      1.665375
  H      -0.985750      0.158295     -1.830772
  H      -0.778941     -1.505792     -1.230329
  H       2.055842     -1.125490     -0.873095
  H       2.246035     -0.652595      0.884677
  H       1.474162      1.275107     -1.456209
  H       1.664258      1.747796      0.302389
16
Coordinates from ORCA-job file E -234.754731681627
  C      -1.806417     -0.157579      0.238818
  C      -0.596866      0.098936      1.184028
  C       0.326457     -0.000853     -0.035839
  C      -0.827395     -0.469518     -0.930290
  C       1.754239     -0.449209     -0.069553
  C       1.395355      0.979794     -0.415182
  H      -2.470256     -0.975640      0.531121
  H      -2.414027      0.735912      0.064623
  H      -0.435273     -0.698128      1.919060
  H      -0.595936      1.061717      1.705913
  H      -0.983723      0.106232     -1.848570
  H      -0.774035     -1.533640     -1.188116
  H       2.063766     -1.107082     -0.878999
  H       2.253738     -0.633978      0.879193
  H       1.460149      1.285081     -1.457475
  H       1.650223      1.757855      0.301268
16
Coordinates from ORCA-job file E -234.754817820825
  C      -1.804454     -0.135858      0.232765
  C      -0.594933      0.078377      1.188306
  C       0.325756     -0.006411     -0.034188
  C      -0.825178     -0.489571     -0.923969
  C       1.760472     -0.434147     -0.074270
  C       1.380520      0.989463     -0.416220
  H      -2.513625     -0.917259      0.520038
  H      -2.360308      0.787991      0.044791
  H      -0.446275     -0.748993      1.891776
  H      -0.580411      1.021684      1.744629
  H      -0.973976      0.051630     -1.864414
  H      -0.776527     -1.563537     -1.137753
  H       2.075393     -1.085441     -0.886905
  H       2.265531     -0.611877      0.872819
  H       1.438761      1.295337     -1.458724
  H       1.629254      1.768513      0.301319
16
Coordinates from ORCA-job file E -234.754898492156
  C      -1.801070     -0.112200      0.226018
  C      -0.593300      0.056837      1.191901
  C       0.327473     -0.018456     -0.030985
  C      -0.822993     -0.509762     -0.916523
  C       1.769581     -0.419509     -0.079135
  C       1.361810      0.997506     -0.416490
  H      -2.552951     -0.855413      0.507446
  H      -2.304259      0.838630      0.025233
  H      -0.464510     -0.798071      1.865578
  H      -0.560659      0.981129      1.778802
  H      -0.958947     -0.001182     -1.877105
  H      -0.786368     -1.591741     -1.087738
  H       2.091809     -1.062928     -0.895111
  H       2.282073     -0.588863      0.865445
  H       1.410603      1.305135     -1.458959
  H       1.601707      1.778788      0.301623
16
Coordinates from ORCA-job file E -234.754967136807
  C      -1.796096     -0.087327      0.218750
  C      -0.591799      0.034969      1.194219
  C       0.332512     -0.037060     -0.026315
  C      -0.820579     -0.529332     -0.907836
  C       1.781234     -0.406269     -0.083884
  C       1.338954      1.003636     -0.415818
  H      -2.586666     -0.792355      0.493833
  H      -2.247503      0.886509      0.006398
  H      -0.489441     -0.843432      1.841697
  H      -0.536850      0.941794      1.806453
  H      -0.938640     -0.049813     -1.885782
  H      -0.803431     -1.617283     -1.040178
  H       2.112735     -1.040566     -0.903244
  H       2.303033     -0.566019      0.857243
  H       1.375312      1.314128     -1.457991
  H       1.567226      1.788320      0.302456
16
Coordinates from ORCA-job file E -234.754973793540
  C      -1.792343     -0.071992      0.214172
  C      -0.590470      0.022526      1.195638
  C       0.335124     -0.048512     -0.023446
  C      -0.818757     -0.541039     -0.903055
  C       1.787163     -0.399372     -0.086502
  C       1.326079      1.006177     -0.414983
  H      -2.602165     -0.755604      0.485646
  H      -2.218018      0.912406     -0.003947
  H      -0.502924     -0.865590      1.832504
  H      -0.523599      0.919413      1.820777
  H      -0.927366     -0.077303     -1.889392
  H      -0.813344     -1.631335     -1.018583
  H       2.125008     -1.028526     -0.907246
  H       2.315375     -0.554435      0.851833
  H       1.354111      1.319679     -1.456467
  H       1.546126      1.793407      0.303051
16
Coordinates from ORCA-job file E -234.754977817695
  C      -1.794085     -0.078572      0.216101
  C      -0.590812      0.028554      1.194295
  C       0.336047     -0.047890     -0.023713
  C      -0.819109     -0.535340     -0.904801
  C       1.786294     -0.404003     -0.085264
  C       1.329723      1.003587     -0.414562
  H      -2.593222     -0.773941      0.489698
  H      -2.234147      0.900028      0.000936
  H      -0.500132     -0.852369      1.840566
  H      -0.526045      0.932544      1.809567
  H      -0.928304     -0.060581     -1.885939
  H      -0.812776     -1.624242     -1.032313
  H       2.122845     -1.034812     -0.905309
  H       2.313383     -0.561070      0.853407
  H       1.359226      1.317342     -1.455983
  H       1.551116      1.790664      0.303312
16
Coordinates from ORCA-job file E -234.754979438355
  C      -1.793864     -0.077764      0.215875
  C      -0.590676      0.027561      1.194705
  C       0.335108     -0.046384     -0.024055
  C      -0.819072     -0.536391     -0.904729
  C       1.785603     -0.403058     -0.085410
  C       1.330090      1.004344     -0.414827
  H      -2.594948     -0.770926      0.489102
  H      -2.231572      0.901824      0.000199
  H      -0.499040     -0.854673      1.839074
  H      -0.526793      0.929960      1.812309
  H      -0.929509     -0.064106     -1.886867
  H      -0.811343     -1.625547     -1.030137
  H       2.121971     -1.033955     -0.905450
  H       2.312443     -0.560201      0.853384
  H       1.359904      1.317937     -1.456279
  H       1.551700      1.791278      0.303106
