# Supplementary material for: Novel Sulfonium Reagents for the Modular Synthesis of Spiro[2.3]Hexanes and Heteroatom‐Containing Analogues: Synthesis, Application, and Evaluation as Bioisosteres
Source: Angew Chem Int Ed Engl. 2025 Dec 9;65(5):e21633. doi: 10.1002/anie.202521633 (PMC12851011; doi:10.1002/anie.202521633)
Supplement: Supplementary file 2 — Supporting information [file ANIE-65-e21633-s001.zip › Bioisostere-Analysis/DFT/20795050661291654218279767602/CPs.txt]

    33
     1   -1.636574   -3.554554    0.672185      1
     2   -1.420415   -2.603140   -2.491465      1
     3   -1.421506   -1.962451   -0.564380      1
     4    2.711312   -0.936275    1.947081      1
     5    4.167418   -2.017734   -1.692305      1
     6   -4.282915    0.135567    1.638103      1
     7    0.816264   -0.246908    0.075936      1
     8   -3.215085    0.317011   -0.076197      1
     9    3.101431    0.523027    3.049059      1
    10    3.497674   -0.410502   -0.675963      1
    11   -4.487056    0.776962   -1.586406      1
    12   -0.887755    2.094833    0.200780      1
    13    4.474362    1.314348   -1.061864      1
    14   -0.784494    3.157124    1.930699      1
    15   -0.634907    3.364688   -1.364035      1
    16   -1.559728   -2.969522    0.222501      2
    17   -1.420669   -2.360188   -1.780476      2
    18   -0.271832   -1.172753   -0.253458      2
    19   -2.364410   -0.859582   -0.331684      2
    20    3.922027   -1.437597   -1.322774      2
    21    1.537621   -0.503616    0.894728      2
    22   -3.883815    0.201850    1.008754      2
    23    3.228567   -0.610076    0.433175      2
    24    3.005315    0.181641    2.774379      2
    25   -1.178503    0.052608   -0.082390      3
    26    2.111722   -0.301589   -0.428525      2
    27   -4.012583    0.607333   -1.031545      2
    28    0.019018    0.978943    0.156915      2
    29   -2.095982    1.248187    0.067088      2
    30    4.114765    0.686701   -0.913002      2
    31   -0.821620    2.758845    1.292093      2
    32   -0.728373    2.891718   -0.789563      2
    33    2.335974   -0.476276    0.328845      3
