# Supplementary material for: Novel Sulfonium Reagents for the Modular Synthesis of Spiro[2.3]Hexanes and Heteroatom‐Containing Analogues: Synthesis, Application, and Evaluation as Bioisosteres
Source: Angew Chem Int Ed Engl. 2025 Dec 9;65(5):e21633. doi: 10.1002/anie.202521633 (PMC12851011; doi:10.1002/anie.202521633)
Supplement: Supplementary file 2 — Supporting information [file ANIE-65-e21633-s001.zip › Bioisostere-Analysis/DFT/20795050661291654218279767602/file.001.hess]

$orca_hessian_file

$act_atom
  0

$act_coord
  0

$act_energy
        0.000000

$hessian
45
                    0                  1                  2                  3                  4        
    0      5.7929040350E-01  -2.0532651019E-02  -5.7370821166E-03  -1.0325094723E-01   6.6652779577E-02
    1     -2.0518048105E-02   3.9977209774E-01  -3.9709044548E-02   8.2990039629E-02  -1.3809657086E-01
    2     -5.7453160580E-03  -3.9705752968E-02   5.8758758077E-01   1.8509680986E-02  -1.2715279285E-02
    3     -1.0325068378E-01   8.2987869114E-02   1.8506947140E-02   4.1821324727E-01   4.5365501735E-02
    4      6.6653062601E-02  -1.3808305308E-01  -1.2700085421E-02   4.5381494940E-02   5.8769841276E-01
    5      1.4727364417E-02  -1.4532229048E-02  -8.5268878196E-02   2.0613343525E-02  -3.7821743952E-03
    6     -8.5227752903E-02   8.6353472539E-03   2.1415589886E-03  -1.5791021368E-01  -9.7354589471E-02
    7      8.5289435753E-03  -7.7915109240E-03  -4.1028459084E-03  -1.1531281667E-01  -1.3971048462E-01
    8      8.4459730228E-03  -4.4932276289E-03   1.0431209414E-02  -2.0220684539E-02  -1.5942609837E-02
    9     -1.4161620601E-01  -8.3397178534E-02  -1.5155455159E-02  -8.1263693391E-03  -6.4650224740E-03
   10     -6.8831626021E-02  -1.0237718698E-01  -3.0433987677E-03  -7.1975887854E-03  -6.2194709090E-02
   11     -1.2438563456E-02  -1.4918796422E-03  -8.1602561765E-02   8.9508558467E-04  -1.6814450880E-02
   12     -5.9040635239E-03   9.2936572117E-05   1.2658480947E-03  -1.0341949737E-02   6.3205798576E-03
   13      8.2360679212E-04  -1.3520858909E-03  -6.0337834101E-04  -8.1460650542E-03   3.1674570835E-03
   14     -1.8532101183E-03  -3.3427147988E-04   1.2757742389E-03  -5.1160510643E-03   7.8868784891E-04
   15     -8.7621640957E-04  -2.5900072568E-04   2.2215661279E-03  -1.7446256358E-02  -1.3631025313E-03
   16     -2.1872166092E-05  -6.1175631794E-04  -5.0866034870E-04  -8.3461110011E-03   5.3915950176E-03
   17     -6.9356555556E-05  -3.0910082067E-05  -1.3309865593E-03  -1.2144961582E-02   3.3668614130E-04
   18     -1.2815614993E-01   3.0627338248E-02  -1.0407587794E-01  -8.3663189290E-03   3.9493103761E-03
   19      3.1276814601E-02  -6.2802228767E-02   4.4852913055E-02   1.3693746848E-02  -6.5176107773E-03
   20     -1.0654872099E-01   4.4909619673E-02  -2.0548847484E-01   4.7330249366E-03  -2.6799152598E-03
   21     -1.1518806637E-01  -1.3316244368E-02   1.0087093797E-01  -7.6730709665E-03  -1.4428913243E-03
   22     -1.3773147699E-02  -5.4047426870E-02   2.3925412824E-02   1.2794417216E-02   3.1792453701E-03
   23      1.0428199240E-01   2.3873283781E-02  -2.2886815154E-01   1.1886516032E-03   9.2529012645E-04
   24      1.9198617699E-03   6.1172726242E-03   2.2998255842E-02  -5.1714141476E-02  -8.4473168442E-03
   25     -2.8761999958E-03  -6.8404992990E-03  -1.8143058439E-02  -8.6905609488E-03  -8.0063358684E-02
   26     -1.0152639440E-03   5.1423282227E-04  -2.6804431266E-03  -1.7683087987E-02  -7.3531145102E-02
   27      3.9840662839E-04   1.3889072596E-02  -1.8070453845E-02  -5.0870497534E-02  -7.5508837482E-03
   28     -1.0794230139E-03  -1.2183555716E-02   1.3753107973E-02  -7.7003285035E-03  -1.6850309426E-01
   29      1.9021043202E-04  -5.6033222769E-03   4.6825162529E-03   8.5078054646E-03   1.2314733955E-01
   30     -4.4992250329E-05  -1.7322349844E-02   2.1454130613E-02  -9.3703980985E-04  -3.8428004595E-04
   31      7.1397983796E-04  -9.1075886809E-03   9.2089716704E-03  -4.7395469678E-04  -2.3124289717E-03
   32     -6.7459526210E-04  -3.6713719390E-03   2.1328905301E-03  -5.7660435447E-04  -2.8267187355E-04
   33     -1.9401805758E-03  -7.0340572728E-03  -2.5857017931E-02  -8.5304970694E-04  -4.2388013739E-04
   34     -1.2285805109E-03  -5.1971855769E-03  -1.3247188556E-02   2.5170757239E-04  -3.4794604066E-03
   35      7.3960890719E-04   6.0578916207E-04  -9.3748709932E-04   5.9042390497E-04  -2.5896294994E-04
   36      4.0573690797E-04   3.6827508331E-04  -1.9778370942E-04   1.6635908216E-03  -1.2537140140E-04
   37     -9.2550874194E-05   2.0847073519E-05   2.1047039367E-04  -9.8103402638E-06   8.9760436745E-04
   38     -1.5299871839E-04   2.3880303646E-04  -8.4623283783E-05   5.9356514650E-04  -3.8031627488E-04
   39      3.9986976336E-05  -3.2225378148E-04  -4.0110078101E-04  -3.3496958394E-04   6.7595182370E-04
   40      1.8582977735E-04   2.1763988940E-04   4.6723337135E-05   1.0521442541E-03   2.6040899239E-04
   41     -3.4945136399E-04  -4.0712105253E-05  -2.1955007130E-04  -1.2764472610E-03   1.3361928374E-03
   42      1.4856969295E-04  -5.1550132555E-04   5.3080512708E-05  -2.0117337755E-03   5.7542225151E-04
   43      2.5924650136E-04   4.1347055096E-04   6.4622076245E-05  -2.8498597204E-04   2.5025773608E-04
   44      4.8014500434E-04  -2.4106294975E-04   3.6735581238E-04   1.4251248878E-03  -1.3895433333E-04
                    5                  6                  7                  8                  9        
    0      1.4713628737E-02  -8.5212776289E-02   8.5294675509E-03   8.4473803192E-03  -1.4161040992E-01
    1     -1.4524704161E-02   8.6296969860E-03  -7.7926709984E-03  -4.4943513672E-03  -8.3405312831E-02
    2     -8.5270212429E-02   2.1410371799E-03  -4.1031877552E-03   1.0433117955E-02  -1.5158503284E-02
    3      2.0614268979E-02  -1.5793872818E-01  -1.1529393313E-01  -2.0240601069E-02  -8.1248662616E-03
    4     -3.7969334147E-03  -9.7368824332E-02  -1.3969111815E-01  -1.5936021088E-02  -6.4638493649E-03
    5      5.9911423360E-01  -4.1656644187E-03  -5.0498548309E-03  -6.8713093037E-02   1.5297813626E-03
    6     -4.1406099037E-03   7.9146492859E-01  -3.9356798670E-02   1.4023697718E-02  -1.0341396726E-01
    7     -5.0504701231E-03  -3.9317092389E-02   5.2503258865E-01   5.3343816444E-02   1.0018382517E-01
    8     -6.8699890533E-02   1.4007736148E-02   5.3336716503E-02   2.8154802258E-01   2.0025749829E-02
    9      1.5297275839E-03  -1.0342887688E-01   1.0018757153E-01   2.0019763020E-02   3.9727956008E-01
   10     -1.4000999917E-02   8.1450041003E-02  -1.7860360395E-01  -1.8314303721E-02  -3.2790629047E-03
   11      1.1065804988E-02   2.8889876204E-02  -3.5497932071E-02  -7.2949383171E-02   1.0919767591E-02
   12      7.9623649919E-03  -3.1948567928E-01   2.7934116107E-02   3.4360498216E-02  -7.3915702547E-03
   13      1.8860365288E-02   2.4437407041E-02  -7.9721491602E-02  -1.7712064821E-02   1.2347036388E-02
   14      9.4763016669E-04   7.2103398236E-02  -2.0544039234E-02  -4.0720584118E-03  -3.1767853331E-03
   15     -2.7029215404E-02  -8.6749363797E-02   4.8991908675E-02  -5.5596768524E-02  -1.5604207998E-02
   16     -2.4972271304E-02   1.7779399522E-02  -7.4941313608E-02  -4.3857216588E-04   1.5364945691E-02
   17     -1.3522502971E-02  -1.0607006982E-01   3.2352152443E-02  -1.2992494134E-01  -2.0880991380E-03
   18     -1.1261650909E-02  -2.2957658856E-03  -3.8294725153E-04   1.8507488590E-03  -1.1889288510E-02
   19      2.1627210029E-02  -2.7704884499E-05  -2.7045324911E-03  -7.3899764142E-04  -1.2531459291E-02
   20      5.6580958160E-03   2.9112067692E-04  -4.6832877240E-04  -5.6359383413E-04  -1.7847056729E-04
   21      1.2296597765E-02  -1.5102488407E-03  -2.9255664834E-05  -2.2871060320E-04  -1.0566028657E-02
   22     -2.3703127731E-02  -2.0203893707E-04  -2.8410507441E-03  -5.8136471483E-04  -1.0166995123E-02
   23     -3.8781993357E-03  -9.5377521228E-05  -5.4492119407E-04  -1.9442702618E-04  -3.7674353462E-03
   24     -1.7465380162E-02   6.7219889327E-04  -6.2944293113E-03  -2.7327887861E-02  -8.1146496229E-04
   25     -7.0273631113E-02  -5.1650719405E-04  -4.9627440970E-03  -1.5620585366E-02   3.9783209496E-04
   26     -2.6450150987E-01   9.5353355329E-04  -6.4871476646E-04  -2.1804591855E-03  -3.3537111801E-04
   27      7.8730253930E-03  -3.3447736796E-03  -1.6881030830E-02   1.8711732645E-02  -9.1119935764E-04
   28      1.1775073983E-01  -6.3457068393E-04  -1.2049601210E-02   8.2235441612E-03  -1.0561005889E-03
   29     -1.7859866327E-01  -1.1507842313E-03  -3.5493634344E-03   1.7034184332E-03   2.5834939222E-04
   30     -2.2768207210E-04   2.3901671774E-03   1.3541904742E-02  -1.8914598136E-02  -4.9440524987E-02
   31     -1.7331777294E-03  -1.8266883053E-03  -1.4182317640E-02   1.6856689436E-02  -6.1538260876E-03
   32     -1.2813478246E-03  -3.3997801422E-05  -3.3640702097E-03   4.8750329477E-03   8.3718536222E-03
   33     -6.0392028872E-04  -2.2440820876E-03   6.7535074334E-03   1.8633723412E-02  -5.0253271261E-02
   34      9.9811187838E-04  -1.1772478286E-03  -9.6710210513E-03  -1.6669436428E-02  -5.3623579159E-03
   35     -3.8607007314E-04  -1.4077755681E-03  -1.9204071321E-04  -3.0646652987E-03  -1.6629768110E-02
   36     -1.4854977099E-03  -8.7912491179E-03   2.8024888945E-02   1.2664751712E-02  -2.5851812326E-04
   37      5.7327863281E-05  -8.8560264542E-04  -5.1545540817E-03  -2.2685733736E-03  -3.1374383788E-04
   38      3.7989525302E-04  -3.3877061354E-05   1.0472895498E-02   9.7452620383E-04  -1.2919140871E-03
   39      4.1311191954E-03  -1.4439172869E-02  -2.8225715741E-02   5.2438273147E-03   1.5368391167E-03
   40     -1.0278082207E-03   4.6098659131E-03   6.6259285714E-03  -5.5830323066E-04  -3.3993887832E-04
   41      1.1689967471E-03  -2.8657757815E-03  -1.0366413124E-02  -3.0371288511E-03   2.6877388168E-04
   42     -6.8580577302E-03  -9.1253156743E-03  -2.7458515995E-02  -1.1703153953E-02   1.4776486697E-03
   43     -1.9169342362E-04   5.0333984763E-03   6.7366631143E-04   1.4919611410E-02   7.6610310109E-04
   44     -2.1737685171E-03  -2.5875662917E-03  -1.1805381206E-02  -1.4869069943E-02   1.2493298868E-03
                   10                 11                 12                 13                 14        
    0     -6.8820652547E-02  -1.2442976201E-02  -5.9042606177E-03   8.2380808560E-04  -1.8533492539E-03
    1     -1.0238357021E-01  -1.4965545736E-03   9.2885361844E-05  -1.3520678470E-03  -3.3427887485E-04
    2     -3.0448076360E-03  -8.1608517780E-02   1.2660030865E-03  -6.0337080376E-04   1.2757620781E-03
    3     -7.1970088882E-03   8.9664324613E-04  -1.0341699839E-02  -8.1463901977E-03  -5.1152955284E-03
    4     -6.2198143165E-02  -1.6813842402E-02   6.3214787385E-03   3.1676716829E-03   7.8869694954E-04
    5     -1.4000699096E-02   1.1065773483E-02   7.9623555723E-03   1.8860323280E-02   9.4742364678E-04
    6      8.1445656661E-02   2.8882457142E-02  -3.1948285644E-01   2.4444982596E-02   7.2099044151E-02
    7     -1.7862142279E-01  -3.5494258325E-02   2.7933416653E-02  -7.9725195374E-02  -2.0541533319E-02
    8     -1.8332077788E-02  -7.2949450321E-02   3.4360431003E-02  -1.7712710054E-02  -4.0710906756E-03
    9     -3.2927556851E-03   1.0934415434E-02  -7.3915179596E-03   1.2349639258E-02  -3.1718006534E-03
   10      5.9265527683E-01  -2.3465013863E-03  -3.3290994916E-03   8.8890528260E-03   2.3029857625E-03
   11     -2.3386050395E-03   5.9670516489E-01  -5.1408296774E-05  -1.6608854046E-02  -6.4094931716E-03
   12     -3.3291797661E-03  -5.0073031539E-05   5.6837373522E-01   4.4821322709E-02  -1.6486013972E-01
   13      8.8887754079E-03  -1.6610583496E-02   4.4824085893E-02   6.1339046106E-01   9.3117767432E-02
   14      2.3037877894E-03  -6.4119272493E-03  -1.6486028529E-01   9.3119109419E-02   3.6095674729E-01
   15      1.4376058958E-02  -2.4489975535E-02  -4.8847916855E-02  -4.3456822944E-02   3.6031851027E-02
   16     -1.4986138496E-02   3.1820687816E-02  -2.0369937097E-02  -6.0873978309E-02  -7.8780406005E-03
   17      1.3092366320E-03  -3.7283730594E-03   9.2028064508E-02   2.3108244694E-02  -1.9626152622E-01
   18      4.0769796334E-03  -1.6278340948E-02  -5.3264559942E-04   1.9042357775E-04   7.9309631227E-05
   19      4.6206280957E-03  -1.9029237183E-02   2.0109751469E-04   1.0951146348E-03   5.2776500553E-05
   20      1.2083101837E-03  -2.2411081509E-03   2.8898550577E-04   1.3910542851E-04   2.4246781882E-05
   21     -2.3791383832E-03   1.7581172467E-02  -8.0434352242E-04   3.7775491657E-04  -4.3542340048E-04
   22     -3.0524300369E-03   1.9826241889E-02   2.9897733510E-04   7.8012349721E-04   1.8308466760E-04
   23     -1.1747637476E-03   4.8581304095E-03  -1.9633901757E-04   2.4901643056E-04  -1.4823420566E-04
   24      1.4521933687E-04   2.9097025007E-04   2.5126984709E-03   1.2195421421E-03   2.3699893104E-04
   25     -2.8998146490E-03   9.4441973997E-04   1.1930452327E-03   1.7663103771E-03   9.4251204741E-04
   26     -3.1355225648E-04  -6.5218050830E-04  -9.8311690926E-04  -2.0068905206E-04   2.1967942012E-04
   27     -1.9232617975E-04  -8.0244879343E-04   1.8608733904E-04  -3.0586718149E-03   1.1979010965E-03
   28     -2.6066663668E-03  -1.6692154585E-03   6.2816990257E-04  -1.4674100846E-03   6.5101705711E-04
   29     -8.9093701173E-04  -1.1829922047E-03  -8.3799912150E-04   8.1235799233E-05  -7.7436515479E-05
   30     -5.7811273933E-03   6.9136677034E-03   1.6441849002E-03  -1.4472437453E-03  -3.7636686423E-04
   31     -1.6158045855E-01   1.1593450122E-01  -5.5503376894E-04   2.3765697228E-03  -2.8309992348E-04
   32      1.1784738299E-01  -1.8480171876E-01  -1.1847756941E-03   1.1503292240E-03   1.6790649337E-05
   33     -5.2806254100E-03  -1.5081539298E-02   6.4065515293E-04   2.5357375773E-03   2.0631707518E-03
   34     -8.2104330988E-02  -7.6720966641E-02  -8.9623268268E-04  -1.9495746543E-03  -1.7064938739E-03
   35     -8.1130823320E-02  -2.6207903301E-01  -1.3856653617E-03   1.6709469522E-04  -8.2553452632E-04
   36     -1.9711165848E-03   4.3868694499E-03  -6.8652859582E-02   4.7568532948E-02   2.9052916296E-02
   37      8.9791210285E-04  -3.2701587358E-04   5.3268268928E-02  -2.4674840223E-01  -9.4019425043E-02
   38     -1.0792537594E-03   5.8414648719E-04   2.8092860585E-02  -8.7588119809E-02  -8.5114296814E-02
   39      7.5380361139E-04  -1.3443934388E-03  -1.1412297424E-01  -1.0105798332E-01   1.7280306212E-02
   40      5.2773752120E-04   6.6178836746E-04  -1.0791807479E-01  -2.3529165555E-01   1.4473186639E-02
   41      5.1231131367E-04   2.5734671036E-04   1.2198336029E-02   7.6390028363E-03  -4.8192245241E-02
   42     -2.5734045866E-03   6.2781171686E-04   2.7377261413E-03   2.2871127695E-02   1.7760680936E-02
   43      2.8163797107E-03   1.3102610802E-03  -1.6567407743E-03  -4.0486917490E-03   1.2237017440E-02
   44     -8.7708960266E-04   2.1747625230E-03  -6.7331444567E-03  -2.1834670667E-02  -2.2311466412E-02
                   15                 16                 17                 18                 19        
    0     -8.7683217463E-04  -2.1998209181E-05  -6.8767705235E-05  -1.2815785254E-01   3.1265713440E-02
    1     -2.5833317368E-04  -6.1168295520E-04  -3.1059157620E-05   3.0614025905E-02  -6.2793288938E-02
    2      2.2202061661E-03  -5.0865470618E-04  -1.3303457663E-03  -1.0407707866E-01   4.4847716277E-02
    3     -1.7453070862E-02  -8.3471132927E-03  -1.2150550112E-02  -8.3662898745E-03   1.3692617514E-02
    4     -1.3615104321E-03   5.3933364368E-03   3.3785670625E-04   3.9495708973E-03  -6.5170558656E-03
    5     -2.7040454425E-02  -2.4974945030E-02  -1.3528606343E-02  -1.1261734774E-02   2.1626613167E-02
    6     -8.6723727023E-02   1.7790736953E-02  -1.0607757433E-01  -2.2957977762E-03  -2.7801248693E-05
    7      4.8935657038E-02  -7.4926701940E-02   3.2307502753E-02  -3.8293647589E-04  -2.7047654141E-03
    8     -5.5569516765E-02  -4.1964829149E-04  -1.2989127007E-01   1.8507136920E-03  -7.3914803291E-04
    9     -1.5602493263E-02   1.5353533801E-02  -2.0920829455E-03  -1.1888698787E-02  -1.2531267889E-02
   10      1.4376944291E-02  -1.4984972168E-02   1.3110947790E-03   4.0770577736E-03   4.6204114592E-03
   11     -2.4489567548E-02   3.1813600182E-02  -3.7328070066E-03  -1.6276646174E-02  -1.9028368838E-02
   12     -4.8856155741E-02  -2.0402267864E-02   9.2056209176E-02  -5.3247345220E-04   2.0110229538E-04
   13     -4.3496453304E-02  -6.0876588005E-02   2.3143371467E-02   1.9036596968E-04   1.0950957716E-03
   14      3.6041810508E-02  -7.8691357965E-03  -1.9626630834E-01   7.9375445513E-05   5.2783353182E-05
   15      2.3740989998E-01   5.0357576907E-02   7.0169126688E-02   2.7500193273E-04  -1.7995876919E-04
   16      5.0385050009E-02   4.0012580964E-01   1.0697769355E-01   1.8609658455E-04   2.9814549578E-04
   17      7.0155852073E-02   1.0697177410E-01   4.8325527113E-01  -1.5552619928E-04   2.7977451813E-04
   18      2.7497861617E-04   1.8610521171E-04  -1.5553844978E-04   1.3912743483E-01  -3.4147370705E-02
   19     -1.7995144424E-04   2.9816582798E-04   2.7977555221E-04  -3.4147581215E-02   6.8181591163E-02
   20     -3.0407278714E-05   6.1803564257E-05   1.0398835244E-04   1.1669712598E-01  -4.6738550003E-02
   21     -5.6054133191E-04   1.7143514225E-04  -5.1268523346E-04   1.3051697222E-02   1.5597772390E-03
   22      4.5991691687E-06   4.2987340501E-04   2.5174749358E-04  -4.3472283135E-03  -1.2668212756E-03
   23     -1.4830343507E-04   7.5466485086E-05   1.8827104237E-04   1.3126071999E-02   1.2567828401E-03
   24     -3.5918568585E-03  -4.2178366413E-03  -2.5866443375E-03   1.6553265026E-03  -1.2410275828E-03
   25      3.9241303947E-04  -2.3377606814E-03  -1.0660579083E-03   4.2787625262E-04   1.5205417285E-03
   26     -3.4996354341E-04  -8.1523949621E-04   7.8452574174E-04   7.3248265061E-06   1.1588681738E-04
   27      4.0321959619E-03   8.9633676865E-04   7.9004621706E-04  -1.8769037612E-03   3.3918969665E-03
   28      1.3511547511E-03   1.8704449403E-03   4.0871787484E-04   6.3846737164E-04  -2.4131395864E-03
   29     -4.2590573175E-04  -1.5072384997E-03   1.3393560609E-03   3.5977251560E-04  -8.9608380163E-04
   30     -3.9907677599E-03   4.8021383345E-03  -6.6315919473E-04   1.8045512333E-03   1.1117251565E-03
   31      1.0112590392E-03  -3.9044633925E-03   5.6731030890E-05  -4.5231924390E-04   1.3217814652E-03
   32     -1.6093736026E-04  -8.2102482689E-04   1.8725032531E-03  -3.0249020342E-04  -3.4074711776E-04
   33      4.0265320986E-03  -7.6867331604E-04   1.5298078488E-03  -2.8075653438E-03  -3.3786851067E-03
   34     -2.4129936897E-03   2.4615102987E-03  -9.6206399316E-04  -6.8703181519E-04  -1.6317398990E-03
   35     -9.2239228907E-04   1.9734558225E-03   3.4262644159E-03  -3.4232104003E-05  -5.4662294620E-04
   36     -1.7072303935E-03  -1.8903733891E-03   5.5262968740E-03  -7.6094104060E-05  -1.8352989715E-04
   37      1.0909162540E-04   1.1054625531E-02   2.1078640536E-03   7.7666623516E-05   3.0795069327E-05
   38      9.0390667054E-03  -2.4667619504E-02  -1.9118210215E-02  -7.1525657471E-05  -7.0069326790E-05
   39     -3.0878179539E-03   1.8896085657E-03   1.2792687682E-03  -6.6047160848E-05   2.1593725550E-04
   40     -3.5076821323E-03  -2.5086020461E-03   2.3317854592E-03  -3.6243065850E-05  -3.8823561671E-05
   41      2.5894293703E-02   2.5939311021E-02  -1.1978795462E-02  -9.8778072487E-05   1.1158853971E-04
   42     -6.3312254133E-02  -5.5906267573E-02  -4.7052687804E-02   1.5590142546E-04   2.3969541007E-04
   43     -6.5443247351E-02  -2.6143434963E-01  -1.6745212153E-01  -1.1876838126E-04   3.0639494935E-04
   44     -3.4213812058E-02  -1.0524025399E-01  -1.1511649435E-01   1.6393478838E-04   6.2332857938E-05
                   20                 21                 22                 23                 24        
    0     -1.0655637815E-01  -1.1520385978E-01  -1.3778199906E-02   1.0428119550E-01   1.9198162212E-03
    1      4.4903620967E-02  -1.3320373675E-02  -5.4060227103E-02   2.3884772014E-02   6.1178567012E-03
    2     -2.0549040158E-01   1.0086218361E-01   2.3936898573E-02  -2.2886047480E-01   2.2998743298E-02
    3      4.7327629155E-03  -7.6712372842E-03   1.2793083358E-02   1.1886537363E-03  -5.1710755538E-02
    4     -2.6797650762E-03  -1.4432546024E-03   3.1802529810E-03   9.2535673660E-04  -8.4487306975E-03
    5      5.6579785747E-03   1.2294117581E-02  -2.3701226480E-02  -3.8781827856E-03  -1.7452740080E-02
    6      2.9128103409E-04  -1.5104472895E-03  -2.0205142251E-04  -9.5439276300E-05   6.7153051108E-04
    7     -4.6837242122E-04  -2.9442193174E-05  -2.8410696891E-03  -5.4502114130E-04  -6.2945266300E-03
    8     -5.6362154801E-04  -2.2857614644E-04  -5.8135432054E-04  -1.9434334847E-04  -2.7328269106E-02
    9     -1.7869587547E-04  -1.0565316284E-02  -1.0165492087E-02  -3.7675187172E-03  -8.1150211164E-04
   10      1.2084920418E-03  -2.3790714717E-03  -3.0525006580E-03  -1.1747469811E-03   1.4513838984E-04
   11     -2.2419385467E-03   1.7580461844E-02   1.9825251900E-02   4.8578037788E-03   2.9091463954E-04
   12      2.8892773104E-04  -8.0441016529E-04   2.9900580501E-04  -1.9636101771E-04   2.5127875882E-03
   13      1.3912092654E-04   3.7776547429E-04   7.8014067567E-04   2.4901789194E-04   1.2196510008E-03
   14      2.4222016965E-05  -4.3537317469E-04   1.8306979537E-04  -1.4821611284E-04   2.3704478551E-04
   15     -3.0398751138E-05  -5.6054569587E-04   4.5653554339E-06  -1.4823000692E-04  -3.5918957696E-03
   16      6.1806362666E-05   1.7139578920E-04   4.2987555467E-04   7.5464601030E-05  -4.2178612370E-03
   17      1.0398843792E-04  -5.1264433595E-04   2.5176033091E-04   1.8824500822E-04  -2.5866622016E-03
   18      1.1669769711E-01   1.3051692355E-02  -4.3472754551E-03   1.3126194689E-02   1.6554644888E-03
   19     -4.6738763492E-02   1.5597361265E-03  -1.2668846861E-03   1.2568453507E-03  -1.2409654167E-03
   20      2.1238647821E-01  -1.5621454490E-02   4.7822643398E-03  -1.4754243597E-02  -9.6156042603E-05
   21     -1.5621570432E-02   1.2470636111E-01   1.5312044167E-02  -1.1456301755E-01  -1.8220341229E-03
   22      4.7822408408E-03   1.5312166308E-02   5.7850735393E-02  -2.3575547027E-02   3.4391342724E-03
   23     -1.4754271763E-02  -1.1456071078E-01  -2.3574930724E-02   2.3835218615E-01   9.3001691748E-04
   24     -9.6128132576E-05  -1.8220498487E-03   3.4391586042E-03   9.3001731396E-04   5.3210327097E-02
   25     -3.0815437004E-04   5.3321822684E-04  -2.3673376550E-03  -6.3411498203E-04   8.4162865586E-03
   26      1.7939743636E-03   1.0918523758E-04  -8.5369460017E-04   5.8003836778E-04   2.1985760000E-02
   27      6.7660005506E-04   1.5396868058E-03  -9.3434266783E-04  -3.5292104023E-04  -5.6823886829E-04
   28     -7.4356872033E-04   2.8492226280E-04   1.4159254904E-03   2.1060892245E-04   6.0431138597E-04
   29      5.5083551773E-04   3.4095736746E-04  -2.4999922341E-04   1.5412394321E-03   1.2435270321E-03
   30      4.0384379796E-04  -2.7652141009E-03  -3.4913377882E-03  -5.1323221913E-04   4.8790991580E-04
   31      1.0430479651E-04  -5.2974972855E-04  -1.5310222701E-03  -5.3844877762E-04  -1.5000756503E-04
   32      1.7975954100E-03  -7.5121355199E-05  -2.7831519439E-04   7.0093897705E-04   6.2833158692E-06
   33     -6.9507733152E-04   1.6120586363E-03   8.8694427457E-04   3.0703604093E-05   2.9699247180E-04
   34     -3.5150585744E-04  -4.4794096699E-04   1.3050143487E-03  -2.0557792773E-04  -1.1860616923E-04
   35      6.7574349573E-04   2.0970231226E-04   1.5614626861E-04   1.6353577321E-03  -1.2042754705E-04
   36     -5.1570822468E-05   4.9187951834E-05  -2.4221546620E-04  -4.8659984603E-05  -5.0286475139E-04
   37      1.9839873746E-05   5.4554198153E-05   1.3922709072E-04   1.1664637551E-05   5.6808232644E-04
   38      5.8655400506E-06  -3.0092124634E-05  -1.1934097125E-04  -3.9263793491E-05   2.3834949347E-04
   39      2.1728446031E-05   7.6444063148E-05   2.3544797647E-04   8.5247298101E-05   1.7738558825E-04
   40     -2.6445936764E-05  -4.4726640518E-05   2.0975471187E-05   3.0841485083E-05  -7.1700595115E-06
   41      4.5808209502E-05  -7.5963829638E-05   1.7059334055E-04   4.9392735206E-05   2.9552831074E-04
   42      1.0855364955E-04  -1.4478660672E-04   1.8548087305E-04   4.1272968913E-05  -1.9241713061E-03
   43      9.3349552550E-05  -1.0321576058E-04  -1.4679063864E-05   3.9014761825E-05  -3.1773135042E-05
   44      9.7744679765E-06   1.3260543791E-04   6.7201087967E-05  -2.6348972365E-05  -6.2913208684E-04
                   25                 26                 27                 28                 29        
    0     -2.8760733905E-03  -1.0151625209E-03   3.9895410770E-04  -1.0784345830E-03   1.9069261071E-04
    1     -6.8406295626E-03   5.1414331232E-04   1.3887207408E-02  -1.2183253435E-02  -5.6037083610E-03
    2     -1.8142901229E-02  -2.6803366390E-03  -1.8069834750E-02   1.3754147285E-02   4.6837181385E-03
    3     -8.6928047353E-03  -1.7672222764E-02  -5.0889922742E-02  -7.6907904548E-03   8.4799700901E-03
    4     -8.0067323936E-02  -7.3534164860E-02  -7.5352323031E-03  -1.6850204597E-01   1.2313655404E-01
    5     -7.0277250418E-02  -2.6452029178E-01   7.8390393054E-03   1.1773317560E-01  -1.7859729285E-01
    6     -5.1654234678E-04   9.5278944816E-04  -3.3387823326E-03  -6.3153982611E-04  -1.1495717585E-03
    7     -4.9626984266E-03  -6.4884647543E-04  -1.6882113762E-02  -1.2048795155E-02  -3.5504591103E-03
    8     -1.5620723158E-02  -2.1811390912E-03   1.8717794151E-02   8.2264867451E-03   1.7057993905E-03
    9      3.9784946966E-04  -3.3534919014E-04  -9.1127217281E-04  -1.0562683557E-03   2.5829175288E-04
   10     -2.8998840063E-03  -3.1359490929E-04  -1.9189036329E-04  -2.6067786430E-03  -8.9048397872E-04
   11      9.4439178475E-04  -6.5217732287E-04  -8.0276856961E-04  -1.6693109709E-03  -1.1833707677E-03
   12      1.1930660803E-03  -9.8313509735E-04   1.8620813739E-04   6.2839191603E-04  -8.3788641551E-04
   13      1.7662841352E-03  -2.0069025812E-04  -3.0586042624E-03  -1.4672944018E-03   8.1322651955E-05
   14      9.4252244379E-04   2.1964497196E-04   1.1977437985E-03   6.5085823455E-04  -7.7431866555E-05
   15      3.9240017437E-04  -3.5002328449E-04   4.0337532453E-03   1.3522258881E-03  -4.2547352330E-04
   16     -2.3377718068E-03  -8.1523681135E-04   8.9674768485E-04   1.8699624260E-03  -1.5074623940E-03
   17     -1.0660399454E-03   7.8450979983E-04   7.9213202891E-04   4.0943144715E-04   1.3394139788E-03
   18      4.2779720688E-04   7.2672416060E-06  -1.8769381823E-03   6.3846980951E-04   3.5974612168E-04
   19      1.5207404395E-03   1.1589257557E-04   3.3919276689E-03  -2.4131458123E-03  -8.9608082412E-04
   20     -3.0813426828E-04   1.7939730054E-03   6.7654819551E-04  -7.4355461585E-04   5.5083582819E-04
   21      5.3321428512E-04   1.0916177751E-04   1.5394747071E-03   2.8534415114E-04   3.4142123610E-04
   22     -2.3673315127E-03  -8.5365092011E-04  -9.3440836454E-04   1.4158192768E-03  -2.5037277542E-04
   23     -6.3412036226E-04   5.8004314007E-04  -3.5294410141E-04   2.1071079937E-04   1.5413683711E-03
   24      8.4162656632E-03   2.1985507450E-02  -5.6817519164E-04   6.0438476625E-04   1.2435894853E-03
   25      8.5418554208E-02   8.5499329913E-02   2.3490169555E-03   1.1575233092E-02   1.9351152746E-02
   26      8.5499788954E-02   2.7995670123E-01  -1.4944343974E-03  -9.1158478217E-03  -1.3687779800E-02
   27      2.3489937557E-03  -1.4946596252E-03   5.1491434691E-02   7.2747061138E-03  -8.1582411314E-03
   28      1.1575227264E-02  -9.1159796256E-03   7.2775251866E-03   1.8501371610E-01  -1.2924359002E-01
   29      1.9351148666E-02  -1.3687879975E-02  -8.1610039114E-03  -1.2924354428E-01   1.8348577722E-01
   30     -2.0689297136E-04   1.0103556706E-05   3.9545290053E-04  -4.0865260872E-05  -9.9811386068E-05
   31     -7.4835303563E-04  -1.5125641568E-04   4.3744511576E-05  -5.7345481587E-04  -3.0592805338E-05
   32     -2.2567204225E-04   5.6866825239E-05   1.0539917666E-04   4.4210415837E-05  -2.6633405211E-05
   33     -3.2492717545E-04  -2.1723748013E-05   5.0588331355E-04  -1.7473207196E-04  -1.3471997168E-05
   34     -4.2969537701E-04  -2.4530665317E-04  -1.9899617233E-04  -7.3878753193E-04  -3.0161685614E-04
   35     -1.3485632906E-04  -9.7172634281E-05  -1.7469459586E-05  -8.0934909094E-05  -3.9906594185E-05
   36     -5.9913631178E-04  -6.2522177374E-04  -1.8309795525E-05  -1.1510441579E-04   2.1551856659E-04
   37      2.2435405391E-04  -1.0726417760E-04   9.9780167671E-05   8.9578590894E-05   1.2182353780E-04
   38     -4.5619735423E-05  -1.2427593413E-04   2.9192394962E-05  -3.9756510586E-05  -1.2371707162E-04
   39      1.6653861890E-04  -1.8105266421E-04  -1.1475281545E-03  -3.7940371774E-04  -2.3642722119E-04
   40     -2.4378532423E-05   1.0985928156E-04   3.1245254360E-04   1.0818295590E-04  -4.4358524154E-06
   41     -4.4032830659E-05   2.1616954607E-04  -2.2109583870E-04  -2.2604496531E-04   1.8813268867E-04
   42     -6.6257412847E-04  -3.8195334293E-04   1.8709258270E-04   3.9208744211E-04  -1.8653964832E-04
   43      1.7167168186E-04  -2.5440526512E-04   5.6208514554E-04   4.6832361581E-04  -4.2887156780E-04
   44     -2.3717815353E-04   3.2263145955E-04  -2.6649171639E-04   7.5273741184E-05   2.4684611527E-04
                   30                 31                 32                 33                 34        
    0     -4.6577395363E-05   7.1254246503E-04  -6.7491542805E-04  -1.9400050585E-03  -1.2288747458E-03
    1     -1.7326248490E-02  -9.1104595191E-03  -3.6721790507E-03  -7.0340975787E-03  -5.1971919568E-03
    2      2.1456704912E-02   9.2113879348E-03   2.1338602789E-03  -2.5857159242E-02  -1.3247558516E-02
    3     -9.3710983356E-04  -4.7406996084E-04  -5.7661990519E-04  -8.5299994302E-04   2.5163009189E-04
    4     -3.8382982037E-04  -2.3121254123E-03  -2.8256556928E-04  -4.2380384108E-04  -3.4795384676E-03
    5     -2.2785050450E-04  -1.7332836679E-03  -1.2814070803E-03  -6.0370578249E-04   9.9783577196E-04
    6      2.3891121254E-03  -1.8264782481E-03  -3.4149976733E-05  -2.2423180769E-03  -1.1777249064E-03
    7      1.3539945242E-02  -1.4180695985E-02  -3.3644547761E-03   6.7533126039E-03  -9.6723534196E-03
    8     -1.8913504204E-02   1.6855805610E-02   4.8750576595E-03   1.8639655869E-02  -1.6674004267E-02
    9     -4.9444722284E-02  -6.1418548142E-03   8.3452278742E-03  -5.0253980960E-02  -5.3548012530E-03
   10     -5.7741660425E-03  -1.6159102618E-01   1.1784345240E-01  -5.2769568950E-03  -8.2102720966E-02
   11      6.8919284958E-03   1.1593733495E-01  -1.8479283344E-01  -1.5072062671E-02  -7.6719919245E-02
   12      1.6445732063E-03  -5.5501357788E-04  -1.1846592198E-03   6.4166023450E-04  -8.9694236831E-04
   13     -1.4478610017E-03   2.3768299325E-03   1.1502242082E-03   2.5353897000E-03  -1.9492038815E-03
   14     -3.7634653630E-04  -2.8307600768E-04   1.6871755272E-05   2.0620134161E-03  -1.7056872265E-03
   15     -3.9908465521E-03   1.0113335949E-03  -1.6098947996E-04   4.0264949435E-03  -2.4149307341E-03
   16      4.8023214685E-03  -3.9045978858E-03  -8.2095741636E-04  -7.6737078903E-04   2.4613320582E-03
   17     -6.6335462156E-04   5.6884345690E-05   1.8725436870E-03   1.5315177918E-03  -9.6330107753E-04
   18      1.8040316487E-03  -4.5286861719E-04  -3.0288363694E-04  -2.8075875380E-03  -6.8702602317E-04
   19      1.1113019326E-03   1.3213031861E-03  -3.4084894875E-04  -3.3787041492E-03  -1.6317340790E-03
   20      4.0407127636E-04   1.0465138753E-04   1.7976192389E-03  -6.9509336406E-04  -3.5151029675E-04
   21     -2.7651855227E-03  -5.2974602413E-04  -7.5089880498E-05   1.6121084708E-03  -4.4813995349E-04
   22     -3.4912758877E-03  -1.5309879505E-03  -2.7830915319E-04   8.8678475842E-04   1.3051035791E-03
   23     -5.1328754783E-04  -5.3848085201E-04   7.0092640023E-04   3.0721745431E-05  -2.0575633374E-04
   24      4.8792213729E-04  -1.5000201254E-04   6.2889138744E-06   2.9699600488E-04  -1.1860746950E-04
   25     -2.0688002440E-04  -7.4839494904E-04  -2.2568031035E-04  -3.2491894253E-04  -4.2969837120E-04
   26      1.0094764831E-05  -1.5125722748E-04   5.6865261698E-05  -2.1715564923E-05  -2.4530920493E-04
   27      3.9545279319E-04   4.3760981699E-05   1.0539339887E-04   5.0589633913E-04  -1.9905805656E-04
   28     -4.0874130509E-05  -5.7344193381E-04   4.4200412290E-05  -1.7469697800E-04  -7.3885404177E-04
   29     -9.9806008730E-05  -3.0583570945E-05  -2.6637530896E-05  -1.3453617286E-05  -3.0164285701E-04
   30      5.0876439756E-02   7.1110328840E-03  -6.9304568834E-03  -6.0095006355E-04   2.7610387240E-03
   31      7.1140669465E-03   1.7872375849E-01  -1.3003372186E-01   5.0797754584E-04   1.1207790409E-02
   32     -6.9336250241E-03  -1.3003358551E-01   1.8854912736E-01   1.3377453643E-03   1.9544962093E-02
   33     -6.0106674570E-04   5.0808093781E-04   1.3374936521E-03   5.4023408673E-02   6.8417778874E-03
   34      2.7610986354E-03   1.1207702677E-02   1.9545127842E-02   6.8410583037E-03   8.9650074843E-02
   35     -1.8318199409E-03  -9.1085653024E-03  -1.4133415522E-02   1.9374997208E-02   8.9130696291E-02
   36      1.8678195507E-04  -9.4061577060E-05  -2.5027001533E-04  -1.3250659040E-03   7.9836028351E-04
   37     -8.5527621968E-05   9.7020492949E-05  -1.0634733066E-04   6.5884156863E-05  -5.3351699754E-05
   38      2.5502256708E-04  -7.6200590565E-05   1.5120548452E-04  -5.2264582748E-05   4.6174394177E-05
   39     -4.8790064279E-04   9.0465446297E-04  -2.2958684858E-04   8.5620750251E-05   5.4026396940E-05
   40     -4.0553869011E-04   2.3828054797E-06   2.6140437259E-04  -1.9704273311E-04   1.3123753230E-04
   41      7.8003878412E-05   9.3861456555E-05   5.3630010813E-05   2.1507614233E-05   1.7516939214E-04
   42      4.8017366014E-04  -5.6214021516E-05   5.9634241899E-04  -1.1518621595E-03   1.8201127424E-03
   43     -1.6463745572E-04   2.1470884226E-04   2.7336516189E-04  -2.2216399750E-05   5.0779458620E-04
   44      4.4112417621E-04  -3.0762183785E-04   4.2414325534E-05  -6.6354957603E-04   5.1726864906E-04
                   35                 36                 37                 38                 39        
    0      7.3955019192E-04   4.0574403874E-04  -9.2541637877E-05  -1.5300500432E-04   3.9951746342E-05
    1      6.0569371914E-04   3.6828147294E-04   2.0840864403E-05   2.3880730170E-04  -3.2226659193E-04
    2     -9.3719948251E-04  -1.9776515842E-04   2.1046650530E-04  -8.4636788423E-05  -4.0112159767E-04
    3      5.9072828014E-04   1.6635689201E-03  -9.8354905225E-06   5.9370808985E-04  -3.3485726685E-04
    4     -2.5861014620E-04  -1.2521506781E-04   8.9770242185E-04  -3.8036630594E-04   6.7604256598E-04
    5     -3.8576900751E-04  -1.4855150509E-03   5.7285207945E-05   3.7991822416E-04   4.1311017171E-03
    6     -1.4096738293E-03  -8.7916846133E-03  -8.8512001425E-04  -3.3417514383E-05  -1.4439346479E-02
    7     -1.8925660956E-04   2.8025185284E-02  -5.1546603133E-03   1.0473065380E-02  -2.8226958852E-02
    8     -3.0627304972E-03   1.2664650368E-02  -2.2685512624E-03   9.7476839355E-04   5.2442432012E-03
    9     -1.6612441419E-02  -2.5850468790E-04  -3.1381045151E-04  -1.2920002641E-03   1.5366384555E-03
   10     -8.1132778698E-02  -1.9710769722E-03   8.9791557528E-04  -1.0792493350E-03   7.5372546655E-04
   11     -2.6209025664E-01   4.3869206934E-03  -3.2708673944E-04   5.8411848155E-04  -1.3441124146E-03
   12     -1.3848150512E-03  -6.8653050732E-02   5.3269872357E-02   2.8094802044E-02  -1.1413926535E-01
   13      1.6634281846E-04   4.7572132012E-02  -2.4677851210E-01  -8.7598368742E-02  -1.0105447861E-01
   14     -8.2645479354E-04   2.9056156886E-02  -9.4030475457E-02  -8.5121341558E-02   1.7286808353E-02
   15     -9.2424140983E-04  -1.7072895922E-03   1.0920247382E-04   9.0391870817E-03  -3.0874404996E-03
   16      1.9761184226E-03  -1.8904209506E-03   1.1054514481E-02  -2.4667642787E-02   1.8901703307E-03
   17      3.4260322122E-03   5.5259711655E-03   2.1078270823E-03  -1.9117976678E-02   1.2792675709E-03
   18     -3.4287214200E-05  -7.6095318998E-05   7.7667508604E-05  -7.1525767988E-05  -6.6049475256E-05
   19     -5.4668022977E-04  -1.8353205463E-04   3.0796550231E-05  -7.0069501781E-05   2.1593738793E-04
   20      6.7572543571E-04  -5.1571478665E-05   1.9840439299E-05   5.8652273668E-06   2.1727452367E-05
   21      2.0998617366E-04   4.9190288722E-05   5.4553620364E-05  -3.0093064658E-05   7.6438648020E-05
   22      1.5618061606E-04  -2.4221870701E-04   1.3922820663E-04  -1.1933864570E-04   2.3545130884E-04
   23      1.6354480302E-03  -4.8658765127E-05   1.1664373163E-05  -3.9263321998E-05   8.5247948510E-05
   24     -1.2043006157E-04  -5.0289578176E-04   5.6812208649E-04   2.3837557336E-04   1.7738092270E-04
   25     -1.3485681886E-04  -5.9913897315E-04   2.2432113707E-04  -4.5647256266E-05   1.6653285862E-04
   26     -9.7173609795E-05  -6.2520465614E-04  -1.0727079698E-04  -1.2427301814E-04  -1.8105610259E-04
   27     -1.7470185251E-05  -1.8280531998E-05   9.9849466912E-05   2.9174577192E-05  -1.1475089880E-03
   28     -8.0918613510E-05  -1.1511299025E-04   8.9568998558E-05  -3.9749388923E-05  -3.7940452759E-04
   29     -3.9902705326E-05   2.1546770639E-04   1.2180527840E-04  -1.2367480654E-04  -2.3639927323E-04
   30     -1.8318245981E-03   1.8679781439E-04  -8.5558824308E-05   2.5502498933E-04  -4.8818189462E-04
   31     -9.1084357607E-03  -9.4073033070E-05   9.7040581483E-05  -7.6202840061E-05   9.0475721628E-04
   32     -1.4133372734E-02  -2.5027271230E-04  -1.0634309139E-04   1.5120404429E-04  -2.2962363536E-04
   33      1.9376130167E-02  -1.3250627088E-03   6.5885748814E-05  -5.2263644717E-05   8.5734241922E-05
   34      8.9128876636E-02   7.9834885655E-04  -5.3347520303E-05   4.6184147425E-05   5.3971290368E-05
   35      2.7460626465E-01   9.2984768736E-05  -6.6122772453E-05   4.8009162257E-04   1.0516612488E-04
   36      9.2978107601E-05   7.2569899239E-02  -6.0632774938E-02  -3.9137588155E-02   6.4948828252E-03
   37     -6.6112350111E-05  -6.0634368472E-02   2.4731367511E-01   9.9484049563E-02   8.5566395858E-03
   38      4.8010003195E-04  -3.9138484842E-02   9.9484508911E-02   1.0270358372E-01  -3.4488911079E-03
   39      1.0517481928E-04   6.4948864711E-03   8.5566530388E-03  -3.4488841785E-03   1.2487294153E-01
   40     -6.8741107711E-05  -1.1527562423E-02  -9.5841722616E-03   4.7472224302E-03   1.1709277624E-01
   41     -1.1303387457E-04  -8.9868162032E-03  -6.9911483004E-03   2.8718944326E-03  -2.3966662367E-02
   42      1.2446060850E-03  -3.4619521558E-05  -7.7797805855E-04   5.9715223347E-03   4.0789932930E-04
   43     -4.4380644293E-04   6.2025777734E-04   7.7809329216E-04  -9.2251571287E-04  -5.5631294778E-04
   44      8.5225002523E-04  -1.1557184591E-03   1.8741273019E-03  -3.5456543834E-03   1.6587890878E-03
                   40                 41                 42                 43                 44        
    0      1.8581963885E-04  -3.4943653053E-04   1.4877691886E-04   2.5901750155E-04   4.8032002779E-04
    1      2.1764328776E-04  -4.0712563798E-05  -5.1543411928E-04   4.1337303696E-04  -2.4098615671E-04
    2      4.6708052191E-05  -2.1952087505E-04   5.3220434729E-05   6.4532836970E-05   3.6741819853E-04
    3      1.0520914762E-03  -1.2765575038E-03  -2.0107523041E-03  -2.8535686344E-04   1.4252080679E-03
    4      2.6038975916E-04   1.3361242987E-03   5.7610033580E-04   2.5011928053E-04  -1.3896606745E-04
    5     -1.0278351867E-03   1.1689669106E-03  -6.8571662574E-03  -1.9208689339E-04  -2.1734387395E-03
    6      4.6097990509E-03  -2.8652309768E-03  -9.1328470893E-03   5.0393859639E-03  -2.5921885489E-03
    7      6.6263161322E-03  -1.0365877224E-02  -2.7456143359E-02   6.7093200058E-04  -1.1804773811E-02
    8     -5.5825629063E-04  -3.0371169097E-03  -1.1704629491E-02   1.4921875509E-02  -1.4869861315E-02
    9     -3.3981885792E-04   2.6882060677E-04   1.4743855716E-03   7.6999345628E-04   1.2474512675E-03
   10      5.2778203596E-04   5.1215498583E-04  -2.5755018680E-03   2.8178094428E-03  -8.7829042062E-04
   11      6.6166408506E-04   2.5722476842E-04   6.2264366096E-04   1.3148043077E-03   2.1729840673E-03
   12     -1.0791837495E-01   1.2205455771E-02   2.7411215536E-03  -1.6582254884E-03  -6.7321338786E-03
   13     -2.3528767636E-01   7.6531984354E-03   2.2868035309E-02  -4.0464485141E-03  -2.1836731973E-02
   14      1.4487592736E-02  -4.8204713575E-02   1.7755744204E-02   1.2239676953E-02  -2.2315026895E-02
   15     -3.5078429309E-03   2.5893969060E-02  -6.3283234955E-02  -6.5414805837E-02  -3.4197299603E-02
   16     -2.5086731627E-03   2.5938320446E-02  -5.5851005726E-02  -2.6146543450E-01  -1.0524065992E-01
   17      2.3318793259E-03  -1.1979023227E-02  -4.7018013419E-02  -1.6746158199E-01  -1.1510825929E-01
   18     -3.6241953890E-05  -9.8778488958E-05   1.5586183824E-04  -1.1874443963E-04   1.6391079078E-04
   19     -3.8821169140E-05   1.1158835524E-04   2.3968770596E-04   3.0639947237E-04   6.2327418750E-05
   20     -2.6446611916E-05   4.5807253405E-05   1.0852764326E-04   9.3364001955E-05   9.7620683110E-06
   21     -4.4727749299E-05  -7.5961851364E-05  -1.4474227007E-04  -1.0324257307E-04   1.3263565043E-04
   22      2.0976588183E-05   1.7059075584E-04   1.8548478790E-04  -1.4677607064E-05   6.7207435801E-05
   23      3.0841566952E-05   4.9392029346E-05   4.1271286526E-05   3.9011749317E-05  -2.6345720657E-05
   24     -7.1683909097E-06   2.9553116800E-04  -1.9241724390E-03  -3.1774545108E-05  -6.2912647668E-04
   25     -2.4377283554E-05  -4.4031552652E-05  -6.6257316657E-04   1.7166597267E-04  -2.3717115286E-04
   26      1.0985801717E-04   2.1617182495E-04  -3.8195116952E-04  -2.5440267287E-04   3.2263785249E-04
   27      3.1245930730E-04  -2.2111144787E-04   1.8697390282E-04   5.6196234870E-04  -2.6655834530E-04
   28      1.0817456410E-04  -2.2604460773E-04   3.9203533055E-04   4.6826268174E-04   7.5234548610E-05
   29     -4.4125590173E-06   1.8811389909E-04  -1.8661799540E-04  -4.2895450114E-04   2.4680678217E-04
   30     -4.0535122215E-04   7.8002204725E-05   4.8039145079E-04  -1.6476228586E-04   4.4119939766E-04
   31      2.3047837909E-06   9.3873957959E-05  -5.6426802378E-05   2.1482456656E-04  -3.0770441110E-04
   32      2.6142945868E-04   5.3599832118E-05   5.9676903663E-04   2.7310529048E-04   4.2596513684E-05
   33     -1.9704143099E-04   2.1424288283E-05  -1.1674899837E-03  -1.0878389653E-05  -6.6706843985E-04
   34      1.3125657525E-04   1.7520949475E-04   1.8272314242E-03   5.0287778378E-04   5.1882639574E-04
   35     -6.8750736875E-05  -1.1306473388E-04   1.2442438832E-03  -4.4327962013E-04   8.5335124920E-04
   36     -1.1527556459E-02  -8.9868075908E-03  -3.4667475778E-05   6.2027664637E-04  -1.1557411386E-03
   37     -9.5841301989E-03  -6.9911369366E-03  -7.7790265974E-04   7.7805816500E-04   1.8741229411E-03
   38      4.7472417620E-03   2.8718875224E-03   5.9716049726E-03  -9.2255414842E-04  -3.5456401869E-03
   39      1.1709395865E-01  -2.3966559785E-02   4.0789576012E-04  -5.5681959840E-04   1.6592900947E-03
   40      2.3665412545E-01  -2.0126063388E-02   7.3555314773E-04   2.9079966844E-03  -8.5248068192E-04
   41     -2.0126752190E-02   5.6703197804E-02  -9.1690513890E-04   1.8138565090E-03   1.9860949146E-03
   42      7.3568820650E-04  -9.1706318525E-04   7.2109592065E-02   6.1132562942E-02   4.0694730251E-02
   43      2.9078402556E-03   1.8131805571E-03   6.1131532619E-02   2.5598914986E-01   1.3894258412E-01
   44     -8.5229371974E-04   1.9870292553E-03   4.0693771651E-02   1.3894324897E-01   1.5203815322E-01

$vibrational_frequencies
45
    0        0.000000
    1        0.000000
    2        0.000000
    3        0.000000
    4        0.000000
    5        0.000000
    6       98.933965
    7      325.540551
    8      410.372011
    9      449.605613
   10      580.461694
   11      844.610244
   12      870.766298
   13      881.222126
   14      921.729829
   15      995.151046
   16     1010.025141
   17     1022.510930
   18     1051.268533
   19     1094.944390
   20     1141.775667
   21     1171.159902
   22     1177.236451
   23     1212.792969
   24     1281.796957
   25     1290.152837
   26     1298.854671
   27     1311.974720
   28     1323.723590
   29     1354.049654
   30     1399.463635
   31     1475.365168
   32     1493.857860
   33     1501.026558
   34     1529.725061
   35     1588.513539
   36     2929.327547
   37     2932.261753
   38     2935.908713
   39     2945.454967
   40     2997.285334
   41     3016.534600
   42     3028.245703
   43     3052.986174
   44     3225.380511

$normal_modes
45 45
                    0                  1                  2                  3                  4        
    0      0.0000000000E+00   0.0000000000E+00   0.0000000000E+00   0.0000000000E+00   0.0000000000E+00
    1      0.0000000000E+00   0.0000000000E+00   0.0000000000E+00   0.0000000000E+00   0.0000000000E+00
    2      0.0000000000E+00   0.0000000000E+00   0.0000000000E+00   0.0000000000E+00   0.0000000000E+00
    3      0.0000000000E+00   0.0000000000E+00   0.0000000000E+00   0.0000000000E+00   0.0000000000E+00
    4      0.0000000000E+00   0.0000000000E+00   0.0000000000E+00   0.0000000000E+00   0.0000000000E+00
    5      0.0000000000E+00   0.0000000000E+00   0.0000000000E+00   0.0000000000E+00   0.0000000000E+00
    6      0.0000000000E+00   0.0000000000E+00   0.0000000000E+00   0.0000000000E+00   0.0000000000E+00
    7      0.0000000000E+00   0.0000000000E+00   0.0000000000E+00   0.0000000000E+00   0.0000000000E+00
    8      0.0000000000E+00   0.0000000000E+00   0.0000000000E+00   0.0000000000E+00   0.0000000000E+00
    9      0.0000000000E+00   0.0000000000E+00   0.0000000000E+00   0.0000000000E+00   0.0000000000E+00
   10      0.0000000000E+00   0.0000000000E+00   0.0000000000E+00   0.0000000000E+00   0.0000000000E+00
   11      0.0000000000E+00   0.0000000000E+00   0.0000000000E+00   0.0000000000E+00   0.0000000000E+00
   12      0.0000000000E+00   0.0000000000E+00   0.0000000000E+00   0.0000000000E+00   0.0000000000E+00
   13      0.0000000000E+00   0.0000000000E+00   0.0000000000E+00   0.0000000000E+00   0.0000000000E+00
   14      0.0000000000E+00   0.0000000000E+00   0.0000000000E+00   0.0000000000E+00   0.0000000000E+00
   15      0.0000000000E+00   0.0000000000E+00   0.0000000000E+00   0.0000000000E+00   0.0000000000E+00
   16      0.0000000000E+00   0.0000000000E+00   0.0000000000E+00   0.0000000000E+00   0.0000000000E+00
   17      0.0000000000E+00   0.0000000000E+00   0.0000000000E+00   0.0000000000E+00   0.0000000000E+00
   18      0.0000000000E+00   0.0000000000E+00   0.0000000000E+00   0.0000000000E+00   0.0000000000E+00
   19      0.0000000000E+00   0.0000000000E+00   0.0000000000E+00   0.0000000000E+00   0.0000000000E+00
   20      0.0000000000E+00   0.0000000000E+00   0.0000000000E+00   0.0000000000E+00   0.0000000000E+00
   21      0.0000000000E+00   0.0000000000E+00   0.0000000000E+00   0.0000000000E+00   0.0000000000E+00
   22      0.0000000000E+00   0.0000000000E+00   0.0000000000E+00   0.0000000000E+00   0.0000000000E+00
   23      0.0000000000E+00   0.0000000000E+00   0.0000000000E+00   0.0000000000E+00   0.0000000000E+00
   24      0.0000000000E+00   0.0000000000E+00   0.0000000000E+00   0.0000000000E+00   0.0000000000E+00
   25      0.0000000000E+00   0.0000000000E+00   0.0000000000E+00   0.0000000000E+00   0.0000000000E+00
   26      0.0000000000E+00   0.0000000000E+00   0.0000000000E+00   0.0000000000E+00   0.0000000000E+00
   27      0.0000000000E+00   0.0000000000E+00   0.0000000000E+00   0.0000000000E+00   0.0000000000E+00
   28      0.0000000000E+00   0.0000000000E+00   0.0000000000E+00   0.0000000000E+00   0.0000000000E+00
   29      0.0000000000E+00   0.0000000000E+00   0.0000000000E+00   0.0000000000E+00   0.0000000000E+00
   30      0.0000000000E+00   0.0000000000E+00   0.0000000000E+00   0.0000000000E+00   0.0000000000E+00
   31      0.0000000000E+00   0.0000000000E+00   0.0000000000E+00   0.0000000000E+00   0.0000000000E+00
   32      0.0000000000E+00   0.0000000000E+00   0.0000000000E+00   0.0000000000E+00   0.0000000000E+00
   33      0.0000000000E+00   0.0000000000E+00   0.0000000000E+00   0.0000000000E+00   0.0000000000E+00
   34      0.0000000000E+00   0.0000000000E+00   0.0000000000E+00   0.0000000000E+00   0.0000000000E+00
   35      0.0000000000E+00   0.0000000000E+00   0.0000000000E+00   0.0000000000E+00   0.0000000000E+00
   36      0.0000000000E+00   0.0000000000E+00   0.0000000000E+00   0.0000000000E+00   0.0000000000E+00
   37      0.0000000000E+00   0.0000000000E+00   0.0000000000E+00   0.0000000000E+00   0.0000000000E+00
   38      0.0000000000E+00   0.0000000000E+00   0.0000000000E+00   0.0000000000E+00   0.0000000000E+00
   39      0.0000000000E+00   0.0000000000E+00   0.0000000000E+00   0.0000000000E+00   0.0000000000E+00
   40      0.0000000000E+00   0.0000000000E+00   0.0000000000E+00   0.0000000000E+00   0.0000000000E+00
   41      0.0000000000E+00   0.0000000000E+00   0.0000000000E+00   0.0000000000E+00   0.0000000000E+00
   42      0.0000000000E+00   0.0000000000E+00   0.0000000000E+00   0.0000000000E+00   0.0000000000E+00
   43      0.0000000000E+00   0.0000000000E+00   0.0000000000E+00   0.0000000000E+00   0.0000000000E+00
   44      0.0000000000E+00   0.0000000000E+00   0.0000000000E+00   0.0000000000E+00   0.0000000000E+00
                    5                  6                  7                  8                  9        
    0      0.0000000000E+00  -3.2647693901E-02   2.1567145216E-03   3.3636370562E-02   7.5985070717E-03
    1      0.0000000000E+00   4.7308790370E-02   6.0778711313E-02   1.2831177095E-02  -4.2270950810E-02
    2      0.0000000000E+00  -2.0233048660E-01   2.0034241856E-02   1.5474891410E-02  -1.0642740019E-02
    3      0.0000000000E+00  -2.3073485498E-02  -1.0727129244E-01  -2.4633552644E-02   1.3514756567E-01
    4      0.0000000000E+00  -2.2715727577E-02  -4.6152131300E-02  -5.2415210101E-02   3.9052480047E-02
    5      0.0000000000E+00   1.1546991776E-01   4.7586820827E-02   8.3802917790E-02   1.4045099449E-01
    6      0.0000000000E+00  -1.8623105026E-02  -1.7475607932E-02   1.1615849873E-02   1.9354891806E-02
    7      0.0000000000E+00  -2.4887110166E-02  -1.1777752874E-01   4.0893378691E-03   1.6255624298E-01
    8      0.0000000000E+00   9.9285644663E-02   1.9837431398E-02  -2.3959828629E-01  -6.6138923228E-03
    9      0.0000000000E+00  -1.3427368723E-02   8.9384519223E-02   4.7211788141E-02  -9.6466850902E-02
   10      0.0000000000E+00  -2.6034817730E-02  -4.3081598110E-02  -2.7386693395E-02   1.2366383674E-01
   11      0.0000000000E+00   1.0991344797E-01  -1.1015832950E-01   9.1856274340E-02  -7.4208500267E-02
   12      0.0000000000E+00  -4.1461576803E-02   2.0953786366E-02   9.3188664163E-02  -2.0398072298E-03
   13      0.0000000000E+00   3.1727713057E-02   2.2649755608E-01   1.8383068389E-02   5.7728283294E-03
   14      0.0000000000E+00  -8.0210777297E-02   3.4178344431E-02   5.4402142001E-02  -7.2593899787E-03
   15      0.0000000000E+00   1.2055645837E-01   1.7020000182E-02  -1.4615855112E-01  -7.0876209320E-02
   16      0.0000000000E+00  -1.0218089325E-02  -1.1768095152E-01   4.2097496467E-02  -2.2802783014E-01
   17      0.0000000000E+00  -2.1052285262E-02  -1.6687711092E-02  -7.8429785689E-02  -5.6022802270E-02
   18      0.0000000000E+00   2.3481959199E-01  -3.7787445556E-02   2.0294831442E-01   2.7412000790E-02
   19      0.0000000000E+00   5.5396995071E-02   5.9337838273E-02   3.8082078267E-02  -1.9472589372E-01
   20      0.0000000000E+00  -3.9801714114E-01   4.9411246285E-02  -1.0292364519E-01  -7.0629248005E-02
   21      0.0000000000E+00  -3.1336041406E-01   5.6763996439E-02  -1.3775862809E-01  -3.1680323837E-02
   22      0.0000000000E+00   1.2132656566E-01   1.6254711609E-01   7.7125223878E-02  -1.2251743578E-02
   23      0.0000000000E+00  -3.6753807001E-01   6.7542217127E-02  -8.3818088412E-02  -3.1173748221E-02
   24      0.0000000000E+00   8.9630950599E-02  -1.7325856793E-01  -2.4607744914E-01   1.2974341340E-01
   25      0.0000000000E+00  -2.1170855616E-01  -8.0504199726E-02  -3.1306974951E-01  -1.8288079806E-01
   26      0.0000000000E+00   1.7759972034E-01   6.7383138736E-02   2.0297654831E-01   2.2485941046E-01
   27      0.0000000000E+00  -1.2409452775E-01  -1.6780223719E-01   1.3026116019E-01   2.9883442224E-01
   28      0.0000000000E+00   1.1688477545E-01  -1.1742086251E-02   1.3928022406E-01   1.8990815386E-01
   29      0.0000000000E+00   2.5161682990E-01   7.8002558876E-02   2.8597049262E-01   2.9774865612E-01
   30      0.0000000000E+00   1.4352883501E-01   1.7677269747E-01  -5.6380410638E-02  -1.8455341758E-01
   31      0.0000000000E+00   9.0663456809E-02  -1.7471032222E-01   2.0852083808E-01   3.7584503068E-02
   32      0.0000000000E+00   2.3280148633E-01  -2.3326715057E-01   3.1429064180E-01  -1.6231483850E-01
   33      0.0000000000E+00  -1.4445246559E-01   1.3130102584E-01   1.5752471993E-01  -1.3710539758E-01
   34      0.0000000000E+00  -1.8913502872E-01   1.1199307856E-01  -3.1376214393E-01   2.4619563642E-01
   35      0.0000000000E+00   1.8797051489E-01  -1.7637616230E-01   2.0078052955E-01  -1.2033451665E-01
   36      0.0000000000E+00  -6.7106870271E-02   3.1154126273E-01   2.1596117839E-01  -1.0683871740E-01
   37      0.0000000000E+00   5.0276119053E-02   3.7867401126E-01   1.9759257967E-02   8.2176838954E-02
   38      0.0000000000E+00  -1.3148873817E-01  -7.3112447597E-02   1.2807204391E-01  -2.1893248478E-01
   39      0.0000000000E+00  -9.6531250046E-02  -2.4509483144E-01   1.0054037001E-01   1.2218281650E-01
   40      0.0000000000E+00   5.8200499727E-02   4.1546629649E-01   2.6838849614E-02  -3.8469066419E-02
   41      0.0000000000E+00  -1.3752228291E-01   1.6601135644E-01   1.3685942736E-01   2.3172736972E-01
   42      0.0000000000E+00   1.4223481332E-01  -1.4295356777E-01  -2.5467582838E-01   1.0912013357E-01
   43      0.0000000000E+00  -1.4246876083E-02  -1.8219857591E-01   6.2473130131E-02  -3.9984313594E-01
   44      0.0000000000E+00  -2.4863790874E-02   1.4952071672E-01  -6.3115271623E-02   1.3033386154E-01
                   10                 11                 12                 13                 14        
    0      2.4647983748E-01  -1.0782418779E-01   5.9641574308E-02   1.0632734803E-01  -2.1551633085E-03
    1     -2.7076137449E-02   6.6142849042E-03  -1.9475073228E-02  -5.7673876141E-03  -3.9382971327E-03
    2     -8.5532389020E-03   4.0244244596E-02   5.7411778742E-02  -6.0022635644E-02   6.1290712309E-03
    3      1.4449437339E-01   7.2101951019E-02  -3.9501321518E-02  -7.6637416821E-02   1.6391727468E-02
    4     -1.2813447283E-01   1.4686374931E-01  -6.3772102376E-02  -1.2451902179E-01   3.8844851716E-06
    5     -1.0676841293E-02   8.9758273220E-02   8.6119131986E-04   9.1411789597E-03   8.5477197048E-02
    6     -9.8143660251E-02   1.2121366497E-01  -2.5008839005E-02  -2.7186579853E-02  -1.9370658143E-03
    7     -1.1295825500E-02  -4.6084590178E-02   4.4426393215E-04  -3.3358040885E-02  -9.0041621711E-03
    8      7.5311649818E-02   1.8817620993E-01  -6.7545748396E-04   1.6810401114E-01  -1.1822372898E-02
    9      1.9115528618E-01   2.6800384717E-02  -2.7131301816E-02  -6.0056677597E-02  -8.4420697048E-03
   10      6.1463773475E-02  -1.8112517542E-01   6.7951963536E-02   1.6034875794E-01   3.1730369930E-02
   11      4.0208339970E-02   1.7290112763E-02   3.5774678013E-02   4.4320490253E-02  -8.5804656954E-02
   12     -2.7602050395E-01   1.3500297426E-01   1.6759791956E-02   1.5270978701E-01  -8.6450097050E-03
   13      5.9982634129E-02   5.4916150268E-03  -7.7489815309E-03  -3.1609899683E-02  -1.6444335632E-02
   14     -1.1362255200E-01  -1.8194939878E-01   2.2700018695E-02  -1.2780078760E-02   3.2895935668E-03
   15     -2.1649272603E-01  -2.4224439894E-01   2.9131695219E-02  -7.1964712781E-02   4.2831979982E-05
   16      3.4467180807E-02   5.1538117784E-02   3.5750177142E-03   4.3851514306E-02  -8.4100321547E-03
   17      4.0521728306E-02  -7.7979168096E-02  -2.9195227386E-02  -1.7180169885E-01   3.1984347642E-03
   18      2.8196917250E-01   1.4554891392E-01   4.9195579144E-01  -2.3970768185E-01  -1.0400708800E-02
   19     -1.4479334273E-02   6.1538679529E-03   4.8641812921E-04  -4.9134001419E-02  -3.1851061457E-01
   20     -2.7962009899E-02  -1.4831736596E-01  -2.5938503996E-01   1.8480246886E-01  -8.0750301961E-02
   21      2.2267678796E-01  -3.5938085180E-01  -4.0235344348E-01   4.3336816353E-01   1.8035926314E-04
   22     -1.6022463025E-02   7.5148578542E-02   8.6049028967E-02  -7.7326656023E-02   2.7430392235E-01
   23     -2.4885341531E-02  -1.0893501803E-01  -2.2079186027E-01   1.3807495880E-01   4.3297084857E-02
   24      2.3218894765E-01   1.9864842006E-01  -1.9733899095E-01   8.5711214545E-02  -2.8011828550E-02
   25     -8.2626355558E-02   4.1419722459E-01   2.1575760191E-01  -9.8458687415E-02   4.5089691445E-01
   26     -3.2723008964E-02  -2.0092822909E-02  -9.2573029883E-02  -1.1492319858E-02  -8.5910905378E-02
   27      1.7332626976E-01   7.0458953811E-02   5.9485259551E-04  -4.1048527325E-01   3.1005586720E-02
   28     -1.2664150932E-01  -5.3436986176E-02  -2.6206128564E-01  -1.1701197432E-01  -3.2805894734E-01
   29     -1.3039780299E-02  -1.1347520561E-01  -1.9690272491E-01   4.5931271246E-03  -2.4938024247E-01
   30      2.7894242582E-01   9.9822256356E-02  -2.5701270930E-01   8.7669534378E-02   9.5444020057E-02
   31      3.0713320299E-02  -3.8328747495E-01  -1.2710024329E-01   1.6651077050E-01   3.5644395135E-01
   32      1.9631177372E-02  -1.6937538622E-01  -1.6840357994E-01   6.5857732284E-02   2.3874240446E-01
   33      2.1306597815E-01   1.0170663985E-01   8.4618608064E-02  -3.7804556662E-01  -8.3333519226E-02
   34      3.5472076400E-02   5.8326719460E-02   3.4613645369E-01   1.4214543176E-01  -3.9961532996E-01
   35      4.5089184709E-02  -8.5020699838E-02  -8.7028475158E-02   8.7516047356E-02   9.8307870719E-02
   36     -3.4216716261E-01   2.0685302809E-01   2.8745976198E-02   2.5154197203E-01   1.2138938232E-01
   37      6.3528206536E-02  -3.5198079274E-02  -1.3381426022E-02  -6.1488790133E-02   3.2653374539E-02
   38     -1.4458475090E-01  -4.4655703493E-02   3.8120147566E-02   1.0393379769E-01  -1.0326298246E-02
   39     -3.5444703773E-01   1.6424360583E-01   2.0872315500E-02   1.5560857042E-01  -1.3676344035E-01
   40      9.6587962891E-02   3.8427966716E-03  -1.1535226666E-02  -2.5233366318E-02   6.5885170235E-02
   41     -1.4275031875E-01  -1.4077262847E-02   6.5558181373E-03   4.3844309890E-02   4.6121224725E-03
   42     -1.7525577774E-01  -2.0839738765E-01   6.7044442134E-03  -1.1950470136E-01   6.6942220613E-02
   43      7.1438529462E-02   1.1215279550E-02  -1.4735763434E-02  -7.3432384406E-02  -4.5105599207E-02
   44     -3.5328207749E-02  -4.1752724577E-02   3.0220819910E-03  -2.4134437779E-03   2.9507058392E-02
                   15                 16                 17                 18                 19        
    0     -1.9737811953E-01   5.0884380591E-02   3.7470088456E-02   2.1086004547E-01   1.1523068648E-02
    1      7.1797515068E-03  -6.2587461593E-02   2.1721163595E-01  -1.1483382557E-02  -4.3886659981E-03
    2      1.2857967540E-02  -1.4635131278E-02   4.3074547396E-02  -2.9311417460E-02  -7.2524792890E-03
    3      1.1114850884E-01  -3.9000081338E-03   1.3090157706E-01  -1.3455449116E-03  -8.8805004615E-03
    4     -2.7504098822E-02   1.4012337246E-01  -9.0968050589E-02   1.7849634087E-01  -3.3507039352E-03
    5     -3.5439178964E-03   7.5374469413E-03  -2.7407310858E-02   7.6685267091E-02   2.0177742100E-02
    6     -1.1195215737E-01   1.5617651922E-02  -1.3567112672E-03  -7.2240498074E-02  -1.1449911507E-02
    7     -2.2104340274E-02  -7.8941168112E-02  -5.9169482050E-02   3.1215077482E-02   2.1715995025E-02
    8      1.2892696625E-02  -2.5803673298E-02  -1.1678938670E-02   4.8043165324E-03   4.4399838769E-05
    9      1.0501068600E-01  -1.6096509251E-02  -1.5983427000E-01  -4.7425584423E-02   3.3454402551E-03
   10      7.1955968786E-02   6.4760492124E-02  -6.7362259068E-02  -2.2288455534E-01  -2.2400422004E-02
   11      3.2210411467E-02   2.4782776915E-02  -1.0406177918E-02  -1.5281216117E-02  -1.2078087519E-02
   12     -3.5150832980E-02  -1.0240848240E-02  -3.1105329893E-03  -9.6310018494E-02  -1.3723906902E-02
   13     -4.9965397425E-02  -5.5753680742E-02  -3.4396086302E-02   2.3396442727E-03  -6.3718477163E-02
   14      1.4872958283E-01  -2.7198048758E-02  -1.1419820085E-02   2.1350654856E-01   3.1107183806E-02
   15      4.7489687562E-02  -2.6458846428E-03  -1.1856748144E-04   5.2007504740E-02  -2.4066196666E-02
   16      2.7366940721E-02  -2.2835600451E-02  -1.5362843030E-02   3.5723600366E-02   4.0431201166E-02
   17     -1.8231849366E-01   2.8237576240E-02   5.9366765787E-03  -2.2273175823E-01  -1.4814417367E-02
   18     -1.6975900966E-01   4.8334525923E-02   5.9930880779E-02   1.8624810019E-01   2.6675904964E-02
   19      8.7812903567E-03  -9.0386875126E-02   4.5006816845E-01  -3.5097744678E-02   1.7393103896E-01
   20     -1.2698504932E-02  -1.8807032968E-02   9.5851687138E-02  -4.9699946376E-03   3.4957247947E-02
   21     -2.2659596169E-01   2.6280009597E-02   6.1613882966E-02   3.0610350566E-01   1.0027177058E-02
   22     -6.4211597947E-02  -2.9733729292E-01   3.8014939839E-01   3.7535815075E-02  -1.4420277579E-01
   23     -8.6317744027E-03  -6.2340788433E-02   7.8695244770E-02   2.4981092963E-02  -2.7569431687E-02
   24      4.5090044818E-01   1.6461832369E-02   2.8710359420E-01  -5.2883467405E-02   2.3691532156E-01
   25     -2.5692193429E-02   4.2449401248E-02  -1.1385175473E-01   3.3511397314E-01   1.8827980753E-02
   26     -3.7784556012E-02   4.7287779810E-02  -3.5429793274E-02   2.9244135193E-02  -1.0628254214E-02
   27      3.2533353133E-01  -7.5372656549E-02   2.2294648328E-01  -1.4958210341E-01  -2.6311612895E-01
   28     -7.4351658120E-02   2.2354845538E-01  -7.2414480658E-02   1.4297137072E-01  -7.2745527027E-03
   29     -3.6854585849E-02   8.0979751035E-02  -3.6044230021E-04   1.9461123986E-02   4.1178481846E-04
   30      3.3971678153E-01  -2.2114249181E-01  -3.5779702075E-01  -3.9764068582E-02  -2.0357132270E-01
   31     -2.0328757059E-02   6.4561283306E-02  -3.4165178390E-02  -3.3061736056E-01  -7.6569765464E-03
   32     -4.9243033843E-02   1.0799875868E-02   1.4166577244E-02  -1.0781495340E-01  -8.2692463212E-03
   33      3.1899938273E-01   2.7947205055E-03  -2.3872606984E-01  -2.8569928199E-01   2.4452609081E-01
   34      1.5731740717E-01   9.7699474500E-02  -4.9645395465E-02  -1.4475226763E-01  -6.0944996590E-02
   35     -1.6240468265E-02   1.1877856373E-02  -1.2441055836E-02  -3.6119107246E-02  -2.0175916026E-02
   36      1.6643815551E-01   4.5607149550E-01   2.3626361268E-01  -4.0240197150E-01   2.1708472054E-01
   37     -6.0880400005E-02  -2.7673359528E-02  -2.2333243973E-02  -6.0792830602E-02   2.0933659871E-01
   38      2.8312953817E-01   2.1591670143E-01   1.1373611060E-01   1.3690174277E-01  -3.5426055427E-01
   39     -2.4955362542E-01  -5.3362955858E-01  -2.5959461863E-01  -4.6764617961E-02  -1.8240819398E-01
   40      5.9869981644E-02   2.3446111117E-01   1.0683202777E-01  -6.1641889739E-02   9.7502189404E-02
   41     -7.0574837254E-02  -3.2980551967E-01  -1.5699868905E-01  -1.0159675633E-02   4.1819724113E-01
   42     -8.6346301800E-02  -1.1514907518E-01  -5.8591748755E-02  -1.6094938478E-01   4.7689815712E-01
   43     -1.1725657724E-01  -2.0580145670E-02  -1.7873892852E-02  -1.1320763863E-01   1.8280123949E-02
   44      6.1735166561E-02   7.2528188303E-02   3.2833522895E-02   5.9792417555E-02  -2.0809099591E-01
                   20                 21                 22                 23                 24        
    0     -6.7040314059E-03  -5.0816913706E-03   3.5830135785E-02   6.8207452689E-03   3.9466466112E-03
    1     -1.6318064327E-02  -1.5453461171E-02  -2.1447108144E-02  -1.1955990413E-02  -1.9749892584E-02
    2      1.4190083021E-02   3.6875053735E-02   6.8357933373E-02  -6.0985134905E-02   9.8115342907E-02
    3     -2.0105687125E-02  -1.8343094726E-02  -2.3275183703E-02  -2.8277984103E-02   6.2639295157E-02
    4     -2.9203128166E-02  -9.1265652610E-03   3.7187318295E-02  -3.8323813948E-02  -8.2843096866E-03
    5      6.6929972808E-03  -8.2280189871E-02  -9.3591390846E-02   2.2579490193E-02  -2.9636486573E-02
    6      1.9441230233E-02   3.0948142393E-02  -4.2462974080E-02   4.3112682736E-03   8.5697655648E-03
    7      4.4695136426E-02   2.7212612479E-02  -1.1210445460E-02   1.0643119484E-01   4.8436855905E-02
    8      2.8811341507E-02   7.0685722412E-02   1.1521834199E-01  -4.3972667759E-02  -4.2554063347E-02
    9      1.6532728227E-02   4.7322118256E-03  -1.3629752035E-02  -1.4123599992E-03  -6.9617660044E-02
   10     -1.0533709592E-02  -7.9629319459E-03  -1.8709233231E-03  -5.0887572886E-02   8.5739621951E-04
   11     -6.3219280138E-02  -2.6594500334E-02  -8.5232076062E-02   6.1909585526E-02  -2.1686378087E-02
   12      2.2631724945E-02   7.1091333328E-02  -6.5982070213E-02  -3.0247808571E-02  -4.4983250146E-03
   13      4.0369856972E-02  -5.2721986372E-02   6.4347196915E-03   2.0833704372E-03  -1.4513494250E-03
   14      3.9616677933E-03   6.8655286198E-02  -4.9727543661E-02  -4.4004462203E-02  -3.1543673100E-03
   15     -1.1838563843E-02  -4.2040074343E-02   2.4932039210E-02  -2.5823092185E-02  -1.7001940436E-03
   16      5.3180788229E-03   4.4022977054E-02   1.6386643298E-02   2.2738526762E-02  -1.9435545146E-02
   17     -1.0086122846E-02  -2.2142712759E-02  -3.4538927794E-02   1.8317729651E-02   7.1659954095E-03
   18      5.7382660999E-02   7.6463894355E-02   2.1577774378E-01  -1.1131928046E-01   2.0633858913E-01
   19      2.0108362051E-01  -5.5364077521E-02  -1.9346947661E-02   4.2209873794E-02   1.6073748601E-02
   20      3.0187403040E-02  -3.6380052328E-02  -6.0995712324E-02   4.2194273521E-02  -3.8597932639E-02
   21     -6.5736334111E-02  -9.1025993187E-02  -1.3103581885E-01   1.5694407770E-01  -2.0017576204E-01
   22     -1.1114976398E-01   1.4386188335E-01   4.7328314360E-02   1.2255336032E-01   4.1944962668E-02
   23     -3.4178505184E-02   5.0322549442E-03  -2.9210167394E-02   4.8948776148E-02  -1.9572959326E-02
   24      2.2649829534E-01  -3.7264504592E-01  -1.3988278962E-01  -1.8551473694E-01   1.0839604430E-01
   25     -4.8736211114E-02  -2.1341725253E-01  -2.3438926867E-01   8.1879142808E-02  -9.8299574614E-02
   26     -1.0920418613E-02   2.8745379381E-02   2.7015713173E-02  -8.8415314368E-03  -1.6210187674E-03
   27     -3.1568681232E-01   2.6110789274E-01   2.7266766875E-01   8.2258565902E-02  -6.3906080050E-01
   28     -1.5090474129E-02   1.2493988438E-01   2.5389233958E-01  -1.2323306948E-01   1.0872347831E-01
   29      5.4743513937E-03   7.3115601756E-02   1.3876803140E-01  -5.6364867863E-02   4.5804160971E-02
   30     -3.4211688756E-01   1.4048812079E-01  -6.7570544225E-03   2.0722246564E-01   6.2936655649E-01
   31      1.7678277712E-01   3.6949951468E-02   1.7554051799E-01  -2.3803147847E-01  -3.3924564305E-02
   32      9.9285038487E-02   2.4270136740E-02   9.3733228204E-02  -1.0781534145E-01  -1.9572861567E-02
   33      3.7711881299E-01  -1.2700881283E-01   7.0573690675E-02   2.0634586125E-02  -1.1457420487E-01
   34     -2.1854291255E-01  -8.3532698053E-02  -3.0047192913E-01   1.1698269450E-01  -4.4308779256E-02
   35     -1.1544346449E-02   1.5127792078E-02   2.5307253916E-02  -1.7381997034E-02  -3.1719935246E-04
   36     -2.2083973092E-01  -1.7777239865E-01   3.3760590338E-01   3.1798920014E-01   7.0880652348E-02
   37     -1.1725016741E-01   1.1250397004E-01  -8.7948988039E-02  -1.1142408035E-01  -2.0957736841E-02
   38      1.5466361207E-01  -4.0585507927E-01   3.8352807800E-01   3.9395531165E-01   8.4336423548E-02
   39      5.5042872325E-02  -3.7555814280E-01   2.0969345134E-01  -5.5067445691E-02  -6.2389895314E-02
   40     -2.8150077140E-02   1.7560880576E-01  -1.0597853610E-01   2.0228145907E-02   2.6750331142E-02
   41     -3.5425742946E-01  -3.3975244353E-01   4.0681251018E-01  -7.3239528331E-02  -8.5068860141E-02
   42      1.3973462192E-02   2.5699779502E-01   1.2990857006E-01   5.0724402527E-01   1.2455441211E-02
   43     -2.5852073659E-01  -1.6155371757E-01  -6.4687481058E-02  -3.1468206893E-01   3.8037201768E-02
   44      3.7539724336E-01   1.4096997852E-01   3.0892559057E-02   2.9224632903E-01  -7.7884388934E-02
                   25                 26                 27                 28                 29        
    0      4.3849858667E-04   7.6705160449E-04  -7.3377291843E-02   2.1464314568E-02   3.8423666632E-03
    1      5.0741583025E-02   1.7304381946E-02  -7.9618310457E-02  -1.4117236648E-01   4.8412733679E-03
    2     -5.1295205954E-02  -7.9931672976E-03  -2.0698033423E-02  -4.2987786882E-02   8.8867401828E-03
    3      1.1355579437E-01   1.8474463198E-02   9.7074067596E-02  -6.4760654179E-02  -5.0241215858E-03
    4     -2.1659135392E-02   8.2810536933E-03  -2.0821838948E-02   2.6039301596E-02  -2.0892123121E-03
    5      1.6161243286E-02  -5.9132893776E-02  -8.8257089240E-03   1.0366274614E-02  -1.0811471019E-03
    6      1.3580639477E-03   1.0166014716E-03   5.0054010025E-02  -1.9352483513E-02   1.0639339014E-02
    7     -1.3259590016E-02  -1.1433338000E-03   6.0619666150E-02   5.2482727847E-02   3.6307709336E-03
    8      4.3700160277E-02   1.1273259138E-02   3.3018558444E-02   2.0455998412E-02  -3.3892799304E-02
    9     -1.0275251611E-01  -1.4725425592E-02   1.2364747672E-01  -6.8904988550E-02  -1.0364918162E-02
   10      6.7936582786E-03  -1.4565853970E-02  -3.3932479858E-03   1.2353979384E-02  -6.2367983211E-03
   11     -1.9513364626E-03   5.8500723617E-02  -3.6916491339E-03   3.5713552478E-03   1.1698067305E-02
   12     -5.9593573167E-03  -5.2822995002E-04  -5.3979787307E-02   2.8195854299E-02  -2.8093285837E-02
   13     -1.1515446008E-02   3.8482515915E-03  -2.2770188707E-02  -2.3014808921E-02  -7.4585712119E-02
   14      5.1159465596E-03   6.0126076798E-03  -2.5883844251E-03  -4.4535052159E-04  -5.3402446287E-02
   15      1.0545618952E-02  -2.8401399516E-03   1.4092503147E-02   1.9976534317E-02   4.6157421730E-02
   16     -7.4010751043E-04  -5.7244744838E-03  -6.7894670755E-03  -2.7233720655E-02   7.6785924581E-02
   17     -1.1513139182E-02  -4.4458336882E-03  -2.7878432320E-02   1.5068940885E-02   9.3246765185E-03
   18     -1.1485526815E-01  -1.0115212853E-01  -6.9483550482E-02   8.2571272488E-02   2.6650416396E-03
   19      4.8714922094E-02  -6.2575811539E-01   3.0810952812E-01   4.7298237403E-01  -7.2474760825E-02
   20      3.2177875468E-02  -1.2314988481E-01   8.4258237394E-02   9.6595046082E-02  -1.2803785095E-02
   21      8.9575037961E-02   8.7442408353E-02  -3.7367124517E-02   1.3965348331E-01  -7.3776381061E-03
   22     -2.7998877806E-01   5.1672406212E-01   3.5000733055E-01   5.2135943642E-01   3.2363859776E-02
   23     -3.9874389611E-02   1.1021212945E-01   6.3778108036E-02   1.1257249982E-01   6.0303264461E-03
   24     -6.6577520571E-01   8.8781577008E-02  -4.3495955480E-01   1.6071725161E-01   6.6634049543E-02
   25      1.1538393178E-01  -1.3381561471E-01   2.3407371592E-03   3.5295411095E-02  -2.7378829870E-02
   26      3.9982352925E-02  -1.2638083154E-02   3.2187345689E-02  -1.1437945942E-02  -1.4539203862E-03
   27     -9.3717158475E-02  -2.3055224189E-01  -3.7211582124E-01   2.1959007110E-01  -5.2493373217E-02
   28     -2.3597881635E-02   1.2809065650E-01   1.9047250414E-02   2.1771384924E-03   1.2564483150E-02
   29      2.7172616357E-03   4.4726659442E-02   4.2696349098E-03   7.1615371270E-04   8.4006011075E-03
   30      1.3443310558E-01  -2.2431523655E-01  -3.9047205078E-01   2.0329044538E-01   8.9932252845E-02
   31      1.5309137387E-02  -7.3049670444E-02   5.8665120974E-02   9.5067328705E-03  -2.4547101915E-02
   32      2.0033173592E-02  -7.8687129102E-03   2.6213312524E-02   1.4167441188E-02  -1.2393896162E-03
   33      5.9033010711E-01   3.5214331527E-01  -3.4031230932E-01   3.8846666308E-01  -1.5227562421E-02
   34     -4.7085404064E-02   7.9320925445E-02   5.0282238051E-02  -1.2145377007E-02   6.8624115916E-02
   35     -3.7060178122E-02  -9.5268190528E-03   1.7235522895E-02  -2.0814780522E-02  -1.7087264155E-02
   36     -8.2632595319E-03  -1.8778740991E-03   7.8174654449E-02   8.9488156960E-02   8.0967443747E-02
   37      2.7377347864E-03  -3.1925233380E-03  -2.9296162537E-02   4.4276695559E-02   9.1222164186E-02
   38     -2.1788152519E-02   1.9850363533E-02   1.0690640619E-01  -9.6107155549E-02  -3.3089510412E-01
   39     -1.7392486640E-02  -9.5398539827E-03  -1.4392530705E-01  -4.5108232087E-02  -2.5500101011E-02
   40     -1.1087380834E-03   6.4424745046E-03   4.7474343769E-02   1.7004964206E-02  -2.6442557899E-02
   41      4.4492067930E-02  -1.0054639500E-02   1.5117418212E-01  -7.5260202768E-02   3.4834424822E-01
   42     -1.4000087586E-01   1.8904620172E-02  -1.9429389376E-01  -2.8467991558E-01  -4.3543400236E-01
   43      4.7642749880E-02   2.1247478991E-02   7.3957835540E-02   1.6152987334E-01  -2.3393679685E-01
   44     -2.0475835533E-02  -5.2968498793E-02  -6.5440955667E-02  -1.2211469771E-01   6.7891260695E-01
                   30                 31                 32                 33                 34        
    0      1.6236548149E-02   9.1152545947E-03   6.6401098706E-02   9.3055062620E-03   6.3722656921E-02
    1      9.3263063006E-02  -1.7796560996E-03  -5.3606316378E-03   4.4308821272E-03  -5.9155779965E-03
    2      1.4736853886E-02  -1.4534858529E-03  -3.3723708306E-03   2.9476462955E-03  -2.9712406476E-03
    3     -9.4839195488E-02   4.8026015187E-02  -2.1796355662E-02  -1.7788274630E-02   1.7249621214E-03
    4     -6.4261548579E-02  -1.5916798033E-02  -3.2376808235E-02  -7.4126990193E-02   4.4684899363E-02
    5     -2.2826541266E-03  -7.9244635132E-03  -5.3415009826E-03  -1.7143109898E-02   9.8798978351E-03
    6      2.0004834382E-02  -1.5063048521E-01   5.1237396471E-02   1.2974970771E-03   2.9121203114E-02
    7      2.5172278074E-01   1.7309244310E-02  -1.6648704370E-03   2.2150056047E-02  -9.0743667655E-03
    8      6.4684840118E-02   2.0016906039E-03  -5.0301159951E-03   4.6207677268E-03   7.2962632435E-03
    9      4.5838292228E-02   4.3348568215E-02  -1.2687670104E-02   4.6219573000E-03  -7.4059735810E-03
   10     -7.9153652937E-02   1.5451107794E-02   4.7965499632E-02  -6.9436319348E-02  -3.9924128900E-02
   11     -2.7475900080E-02   1.4943976515E-03   1.0680194234E-02  -1.4903055920E-02  -8.4776123263E-03
   12     -1.7687883977E-04   2.4394379535E-02   2.8537383322E-03   2.7074169195E-04  -6.1767073483E-02
   13     -6.3374383703E-02  -6.2381222088E-03  -8.2598056992E-04  -2.4135224766E-03   5.7716727619E-03
   14     -6.2473205467E-03   1.2534403308E-02  -9.0706383555E-03   6.6193395642E-04   3.5822441770E-02
   15      3.4101273405E-02   1.6214417838E-03   3.8970395003E-03   4.8222816523E-04  -8.3050004793E-03
   16     -5.5257309301E-02  -4.9668161019E-03  -2.1345413659E-04  -4.6523082897E-03   3.3537078151E-03
   17      2.3525453776E-03   3.4564136503E-02  -8.3156597618E-03   4.0634307987E-04  -1.2092113012E-02
   18     -1.6648535097E-02  -5.2840398339E-02  -4.1731397593E-01  -5.6444886990E-02  -3.3015489206E-01
   19     -3.0112930539E-01  -5.7364918010E-03  -2.6000337040E-02  -3.9717392361E-02  -1.6715945139E-02
   20     -7.5656845671E-02   4.2778960966E-02   3.3715961986E-01   3.7202930896E-02   2.7867355962E-01
   21     -6.2086627503E-03  -5.7360686002E-02  -4.3601754847E-01  -6.7115751006E-02  -3.4596058925E-01
   22     -3.5798672563E-01   2.4038675525E-02   1.0725881035E-01  -2.4871410573E-02   8.3346359190E-02
   23     -5.9338315380E-02  -3.9052578959E-02  -2.9299896187E-01  -4.7298447570E-02  -2.4180732854E-01
   24      7.0853229001E-02  -6.9316730091E-02   5.7450769902E-02   4.3151182780E-02  -1.9627562607E-02
   25     -1.5580137627E-01   2.4371535067E-01   1.8099014494E-01   4.6627534777E-01  -2.8559035195E-01
   26      9.8545332663E-03  -8.5955911470E-02  -9.2665438175E-02  -2.1811717414E-01   1.3408723662E-01
   27      9.4768456020E-02  -6.2168076544E-02   5.0714181017E-02   4.8520043012E-02  -1.4342138625E-02
   28     -1.7834765076E-01   1.9723709355E-01   1.2542859944E-01   3.4298979315E-01  -2.0820194718E-01
   29     -9.4696621591E-02   1.9069281688E-01   1.5848415794E-01   4.0088222466E-01  -2.4380923067E-01
   30     -5.0439788292E-02  -1.1141953121E-01   2.4397548014E-03   4.7675643516E-02   3.7398116558E-02
   31     -9.7491558429E-02  -2.1193842158E-01  -2.1281635952E-01   3.0954754409E-01   1.9643651588E-01
   32     -4.3264055696E-02  -2.1399368532E-01  -2.3573338814E-01   3.4214332628E-01   2.1869612700E-01
   33      3.3794892729E-02  -7.4588922506E-02   3.0839950186E-02  -2.0721667550E-03   1.3656098521E-02
   34     -1.5958057705E-01  -2.7877806918E-01  -2.8299609664E-01   4.1093944107E-01   2.5954636527E-01
   35      2.7921519499E-03   1.2151360929E-01   1.3862680804E-01  -2.0224540320E-01  -1.2884604706E-01
   36      3.0126031758E-01   3.9515298671E-01  -1.8050357594E-01   2.3767394340E-02   2.4581626345E-01
   37      1.5662295997E-02   2.4752182013E-01  -1.1491265665E-01   1.5326733746E-03   1.8649433862E-01
   38      3.9653855021E-02  -2.6602105116E-01   1.0136743754E-01   8.6346460917E-03  -1.1549027795E-01
   39     -2.5087288597E-01   3.3985840885E-01  -1.5916341083E-01  -1.6247301372E-02   2.0668364384E-01
   40      8.6267934869E-02  -2.4446048893E-01   1.2089727022E-01   6.4367974950E-03  -1.9938238793E-01
   41     -1.0075925132E-01  -3.7417312858E-01   1.6201031789E-01  -1.4367211646E-02  -2.1724184881E-01
   42     -4.9622670714E-01  -2.3064187689E-02  -2.7444572803E-02  -6.1757421654E-04   1.9328170394E-02
   43      2.6955167519E-01  -7.7464917322E-03   1.2922686180E-02   1.4197526572E-02  -9.4213737612E-03
   44     -2.2860480386E-01   6.4643960084E-02  -1.6107588612E-02  -2.8699831307E-02  -1.1325502499E-02
                   35                 36                 37                 38                 39        
    0      5.9027318807E-02   5.2827419620E-02  -1.1379251245E-03  -1.8640138278E-02  -3.5964725240E-02
    1     -6.0250689178E-03  -6.4136736329E-03   1.8473729564E-04   9.2152570925E-04   4.3942336795E-03
    2     -3.0387406463E-03  -8.7645296190E-04  -2.1120067790E-05  -7.2519639197E-04   1.4881790684E-03
    3      6.8512808984E-02  -2.7141719156E-03   2.1915892989E-05   5.4797543434E-03  -6.0629641278E-03
    4      7.2294563020E-02  -1.4314404038E-02   1.6677772244E-03   4.0513485452E-02  -4.7651874214E-02
    5      1.0740351429E-02  -3.8773403456E-03   7.0338531647E-04   9.4197107755E-03  -9.5647981379E-03
    6     -3.1687127410E-01   5.0438815535E-04  -4.9709315161E-03   2.6215698787E-04   3.6796467082E-03
    7      4.1947148441E-02  -2.4855549721E-04   8.7735703305E-04  -1.5272720332E-03   3.1143632731E-05
    8     -7.3355435592E-03  -3.9082063897E-04  -9.5410269099E-04  -1.3410532397E-04  -4.6337711554E-04
    9      4.7053051148E-02   2.7059131818E-03  -4.7581818874E-04   5.1507625568E-03   3.4511717123E-03
   10     -8.2457217720E-02   3.2887041727E-02  -3.6377211046E-03   4.5036093825E-02   2.9966939530E-02
   11     -2.0017289720E-02   8.0530860867E-03  -3.7057193946E-04   1.1946166895E-02   8.6785852609E-03
   12      2.1085769145E-01   2.5191835944E-03   5.1654926063E-02   8.1765654205E-04   1.4253394422E-03
   13     -1.7373656480E-02   2.5010967069E-04   8.1579593297E-03  -4.3989290610E-04   3.1925448592E-04
   14     -9.4816229827E-02  -1.3860523266E-03  -3.0543971296E-02  -5.7716136879E-04  -6.3384877374E-04
   15      1.8456113464E-02   2.6888472957E-04   7.2002371213E-04  -6.8891449610E-05   3.8891891496E-04
   16     -1.3047836154E-02  -1.9420672356E-04  -1.0624309376E-03  -4.9071025776E-04   4.0814224679E-05
   17      6.6171456311E-02  -1.6550235023E-04  -2.8348004047E-04  -4.2030376275E-04  -3.2549092659E-04
   18     -1.8434351140E-01  -3.3233293381E-01   8.3690444019E-03   1.1704052996E-01   2.0796401085E-01
   19     -1.4256942322E-02   1.3584788766E-01  -3.4030726544E-03  -4.6366881993E-02  -8.4930199612E-02
   20      1.7706628236E-01  -4.6303820924E-01   1.1494200837E-02   1.6290660327E-01   2.9042900884E-01
   21     -2.0172712040E-01  -2.8748105601E-01   6.0521826862E-03   9.4216964465E-02   1.8321313905E-01
   22      5.6135239994E-02  -6.2623869661E-02   1.4379799589E-03   2.1590238131E-02   3.9686679504E-02
   23     -1.6094405042E-01   4.7538798343E-01  -1.0220783699E-02  -1.5550430680E-01  -3.0292821003E-01
   24     -7.8640487939E-02   1.6735636906E-02   2.3588409832E-04  -4.1159613102E-02   4.5416826996E-02
   25     -2.0354338771E-01   6.0494564159E-02  -5.8704458516E-03  -1.5802590617E-01   1.7539140140E-01
   26      1.3336190086E-01   1.6329808992E-01  -1.7704819357E-02  -4.3361524484E-01   4.7677296655E-01
   27     -7.0973115664E-02   7.5192817090E-03   2.9223132440E-04  -1.8501737174E-02   2.0690198180E-02
   28     -1.2416921164E-01   1.1320476401E-01  -9.8353968250E-03  -3.1229216540E-01   3.5957950744E-01
   29     -2.0894692017E-01  -1.1548382338E-01   1.1009836377E-02   3.2080147448E-01  -3.6632916725E-01
   30     -2.5181607201E-02  -1.2046709975E-02   3.5319745063E-03  -1.7657568827E-02  -1.1134701893E-02
   31      1.4287640001E-01  -2.4887899702E-01   2.6875979022E-02  -3.2798330147E-01  -2.0792775400E-01
   32      1.9681791877E-01   2.6491465684E-01  -3.0325448295E-02   3.5097884922E-01   2.2050726925E-01
   33     -3.2354805911E-02  -2.8647451841E-02   3.7165895874E-03  -4.0280061537E-02  -2.7018757395E-02
   34      1.9580425849E-01  -1.3918058958E-01   1.1075924720E-02  -1.8784395974E-01  -1.2394843514E-01
   35     -1.3633724282E-01  -3.5808600358E-01   3.0839190721E-02  -4.8578552051E-01  -3.1682760947E-01
   36     -2.9493024714E-01  -1.0119335790E-02  -1.7086511320E-01  -3.8907803901E-03  -7.7272713324E-03
   37     -3.0903935418E-01   2.7368040345E-02   5.4180920518E-01   1.4296828049E-02   1.5894121332E-02
   38      1.1488254848E-01   1.3478300855E-02   2.7764326133E-01   6.3371493676E-03   7.4894974022E-03
   39     -2.2262893523E-01  -2.0813354819E-02  -4.0624529651E-01  -4.8873519623E-03  -1.5484778210E-02
   40      3.2609852928E-01  -3.0361756361E-02  -6.4785968393E-01  -6.5708743613E-03  -2.0727105682E-02
   41      2.7943411189E-01   4.3369609041E-03   8.6639790524E-02   1.4308495246E-03   2.3971431159E-03
   42      3.7144600445E-02  -1.9542847891E-03   7.6035829799E-03  -1.3497419512E-03  -2.4871407803E-03
   43      1.1482937763E-02   1.9278424770E-03   1.4142924657E-02   3.0933986349E-03   6.0707554982E-04
   44      4.9114837255E-02  -6.4882177479E-04   1.6170727168E-02   8.1819808340E-04  -1.0865773459E-03
                   40                 41                 42                 43                 44        
    0      3.0811592557E-04  -2.3165868653E-04   1.7045069887E-03   3.0512558628E-05  -8.6314402687E-05
    1     -1.5801064308E-02   2.8305526750E-03  -1.1719213102E-02   1.2189020646E-04  -6.1137701497E-05
    2      7.6384438759E-02  -1.4246250166E-02   5.6275914384E-02   1.1314753008E-04  -1.1317449813E-04
    3     -6.6493116065E-04   1.4794525728E-03   1.5390190630E-03  -4.6052443247E-04  -3.0466059992E-04
    4      8.6423592663E-03  -1.4566657269E-02  -1.4090919225E-02   8.6667914410E-05   2.3947390402E-04
    5     -3.5750396285E-02   6.1798172631E-02   6.3262858099E-02   1.0893210173E-03  -3.5896088234E-04
    6     -2.7969580947E-04  -1.5168805514E-04   4.0202925059E-04   6.1822561302E-04  -1.6381957899E-03
    7      3.1032995335E-04   5.1046847167E-04  -3.8282039886E-04   5.9012143937E-04   2.5819605254E-03
    8     -8.7910995945E-04  -5.7989763115E-05   1.3929700906E-03   3.1782346342E-04  -1.6822682228E-03
    9     -6.8749788022E-04  -1.4304588612E-03   7.7265732104E-04   5.4624120556E-04  -1.9439694621E-04
   10      1.0446123142E-02   1.5156734212E-02  -9.5741073161E-03   4.2588782235E-04  -5.2165826913E-04
   11     -4.6668307596E-02  -7.0695992071E-02   4.4550656140E-02  -7.7464732442E-04   2.1322131691E-04
   12      2.6141963471E-05   1.6508823925E-04   1.7733512078E-04   9.7755541890E-03   3.0475209759E-03
   13      4.5586339219E-05  -7.2884169785E-05  -2.6880350439E-04   9.9701562380E-02   6.4723788095E-03
   14     -5.5340135097E-05  -2.7821925342E-04   1.8776488618E-04   2.2901471172E-02  -1.7204605900E-03
   15      1.5363550803E-04   1.7254904287E-04  -3.2963235646E-04  -1.7706753416E-03   1.7390364972E-02
   16     -7.2721749680E-05   3.6385689596E-04   1.6485304531E-04  -4.2693770252E-03   5.5690514044E-02
   17      6.0814504559E-04   6.6155928923E-04  -5.8339137076E-04  -2.1766257592E-03   4.2991951377E-02
   18     -3.1059680370E-01   5.8638952914E-02  -2.4134559010E-01  -3.2582874063E-04   8.7582360959E-05
   19      1.2413109259E-01  -2.0014773232E-02   9.6777948577E-02   3.8767724412E-04  -1.0471307277E-03
   20     -4.1991131777E-01   7.9512862653E-02  -3.2337103369E-01  -3.8982471086E-04  -1.9492822277E-04
   21      3.0441857562E-01  -5.6935498996E-02   2.2175804890E-01   3.5442661460E-04   1.7276718793E-04
   22      6.2828686628E-02  -1.5098027761E-02   4.4419295481E-02   1.7887073317E-04  -1.7408621236E-04
   23     -4.8814734006E-01   8.9311131870E-02  -3.5111208125E-01  -4.6615891510E-04  -2.3238968179E-04
   24      2.4025503842E-02  -4.0568495585E-02  -4.0657945784E-02  -2.4636408829E-03   1.5667828983E-03
   25      8.9097219235E-02  -1.5971719067E-01  -1.6551468968E-01  -3.2163627423E-03   7.1499597770E-04
   26      2.3718974451E-01  -4.2215001374E-01  -4.3487783231E-01  -6.8679189233E-03   2.1894150072E-03
   27     -1.2648058380E-02   2.0327428716E-02   1.8927526207E-02  -5.9471818596E-04  -9.4831206843E-04
   28     -1.8925189482E-01   3.3198967498E-01   3.3027401698E-01   1.4153602458E-04  -5.2064401349E-03
   29      1.8712669911E-01  -3.2612435186E-01  -3.2274083782E-01   5.2027898030E-04   4.5363530314E-03
   30     -1.2248674538E-02  -2.1301626905E-02   1.4294703494E-02   7.5116385886E-04   1.6914807152E-04
   31     -2.4915724318E-01  -3.7811207225E-01   2.3678445665E-01  -4.8260239815E-03   1.0943135872E-03
   32      2.5756308903E-01   3.8948587769E-01  -2.4324131527E-01   4.2315186732E-03  -3.1375928698E-03
   33      2.3748135566E-02   3.9854025705E-02  -2.5895124320E-02   2.9204912495E-04   1.7782571424E-03
   34      1.2118192982E-01   1.9052274951E-01  -1.1837296096E-01  -3.0460923334E-05  -4.7927844946E-03
   35      2.9585840153E-01   4.6194854875E-01  -2.8611875991E-01  -1.2940248003E-03  -4.3779602082E-03
   36     -1.9072389630E-03  -2.2087221396E-03   1.5569472808E-03   2.1632803436E-01   8.3183188132E-03
   37      3.3549732382E-03   6.3146686080E-03  -6.0389071340E-04  -6.6010170348E-01  -2.4521290746E-02
   38      2.3793753405E-03   4.1639303652E-03  -5.7144883637E-04  -3.3823288543E-01  -1.3497551036E-02
   39     -2.9645101431E-03   4.8451589936E-04   3.8115592477E-03  -3.3268952923E-01  -2.4622707407E-02
   40     -3.0488459644E-03   1.2890271915E-03   3.4863681382E-03  -5.2352866979E-01  -4.2697309614E-02
   41      9.2408793905E-04  -5.4488234363E-04  -1.1061574238E-03   6.6394620730E-02   2.2162085641E-03
   42      1.5031376629E-03   1.3286118197E-03  -2.6286601736E-03   1.7719203599E-02  -2.3799340892E-01
   43     -1.5381753302E-03  -8.2033727746E-03  -1.4969084511E-04   4.7718767277E-02  -8.0103401627E-01
   44      1.6035211040E-03  -5.0126613568E-03  -2.8255851573E-03   2.4579085308E-02  -5.4127960056E-01

#
# The atoms: label  mass x y z (in bohrs)
#
$atoms
15
 C     12.01100     -3.121260655398     0.299143647000    -0.068786031275
 C     12.01100     -1.356823364155    -1.961346754397    -0.593940923891
 C     12.01100      0.798220318968    -0.141918432657    -0.287238372356
 C     12.01100     -0.860581281388     2.112713817724     0.239617273781
 C     12.01100      3.494292594234    -0.459014477929    -0.710914971581
 N     14.00700      2.459289590685    -0.841872992662     1.853821337377
 H      1.00800     -4.318402161237     0.784236345577    -1.726831741177
 H      1.00800     -4.208231127629     0.065384524234     1.714737493920
 H      1.00800     -1.516505222472    -2.672639671205    -2.562846582824
 H      1.00800     -1.459246520614    -3.439301563737     0.897241968386
 H      1.00800     -0.757969152316     3.541535747582    -1.295029319576
 H      1.00800     -0.721119492704     2.892792765807     2.185657246493
 H      1.00800      4.039289611257    -2.265781634572    -1.625353447786
 H      1.00800      4.578428477264     1.328288499533    -0.928233476982
 H      1.00800      2.950240440278     0.757780179702     2.908477492718

$actual_temperature
  0.000000

$frequency_scale_factor
  1.000000

$dipole_derivatives
45
    1.1504171235E-01   -3.0732289528E-03    2.1736948509E-02
    5.9514458216E-03    2.2701688173E-02   -3.6046928154E-02
   -1.0630472861E-02   -2.9137929934E-02    1.5951508996E-01
   -7.1852787392E-02    2.9459756599E-02    3.1269677549E-02
    2.5634531605E-02    3.5692868868E-02   -1.9275278186E-02
    7.2524858089E-02    4.0439070377E-03    2.1165440072E-01
    2.2240441782E-01    2.3571399906E-02   -7.8038088372E-02
    5.4399302836E-02    6.0831869505E-02    3.3949326436E-02
   -1.8584457033E-03    1.4910613290E-02    1.5315856854E-01
   -1.0088148866E-01   -3.8251512658E-02    2.8328189533E-03
   -2.5978127840E-02    8.2641283098E-02   -2.1508221916E-02
    3.7767978733E-02   -8.3112341020E-02    1.8300055005E-01
    4.2198993131E-02   -5.2061046840E-03    1.6882689391E-02
   -6.1154454098E-02    2.1842369230E-01    3.5915204446E-02
    4.5595127461E-02    4.6838471537E-03    2.5535221886E-01
   -3.5049401069E-01    5.4397952145E-02   -4.7427916512E-02
    1.0870431202E-01   -2.1389950945E-01    1.2963719358E-01
   -2.3470501957E-01    1.0486852403E-01   -7.5181053490E-01
   -7.6976825028E-02    2.5533083641E-02   -5.9700140194E-02
    4.4887829382E-02    2.9099232486E-02    3.1733966410E-02
   -1.3889590479E-01    3.9317463251E-02   -6.0116658466E-02
   -5.5318397710E-02   -1.0359693010E-03    5.5353302738E-02
   -1.7298928771E-02    3.7487574410E-02    1.4807418938E-02
    1.4032663606E-01    4.8663616459E-03   -7.7362503573E-02
    3.6176420794E-02    4.3745541547E-03   -5.5872357958E-03
   -2.3306126824E-02   -5.3239666373E-03   -5.2467725120E-02
   -3.3636917926E-02   -1.2097270774E-01   -1.3640070396E-01
    4.1517398323E-02    9.8011819693E-03   -1.6277800774E-02
   -1.9045292271E-02   -5.1980852928E-02    1.4455964175E-02
    2.2794245529E-02    1.0084622757E-01   -5.6648861893E-03
    3.5943640502E-02   -2.3218811025E-02    2.5438866636E-04
    1.8449790954E-02   -9.5353385338E-02    7.2914891281E-02
    9.6404863213E-03    1.4300259356E-01   -4.6916883164E-02
    1.1399913863E-02   -1.3528929473E-02   -4.4355093861E-02
    6.9374115774E-03   -1.2865851670E-02   -1.5852820155E-02
   -1.9353969781E-02   -1.1128964937E-01   -9.2474838184E-02
    8.7916584659E-03   -4.3825129125E-03    5.3525721502E-02
    6.2453748327E-02   -4.5047503496E-02   -8.7711508628E-02
    5.7273943012E-02   -3.5326191247E-02    2.0949122196E-02
   -2.5146799669E-03   -3.4525797530E-02    5.9283139917E-02
   -1.1256768203E-01   -5.4768586084E-02    4.0929961611E-02
    4.9768584423E-02   -1.0072719435E-02    2.5677674533E-02
    1.4417864444E-01   -2.3785711899E-02    1.0208469549E-02
   -6.8278908373E-02   -8.0055904686E-03   -1.4177466480E-01
    3.1574586689E-03   -2.6221255793E-02    1.6084679616E-01

#
# The IR spectrum
#  wavenumber eps Int TX TY TZ
#
$ir_spectrum
45
      0.00   0.00000000   0.00000000     0.000000     0.000000     0.000000
      0.00   0.00000000   0.00000000     0.000000     0.000000     0.000000
      0.00   0.00000000   0.00000000     0.000000     0.000000     0.000000
      0.00   0.00000000   0.00000000     0.000000     0.000000     0.000000
      0.00   0.00000000   0.00000000     0.000000     0.000000     0.000000
      0.00   0.00000000   0.00000000     0.000000     0.000000     0.000000
     98.93   0.00007153   0.36148642    -0.014416     0.004006    -0.001327
    325.54   0.00062574   3.16221514    -0.017897     0.010299     0.013171
    410.37   0.00062567   3.16187834     0.015198    -0.008492     0.013141
    449.61   0.00142602   7.20652508     0.019569     0.011179     0.021951
    580.46   0.00040052   2.02405287    -0.005197     0.001379    -0.013653
    844.61   0.00062030   3.13474780     0.013492    -0.003584     0.005857
    870.77   0.00021467   1.08487018    -0.004713    -0.000396     0.007387
    881.22   0.00446194  22.54879492     0.010298    -0.007580     0.037637
    921.73   0.00001233   0.06233346     0.001667    -0.000695     0.000956
    995.15   0.00329025  16.62755954     0.006721    -0.007394     0.030527
   1010.03   0.00069956   3.53529469    -0.012383    -0.005182    -0.005996
   1022.51   0.00036553   1.84722646    -0.000530     0.010245     0.002513
   1051.27   0.00278532  14.07588504     0.000603    -0.000934     0.028733
   1094.94   0.00147273   7.44258964     0.019199    -0.005961    -0.003949
   1141.78   0.00184677   9.33280409     0.001678     0.003462     0.022135
   1171.16   0.00038211   1.93103638     0.006625    -0.002586     0.007158
   1177.24   0.00128284   6.48295418     0.011210    -0.003091     0.014313
   1212.79   0.00395628  19.99341585     0.024333    -0.004838     0.020062
   1281.80   0.00006271   0.31688643    -0.001434    -0.000366    -0.003616
   1290.15   0.00027737   1.40169448    -0.007021    -0.002320    -0.003523
   1298.85   0.00007479   0.37793417    -0.001874    -0.000750    -0.003727
   1311.97   0.00092696   4.68448234    -0.013349     0.004018     0.005114
   1323.72   0.00119969   6.06271985    -0.005362     0.009812    -0.012561
   1354.05   0.00241778  12.21847364    -0.007165    -0.005709     0.021755
   1399.46   0.00138946   7.02176024    -0.012498     0.000670    -0.012377
   1475.37   0.00064702   3.26976737    -0.011524     0.000591    -0.001924
   1493.86   0.00021184   1.07054870    -0.006364     0.000370    -0.001901
   1501.03   0.00103191   5.21485616     0.002655     0.014093     0.002978
   1529.73   0.00016521   0.83489368     0.004315    -0.000493     0.003852
   1588.51   0.00128458   6.49173086    -0.015827    -0.000603    -0.001224
   2929.33   0.00658190  33.26221267     0.025487     0.006398    -0.003260
   2932.26   0.00470167  23.76031504     0.017147     0.001337    -0.014303
   2935.91   0.01266769  64.01733455    -0.003880     0.035154     0.009778
   2945.45   0.00462382  23.36686691    -0.020225    -0.001410    -0.008880
   2997.29   0.00003404   0.17202547    -0.001609     0.000915    -0.000342
   3016.53   0.00077210   3.90185645    -0.000791     0.006794    -0.005753
   3028.25   0.01054567  53.29351033     0.002889    -0.005808     0.032321
   3052.99   0.00200886  10.15196070     0.000025     0.013690     0.004234
   3225.38   0.00014677   0.74169807     0.001433     0.003466    -0.000362


$end
