# Supplementary material for: Novel Sulfonium Reagents for the Modular Synthesis of Spiro[2.3]Hexanes and Heteroatom‐Containing Analogues: Synthesis, Application, and Evaluation as Bioisosteres
Source: Angew Chem Int Ed Engl. 2025 Dec 9;65(5):e21633. doi: 10.1002/anie.202521633 (PMC12851011; doi:10.1002/anie.202521633)
Supplement: Supplementary file 2 — Supporting information [file ANIE-65-e21633-s001.zip › Bioisostere-Analysis/DFT/20795050661291654218279767602/file.engrad]

#
# Number of atoms
#
 15
#
# The current total energy in Eh
#
   -250.779541727499
#
# The current gradient in Eh/bohr
#
      -0.000045046302
       0.000082277841
      -0.000312954586
      -0.000100840157
       0.000024940995
       0.000238246700
       0.000452778858
      -0.000106200229
       0.000029213345
      -0.000096858157
      -0.000058300880
       0.000237276229
      -0.000021865366
       0.000029839247
      -0.000110803903
      -0.000167541990
       0.000046047698
      -0.000097396031
      -0.000144324262
       0.000054742039
      -0.000094651833
       0.000193415961
      -0.000031365031
       0.000031296740
      -0.000012499431
       0.000156309603
       0.000002134501
      -0.000025106254
      -0.000033295709
       0.000098735378
      -0.000026045409
      -0.000151500515
      -0.000060735322
      -0.000001187704
      -0.000007071743
       0.000127695186
      -0.000063749439
      -0.000060115730
       0.000037930023
      -0.000033559183
       0.000064557089
       0.000068264336
      -0.000026600670
       0.000014049964
       0.000086646165
#
# The atomic numbers and current coordinates in Bohr
#
   6    -3.2150859    0.3170111   -0.0761975 
   6    -1.4215061   -1.9624509   -0.5643802 
   6     0.8162606   -0.2469074    0.0759341 
   6    -0.8877547    2.0948330    0.2007802 
   6     3.4976749   -0.4105017   -0.6759666 
   7     2.7113127   -0.9362855    1.9470868 
   1    -4.5117252    0.7857821   -1.6154172 
   1    -4.3036843    0.1320096    1.6710853 
   1    -1.4203319   -2.6156207   -2.5283299 
   1    -1.6402909   -3.5856192    0.6965191 
   1    -0.6300630    3.3890988   -1.3940325 
   1    -0.7827825    3.1774797    1.9636737 
   1     4.1808461   -2.0501842   -1.7125473 
   1     4.4938328    1.3484419   -1.0699649 
   1     3.1129193    0.5629134    3.0821350 
