# Supplementary material for: Novel Sulfonium Reagents for the Modular Synthesis of Spiro[2.3]Hexanes and Heteroatom‐Containing Analogues: Synthesis, Application, and Evaluation as Bioisosteres
Source: Angew Chem Int Ed Engl. 2025 Dec 9;65(5):e21633. doi: 10.1002/anie.202521633 (PMC12851011; doi:10.1002/anie.202521633)
Supplement: Supplementary file 2 — Supporting information [file ANIE-65-e21633-s001.zip › Bioisostere-Analysis/DFT/20795050661291654218279767602/file.inp]

! WB97X-D3BJ 6-31++G(d,p) opt
%pal
  nprocs 6
end
%maxcore 3000
%geom
  calc_hess true
  MaxIter 500
end
* xyz 0 1
C     -1.651700    0.158300   -0.036400
C     -0.718000   -1.037900   -0.314300
C      0.422400   -0.075100   -0.152000
C     -0.455400    1.118000    0.126800
C      1.849100   -0.242900   -0.376200
N      1.301400   -0.445500    0.981000
H     -2.285200    0.415000   -0.913800
H     -2.226900    0.034600    0.907400
H     -0.802500   -1.414300   -1.356200
H     -0.772200   -1.820000    0.474800
H     -0.401100    1.874100   -0.685300
H     -0.381600    1.530800    1.156600
H      2.137500   -1.199000   -0.860100
H      2.422800    0.702900   -0.491200
H      1.561200    0.401000    1.539100
*
