# Supplementary material for: Novel Sulfonium Reagents for the Modular Synthesis of Spiro[2.3]Hexanes and Heteroatom‐Containing Analogues: Synthesis, Application, and Evaluation as Bioisosteres
Source: Angew Chem Int Ed Engl. 2025 Dec 9;65(5):e21633. doi: 10.1002/anie.202521633 (PMC12851011; doi:10.1002/anie.202521633)
Supplement: Supplementary file 2 — Supporting information [file ANIE-65-e21633-s001.zip › Bioisostere-Analysis/DFT/20795050661291654218279767602/file.opt]

$orca_opt_file

$trust
    0.300000000000

$epredict
    0.000000000000

$ediffsc
  1000.000000000000

$ctyp
  3

$coordinates
 8 45
  -3.12126066   0.29914365  -0.06878603  -1.35682336  -1.96134675  -0.59394092
   0.79822032  -0.14191843  -0.28723837  -0.86058128   2.11271382   0.23961727
   3.49429259  -0.45901448  -0.71091497   2.45928959  -0.84187299   1.85382134
  -4.31840216   0.78423635  -1.72683174  -4.20823113   0.06538452   1.71473749
  -1.51650522  -2.67263967  -2.56284658  -1.45924652  -3.43930156   0.89724197
  -0.75796915   3.54153575  -1.29502932  -0.72111949   2.89279277   2.18565725
   4.03928961  -2.26578163  -1.62535345   4.57842848   1.32828850  -0.92823348
   2.95024044   0.75778018   2.90847749
  -3.18940185   0.30584013  -0.06184929  -1.38722007  -1.96052571  -0.59951326
   0.82225721  -0.15192635  -0.23268651  -0.89170318   2.12748192   0.22066863
   3.55594537  -0.46125339  -0.68149337   2.53174799  -0.86111518   1.87239873
  -4.40229237   0.78040672  -1.67028122  -4.29088903   0.08950300   1.67627004
  -1.56552965  -2.68516927  -2.53372062  -1.45135218  -3.45149531   0.83016658
  -0.81019803   3.55647070  -1.27947824  -0.71301083   2.94850760   2.11244127
   4.15780327  -2.19666791  -1.61195975   4.65075580   1.26351511  -0.95558726
   2.98270962   0.69642794   2.91500219
  -3.20872143   0.30856853  -0.05435110  -1.40360900  -1.95636301  -0.59660080
   0.82981660  -0.17586804  -0.15814898  -0.89810276   2.12058843   0.20341117
   3.56074670  -0.45240765  -0.66587280   2.57491851  -0.88854306   1.89453199
  -4.44213200   0.78064632  -1.64336038  -4.33545828   0.11128450   1.66491864
  -1.57850929  -2.68524714  -2.52528958  -1.45673560  -3.49091045   0.78306577
  -0.80783859   3.54282111  -1.29758153  -0.69172114   3.01273227   2.05796404
   4.21296067  -2.14382556  -1.63518028   4.65310543   1.26161016  -0.99300917
   2.99090224   0.65491360   2.96588096
  -3.21237903   0.31099939  -0.05338882  -1.41212770  -1.95671180  -0.58378723
   0.83025780  -0.20216977  -0.08014112  -0.89409867   2.10912042   0.19635504
   3.54465168  -0.43546908  -0.66761076   2.61680757  -0.91250487   1.91365670
  -4.45837092   0.78100720  -1.63416387  -4.35073986   0.12891886   1.66080751
  -1.55170576  -2.67265078  -2.52084411  -1.49446025  -3.52750896   0.75585356
  -0.76315545   3.50249521  -1.32953747  -0.69701391   3.07074494   2.01960125
   4.22118310  -2.09962800  -1.66934184   4.61026530   1.29076058  -1.02462168
   3.01050814   0.61259666   3.01754078
  -3.21492978   0.31429721  -0.06310200  -1.41699538  -1.95826670  -0.56906803
   0.82779623  -0.22476948  -0.00625112  -0.89032991   2.09873913   0.19895805
   3.52368920  -0.42031368  -0.67612956   2.66257470  -0.92819971   1.92803480
  -4.47214686   0.78271245  -1.63513356  -4.34871046   0.13884465   1.65534563
  -1.49996849  -2.65436763  -2.51650488  -1.55363450  -3.55216795   0.73974218
  -0.70350055   3.45315892  -1.35568024  -0.72852030   3.11562094   1.99660572
   4.20714326  -2.06793462  -1.70013037   4.55548897   1.32214574  -1.05193946
   3.05166592   0.58050072   3.05563078
  -3.21672042   0.31776571  -0.07852791  -1.42049270  -1.96045226  -0.55791678
   0.82256999  -0.24398813   0.06284681  -0.88820928   2.09163696   0.20518464
   3.50154491  -0.40911895  -0.68327796   2.70682094  -0.93711811   1.94094212
  -4.49165554   0.78607191  -1.63576932  -4.33088980   0.14038108   1.65331545
  -1.43657095  -2.63497478  -2.51457421  -1.62236455  -3.57142108   0.72177482
  -0.64076597   3.40535320  -1.37545003  -0.77342606   3.15509871   1.97948406
   4.18497261  -2.04716961  -1.72246299   4.50153681   1.34798546  -1.07579087
   3.10327206   0.55994989   3.08060010
  -3.21534610   0.31633951  -0.07094370  -1.42158916  -1.96095355  -0.56852416
   0.81704813  -0.24672253   0.07218471  -0.88752011   2.09494553   0.19623116
   3.49973270  -0.41098153  -0.67308678   2.70738389  -0.93695849   1.94850025
  -4.51713082   0.78487797  -1.60521011  -4.29977214   0.13077020   1.67916939
  -1.42408516  -2.61335396  -2.53283792  -1.63701006  -3.58695317   0.68906117
  -0.63356786   3.38805644  -1.40025640  -0.77796722   3.18294432   1.95540498
   4.18667342  -2.04970722  -1.70873680   4.49763939   1.34690943  -1.06717270
   3.10513315   0.56078706   3.08659486
  -3.21538735   0.31824949  -0.08309866  -1.42183411  -1.96363492  -0.55847800
   0.81679580  -0.24801148   0.08002326  -0.88791723   2.09341069   0.20663684
   3.49560301  -0.40864413  -0.68082110   2.71722436  -0.93643866   1.94457054
  -4.50372562   0.78741820  -1.62967730  -4.31191230   0.13519626   1.65917174
  -1.41670371  -2.62322166  -2.52015326  -1.64485923  -3.58165846   0.70863445
  -0.62446310   3.39129670  -1.38416269  -0.78846972   3.16985605   1.97385941
   4.17625299  -2.04786516  -1.71979831   4.48840186   1.35192447  -1.07631445
   3.12061638   0.56212260   3.07998546

# redundant internal coordinates
#  nbonds nangles ndihedrals nimpropers ncartesians
# bond  definitions A B
# angle definitions A B C
# dihedral definitions A B C D
# improper torsion definitions A B C D
# cartesian definitions A x/y/z
$redundant_internals
 16 33 54 0 0
   1   0   0
   2   1   0
   3   0   0
   3   2   0
   4   2   0
   5   4   0
   5   2   0
   6   0   0
   7   0   0
   8   1   0
   9   1   0
  10   3   0
  11   3   0
  12   4   0
  13   4   0
  14   5   0
   1   0   6   0   0
   3   0   7   0   0
   1   0   3   0   0
   6   0   7   0   0
   3   0   6   0   0
   1   0   7   0   0
   8   1   9   0   0
   2   1   9   0   0
   0   1   8   0   0
   2   1   8   0   0
   0   1   2   0   0
   0   1   9   0   0
   1   2   5   0   0
   3   2   4   0   0
   1   2   4   0   0
   1   2   3   0   0
   4   2   5   0   0
   3   2   5   0   0
  10   3  11   0   0
   2   3  11   0   0
   0   3  11   0   0
   2   3  10   0   0
   0   3  10   0   0
   0   3   2   0   0
   5   4  13   0   0
   2   4  13   0   0
   5   4  12   0   0
   2   4  12   0   0
   2   4   5   0   0
  12   4  13   0   0
   2   5   4   0   0
   4   5  14   0   0
   2   5  14   0   0
   8   1   0   6   0
   9   1   0   7   0
   9   1   0   6   0
   9   1   0   3   0
   8   1   0   3   0
   2   1   0   6   0
   2   1   0   3   0
   8   1   0   7   0
   2   1   0   7   0
   3   2   1   0   0
   3   2   1   9   0
   4   2   1   8   0
   4   2   1   9   0
   5   2   1   9   0
   5   2   1   8   0
   5   2   1   0   0
   3   2   1   8   0
   4   2   1   0   0
   0   3   2   5   0
   0   3   2   4   0
   0   3   2   1   0
  11   3   0   1   0
  11   3   0   6   0
  10   3   0   7   0
  10   3   0   6   0
  10   3   0   1   0
   2   3   0   7   0
   2   3   0   6   0
  11   3   0   7   0
  10   3   2   1   0
   2   3   0   1   0
  11   3   2   5   0
  11   3   2   4   0
  11   3   2   1   0
  10   3   2   5   0
  10   3   2   4   0
  13   4   2   5   0
  13   4   2   1   0
  12   4   2   5   0
  12   4   2   3   0
  12   4   2   1   0
  13   4   2   3   0
   5   4   2   3   0
   5   4   2   1   0
  14   5   4  13   0
  14   5   4  12   0
  14   5   4   2   0
   2   5   4  13   0
   2   5   4  12   0
  14   5   2   4   0
  14   5   2   3   0
  14   5   2   1   0
   4   5   2   3   0
   4   5   2   1   0
$energies
 8
 -250.7599964714803207
 -250.7718315643670906
 -250.7759840130429154
 -250.7779657134835816
 -250.7790399403037895
 -250.7795033713932753
 -250.7795379632246409
 -250.7795407556963028

$gradients
 8 45
   0.0254561127906000  -0.0018340521661383  -0.0010848097967007   0.0118736770014988
   0.0081197965115873   0.0172048185161428  -0.0104012895028537   0.0065470520286633
  -0.0521825991318506   0.0071245629841700  -0.0159495268977056   0.0190387969807655
  -0.0125115684013161  -0.0007569106779968   0.0031935880814003  -0.0211275404320600
  -0.0109635620838828  -0.0084451760876155   0.0003165502410058   0.0026058704278606
  -0.0149610139110962   0.0009083252695030  -0.0032510202109252   0.0147278762691493
   0.0026591678345505   0.0047699694871096  -0.0122659439417693  -0.0056445499063865
  -0.0042293948264262   0.0155147265238897   0.0025307285724243  -0.0013987543869120
  -0.0140542476310499  -0.0049223938432447  -0.0017647614083381   0.0148692966999733
  -0.0061969691576729  -0.0183148108766064  -0.0012447240145225   0.0004817491350291
   0.0192484630413935   0.0083873282988747   0.0094339569449325   0.0172362472291955
   0.0112617440747236
  -0.0000109328587193   0.0004047236854902   0.0003865051352010   0.0046789870053750
  -0.0075968423870641   0.0103069252561923  -0.0047639346270361   0.0067103803731025
  -0.0375783014861954   0.0045284233975179   0.0014706012739437   0.0154353836507611
   0.0052303260968460  -0.0013888564507163   0.0015698929787267  -0.0078248417454939
   0.0005833792853657   0.0035697067635290   0.0030106426938034   0.0002947807145416
  -0.0041847879978414   0.0023903738729128  -0.0011229742441018   0.0032486433663935
   0.0008289359047254   0.0041506197857881  -0.0030467712051472  -0.0021159487104730
   0.0023501542060433   0.0046604087728819   0.0002297814666656  -0.0033008337380996
  -0.0049289379528382  -0.0026275885670593  -0.0037715830893121   0.0034328540016498
  -0.0046184123848643  -0.0044750398158019   0.0023221568205580  -0.0027725322720449
   0.0043753374995563   0.0053632359667062   0.0038119114521235   0.0014143330798620
  -0.0005528800518075
  -0.0022011350219415   0.0001853331933974   0.0013410690040170   0.0015644500545387
  -0.0050858192694820   0.0052142221603871  -0.0005328828422757   0.0048526945151243
  -0.0223490281638708   0.0016905922547624   0.0017414539195288   0.0078761014488323
   0.0038239905785712  -0.0014797990538692   0.0041302056953376  -0.0044155846042526
  -0.0001982561088117   0.0027476104480198   0.0020133007062864   0.0000266808837651
  -0.0015798987337435   0.0005269016737611  -0.0002424744732835   0.0002281130408713
  -0.0007300027576284   0.0018203134095959  -0.0005957641583127   0.0003072841924812
   0.0017390412010490   0.0017649725270884  -0.0010161862324009  -0.0013179240603323
  -0.0014009494443568  -0.0002188564564065  -0.0025653725817207   0.0009766557603916
  -0.0018118016446782  -0.0009316977154057   0.0010162889782131  -0.0009872775088828
   0.0009614883223435   0.0018993110857460   0.0019391605584571   0.0005667540146097
  -0.0011996125251763
  -0.0005748692433788  -0.0002782449161503   0.0020056270844787   0.0002855019238000
  -0.0015553985291137   0.0026619367866272   0.0020777958961636   0.0029542152676443
  -0.0118402407792922   0.0001814230368397  -0.0001631103421777   0.0028446922759414
   0.0010516104779699  -0.0007802531595744   0.0035404659037518  -0.0032040654361714
  -0.0005167952811405   0.0021216676845670   0.0011360395851071   0.0000696658664277
  -0.0009622904845716  -0.0007215214441315   0.0001080600423340  -0.0004351883690827
  -0.0011601294914704   0.0004332181483109  -0.0002103297244837   0.0011164568306924
   0.0006053658794174   0.0008216241688037  -0.0011043707581318   0.0001424629199341
  -0.0003395140032888   0.0007487478335081  -0.0013060609018186   0.0005268059827852
  -0.0005072180984896  -0.0001714084492486  -0.0000902141857147   0.0000296327373932
   0.0002311653988636   0.0002452236268213   0.0005563353054260   0.0002510433355002
  -0.0007234419613360
  -0.0001581006716083  -0.0003004291407517   0.0016087406894195  -0.0000885958245758
   0.0002551732401946   0.0012080993718416   0.0031729157793367   0.0014394805402771
  -0.0051873233105164  -0.0003403849100735  -0.0010442561357229   0.0004935648223846
  -0.0002236255839813  -0.0003019882846421   0.0015766648413752  -0.0021652251732814
  -0.0003884255047462   0.0014056706453916   0.0006293418432449   0.0000219709191406
  -0.0004504068484086  -0.0008416214239640   0.0002076379143791  -0.0004990909841660
  -0.0008624413963500   0.0000709554173475  -0.0000337715645735   0.0009255881378186
   0.0001667027914283   0.0003857657591207  -0.0007278782249860   0.0003267293286050
   0.0000019924061347   0.0007204845277660  -0.0005982502840403   0.0002927628370110
  -0.0001467930993355   0.0001150441781975  -0.0003245427876171   0.0001264723319473
  -0.0000610075004815  -0.0001638506643359  -0.0001344368400270   0.0000944179473295
  -0.0000665752648166
  -0.0003297314274565  -0.0000561863336649   0.0003894737632792  -0.0001210711239465
   0.0010615013123020   0.0002387128649121   0.0027938542311653   0.0000550779589306
  -0.0005105882662883  -0.0004283204373157  -0.0010978126199991  -0.0003114375231169
  -0.0006538265998624   0.0000388336115242  -0.0002747062349089  -0.0010085127112157
   0.0000486939355905   0.0007775913693018   0.0001252654078732  -0.0000122042622369
  -0.0000177496323711  -0.0003602581973980   0.0001126793600877  -0.0001157095199000
  -0.0002332999523527  -0.0000234839151206   0.0000230976536408   0.0002721432513648
   0.0000227024160552   0.0001375964085879  -0.0001701977138187   0.0001106048651258
   0.0000374284268313   0.0002388428231603  -0.0001271687582646   0.0000986787946490
   0.0000272201583382   0.0001042166321612  -0.0002412139665695   0.0000516323746806
  -0.0000803708396449  -0.0001854499452105  -0.0003200624555198  -0.0001405660119740
   0.0002341394868627
  -0.0000921716680490  -0.0000516939858092   0.0003542976056049   0.0000162811470753
   0.0003302490483699  -0.0002554721549503   0.0001987607126057  -0.0000958308418523
  -0.0000187292760583  -0.0000723653396698  -0.0001912137044685  -0.0002297153003290
  -0.0001958758271884   0.0000037132689902   0.0000661203917497   0.0000578835577874
   0.0000621734214934   0.0002670392533574   0.0001266418261248  -0.0000477639495597
   0.0001775097668739  -0.0002459562172556   0.0000574618808288   0.0000054934185314
   0.0000190931075001  -0.0002561625457470   0.0000528757991467  -0.0000282387352217
   0.0000521621914322  -0.0000933132276381   0.0000566349369811   0.0002049789389305
   0.0001622297397376  -0.0000211433438069   0.0000653139314284  -0.0001266627736392
   0.0000972818667503   0.0000990960262144  -0.0000564423923477   0.0000410024169910
  -0.0001099770632882  -0.0001247271920559  -0.0000962689143750  -0.0001140396458206
   0.0001072825163129
  -0.0000450463021368   0.0000822778411578  -0.0003129545860060  -0.0001008401569174
   0.0000249409953931   0.0002382466995497   0.0004527788579658  -0.0001062002290578
   0.0000292133449936  -0.0000968581572100  -0.0000583008797149   0.0002372762289176
  -0.0000218653658794   0.0000298392469504  -0.0001108039031301  -0.0001675419900917
   0.0000460476980492  -0.0000973960314408  -0.0001443242624287   0.0000547420388356
  -0.0000946518328077   0.0001934159608548  -0.0000313650311949   0.0000312967402512
  -0.0000124994311177   0.0001563096027774   0.0000021345011890  -0.0000251062540824
  -0.0000332957086406   0.0000987353776179  -0.0000260454094359  -0.0001515005146387
  -0.0000607353222859  -0.0000011877041649  -0.0000070717425968   0.0001276951857409
  -0.0000637494386804  -0.0000601157301656   0.0000379300232619  -0.0000335591826375
   0.0000645570890328   0.0000682643359102  -0.0000266006699275   0.0000140499639278
   0.0000866461647471

$redundant_coords
 8 103
   2.9152775975491272   2.8370053135723046   2.9145875514014570   2.8482566958879723
   2.7475184214329000   2.7920752486537692   2.7987897727685298   2.1018035796292018
   2.1016908192936228   2.0995298052547766   2.1020150664659800   2.0993335901611800
   2.1012006879729270   2.0970519863960582   2.1016731141905471   1.9779339257343103
   1.9623061154674692   1.9612055118972762   1.6028950331867780   1.9828972550395094
   1.9623778141541472   1.9602119612371265   2.0079456759378402   1.9946120784210108
   1.9666465590177880   1.9567320161072703   1.5137654577295292   1.9691567050650474
   1.9531914120931357   2.3341779480743625   2.2845940910885099   1.6561593103236552
   1.0549383466761986   1.9846173784649395   2.0054680992997560   2.0114592246715013
   1.9611224103473419   1.9552701819714080   1.9649871292157166   1.5103608634550505
   1.9853871071358258   2.0086337347468777   1.9592419202348876   2.0061141608434148
   1.0591951353168083   2.1574156596037510   1.0274591715967865   1.8617707407304525
   1.9315247584632664   0.0433662177482231  -0.0042033832994138  -2.2666396698862989
   2.0052833798747596  -1.9678960396703042   2.0091320047527246  -0.0021302526658021
   2.3058025043351082  -2.0116170158399758   0.0021867019137024  -1.9806649920204602
  -1.0382942644201374   1.2866045086716060   0.0787591056317660  -2.2461396674599778
   2.0616107995659290   1.9776215420673819  -3.0137291045738168  -2.0359619687236217
   3.0078890850872471  -0.0021876575400516  -2.0211331700607031   2.2508526868397003
  -2.3099088523125579  -0.0465385286746692   1.9646609216045132   2.0107377956632404
  -2.0090771878784568  -0.0125176367981885  -1.9742482470931670   0.0021222624007256
  -0.0613699590908064  -1.3007042124595236   1.9724043520927639   2.2751627489028481
   1.0358284955341313  -1.8206231289994905   2.8153623458817352   1.7904810015022175
  -2.8245814686988204   0.1432811692038586  -0.1525002920209440   1.6681228369785452
  -1.6471998322983588   0.0358939541363534   2.5922397374968513  -1.8230176401356046
   1.8589115942719578  -1.8679279295471294   1.7015338644550140  -0.5367559236198606
  -2.3882272893507408  -2.2382897880748751   2.1934241533738308
   2.9450561691650701   2.8787815748495253   2.9457790797144781   2.8877141825964485
   2.7875009952253222   2.7805097721253484   2.8029790204523124   2.0696304338139031
   2.0690902714089572   2.0731764745437631   2.0666610028439671   2.0734253417920021
   2.0699801557647626   2.0590444813148259   2.0612044260799305   1.9277782457956567
   1.9749004736927298   1.9815778021025310   1.5868809360817426   1.9442554605391109
   1.9712630761229235   1.9808579793093093   1.9720527323365005   1.9702469622837449
   1.9678239396319328   1.9872162619309832   1.5337164448942371   1.9931387240390552
   1.9875898237562428   2.3391433083476540   2.2948873090030273   1.6312055702182169
   1.0411045149321183   2.0306272141448809   1.9654325360128189   1.9881290448152467
   1.9825948036431482   1.9900654598284295   1.9686733881841270   1.5305598673150171
   2.0243072384820993   2.0369466343372706   1.9839772684716834   2.0408590953747363
   1.0550733744359022   2.0827828753194138   1.0454147642217726   1.8696193390974301
   1.9224193456085044   0.0367843725860999  -0.0074991816038257  -2.2452106333209527
   2.0216518124069633  -1.9795384888655703   2.0447242578267710   0.0284013963751010
   2.2744958243032269  -2.0007495976356884  -0.0290218418324759  -2.0438355051469994
  -0.9957331936069047   1.2830092221752176   0.0656495224380440  -2.2130928933440774
   2.0804631857525671   1.9606073862504652  -2.9853624216898456  -2.0453240773376633
   2.9775236246162957   0.0290182612842922  -2.0381561501703365   2.2254788298539392
  -2.2732010277678616  -0.0380817186427794   1.9814686085125308   2.0001986946030819
  -2.0478673034514228  -0.0096404792711426  -1.9605124330586432  -0.0283169762961130
  -0.0407063925200430  -1.3010439977456703   2.0336359461019122   2.2483305354989875
   0.9879929302733608  -1.8530870251132585   2.7506280505263199   1.8025636850179940
  -2.7599353110859282   0.1230934534779848  -0.1324007140375934   1.7206863110756652
  -1.6794702315400067   0.0627655269258117   2.5756036005524408  -1.8110939283633585
   1.8738594552891710  -1.8964877782637868   1.7211444141397834  -0.5040547584446989
  -2.3721468666464238  -2.2251991725844826   2.1898940263933788
   2.9465879418592777   2.8897391351220856   2.9476797881081485   2.8965744193424396
   2.7914578335200000   2.7780827992204356   2.7868953191132686   2.0661823602770499
   2.0650291407377637   2.0692275324134202   2.0642524456418441   2.0697518022323700
   2.0683037362201722   2.0556834813285318   2.0586701666335965   1.9243413274661338
   1.9820898094038502   1.9972328822032364   1.5791949311531943   1.9138910329921115
   1.9765761654215557   1.9976804265689228   1.9379205405219213   1.9568319040131645
   1.9719794518229088   2.0084171671482149   1.5427399282690726   2.0182313845140860
   2.0243421559647130   2.3251929613914162   2.3016249158696520   1.6171881826727652
   1.0426066729962171   2.0764112658187273   1.9278435376491503   1.9761825333576137
   2.0062076274751783   2.0133492306793404   1.9748844642993177   1.5401223563089159
   2.0549476317005464   2.0550295725723373   2.0020320631319861   2.0687961768886907
   1.0480688135974192   2.0283706379803328   1.0509171669961572   1.8864987429662530
   1.9180482850818952   0.0463001683678641   0.0024459442355075  -2.2138361321245941
   2.0492605859358726  -1.9737884207512548   2.0823098904909827   0.0622213013718634
   2.2625822447279651  -1.9845933403285025  -0.0633866056987211  -2.1074550560164038
  -0.9274117925740721   1.3094718695962300   0.0601798358304010  -2.1767038263399008
   2.1042482861480840   1.9388465889928799  -2.9296449872656734  -2.0625667515721400
   2.9234422921262673   0.0633679738270571  -2.0672990943466010   2.1908785579986034
  -2.2572909895625131  -0.0463224012013830   1.9786852536329989   1.9851300013547091
  -2.0870867174637455  -0.0200900303625266  -1.9417122783378573  -0.0620790626293642
  -0.0294435805791753  -1.3266198440603549   2.0964911448200221   2.2155383034425311
   0.9183620399613528  -1.8795791111961191   2.6739166902883773   1.8088703078477106
  -2.6805018876152911   0.0791808021526205  -0.0857659994795343   1.7938131117165848
  -1.7296895056950887   0.0814124407449495   2.5653303295364607  -1.7983017448718452
   1.8797141856167954  -1.9195532327712796   1.7449732623756886  -0.4485809192383677
  -2.3544328717045389  -2.1935541816140569   2.1837791730993583
   2.9435932816242123   2.8914304231087904   2.9444923267846654   2.8968806841361663
   2.7870205002269524   2.7841335289709890   2.7697591491899001   2.0669428890927208
   2.0657898542879001   2.0698405773555506   2.0661122397157530   2.0705041396848038
   2.0706981533732534   2.0568385482733822   2.0598199037006935   1.9234071054756590
   1.9889228823969995   2.0012723013367002   1.5750185579343554   1.8991451491563411
   1.9829904812049273   2.0027348042595805   1.9189208905657189   1.9598360397574053
   1.9756202452483447   2.0099767803977828   1.5462297125322826   2.0314112691373745
   2.0600818765840319   2.3004897960719410   2.3020550539405003   1.6099461310294865
   1.0495687942412115   2.1174806064346141   1.9074777283704745   1.9800303496116836
   2.0188496357206906   2.0141178690335266   1.9803997217896327   1.5441231597899800
   2.0676836312260121   2.0603520864524847   2.0070244262398291   2.0837278421485581
   1.0406463116796043   2.0080811197529687   1.0513775476689775   1.9050120444305152
   1.9196394209628875   0.0746124417971687   0.0322603807173379  -2.1737995541229553
   2.0826932374200862  -1.9520800738393764   2.1146379812619358   0.0879454656253907
   2.2806723766374617  -1.9624873910773570  -0.0894626588650825  -2.1500819334895112
  -0.8502690136416572   1.3639293869752951   0.0771151625728123  -2.1370832380441414
   2.1377344371972411   1.9189049730731216  -2.8586366455798613  -2.0932781782382133
   2.8591613911081888   0.0894401109493483  -2.1017647939792181   2.1494308191440110
  -2.2747196616741525  -0.0752484826422495   1.9567412114141070   1.9639401070690097
  -2.1197740210786744  -0.0500403598878919  -1.9240235321203265  -0.0877843270223173
  -0.0435852441983978  -1.3743309820315828   2.1391330449891637   2.1764434858716983
   0.8456977480385139  -1.8899689861090785   2.6078166405375720   1.8049053862281912
  -2.6125271810103219   0.0195057056952558  -0.0242162461680059   1.8657527399410734
  -1.7853996805329351   0.0869728773524871   2.5593482808403811  -1.7908227670179617
   1.8777956443704489  -1.9330142593212436   1.7661500285114617  -0.3875474811125357
  -2.3437594916319369  -2.1536975096239970   2.1732757870361881
   2.9416179939134794   2.8915160090748375   2.9422224577560820   2.8970261545706619
   2.7847465864531893   2.7894692060845006   2.7572972573803445   2.0667101558440111
   2.0662295282151177   2.0697708425115287   2.0669241896649964   2.0703280826357400
   2.0716583006965092   2.0567794928296910   2.0596137195264506   1.9232892785968771
   1.9999185771706141   1.9943000810949363   1.5717638402604803   1.8944836179091049
   1.9942491242072449   1.9963567094110366   1.9111172135918775   1.9718416922078905
   1.9792150902752483   1.9997154374794281   1.5486610575782158   2.0335719218307133
   2.0946218071901463   2.2750959921016247   2.2951435748490607   1.6049993268856386
   1.0548510899363015   2.1526352054010780   1.9001437274134472   1.9919614522460212
   2.0227220263204231   2.0020216155007073   1.9836089530436756   1.5466275178961757
   2.0703461091953912   2.0594856877059438   2.0059169025435204   2.0917466435175429
   1.0348675845085551   2.0046847512995241   1.0518739791449367   1.9199062522467227
   1.9238712141078487   0.1142928966103733   0.0753601391206766  -2.1282594797533569
   2.1147587116221604  -1.9258742191936957   2.1448022167753749   0.1046351009713060
   2.3179125154844065  -1.9347634715301782  -0.1063360088814180  -2.1728246327788678
  -0.7746991037740918   1.4303593438586919   0.1118873156293645  -2.0931711320034196
   2.1783759395268145   1.9053022267679343  -2.7863373394234441  -2.1352228127645168
   2.7948748580799134   0.1063191053212949  -2.1340060488963006   2.1039671728222658
  -2.3134608612743257  -0.1167185122767420   1.9284935731842781   1.9367905793520925
  -2.1496523788299093  -0.0927751761753179  -1.9096589594288755  -0.1044402933688893
  -0.0775978550901700  -1.4306854914253242   2.1639440629956419   2.1319844296648993
   0.7788967933297433  -1.8914848092163390   2.5516767392923008   1.7971620075587245
  -2.5606986612210378  -0.0428617511122221   0.0338398291834848   1.9253246383998239
  -1.8400237586709460   0.0849465037653461   2.5533035791860406  -1.7883752893219740
   1.8733217930873205  -1.9415064386715706   1.7817008485275936  -0.3335097794631719
  -2.3457545936391617  -2.1152106279907654   2.1557298650128311
   2.9404973739630331   2.8918725365456455   2.9409311699974907   2.8986497367444617
   2.7858350663537097   2.7922930298472779   2.7491949398345064   2.0663424331012328
   2.0669107804669871   2.0697215846105990   2.0672647122514798   2.0701411835496888
   2.0717781048512385   2.0567423013095425   2.0594819899231536   1.9228121105284364
   2.0148773762802810   1.9798393834846211   1.5701878180387230   1.8947401275446722
   2.0092278236226857   1.9816506938602612   1.9076146767923672   1.9882138553961903
   1.9843622674114358   1.9849272032754552   1.5497429359311625   2.0299510090852988
   2.1277576953745037   2.2503848511167845   2.2826219694920944   1.6018169759239673
   1.0574762940443017   2.1823206642867174   1.8981481867522929   2.0075061872717979
   2.0220512738478758   1.9859158647646886   1.9864092261848549   1.5473432697035723
   2.0699020857543555   2.0571466731898935   2.0029422891458819   2.0967884045581906
   1.0307279272986489   2.0062884385980300   1.0533884322468428   1.9295654998130163
   1.9282810236396999   0.1620468228024255   0.1270717425606336  -2.0769725800127565
   2.1463191621223752  -1.8978467422420289   2.1776664887991761   0.1177729237547220
   2.3660911453758158  -1.9014744958070191  -0.1195567661555983  -2.1859840792836485
  -0.7050584908688707   1.4966007129491761   0.1545999128545753  -2.0470592909634684
   2.2210272259826258   1.8955420240778937  -2.7201572811023622  -2.1823388085414122
   2.7360287864108854   0.1195454619296394  -2.1649090362205867   2.0533991011958124
  -2.3638580954512234  -0.1664299372960563   1.8984472324671313   1.9033773861002250
  -2.1823797629241937  -0.1440290569593551  -1.8968601624104795  -0.1175025931610062
  -0.1217465292101885  -1.4865642414374751   2.1801377412608631   2.0844408742980556
   0.7196231620707667  -1.8905094403012048   2.5013221703079629   1.7891233512055758
  -2.5206569710758098  -0.1022303453648418   0.0828955445969947   1.9734049848982005
  -1.8913536965704176   0.0799521446703329   2.5462792594826533  -1.7891037884462306
   1.8690559331165641  -1.9478022592507023   1.7912598021348709  -0.2868853275260877
  -2.3597885084880779  -2.0781451296609594   2.1321369965566368
   2.9412946027949864   2.8914689701259664   2.9416994461218740   2.8990256481293675
   2.7891229910217952   2.7887608268783910   2.7514278035254955   2.0659489790283923
   2.0671989825389616   2.0698215137842055   2.0668337547994158   2.0701207942480617
   2.0713367014476334   2.0566673125311987   2.0594421783685140   1.9226818601212972
   2.0199864174245250   1.9741445530819177   1.5716971322587454   1.8949849987089080
   2.0141262769627635   1.9753837218496468   1.9064113975653141   1.9957479570070347
   1.9865201210853936   1.9802314199194087   1.5464496908841112   2.0293062859734046
   2.1344773412921074   2.2453450225169460   2.2791066202154600   1.6039344594523053
   1.0548317487193948   2.1863602271652143   1.8969298643831494   2.0147582858617925
   2.0225822551088832   1.9816924978901016   1.9874577367023456   1.5438105145365049
   2.0697946886829444   2.0566037533347838   2.0020293964731142   2.0975608046982397
   1.0317001571789131   2.0063542162074528   1.0550607476914855   1.9291665766882156
   1.9287638480867186   0.1887792654068909   0.1532444145549090  -2.0499713892201061
   2.1656087361941960  -1.8788259163583934   2.1980237065713850   0.1304185248061010
   2.3919950691819061  -1.8819457968331859  -0.1324225724690386  -2.1981221470976031
  -0.7064149953729406   1.4960000577382031   0.1542904770857387  -2.0481245760254052
   2.2199900517143036   1.8826481069708381  -2.7214856748128184  -2.1837292562798432
   2.7383843690229499   0.1324132647553856  -2.1839477690307709   2.0264924667757040
  -2.3900132407061085  -0.1930563328300032   1.8796887385431087   1.8833978251289876
  -2.2028305741744920  -0.1704644411004019  -1.8827156189983729  -0.1300855028013810
  -0.1227619901998259  -1.4838336720766212   2.1933805308354022   2.0843271671459851
   0.7232554852691914  -1.8909741930437309   2.4925738882260950   1.7880538589903394
  -2.5167376532723260  -0.1115833669194199   0.0874196018731887   1.9783937949169197
  -1.8996372259097600   0.0785116132978552   2.5434864580969228  -1.7903024275171371
   1.8688140408149936  -1.9493964215655253   1.7909770458628576  -0.2785236664334496
  -2.3672035256997512  -2.0695007122963078   2.1250047356169768
   2.9410568143508127   2.8918007321966726   2.9414726156847997   2.8990231611130555
   2.7893897349084535   2.7887491214727937   2.7499267799765441   2.0668430675400495
   2.0667321010130659   2.0696016106161568   2.0671996400656107   2.0699177090960075
   2.0716418721442889   2.0566486421513099   2.0595306126179600   1.9229087360923514
   2.0211716690225101   1.9716741820446533   1.5724152483818561   1.8967310307919036
   2.0152172615696342   1.9726149294923849   1.9090190715019115   1.9960373153420758
   1.9844860292743292   1.9784331742177534   1.5468923540200661   2.0290866198294557
   2.1366951314648226   2.2435497304148617   2.2771316865218583   1.6043952503171777
   1.0550788139768323   2.1882457159661692   1.9004156464467892   2.0138456541840255
   2.0214912508479386   1.9801455258491174   1.9860409065840983   1.5443587301507073
   2.0681653884938651   2.0556647746172438   2.0010650118730369   2.0961562178348587
   1.0310296630621683   2.0095282839053112   1.0554841765507925   1.9281894958181514
   1.9286201613122054   0.1844451372526620   0.1482842455162113  -2.0559314647827547
   2.1576957305188573  -1.8851129746253121   2.1915441389740025   0.1219860270960280
   2.3886608475516273  -1.8874254579066183  -0.1238514372398668  -2.1895899414357611
  -0.6946268245843661   1.5101097731584376   0.1673289210248135  -2.0374076767179918
   2.2330674252207081   1.8888587680010189  -2.7073370298252524  -2.1972188985927361
   2.7242915789328221   0.1238417796192162  -2.1745643579842140   2.0338496894849891
  -2.3865419949895998  -0.1883895821765345   1.8863816775338489   1.8885732255933556
  -2.1964596687731648  -0.1643027233280768  -1.8897050656771468  -0.1216884090627812
  -0.1373998258587990  -1.4990746555128254   2.1836608523531531   2.0724195632904867
   0.7107447336364586  -1.8891764557356758   2.4905963796451496   1.7872156787760980
  -2.5144670192916738  -0.1161967930226641   0.0923261533761398   1.9815026091118155
  -1.9034124717987615   0.0774238633911665   2.5444645421845631  -1.7907275640979858
   1.8681514274891513  -1.9479932008970382   1.7900064552256343  -0.2768767332916262
  -2.3710877842261722  -2.0668831885172612   2.1220910677277800

$redundant_gradients
 8 103
  -0.0142990540311010  -0.0181865144784968  -0.0149519626851875  -0.0178413900613565
  -0.0183843836297405  -0.0000884155213942  -0.0073498438051129   0.0122203294504259
   0.0123908318070613   0.0096889338621770   0.0142597084532676   0.0094361265099822
   0.0127897886658481   0.0146991896803307   0.0157625511008603   0.0222929367309448
  -0.0026067640026453  -0.0032884964532215   0.0041736757427671   0.0060783705415333
  -0.0020804043516783  -0.0032299638891446   0.0038532363504146   0.0046217739473988
   0.0010620648858149  -0.0037867567383644  -0.0057882288207584  -0.0023947487696772
  -0.0063311744710207  -0.0034351223630000  -0.0030769613892889   0.0072769998838750
   0.0053060789602388  -0.0082335849849929   0.0044104939955580   0.0043631564448760
  -0.0018018324976223  -0.0044772051965586   0.0005811720601937  -0.0056790481984508
  -0.0054285820417430  -0.0045283596155099  -0.0033888398216606  -0.0050642356927508
   0.0007383065683982   0.0108378282384460  -0.0060443855286370   0.0008743801346103
   0.0021574501584975   0.0017494786640244   0.0008057877429533  -0.0025415847599263
  -0.0016087304827656   0.0026823329411851  -0.0047402872046553  -0.0038074329274946
   0.0050968511669040  -0.0013929147017757   0.0039118740091557   0.0086409483184464
  -0.0035040467860363   0.0029131521397544   0.0010833811252723  -0.0053338178005183
  -0.0036456931840183   0.0022237493926558  -0.0018159221695363   0.0019920131613624
   0.0021651092412835  -0.0039141049859278   0.0017095280400998   0.0031032388535707
  -0.0057922032518388  -0.0020379638403898  -0.0034316746538607   0.0014323402130909
   0.0051865796245399  -0.0006510005578783  -0.0017194840314555   0.0037928688110690
  -0.0021885959869475  -0.0020154999070265  -0.0080947141342377   0.0041866341158347
   0.0043597301957558   0.0041593713212749   0.0071940114525574  -0.0014177987393084
  -0.0070256499338357   0.0016168413919741  -0.0014484798732524  -0.0056078511945273
   0.0030346401312825  -0.0038084728091408   0.0030608004066363  -0.0011357662952364
  -0.0026727065139044   0.0041965667018727  -0.0019721494760178  -0.0016948260777108
  -0.0024611981022371   0.0002773233983070  -0.0004890486262193
  -0.0029304200097154  -0.0042227526529999  -0.0030100832485227  -0.0042625335144216
  -0.0037369180288903   0.0004483185455812  -0.0008289439126412   0.0015531979267377
   0.0015731074880702   0.0013276163657316   0.0015978749175372   0.0012915506435456
   0.0014124442288538   0.0013674584446222   0.0014820773342559   0.0017351353895752
  -0.0007858288216586  -0.0014013638386772   0.0008963645848005   0.0027516731752448
  -0.0005670429385702  -0.0014966030394357   0.0026340490355610   0.0017797766059279
  -0.0000011394485671  -0.0022080374265847  -0.0013649133774822  -0.0019053334847517
  -0.0025395898160713  -0.0003075419803586  -0.0007865587529519   0.0019208455100329
   0.0011163051970310  -0.0033932319608424   0.0029489616132108   0.0016182946922351
  -0.0017028829554372  -0.0024957376184166  -0.0002000135782374  -0.0013242390726776
  -0.0028222135436536  -0.0020265584328670  -0.0017955495885796  -0.0026360666625764
   0.0003468486842078   0.0054654601471883  -0.0014631538812388  -0.0005783849460686
   0.0007390031279182   0.0004364666903632   0.0002656042026596  -0.0015752477980862
  -0.0012029929721352   0.0008087215163142  -0.0025903617779280  -0.0022181069519771
   0.0022773186911090  -0.0007495097771823   0.0022504484186690   0.0046705580276748
  -0.0030006087140904   0.0004041037020878   0.0009986258946272  -0.0024060865215510
  -0.0014214837143786   0.0012658456114966  -0.0020160059069180   0.0007246874521024
   0.0021241727021490  -0.0022493150205419   0.0013137215925690   0.0018822712318686
  -0.0026957624445280  -0.0005746529215354  -0.0011432025608350   0.0006586129420843
   0.0027797224650768  -0.0002388382911240  -0.0010207976363183   0.0022111728257772
  -0.0015199356469922  -0.0001204503969457  -0.0044939381196365   0.0019532048363260
   0.0033526900863725   0.0023739277509445   0.0046783567524591  -0.0008245171804628
  -0.0046508046996903   0.0014799118210518  -0.0014523597682830  -0.0038262875192275
   0.0023044290015146  -0.0019730499843144   0.0013014998504346  -0.0009093138010577
  -0.0010637361832567   0.0022108136514923  -0.0014949767430660  -0.0025447668461935
  -0.0012460713703153  -0.0010497901031275   0.0002489053727507
  -0.0004263643678475  -0.0007925693030522  -0.0003416966534778  -0.0008869188188291
  -0.0003587720633930  -0.0000418419064912  -0.0002289418411442   0.0000178717375602
  -0.0000777184960817  -0.0000170081840129  -0.0001188579533866   0.0000634190166295
  -0.0002589981481725  -0.0002872753178052  -0.0000182230771725   0.0002046507122473
  -0.0000065081945498  -0.0004649625789017  -0.0001117136928467   0.0008987916166210
   0.0000307109495752  -0.0005840173297227   0.0012716576435376   0.0001016094661177
  -0.0002564261629975  -0.0006216717172092   0.0000119168005611  -0.0008863718052670
  -0.0011109563715451   0.0005658547017453  -0.0000333462950691   0.0002190867700479
   0.0001037777260151  -0.0014060146904520   0.0014025533460746   0.0000179320389873
  -0.0008615761304884  -0.0006628968069505  -0.0003305205044464   0.0000141281890898
  -0.0009015279237662  -0.0005184871289353  -0.0005169879074466  -0.0009355167042875
  -0.0000113416885640   0.0017351822921934  -0.0000924360374511  -0.0007084312180655
   0.0000409521427017  -0.0003551786459118  -0.0003762603899242  -0.0011214308649660
  -0.0010996315700358  -0.0003333793509817  -0.0010808922292636  -0.0010590929343334
   0.0003899918291300  -0.0003357217542218   0.0010661985605606   0.0020124865948263
  -0.0020154238433609  -0.0006733917312415   0.0000619347049484  -0.0012800974071710
  -0.0008843533293173   0.0006704544827069  -0.0016196797655072   0.0006874326217386
   0.0015193143592016  -0.0010677165995908   0.0011844178532525   0.0012387824611338
  -0.0005583366120964   0.0003241206299408   0.0002697560220595   0.0002265946593288
   0.0011090519013661   0.0003563252190966  -0.0005807235936147   0.0010546872934848
  -0.0002530361296537   0.0005788456078094  -0.0020081853509830   0.0011744256277147
   0.0020063073651777   0.0008697673268835   0.0023428910288959  -0.0002084042801217
  -0.0023441467035208   0.0012647194218907  -0.0012659750965156  -0.0021357424233991
   0.0014731237020123  -0.0006301550044132   0.0004919128119469  -0.0003918322044683
  -0.0002383227999449   0.0008837450164152  -0.0008837199909065  -0.0020337897178348
  -0.0004919355391312  -0.0011500697269283   0.0003917844517753
  -0.0001517211462824  -0.0002859730377625  -0.0000451869482923  -0.0004607294779517
  -0.0003702802356028   0.0001784475611372  -0.0005885610974836   0.0000673966672536
   0.0000188784626078   0.0001335522375848   0.0000267112407548   0.0002826845841358
  -0.0000832743386904   0.0000204436200613   0.0001772818065637  -0.0001032189427432
   0.0001032439418715  -0.0000294736730843  -0.0002427506083836   0.0001427679301131
   0.0000760919299522  -0.0001079338250436   0.0004591065940031  -0.0003872517068564
  -0.0001877176839229   0.0000802797324727   0.0001734399828904  -0.0002409574783204
  -0.0007362212706841   0.0004431628573594   0.0001229339330862  -0.0000525688327199
   0.0002735893869493  -0.0006906912806478   0.0004938944891769  -0.0004231857902826
  -0.0003316044172909   0.0001014870925682  -0.0001503251750808   0.0001948879638016
  -0.0000319845123387   0.0000308544119650  -0.0000017909228360  -0.0002398611337700
  -0.0002038781845963   0.0002270974547666  -0.0000697112023531  -0.0003386786612549
  -0.0000932833376863  -0.0005613332590726  -0.0006220895434328  -0.0008210767889653
  -0.0008083941022708  -0.0005486505723781  -0.0004271226877459  -0.0004144400010514
  -0.0003623460135401  -0.0002281354422134   0.0004088305283472   0.0006688253593912
  -0.0010795166820153  -0.0007124183241455  -0.0005509386378294  -0.0009180369956991
  -0.0008109334688734   0.0003017270015215  -0.0009724131551895   0.0008865545639727
   0.0008553901572262  -0.0004120571255077   0.0008501037866258   0.0008372559223382
   0.0003291519119170   0.0005714369539651   0.0005842848182527   0.0001533334323614
   0.0003956184744096   0.0005949708802900  -0.0003628642698428   0.0004084663386971
   0.0005293226666572   0.0004981582599107  -0.0007692890228231   0.0009357474196375
   0.0009045830128911   0.0001274231092580   0.0009890138179925   0.0000205431025896
  -0.0008709652867248   0.0008821338113240  -0.0007640852800564  -0.0008915083893144
   0.0008615907087345  -0.0000729683625961   0.0002946673901290  -0.0000467059707126
  -0.0000262623918835   0.0003413733608416  -0.0003700725965383  -0.0011979137685635
   0.0000872213598175  -0.0008278411720252   0.0004572939563558
  -0.0001193945334330  -0.0002933611001357  -0.0000482196917796  -0.0004751300854241
  -0.0006399852991671   0.0003176991599129  -0.0006598764068751  -0.0000325345548301
   0.0000166802468577   0.0000539766825670   0.0000495482450535   0.0001590796684348
   0.0000008132553798   0.0000296963725870   0.0000540769596689   0.0000044412831556
   0.0001213040484918   0.0001584721582675  -0.0004037116145452  -0.0001462524129659
   0.0001172743855273   0.0001534269306338   0.0001859009614942  -0.0004125046180309
  -0.0001683593475027   0.0001398855799301   0.0002980662472223  -0.0000543232022086
  -0.0004478058834213   0.0002663390613662   0.0001563702024157  -0.0002014928202233
   0.0004058635211799  -0.0002801311782409   0.0001840129080753  -0.0004116463364423
  -0.0001600166778376   0.0001329440943143  -0.0000896488899284   0.0003336499248572
   0.0001776031892921   0.0001108324712175   0.0001234289353198  -0.0000120677680993
  -0.0002071201578005  -0.0001549309368438  -0.0001987433633794   0.0000250094652994
  -0.0000200346336604  -0.0004436795564087  -0.0004601330251187  -0.0004994753106104
  -0.0004522716857069  -0.0003964759315052  -0.0001802154897934  -0.0001330118648899
  -0.0004043372709169  -0.0001408732043017   0.0001201280453040   0.0001242498495979
  -0.0003782735534847  -0.0003606066422407  -0.0006379135869567  -0.0006555804982007
  -0.0006420353912506   0.0001065829383539  -0.0003647284465345   0.0008031044611048
   0.0003088391849744  -0.0001228479000167   0.0004496454244469   0.0004911123536080
   0.0004199069398093   0.0004572732887558   0.0004158063595947   0.0001304600980680
   0.0001678264470145   0.0004537460046615  -0.0002145320155074   0.0001263595178534
   0.0007030741681463   0.0002088088920160  -0.0002228781929751   0.0007114203456140
   0.0002171550694837  -0.0000914203890781   0.0002708841858576   0.0000661475387491
  -0.0001051451262729   0.0004284521136847  -0.0002627130541000  -0.0001712926650220
   0.0003623045749357   0.0000607777825843   0.0002114421461988   0.0000852098393008
  -0.0000244320567165   0.0001262323068980  -0.0000109815779284  -0.0005843804967251
   0.0004375872045512  -0.0005733989187967   0.0004485687824796
  -0.0000441198837606  -0.0002480230886306  -0.0000284727115115  -0.0002953816073874
  -0.0005010451391579   0.0003606520146314  -0.0004087096716586  -0.0000620053301332
   0.0000726074944122   0.0000016876617200   0.0000347754043865   0.0000359091070299
   0.0000142770952667   0.0000596479279055   0.0000027794832770  -0.0000423569872576
   0.0001435464352115   0.0001478456707696  -0.0004680799574873  -0.0001752012894226
   0.0001667680332786   0.0001873002390808   0.0000986181028587  -0.0002415193642357
  -0.0001135512698211  -0.0000254370674202   0.0003881983515280  -0.0000893228924357
  -0.0001133418706940   0.0001350509804754   0.0001234653031614  -0.0003149672912929
   0.0003433782758143  -0.0000018195539571   0.0000932114160083  -0.0002169773158554
  -0.0001289678592979  -0.0000535481651094  -0.0000741252589173   0.0003976610690906
   0.0001427261937992   0.0000640988744872   0.0001169217420567   0.0000662379670993
  -0.0001405349505890  -0.0001755485075626  -0.0002028433252254   0.0002058661059072
   0.0000663934867020  -0.0001792769450066  -0.0000787942981626  -0.0001280746400536
  -0.0001016194314196  -0.0001528217363726  -0.0000437207102056  -0.0000172655015717
  -0.0001299966031156   0.0000055596316853   0.0000076592648806  -0.0000319062875868
   0.0001518416510760   0.0000577360962885  -0.0003902839350295  -0.0002961783802420
  -0.0003507183825621   0.0000621992672007   0.0000973016487559   0.0004561355260610
  -0.0000963925907516  -0.0000084365002916   0.0000782128510280   0.0001227251198657
   0.0001459159690000   0.0001769245450095   0.0001324122761718   0.0000289604334326
   0.0000599690094421   0.0000917165438561  -0.0001061769439257   0.0000154567406044
   0.0004680989793200  -0.0000844291374925   0.0000035269529674   0.0003583950824270
  -0.0001941330343856  -0.0000944629354252  -0.0001506619020749   0.0000495981782342
   0.0002300492614500  -0.0000066007884156   0.0000859881477906   0.0001804510832158
  -0.0000561989666497   0.0000357800115415   0.0000881887020371   0.0000769028978134
  -0.0000411228862719   0.0000112858042237   0.0001576880488663  -0.0001791515814609
   0.0004689920483396  -0.0003368396303272   0.0003113039994733
   0.0000981346213223  -0.0000037605483849   0.0000773646072571   0.0000824310968773
  -0.0000160895065226   0.0001508490865633   0.0001064684010285  -0.0002178214023241
   0.0001116001995415   0.0000444537813951  -0.0001017198166709   0.0000266355492262
  -0.0000930220985355  -0.0000050865654914  -0.0000394323423533  -0.0000505272446053
  -0.0000333601816687   0.0000803626261628  -0.0000432956455011  -0.0000741304729115
  -0.0000177650417338   0.0001068029010338  -0.0000863271904651  -0.0000156360425035
   0.0001308272878491   0.0000444468894166   0.0000271822442467  -0.0000716036692941
  -0.0000154195045507   0.0000024661043685  -0.0000057016225127  -0.0000111666117052
   0.0000445368838734  -0.0000037708339102  -0.0001111813627537   0.0000229719400454
  -0.0000523367624905   0.0000443197891323   0.0001245727670372   0.0000056633089839
   0.0000629988603145   0.0000458293713486   0.0000418397793565   0.0000560108264806
   0.0000164926284269  -0.0001294608578208  -0.0000610295123003   0.0000880939829347
   0.0000468442235707  -0.0000564137157055  -0.0000268775687433   0.0000104779437467
   0.0000632579453379  -0.0000036337141143   0.0000293308319134   0.0000821108335047
  -0.0000937692281955  -0.0000080246805765  -0.0000830588602243  -0.0000131843024059
   0.0001044825153261   0.0000090875612210  -0.0000390235536598   0.0000563714004453
  -0.0001088981114782   0.0000822106516992  -0.0000607869965974   0.0001195182010788
   0.0000585551810979   0.0000840617811051  -0.0000954199523108  -0.0000293506005454
   0.0001099039995178   0.0000619670938118  -0.0000041022579536   0.0000359308951206
  -0.0000120060105854   0.0000185863051606  -0.0000641377557485  -0.0000780753623508
   0.0000684965014166   0.0000075334814358   0.0000330400814430  -0.0000286813357748
  -0.0000896443557557  -0.0000618396298005  -0.0000744321783384   0.0000329933406119
   0.0000552707880268   0.0000204007920740  -0.0000395621823857   0.0000222774474148
  -0.0000125925485379   0.0000380868610192  -0.0000474737306688   0.0000043290257627
   0.0000337578352565  -0.0000518027564315   0.0000648120044668   0.0000386325852578
   0.0000796113678870  -0.0000261794192090   0.0000147993634202
  -0.0000610789129774   0.0000064774044008  -0.0000727012811008  -0.0000349871520709
  -0.0000800062947053  -0.0000410271720245  -0.0001287265662915   0.0001784206625982
  -0.0000894713460673  -0.0000373929924003   0.0000833487895523  -0.0000365056251294
   0.0000862944730094   0.0000199446843921   0.0000357232491584   0.0000507830717492
   0.0000605308203934  -0.0000649310994724  -0.0000421286308156   0.0000370724813125
   0.0000592345379827  -0.0000672958201047   0.0000695911926959  -0.0000117220472664
  -0.0001021651995445  -0.0000517392988505   0.0000623041408795   0.0000200621416722
   0.0000153544078529   0.0000260311089449   0.0000501765223575  -0.0000803365557234
   0.0000265495361043   0.0000036302089880   0.0000865412756844  -0.0000254323562097
   0.0000150380042841  -0.0000690896387327  -0.0001044975200309   0.0000797226248321
  -0.0000158179914566  -0.0000201302013481  -0.0000101930991921  -0.0000287290541046
  -0.0000284563978569   0.0000563725333737   0.0000019068617526   0.0000163084228082
   0.0000094071825697   0.0000280953355174   0.0000514737592056   0.0000068499921657
  -0.0000536156098316  -0.0000323702664799  -0.0000178917025910  -0.0000783573045883
   0.0000727191025572   0.0000267320644488   0.0000814699015955   0.0000303063287072
   0.0000000019237524   0.0000417390103765  -0.0000291538435251  -0.0000708909301492
   0.0000220097293632  -0.0000114307579168   0.0000929025832648  -0.0000248624132358
  -0.0000787911548196  -0.0000810490055406   0.0000595122269991  -0.0000021334669292
  -0.0000878197073430  -0.0000423172256373   0.0000193284682910  -0.0000306581285760
   0.0000148443531297  -0.0000476359486349   0.0000092531295993   0.0000764900470580
   0.0000281858794646  -0.0000257428621192  -0.0000280007128402   0.0000654397219041
   0.0000115109803203   0.0000202482283096  -0.0000039317056156  -0.0000119614016499
   0.0000022378156232  -0.0000361413355751   0.0000344474455827   0.0000141992172731
  -0.0000241799339252  -0.0000318229733436   0.0000334069525452  -0.0000034615221324
  -0.0000283614512112   0.0000368684746776   0.0000150200681963  -0.0000299621610180
   0.0000823645613724  -0.0000449822292143   0.0000673444931760

$hessian_approx
 45 45
                  0          1          2          3          4          5    
      0       0.571376  -0.018374  -0.002622  -0.099380   0.065046   0.014738
      1      -0.018374   0.399518  -0.043176   0.080518  -0.136291  -0.010743
      2      -0.002622  -0.043176   0.602948   0.022579  -0.017649  -0.104312
      3      -0.099380   0.080518   0.022579   0.416727   0.044251   0.018302
      4       0.065046  -0.136291  -0.017649   0.044251   0.582006  -0.011043
      5       0.014738  -0.010743  -0.104312   0.018302  -0.011043   0.625202
      6      -0.116348   0.027880  -0.035151  -0.147044  -0.124099   0.027251
      7       0.013410  -0.009421  -0.004317  -0.117008  -0.141115  -0.000440
      8      -0.000805  -0.002749   0.013871  -0.022498   0.004570  -0.093644
      9      -0.139231  -0.085476  -0.010084  -0.008339  -0.005443  -0.000255
     10      -0.067732  -0.104970   0.007261  -0.004990  -0.055973  -0.015744
     11      -0.005496  -0.001494  -0.093526  -0.001731  -0.022478   0.035738
     12       0.011168  -0.005491  -0.000387  -0.019199   0.016259   0.006998
     13      -0.002054  -0.000685  -0.000373  -0.008681   0.005580   0.017205
     14      -0.008372  -0.000405   0.014014   0.002837  -0.004034  -0.002060
     15       0.006011  -0.006246   0.019573  -0.016809   0.006833  -0.044311
     16      -0.005036   0.000868  -0.002047  -0.006067  -0.003298  -0.022397
     17       0.017529  -0.006576  -0.000696  -0.022118   0.001041  -0.021110
     18      -0.121115   0.026007  -0.095027  -0.010892   0.005826  -0.017519
     19       0.028868  -0.061060   0.041113   0.014570  -0.007913   0.024878
     20      -0.097921   0.038773  -0.193471   0.000281   0.005060  -0.005630
     21      -0.122319  -0.008882   0.089854  -0.006548  -0.003516   0.024953
     22      -0.013063  -0.054558   0.025473   0.012926   0.002868  -0.026103
     23       0.106873   0.022658  -0.227028   0.000265   0.003608  -0.002612
     24       0.002083   0.004696   0.028197  -0.051391  -0.005828  -0.019595
     25      -0.008679  -0.002481  -0.030913  -0.008559  -0.083244  -0.053762
     26      -0.003699  -0.000492   0.003893  -0.017107  -0.070102  -0.266334
     27       0.001235   0.014630  -0.022154  -0.052002  -0.008765   0.009198
     28       0.003789  -0.016017   0.020503  -0.010716  -0.164921   0.117569
     29      -0.004830  -0.000429  -0.008677   0.010228   0.115567  -0.172253
     30       0.000535  -0.018827   0.027051  -0.000427   0.001809  -0.004134
     31       0.006342  -0.011958   0.016697  -0.000627  -0.000307  -0.016850
     32      -0.000267  -0.006797   0.014086  -0.000539   0.003748  -0.009294
     33      -0.002217  -0.005789  -0.030352  -0.001512  -0.001599   0.000250
     34      -0.004817  -0.004252  -0.009880   0.003575  -0.002312  -0.005041
     35      -0.010687   0.008193  -0.014718   0.004960  -0.005420   0.004470
     36       0.004678  -0.002059   0.004965   0.000044   0.004008  -0.009465
     37      -0.000112  -0.000680   0.003390   0.001322  -0.001247  -0.004655
     38      -0.002090   0.001085  -0.001160   0.002272  -0.002528   0.003537
     39       0.004641  -0.001816   0.000208  -0.002749   0.003103  -0.000434
     40       0.001891   0.001167  -0.006090  -0.000419   0.000259   0.005309
     41      -0.004746   0.002179  -0.004185   0.000597  -0.001324   0.009062
     42      -0.001160  -0.000566   0.002521  -0.000587   0.001906  -0.005071
     43       0.000439   0.001003  -0.000683  -0.000180   0.005623   0.002478
     44       0.002402  -0.000135  -0.000671   0.001554   0.001351  -0.001352
                  6          7          8          9         10         11    
      0      -0.116348   0.013410  -0.000805  -0.139231  -0.067732  -0.005496
      1       0.027880  -0.009421  -0.002749  -0.085476  -0.104970  -0.001494
      2      -0.035151  -0.004317   0.013871  -0.010084   0.007261  -0.093526
      3      -0.147044  -0.117008  -0.022498  -0.008339  -0.004990  -0.001731
      4      -0.124099  -0.141115   0.004570  -0.005443  -0.055973  -0.022478
      5       0.027251  -0.000440  -0.093644  -0.000255  -0.015744   0.035738
      6       0.687662  -0.016704  -0.007831  -0.095254   0.091141   0.078398
      7      -0.016704   0.525415   0.042758   0.099064  -0.178323  -0.032849
      8      -0.007831   0.042758   0.344988   0.015998  -0.031165  -0.108088
      9      -0.095254   0.099064   0.015998   0.397249  -0.002863   0.009471
     10       0.091141  -0.178323  -0.031165  -0.002863   0.588129  -0.004464
     11       0.078398  -0.032849  -0.108088   0.009471  -0.004464   0.618947
     12      -0.248840   0.015876   0.055334  -0.014342  -0.008789  -0.014507
     13       0.020310  -0.080070  -0.008961   0.011232   0.007470  -0.019038
     14       0.037053  -0.011619  -0.036825   0.002631   0.006748   0.001025
     15      -0.078386   0.042752  -0.051126  -0.014568   0.011940  -0.044575
     16       0.002565  -0.071841  -0.012542   0.018708  -0.009122   0.039403
     17      -0.048690   0.021778  -0.107536  -0.007313   0.003897  -0.023723
     18       0.020454  -0.003000   0.000418  -0.013167   0.004210  -0.026550
     19      -0.007743  -0.001386  -0.001680  -0.012059   0.005043  -0.013995
     20       0.036615  -0.006451   0.007107  -0.003300  -0.002984  -0.022693
     21      -0.005625   0.002854  -0.006031  -0.010618  -0.003782   0.032833
     22      -0.001964  -0.003136   0.000379  -0.009799  -0.002298   0.017376
     23       0.009333  -0.001161  -0.002287  -0.004830  -0.003698   0.004723
     24       0.004089  -0.006669  -0.030294  -0.000847  -0.001716  -0.002164
     25       0.004665  -0.000671  -0.027278  -0.000428  -0.005158   0.018364
     26       0.005889   0.001334  -0.009263  -0.000831  -0.004030  -0.004461
     27       0.000118  -0.016997   0.022105  -0.001618   0.000313  -0.001088
     28       0.034104  -0.013182  -0.000577  -0.003499  -0.006486  -0.008010
     29      -0.033219  -0.002034   0.011803   0.002046   0.006005   0.012605
     30       0.001747   0.012799  -0.019473  -0.049119  -0.006682   0.003155
     31      -0.012714  -0.019284   0.035813  -0.005353  -0.157776   0.101044
     32       0.006289  -0.002907  -0.000132   0.008115   0.115142  -0.195751
     33      -0.004178   0.006643   0.024063  -0.050675  -0.004517  -0.014950
     34      -0.028499  -0.009200  -0.011095  -0.003169  -0.081244  -0.078656
     35      -0.055507   0.002662   0.014725  -0.014270  -0.075121  -0.246492
     36      -0.001179   0.024641   0.022470  -0.001371  -0.003358  -0.007205
     37      -0.007076  -0.005158  -0.004671   0.001586   0.003245  -0.004218
     38      -0.005345   0.011894  -0.006247   0.000093   0.000066   0.006487
     39      -0.004912  -0.031682   0.016117  -0.000006   0.000344  -0.009269
     40       0.012330   0.006151   0.000307  -0.001693  -0.000492   0.006508
     41      -0.010048  -0.007081  -0.013172   0.001226   0.000880   0.011864
     42      -0.011085  -0.025856  -0.018898   0.001786  -0.003624   0.004416
     43       0.006520   0.001248   0.016572  -0.000844  -0.001998   0.003137
     44      -0.005006  -0.011771  -0.014027   0.001149  -0.002889   0.002489
                 12         13         14         15         16         17    
      0       0.011168  -0.002054  -0.008372   0.006011  -0.005036   0.017529
      1      -0.005491  -0.000685  -0.000405  -0.006246   0.000868  -0.006576
      2      -0.000387  -0.000373   0.014014   0.019573  -0.002047  -0.000696
      3      -0.019199  -0.008681   0.002837  -0.016809  -0.006067  -0.022118
      4       0.016259   0.005580  -0.004034   0.006833  -0.003298   0.001041
      5       0.006998   0.017205  -0.002060  -0.044311  -0.022397  -0.021110
      6      -0.248840   0.020310   0.037053  -0.078386   0.002565  -0.048690
      7       0.015876  -0.080070  -0.011619   0.042752  -0.071841   0.021778
      8       0.055334  -0.008961  -0.036825  -0.051126  -0.012542  -0.107536
      9      -0.014342   0.011232   0.002631  -0.014568   0.018708  -0.007313
     10      -0.008789   0.007470   0.006748   0.011940  -0.009122   0.003897
     11      -0.014507  -0.019038   0.001025  -0.044575   0.039403  -0.023723
     12       0.529586   0.048286  -0.152448  -0.060265  -0.009707   0.055633
     13       0.048286   0.613098   0.089789  -0.040471  -0.061454   0.028376
     14      -0.152448   0.089789   0.366619   0.041805  -0.009311  -0.176893
     15      -0.060265  -0.040471   0.041805   0.237612   0.052548   0.062516
     16      -0.009707  -0.061454  -0.009311   0.052548   0.401981   0.112309
     17       0.055633   0.028376  -0.176893   0.062516   0.112309   0.443313
     18      -0.016893   0.001148   0.012836  -0.002544   0.002825  -0.013525
     19       0.005637   0.000419  -0.003696   0.000888  -0.000378   0.004570
     20      -0.019953   0.003634   0.010594  -0.007431   0.002133  -0.015843
     21       0.010906  -0.001820  -0.011128  -0.002305   0.002246   0.008788
     22      -0.000451   0.001389   0.001380   0.000600  -0.000047  -0.000390
     23      -0.005188  -0.000817   0.002334  -0.001873   0.000157  -0.003989
     24       0.000753   0.000522   0.001659  -0.003574  -0.003189  -0.002211
     25       0.010289  -0.000317  -0.007491  -0.006257  -0.001183   0.005617
     26       0.000478  -0.000124   0.000746  -0.004099  -0.000816   0.007860
     27      -0.000553  -0.001627   0.000595   0.001432  -0.000447  -0.001179
     28      -0.013883  -0.000748   0.009959  -0.008532   0.005254  -0.010103
     29       0.012062  -0.002463  -0.007247   0.011860  -0.002288   0.007425
     30       0.000098  -0.001848   0.001297  -0.002288   0.005226  -0.000494
     31      -0.008514   0.004587   0.005200   0.010589  -0.005210  -0.006904
     32      -0.004189   0.002282   0.005320  -0.003167  -0.001671   0.004387
     33       0.002347   0.003757  -0.000313   0.003329  -0.002467   0.001778
     34       0.008599  -0.002328  -0.007029   0.006106   0.000023   0.010087
     35       0.021657  -0.003695  -0.015894   0.019301   0.000428   0.024218
     36      -0.076068   0.049755   0.032308  -0.002339  -0.003223  -0.000385
     37       0.054738  -0.244940  -0.093137   0.000197   0.011033   0.003001
     38       0.031643  -0.088779  -0.086389   0.010018  -0.022542  -0.016222
     39      -0.121689  -0.099153   0.019904  -0.004134   0.000503  -0.007205
     40      -0.110298  -0.236412   0.013390  -0.005315  -0.002792  -0.002653
     41       0.019189   0.004877  -0.051499   0.027054   0.027835  -0.005223
     42       0.003031   0.020698   0.019010  -0.061879  -0.054500  -0.043462
     43      -0.002383  -0.005560   0.009939  -0.066046  -0.263705  -0.164267
     44      -0.006477  -0.021887  -0.023821  -0.035234  -0.108711  -0.115938
                 18         19         20         21         22         23    
      0      -0.121115   0.028868  -0.097921  -0.122319  -0.013063   0.106873
      1       0.026007  -0.061060   0.038773  -0.008882  -0.054558   0.022658
      2      -0.095027   0.041113  -0.193471   0.089854   0.025473  -0.227028
      3      -0.010892   0.014570   0.000281  -0.006548   0.012926   0.000265
      4       0.005826  -0.007913   0.005060  -0.003516   0.002868   0.003608
      5      -0.017519   0.024878  -0.005630   0.024953  -0.026103  -0.002612
      6       0.020454  -0.007743   0.036615  -0.005625  -0.001964   0.009333
      7      -0.003000  -0.001386  -0.006451   0.002854  -0.003136  -0.001161
      8       0.000418  -0.001680   0.007107  -0.006031   0.000379  -0.002287
      9      -0.013167  -0.012059  -0.003300  -0.010618  -0.009799  -0.004830
     10       0.004210   0.005043  -0.002984  -0.003782  -0.002298  -0.003698
     11      -0.026550  -0.013995  -0.022693   0.032833   0.017376   0.004723
     12      -0.016893   0.005637  -0.019953   0.010906  -0.000451  -0.005188
     13       0.001148   0.000419   0.003634  -0.001820   0.001389  -0.000817
     14       0.012836  -0.003696   0.010594  -0.011128   0.001380   0.002334
     15      -0.002544   0.000888  -0.007431  -0.002305   0.000600  -0.001873
     16       0.002825  -0.000378   0.002133   0.002246  -0.000047   0.000157
     17      -0.013525   0.004570  -0.015843   0.008788  -0.000390  -0.003989
     18       0.136059  -0.032938   0.110168   0.013066  -0.003807   0.010797
     19      -0.032938   0.067729  -0.044322   0.001649  -0.001478   0.002185
     20       0.110168  -0.044322   0.201186  -0.014326   0.005346  -0.018817
     21       0.013066   0.001649  -0.014326   0.128737   0.014586  -0.114232
     22      -0.003807  -0.001478   0.005346   0.014586   0.057925  -0.023466
     23       0.010797   0.002185  -0.018817  -0.114232  -0.023466   0.238092
     24       0.001298  -0.001026  -0.002051  -0.002898   0.003879   0.000001
     25      -0.000359   0.002205  -0.001361   0.005779  -0.003351  -0.000233
     26       0.001936  -0.000198   0.001732  -0.002678  -0.000086  -0.001428
     27      -0.002482   0.003610   0.000788   0.002910  -0.001352   0.000036
     28      -0.004076  -0.000208  -0.011140   0.002924   0.001659  -0.003167
     29       0.003835  -0.002928   0.011608   0.000320  -0.000731   0.004593
     30       0.002001   0.001028  -0.000326  -0.004572  -0.003009  -0.001047
     31       0.000666   0.000175   0.004198  -0.005307  -0.000822   0.000363
     32       0.001054  -0.000462   0.000173  -0.004049   0.000719  -0.001674
     33      -0.002675  -0.003538   0.001112   0.002300   0.000537   0.000717
     34       0.004477  -0.003807   0.007942  -0.006100   0.001934   0.001470
     35       0.009122  -0.005087   0.022280  -0.005538   0.000577   0.005486
     36      -0.002009   0.000339  -0.002390  -0.001104   0.000051  -0.000789
     37       0.001797  -0.000440   0.000922  -0.000297   0.000020   0.000196
     38       0.000988  -0.000316   0.000568   0.000884  -0.000300   0.000264
     39      -0.003231   0.001111  -0.002922   0.000871   0.000112  -0.000103
     40      -0.003155   0.001027  -0.003108   0.002874  -0.000542   0.000958
     41       0.001842  -0.000429   0.002257   0.000472   0.000071   0.000559
     42       0.001830  -0.000261   0.001241  -0.002256   0.000652   0.000072
     43       0.000159   0.000164   0.001072  -0.002737   0.000348   0.000987
     44      -0.000422   0.000342  -0.000898  -0.000350  -0.000165   0.001603
                 24         25         26         27         28         29    
      0       0.002083  -0.008679  -0.003699   0.001235   0.003789  -0.004830
      1       0.004696  -0.002481  -0.000492   0.014630  -0.016017  -0.000429
      2       0.028197  -0.030913   0.003893  -0.022154   0.020503  -0.008677
      3      -0.051391  -0.008559  -0.017107  -0.052002  -0.010716   0.010228
      4      -0.005828  -0.083244  -0.070102  -0.008765  -0.164921   0.115567
      5      -0.019595  -0.053762  -0.266334   0.009198   0.117569  -0.172253
      6       0.004089   0.004665   0.005889   0.000118   0.034104  -0.033219
      7      -0.006669  -0.000671   0.001334  -0.016997  -0.013182  -0.002034
      8      -0.030294  -0.027278  -0.009263   0.022105  -0.000577   0.011803
      9      -0.000847  -0.000428  -0.000831  -0.001618  -0.003499   0.002046
     10      -0.001716  -0.005158  -0.004030   0.000313  -0.006486   0.006005
     11      -0.002164   0.018364  -0.004461  -0.001088  -0.008010   0.012605
     12       0.000753   0.010289   0.000478  -0.000553  -0.013883   0.012062
     13       0.000522  -0.000317  -0.000124  -0.001627  -0.000748  -0.002463
     14       0.001659  -0.007491   0.000746   0.000595   0.009959  -0.007247
     15      -0.003574  -0.006257  -0.004099   0.001432  -0.008532   0.011860
     16      -0.003189  -0.001183  -0.000816  -0.000447   0.005254  -0.002288
     17      -0.002211   0.005617   0.007860  -0.001179  -0.010103   0.007425
     18       0.001298  -0.000359   0.001936  -0.002482  -0.004076   0.003835
     19      -0.001026   0.002205  -0.000198   0.003610  -0.000208  -0.002928
     20      -0.002051  -0.001361   0.001732   0.000788  -0.011140   0.011608
     21      -0.002898   0.005779  -0.002678   0.002910   0.002924   0.000320
     22       0.003879  -0.003351  -0.000086  -0.001352   0.001659  -0.000731
     23       0.000001  -0.000233  -0.001428   0.000036  -0.003167   0.004593
     24       0.052506   0.006664   0.019964  -0.000475  -0.001930   0.004287
     25       0.006664   0.093302   0.083449   0.004451   0.014310   0.019995
     26       0.019964   0.083449   0.278761   0.000451  -0.009812  -0.010787
     27      -0.000475   0.004451   0.000451   0.051808   0.008364  -0.009173
     28      -0.001930   0.014310  -0.009812   0.008364   0.178409  -0.120395
     29       0.004287   0.019995  -0.010787  -0.009173  -0.120395   0.169725
     30       0.000362  -0.002934  -0.001370   0.000065  -0.001998   0.001639
     31       0.002923  -0.007842   0.003566  -0.002688  -0.000787  -0.005056
     32      -0.001746  -0.004624  -0.000630   0.001332  -0.002829   0.004503
     33       0.000652   0.000939   0.001733   0.000757   0.001640  -0.002169
     34       0.001429  -0.006784  -0.000833  -0.000960   0.002733  -0.005240
     35       0.003723  -0.004241   0.003339  -0.000173   0.014533  -0.022103
     36      -0.000634  -0.003029  -0.000119  -0.000287  -0.003880   0.003088
     37       0.001647  -0.001178   0.000911  -0.001316   0.000930   0.001014
     38       0.000623   0.000790  -0.001088  -0.000573   0.001323  -0.000271
     39       0.000218   0.000068   0.000821  -0.001447  -0.003689   0.001724
     40      -0.000384   0.003624  -0.000930   0.000611  -0.001252   0.000676
     41       0.000154   0.001728  -0.001094   0.000245   0.002972  -0.002267
     42      -0.002226  -0.001972  -0.001433   0.000597   0.001319  -0.001386
     43      -0.001040  -0.000724  -0.001885   0.002167   0.000294  -0.001472
     44      -0.000615  -0.000359  -0.001200  -0.000305  -0.001007   0.001280
                 30         31         32         33         34         35    
      0       0.000535   0.006342  -0.000267  -0.002217  -0.004817  -0.010687
      1      -0.018827  -0.011958  -0.006797  -0.005789  -0.004252   0.008193
      2       0.027051   0.016697   0.014086  -0.030352  -0.009880  -0.014718
      3      -0.000427  -0.000627  -0.000539  -0.001512   0.003575   0.004960
      4       0.001809  -0.000307   0.003748  -0.001599  -0.002312  -0.005420
      5      -0.004134  -0.016850  -0.009294   0.000250  -0.005041   0.004470
      6       0.001747  -0.012714   0.006289  -0.004178  -0.028499  -0.055507
      7       0.012799  -0.019284  -0.002907   0.006643  -0.009200   0.002662
      8      -0.019473   0.035813  -0.000132   0.024063  -0.011095   0.014725
      9      -0.049119  -0.005353   0.008115  -0.050675  -0.003169  -0.014270
     10      -0.006682  -0.157776   0.115142  -0.004517  -0.081244  -0.075121
     11       0.003155   0.101044  -0.195751  -0.014950  -0.078656  -0.246492
     12       0.000098  -0.008514  -0.004189   0.002347   0.008599   0.021657
     13      -0.001848   0.004587   0.002282   0.003757  -0.002328  -0.003695
     14       0.001297   0.005200   0.005320  -0.000313  -0.007029  -0.015894
     15      -0.002288   0.010589  -0.003167   0.003329   0.006106   0.019301
     16       0.005226  -0.005210  -0.001671  -0.002467   0.000023   0.000428
     17      -0.000494  -0.006904   0.004387   0.001778   0.010087   0.024218
     18       0.002001   0.000666   0.001054  -0.002675   0.004477   0.009122
     19       0.001028   0.000175  -0.000462  -0.003538  -0.003807  -0.005087
     20      -0.000326   0.004198   0.000173   0.001112   0.007942   0.022280
     21      -0.004572  -0.005307  -0.004049   0.002300  -0.006100  -0.005538
     22      -0.003009  -0.000822   0.000719   0.000537   0.001934   0.000577
     23      -0.001047   0.000363  -0.001674   0.000717   0.001470   0.005486
     24       0.000362   0.002923  -0.001746   0.000652   0.001429   0.003723
     25      -0.002934  -0.007842  -0.004624   0.000939  -0.006784  -0.004241
     26      -0.001370   0.003566  -0.000630   0.001733  -0.000833   0.003339
     27       0.000065  -0.002688   0.001332   0.000757  -0.000960  -0.000173
     28      -0.001998  -0.000787  -0.002829   0.001640   0.002733   0.014533
     29       0.001639  -0.005056   0.004503  -0.002169  -0.005240  -0.022103
     30       0.051317   0.010674  -0.007642  -0.000659   0.004669   0.000818
     31       0.010674   0.183192  -0.123627  -0.001598   0.016500  -0.011388
     32      -0.007642  -0.123627   0.188677   0.002843   0.021919  -0.005881
     33      -0.000659  -0.001598   0.002843   0.054123   0.005718   0.017141
     34       0.004669   0.016500   0.021919   0.005718   0.088797   0.080853
     35       0.000818  -0.011388  -0.005881   0.017141   0.080853   0.237767
     36       0.000653   0.003040   0.000531  -0.000832   0.004781   0.007313
     37       0.000937   0.001241   0.000917  -0.001161   0.000492   0.002991
     38       0.000406  -0.001211  -0.000865  -0.000893  -0.001607  -0.001860
     39      -0.000243   0.001209   0.000387   0.000475   0.003352   0.005755
     40      -0.001088  -0.003428  -0.001897   0.000157  -0.000174  -0.000375
     41      -0.000470  -0.002162  -0.001163  -0.000269  -0.003662  -0.007587
     42       0.000382   0.000801   0.000727  -0.001160   0.000643  -0.003261
     43      -0.000839   0.001255  -0.000165   0.001258  -0.000523  -0.004680
     44       0.000579   0.000696  -0.001617  -0.000559   0.001001   0.002327
                 36         37         38         39         40         41    
      0       0.004678  -0.000112  -0.002090   0.004641   0.001891  -0.004746
      1      -0.002059  -0.000680   0.001085  -0.001816   0.001167   0.002179
      2       0.004965   0.003390  -0.001160   0.000208  -0.006090  -0.004185
      3       0.000044   0.001322   0.002272  -0.002749  -0.000419   0.000597
      4       0.004008  -0.001247  -0.002528   0.003103   0.000259  -0.001324
      5      -0.009465  -0.004655   0.003537  -0.000434   0.005309   0.009062
      6      -0.001179  -0.007076  -0.005345  -0.004912   0.012330  -0.010048
      7       0.024641  -0.005158   0.011894  -0.031682   0.006151  -0.007081
      8       0.022470  -0.004671  -0.006247   0.016117   0.000307  -0.013172
      9      -0.001371   0.001586   0.000093  -0.000006  -0.001693   0.001226
     10      -0.003358   0.003245   0.000066   0.000344  -0.000492   0.000880
     11      -0.007205  -0.004218   0.006487  -0.009269   0.006508   0.011864
     12      -0.076068   0.054738   0.031643  -0.121689  -0.110298   0.019189
     13       0.049755  -0.244940  -0.088779  -0.099153  -0.236412   0.004877
     14       0.032308  -0.093137  -0.086389   0.019904   0.013390  -0.051499
     15      -0.002339   0.000197   0.010018  -0.004134  -0.005315   0.027054
     16      -0.003223   0.011033  -0.022542   0.000503  -0.002792   0.027835
     17      -0.000385   0.003001  -0.016222  -0.007205  -0.002653  -0.005223
     18      -0.002009   0.001797   0.000988  -0.003231  -0.003155   0.001842
     19       0.000339  -0.000440  -0.000316   0.001111   0.001027  -0.000429
     20      -0.002390   0.000922   0.000568  -0.002922  -0.003108   0.002257
     21      -0.001104  -0.000297   0.000884   0.000871   0.002874   0.000472
     22       0.000051   0.000020  -0.000300   0.000112  -0.000542   0.000071
     23      -0.000789   0.000196   0.000264  -0.000103   0.000958   0.000559
     24      -0.000634   0.001647   0.000623   0.000218  -0.000384   0.000154
     25      -0.003029  -0.001178   0.000790   0.000068   0.003624   0.001728
     26      -0.000119   0.000911  -0.001088   0.000821  -0.000930  -0.001094
     27      -0.000287  -0.001316  -0.000573  -0.001447   0.000611   0.000245
     28      -0.003880   0.000930   0.001323  -0.003689  -0.001252   0.002972
     29       0.003088   0.001014  -0.000271   0.001724   0.000676  -0.002267
     30       0.000653   0.000937   0.000406  -0.000243  -0.001088  -0.000470
     31       0.003040   0.001241  -0.001211   0.001209  -0.003428  -0.002162
     32       0.000531   0.000917  -0.000865   0.000387  -0.001897  -0.001163
     33      -0.000832  -0.001161  -0.000893   0.000475   0.000157  -0.000269
     34       0.004781   0.000492  -0.001607   0.003352  -0.000174  -0.003662
     35       0.007313   0.002991  -0.001860   0.005755  -0.000375  -0.007587
     36       0.073225  -0.060895  -0.039991   0.006542  -0.012683  -0.009429
     37      -0.060895   0.246389   0.099765   0.007754  -0.010512  -0.006147
     38      -0.039991   0.099765   0.103825  -0.003946   0.005229   0.003712
     39       0.006542   0.007754  -0.003946   0.124474   0.116727  -0.023664
     40      -0.012683  -0.010512   0.005229   0.116727   0.238876  -0.018975
     41      -0.009429  -0.006147   0.003712  -0.023664  -0.018975   0.056717
     42       0.000416   0.000655   0.006002   0.001054   0.000694  -0.001873
     43       0.002284   0.000654  -0.002752   0.001916   0.004689  -0.000512
     44      -0.000691  -0.000066  -0.004388   0.002761   0.001447   0.001773
                 42         43         44    
      0      -0.001160   0.000439   0.002402
      1      -0.000566   0.001003  -0.000135
      2       0.002521  -0.000683  -0.000671
      3      -0.000587  -0.000180   0.001554
      4       0.001906   0.005623   0.001351
      5      -0.005071   0.002478  -0.001352
      6      -0.011085   0.006520  -0.005006
      7      -0.025856   0.001248  -0.011771
      8      -0.018898   0.016572  -0.014027
      9       0.001786  -0.000844   0.001149
     10      -0.003624  -0.001998  -0.002889
     11       0.004416   0.003137   0.002489
     12       0.003031  -0.002383  -0.006477
     13       0.020698  -0.005560  -0.021887
     14       0.019010   0.009939  -0.023821
     15      -0.061879  -0.066046  -0.035234
     16      -0.054500  -0.263705  -0.108711
     17      -0.043462  -0.164267  -0.115938
     18       0.001830   0.000159  -0.000422
     19      -0.000261   0.000164   0.000342
     20       0.001241   0.001072  -0.000898
     21      -0.002256  -0.002737  -0.000350
     22       0.000652   0.000348  -0.000165
     23       0.000072   0.000987   0.001603
     24      -0.002226  -0.001040  -0.000615
     25      -0.001972  -0.000724  -0.000359
     26      -0.001433  -0.001885  -0.001200
     27       0.000597   0.002167  -0.000305
     28       0.001319   0.000294  -0.001007
     29      -0.001386  -0.001472   0.001280
     30       0.000382  -0.000839   0.000579
     31       0.000801   0.001255   0.000696
     32       0.000727  -0.000165  -0.001617
     33      -0.001160   0.001258  -0.000559
     34       0.000643  -0.000523   0.001001
     35      -0.003261  -0.004680   0.002327
     36       0.000416   0.002284  -0.000691
     37       0.000655   0.000654  -0.000066
     38       0.006002  -0.002752  -0.004388
     39       0.001054   0.001916   0.002761
     40       0.000694   0.004689   0.001447
     41      -0.001873  -0.000512   0.001773
     42       0.071310   0.059463   0.041234
     43       0.059463   0.257281   0.142143
     44       0.041234   0.142143   0.154419

$bmatrix
 103 45
                  0          1          2          3          4          5    
      0      -0.609833   0.775872   0.161636   0.609833  -0.775872  -0.161636
      1       0.000000   0.000000   0.000000  -0.774130  -0.593272  -0.220797
      2      -0.791260  -0.603494  -0.098500   0.000000   0.000000   0.000000
      3       0.000000   0.000000   0.000000   0.000000   0.000000   0.000000
      4       0.000000   0.000000   0.000000   0.000000   0.000000   0.000000
      5       0.000000   0.000000   0.000000   0.000000   0.000000   0.000000
      6       0.000000   0.000000   0.000000   0.000000   0.000000   0.000000
      7       0.623336  -0.226998   0.748281   0.000000   0.000000   0.000000
      8       0.530560   0.088571  -0.843007   0.000000   0.000000   0.000000
      9       0.000000   0.000000   0.000000  -0.002479   0.318702   0.947852
     10       0.000000   0.000000   0.000000   0.107888   0.782713  -0.612961
     11       0.000000   0.000000   0.000000   0.000000   0.000000   0.000000
     12       0.000000   0.000000   0.000000   0.000000   0.000000   0.000000
     13       0.000000   0.000000   0.000000   0.000000   0.000000   0.000000
     14       0.000000   0.000000   0.000000   0.000000   0.000000   0.000000
     15       0.000000   0.000000   0.000000   0.000000   0.000000   0.000000
     16       0.046753  -0.405689  -0.571099   0.135160   0.041824   0.309180
     17       0.225127   0.353236   0.550105   0.000000   0.000000   0.000000
     18       0.477134  -0.058669  -0.021494  -0.269375  -0.204770  -0.033402
     19      -0.778033   0.093339   0.063856   0.000000   0.000000   0.000000
     20       0.173794   0.558877  -0.385430   0.000000   0.000000   0.000000
     21       0.103621  -0.570933   0.376439   0.107898   0.144824  -0.288086
     22       0.000000   0.000000   0.000000  -0.071925  -0.751683  -0.228891
     23       0.000000   0.000000   0.000000   0.467737  -0.060641   0.518804
     24       0.090112   0.002528   0.327846  -0.411395   0.339293  -0.443619
     25       0.000000   0.000000   0.000000   0.524482   0.214294  -0.405618
     26      -0.268248  -0.195471  -0.073782   0.050904   0.458943   0.127866
     27       0.143195   0.166614  -0.259508  -0.497890   0.065109   0.492974
     28       0.000000   0.000000   0.000000  -0.113075   0.232873  -0.229272
     29       0.000000   0.000000   0.000000   0.000000   0.000000   0.000000
     30       0.000000   0.000000   0.000000  -0.208147   0.201212   0.189130
     31       0.000000   0.000000   0.000000   0.212457  -0.272555  -0.012545
     32       0.000000   0.000000   0.000000   0.000000   0.000000   0.000000
     33       0.000000   0.000000   0.000000   0.000000   0.000000   0.000000
     34       0.000000   0.000000   0.000000   0.000000   0.000000   0.000000
     35       0.000000   0.000000   0.000000   0.000000   0.000000   0.000000
     36       0.112043  -0.096963  -0.305976   0.000000   0.000000   0.000000
     37       0.000000   0.000000   0.000000   0.000000   0.000000   0.000000
     38       0.071309  -0.142510   0.300304   0.000000   0.000000   0.000000
     39      -0.207093   0.269247   0.013968   0.000000   0.000000   0.000000
     40       0.000000   0.000000   0.000000   0.000000   0.000000   0.000000
     41       0.000000   0.000000   0.000000   0.000000   0.000000   0.000000
     42       0.000000   0.000000   0.000000   0.000000   0.000000   0.000000
     43       0.000000   0.000000   0.000000   0.000000   0.000000   0.000000
     44       0.000000   0.000000   0.000000   0.000000   0.000000   0.000000
     45       0.000000   0.000000   0.000000   0.000000   0.000000   0.000000
     46       0.000000   0.000000   0.000000   0.000000   0.000000   0.000000
     47       0.000000   0.000000   0.000000   0.000000   0.000000   0.000000
     48       0.000000   0.000000   0.000000   0.000000   0.000000   0.000000
     49       0.592684   0.528444  -0.300473  -0.618354  -0.528796   0.205310
     50      -0.599340  -0.378574  -0.444034   0.579685   0.348242   0.515482
     51       0.368576   0.367622  -0.374035   0.362037   0.179268   0.505416
     52      -0.105421  -0.130658   0.229437   0.474745   0.281101   0.441838
     53       0.118686   0.030164   0.302998  -0.505646  -0.426963   0.141732
     54       0.481803   0.436387  -0.276928  -0.087238  -0.013959  -0.262138
     55       0.007806  -0.061893   0.326544   0.025469   0.087874  -0.325716
     56      -0.375233  -0.217752  -0.370473  -0.400706  -0.359822   0.215376
     57      -0.486113  -0.309809  -0.346927   0.130410   0.155015  -0.252072
     58       0.025657   0.088378  -0.327424  -0.026806  -0.088133   0.330793
     59       0.000000   0.000000   0.000000   0.403199  -0.378083  -0.397751
     60       0.000000   0.000000   0.000000  -0.419884   0.704532  -0.420902
     61       0.000000   0.000000   0.000000   0.347144  -0.212055  -0.647330
     62       0.000000   0.000000   0.000000   0.524031  -0.473060  -0.566200
     63       0.000000   0.000000   0.000000  -0.242997   0.443527  -0.339773
     64       0.025657   0.088378  -0.327424   0.094027  -0.183110   0.162343
     65       0.000000   0.000000   0.000000  -0.363830   0.538504  -0.171323
     66       0.025657   0.088378  -0.327424  -0.082861   0.077896   0.081214
     67      -0.018098  -0.031462   0.338142   0.000000   0.000000   0.000000
     68      -0.018098  -0.031462   0.338142   0.000000   0.000000   0.000000
     69      -0.018098  -0.031462   0.338142   0.052766   0.056653  -0.337228
     70       0.077541  -0.058485  -0.264569   0.007182  -0.063911   0.333877
     71      -0.281551   0.287641   0.499393   0.000000   0.000000   0.000000
     72       0.290251  -0.421456   0.250582   0.000000   0.000000   0.000000
     73      -0.452377   0.511805   0.498233   0.000000   0.000000   0.000000
     74      -0.093284   0.165679  -0.265729   0.007182  -0.063911   0.333877
     75       0.375863  -0.523952   0.190832   0.000000   0.000000   0.000000
     76      -0.366765   0.409309   0.438484   0.000000   0.000000   0.000000
     77       0.461076  -0.645620   0.251742   0.000000   0.000000   0.000000
     78       0.000000   0.000000   0.000000   0.052766   0.056653  -0.337228
     79      -0.007672   0.063182  -0.325478   0.007182  -0.063911   0.333877
     80       0.000000   0.000000   0.000000   0.000000   0.000000   0.000000
     81       0.000000   0.000000   0.000000   0.000000   0.000000   0.000000
     82       0.000000   0.000000   0.000000   0.052766   0.056653  -0.337228
     83       0.000000   0.000000   0.000000   0.000000   0.000000   0.000000
     84       0.000000   0.000000   0.000000   0.000000   0.000000   0.000000
     85       0.000000   0.000000   0.000000   0.000000   0.000000   0.000000
     86       0.000000   0.000000   0.000000   0.089095  -0.252870   0.367076
     87       0.000000   0.000000   0.000000   0.000000   0.000000   0.000000
     88       0.000000   0.000000   0.000000   0.000000   0.000000   0.000000
     89       0.000000   0.000000   0.000000   0.089095  -0.252870   0.367076
     90       0.000000   0.000000   0.000000   0.000000   0.000000   0.000000
     91       0.000000   0.000000   0.000000   0.000000   0.000000   0.000000
     92       0.000000   0.000000   0.000000   0.089095  -0.252870   0.367076
     93       0.000000   0.000000   0.000000   0.000000   0.000000   0.000000
     94       0.000000   0.000000   0.000000   0.000000   0.000000   0.000000
     95       0.000000   0.000000   0.000000   0.000000   0.000000   0.000000
     96       0.000000   0.000000   0.000000   0.000000   0.000000   0.000000
     97       0.000000   0.000000   0.000000   0.000000   0.000000   0.000000
     98       0.000000   0.000000   0.000000   0.000000   0.000000   0.000000
     99       0.000000   0.000000   0.000000   0.000000   0.000000   0.000000
    100       0.000000   0.000000   0.000000  -0.222055   0.180687   0.293041
    101       0.000000   0.000000   0.000000   0.000000   0.000000   0.000000
    102       0.000000   0.000000   0.000000  -0.222055   0.180687   0.293041
                  6          7          8          9         10         11    
      0       0.000000   0.000000   0.000000   0.000000   0.000000   0.000000
      1       0.774130   0.593272   0.220797   0.000000   0.000000   0.000000
      2       0.000000   0.000000   0.000000   0.791260   0.603494   0.098500
      3       0.588030  -0.807659  -0.043675  -0.588030   0.807659   0.043675
      4      -0.960356   0.057587   0.272764   0.000000   0.000000   0.000000
      5       0.000000   0.000000   0.000000   0.000000   0.000000   0.000000
      6      -0.691083   0.250344  -0.678035   0.000000   0.000000   0.000000
      7       0.000000   0.000000   0.000000   0.000000   0.000000   0.000000
      8       0.000000   0.000000   0.000000   0.000000   0.000000   0.000000
      9       0.000000   0.000000   0.000000   0.000000   0.000000   0.000000
     10       0.000000   0.000000   0.000000   0.000000   0.000000   0.000000
     11       0.000000   0.000000   0.000000  -0.127278  -0.627023   0.768533
     12       0.000000   0.000000   0.000000  -0.048004  -0.519610  -0.853054
     13       0.000000   0.000000   0.000000   0.000000   0.000000   0.000000
     14       0.000000   0.000000   0.000000   0.000000   0.000000   0.000000
     15       0.000000   0.000000   0.000000   0.000000   0.000000   0.000000
     16       0.000000   0.000000   0.000000   0.000000   0.000000   0.000000
     17       0.000000   0.000000   0.000000   0.081893  -0.054252  -0.325464
     18       0.000000   0.000000   0.000000  -0.207758   0.263438   0.054896
     19       0.000000   0.000000   0.000000   0.000000   0.000000   0.000000
     20       0.000000   0.000000   0.000000   0.106617  -0.183174   0.265814
     21       0.000000   0.000000   0.000000   0.000000   0.000000   0.000000
     22       0.000000   0.000000   0.000000   0.000000   0.000000   0.000000
     23      -0.080278   0.204219  -0.267267   0.000000   0.000000   0.000000
     24       0.000000   0.000000   0.000000   0.000000   0.000000   0.000000
     25      -0.116532   0.031454   0.324056   0.000000   0.000000   0.000000
     26       0.217344  -0.263472  -0.054085   0.000000   0.000000   0.000000
     27       0.000000   0.000000   0.000000   0.000000   0.000000   0.000000
     28      -0.060793  -0.546284   0.290768   0.000000   0.000000   0.000000
     29       0.266719   0.550337  -0.166189  -0.261949  -0.196573   0.108297
     30       0.137077  -0.498405  -0.376610   0.000000   0.000000   0.000000
     31      -0.486456   0.077158  -0.063154   0.274000   0.195397   0.075699
     32       0.348598  -0.063928   0.081058   0.000000   0.000000   0.000000
     33       0.064528   0.387483   0.492102  -0.148341  -0.091912  -0.297546
     34       0.000000   0.000000   0.000000   0.118407   0.774638   0.057335
     35      -0.114577  -0.066194  -0.318554   0.439754  -0.246318   0.490612
     36       0.000000   0.000000   0.000000  -0.525149  -0.105290   0.452419
     37      -0.135860  -0.114895   0.295512   0.472206  -0.179009  -0.479597
     38       0.000000   0.000000   0.000000  -0.461969  -0.042571  -0.516004
     39       0.278399   0.200877   0.033591  -0.071306  -0.470124  -0.047558
     40       0.000000   0.000000   0.000000   0.000000   0.000000   0.000000
     41      -0.013954  -0.357263   0.026297   0.000000   0.000000   0.000000
     42       0.000000   0.000000   0.000000   0.000000   0.000000   0.000000
     43       0.062444   0.318310   0.152652   0.000000   0.000000   0.000000
     44      -0.089621   0.091463  -0.334852   0.000000   0.000000   0.000000
     45       0.000000   0.000000   0.000000   0.000000   0.000000   0.000000
     46      -0.258977  -0.027536   0.253794   0.000000   0.000000   0.000000
     47       0.000000   0.000000   0.000000   0.000000   0.000000   0.000000
     48       0.012525  -0.336601  -0.137045   0.000000   0.000000   0.000000
     49       0.000000   0.000000   0.000000   0.000000   0.000000   0.000000
     50       0.000000   0.000000   0.000000   0.000000   0.000000   0.000000
     51       0.000000   0.000000   0.000000   0.000000   0.000000   0.000000
     52       0.000000   0.000000   0.000000  -0.007181   0.063902  -0.333829
     53       0.000000   0.000000   0.000000  -0.007181   0.063902  -0.333829
     54      -0.026094  -0.089883   0.333001   0.000000   0.000000   0.000000
     55      -0.026094  -0.089883   0.333001  -0.007181   0.063902  -0.333829
     56       0.000000   0.000000   0.000000   0.000000   0.000000   0.000000
     57      -0.026094  -0.089883   0.333001   0.000000   0.000000   0.000000
     58       0.053784   0.056267  -0.339757  -0.052635  -0.056512   0.336388
     59      -0.037821   0.144087  -0.254551  -0.052635  -0.056512   0.336388
     60       0.230214  -0.545718   0.659173   0.000000   0.000000   0.000000
     61       0.057964  -0.340607   0.711968   0.000000   0.000000   0.000000
     62      -0.444800   0.372561   0.558446   0.000000   0.000000   0.000000
     63      -0.272551   0.167450   0.505650   0.000000   0.000000   0.000000
     64      -0.353195   0.284741   0.473241   0.000000   0.000000   0.000000
     65       0.134428  -0.061024  -0.307347  -0.052635  -0.056512   0.336388
     66       0.149570  -0.428427   0.626763   0.000000   0.000000   0.000000
     67       0.473801   0.364280  -0.357306  -0.150177  -0.098220  -0.205624
     68      -0.203683  -0.110201  -0.704470   0.094142   0.072241  -0.068413
     69      -0.054049  -0.057708   0.339458   0.019381   0.032516  -0.340373
     70       0.000000   0.000000   0.000000  -0.360930   0.521699  -0.296987
     71       0.000000   0.000000   0.000000  -0.275960   0.426647  -0.397186
     72       0.000000   0.000000   0.000000   0.308369  -0.347222  -0.349787
     73       0.000000   0.000000   0.000000   0.474332  -0.554944  -0.410304
     74       0.000000   0.000000   0.000000   0.389363  -0.459891  -0.310106
     75       0.018363   0.031922  -0.343094  -0.098866   0.081475   0.295015
     76       0.018363   0.031922  -0.343094   0.067097  -0.126246   0.234497
     77       0.000000   0.000000   0.000000  -0.441923   0.634369  -0.336668
     78      -0.160262  -0.131369   0.271609   0.479534   0.330949   0.336286
     79       0.018363   0.031922  -0.343094  -0.017873  -0.031194   0.334695
     80       0.594027   0.454696  -0.410617  -0.682538  -0.517994   0.389457
     81      -0.083457  -0.019785  -0.757781  -0.438220  -0.347533   0.526668
     82       0.066177   0.032708   0.286147  -0.512981  -0.387258   0.254708
     83       0.367588   0.290619  -0.425155   0.309977   0.200213   0.471035
     84      -0.309896  -0.183862  -0.772319   0.554296   0.370673   0.608246
     85       0.025636  -0.196007   0.131641   0.000000   0.000000   0.000000
     86      -0.096910   0.434320  -0.432901   0.000000   0.000000   0.000000
     87      -0.071735  -0.112449  -0.228826   0.000000   0.000000   0.000000
     88       0.157114   0.204913   0.509910  -0.122812  -0.066796  -0.418300
     89      -0.194281   0.517878  -0.793368   0.000000   0.000000   0.000000
     90       0.254485   0.121354   0.870378  -0.122812  -0.066796  -0.418300
     91       0.228849   0.317361   0.738737  -0.122812  -0.066796  -0.418300
     92      -0.122546   0.630327  -0.564542   0.000000   0.000000   0.000000
     93       0.000000   0.000000   0.000000   0.000000   0.000000   0.000000
     94       0.000000   0.000000   0.000000   0.000000   0.000000   0.000000
     95       0.051562   0.403370   0.096378   0.000000   0.000000   0.000000
     96      -0.051562  -0.403370  -0.096378   0.000000   0.000000   0.000000
     97      -0.051562  -0.403370  -0.096378   0.000000   0.000000   0.000000
     98      -0.072758   0.160194   0.133305   0.000000   0.000000   0.000000
     99      -0.564867  -0.396946   0.429177   0.289813   0.222534  -0.213226
    100       0.249090  -0.321155  -0.372460   0.000000   0.000000   0.000000
    101      -0.492109  -0.557140   0.295873   0.289813   0.222534  -0.213226
    102       0.321848  -0.481349  -0.505765   0.000000   0.000000   0.000000
                 12         13         14         15         16         17    
      0       0.000000   0.000000   0.000000   0.000000   0.000000   0.000000
      1       0.000000   0.000000   0.000000   0.000000   0.000000   0.000000
      2       0.000000   0.000000   0.000000   0.000000   0.000000   0.000000
      3       0.000000   0.000000   0.000000   0.000000   0.000000   0.000000
      4       0.960356  -0.057587  -0.272764   0.000000   0.000000   0.000000
      5       0.279114   0.189259  -0.941423  -0.279114  -0.189259   0.941423
      6       0.000000   0.000000   0.000000   0.691083  -0.250344   0.678035
      7       0.000000   0.000000   0.000000   0.000000   0.000000   0.000000
      8       0.000000   0.000000   0.000000   0.000000   0.000000   0.000000
      9       0.000000   0.000000   0.000000   0.000000   0.000000   0.000000
     10       0.000000   0.000000   0.000000   0.000000   0.000000   0.000000
     11       0.000000   0.000000   0.000000   0.000000   0.000000   0.000000
     12       0.000000   0.000000   0.000000   0.000000   0.000000   0.000000
     13      -0.330951   0.797035   0.505180   0.000000   0.000000   0.000000
     14      -0.482051  -0.854840   0.192031   0.000000   0.000000   0.000000
     15       0.000000   0.000000   0.000000  -0.209782  -0.779320  -0.590467
     16       0.000000   0.000000   0.000000   0.000000   0.000000   0.000000
     17       0.000000   0.000000   0.000000   0.000000   0.000000   0.000000
     18       0.000000   0.000000   0.000000   0.000000   0.000000   0.000000
     19       0.000000   0.000000   0.000000   0.000000   0.000000   0.000000
     20       0.000000   0.000000   0.000000   0.000000   0.000000   0.000000
     21       0.000000   0.000000   0.000000   0.000000   0.000000   0.000000
     22       0.000000   0.000000   0.000000   0.000000   0.000000   0.000000
     23       0.000000   0.000000   0.000000   0.000000   0.000000   0.000000
     24       0.000000   0.000000   0.000000   0.000000   0.000000   0.000000
     25       0.000000   0.000000   0.000000   0.000000   0.000000   0.000000
     26       0.000000   0.000000   0.000000   0.000000   0.000000   0.000000
     27       0.000000   0.000000   0.000000   0.000000   0.000000   0.000000
     28       0.000000   0.000000   0.000000   0.173868   0.313411  -0.061497
     29      -0.004771  -0.353764   0.057891   0.000000   0.000000   0.000000
     30       0.071070   0.297193   0.187480   0.000000   0.000000   0.000000
     31       0.000000   0.000000   0.000000   0.000000   0.000000   0.000000
     32      -0.089621   0.091463  -0.334852  -0.258977  -0.027536   0.253794
     33       0.000000   0.000000   0.000000   0.083813  -0.295571  -0.194556
     34       0.000000   0.000000   0.000000   0.000000   0.000000   0.000000
     35       0.000000   0.000000   0.000000   0.000000   0.000000   0.000000
     36       0.000000   0.000000   0.000000   0.000000   0.000000   0.000000
     37       0.000000   0.000000   0.000000   0.000000   0.000000   0.000000
     38       0.000000   0.000000   0.000000   0.000000   0.000000   0.000000
     39       0.000000   0.000000   0.000000   0.000000   0.000000   0.000000
     40       0.115212   0.432720   0.574420  -0.142350  -0.311947  -0.104916
     41      -0.389788   0.607530   0.074277   0.000000   0.000000   0.000000
     42       0.009170  -0.624724   0.346534  -0.084641   0.345613   0.044386
     43      -0.508899  -0.510603  -0.141746   0.000000   0.000000   0.000000
     44      -0.251858  -0.026732   0.246623   0.341479  -0.064731   0.088229
     45       0.621747   0.044561  -0.533099   0.000000   0.000000   0.000000
     46       0.341479  -0.064731   0.088229  -0.082502   0.092266  -0.342023
     47      -0.117673  -0.323643  -0.099951   0.313356   0.580049  -0.307985
     48       0.000000   0.000000   0.000000  -0.355429   0.627138  -0.124588
     49       0.000000   0.000000   0.000000   0.000000   0.000000   0.000000
     50       0.000000   0.000000   0.000000   0.000000   0.000000   0.000000
     51       0.000000   0.000000   0.000000   0.000000   0.000000   0.000000
     52       0.000000   0.000000   0.000000   0.000000   0.000000   0.000000
     53       0.000000   0.000000   0.000000   0.000000   0.000000   0.000000
     54       0.000000   0.000000   0.000000   0.000000   0.000000   0.000000
     55       0.000000   0.000000   0.000000   0.000000   0.000000   0.000000
     56       0.000000   0.000000   0.000000   0.000000   0.000000   0.000000
     57       0.000000   0.000000   0.000000   0.000000   0.000000   0.000000
     58       0.000000   0.000000   0.000000   0.000000   0.000000   0.000000
     59       0.000000   0.000000   0.000000   0.000000   0.000000   0.000000
     60      -0.092366   0.262154  -0.380553   0.000000   0.000000   0.000000
     61      -0.092366   0.262154  -0.380553   0.000000   0.000000   0.000000
     62       0.000000   0.000000   0.000000   0.233511  -0.190009  -0.308160
     63       0.000000   0.000000   0.000000   0.233511  -0.190009  -0.308160
     64       0.000000   0.000000   0.000000   0.233511  -0.190009  -0.308160
     65       0.000000   0.000000   0.000000   0.000000   0.000000   0.000000
     66      -0.092366   0.262154  -0.380553   0.000000   0.000000   0.000000
     67       0.000000   0.000000   0.000000  -0.305526  -0.234599   0.224787
     68       0.127639   0.069421   0.434740   0.000000   0.000000   0.000000
     69       0.000000   0.000000   0.000000   0.000000   0.000000   0.000000
     70       0.000000   0.000000   0.000000   0.000000   0.000000   0.000000
     71       0.000000   0.000000   0.000000   0.000000   0.000000   0.000000
     72       0.000000   0.000000   0.000000   0.000000   0.000000   0.000000
     73       0.000000   0.000000   0.000000   0.000000   0.000000   0.000000
     74       0.000000   0.000000   0.000000   0.000000   0.000000   0.000000
     75       0.000000   0.000000   0.000000   0.000000   0.000000   0.000000
     76       0.000000   0.000000   0.000000   0.000000   0.000000   0.000000
     77       0.000000   0.000000   0.000000   0.000000   0.000000   0.000000
     78       0.000000   0.000000   0.000000   0.000000   0.000000   0.000000
     79       0.000000   0.000000   0.000000   0.000000   0.000000   0.000000
     80       0.000000   0.000000   0.000000  -0.305526  -0.234599   0.224787
     81       0.127639   0.069421   0.434740   0.000000   0.000000   0.000000
     82       0.000000   0.000000   0.000000   0.000000   0.000000   0.000000
     83       0.000000   0.000000   0.000000  -0.305526  -0.234599   0.224787
     84       0.127639   0.069421   0.434740   0.000000   0.000000   0.000000
     85      -0.228704  -0.240290  -0.754499   0.051573   0.403463   0.096400
     86      -0.143680  -0.214284  -0.460633   0.000000   0.000000   0.000000
     87       0.142493  -0.547539   0.617293   0.051573   0.403463   0.096400
     88       0.088030  -0.394642   0.393257   0.000000   0.000000   0.000000
     89       0.227517  -0.521534   0.911159   0.000000   0.000000   0.000000
     90      -0.283168  -0.087392  -0.978536   0.000000   0.000000   0.000000
     91      -0.054463   0.152897  -0.224037  -0.051573  -0.403463  -0.096400
     92       0.085024   0.026005   0.293866  -0.051573  -0.403463  -0.096400
     93      -0.774127   0.392035  -0.150701   0.792023  -0.355126   0.163427
     94       0.530305   0.183071   0.194029   0.468628  -0.297358   0.079160
     95      -0.145899  -0.144230  -0.072251   0.595304  -0.473828   0.081241
     96      -0.628228   0.536264  -0.078450   0.196718   0.118702   0.082187
     97       0.676204   0.327301   0.266280  -0.126676   0.176469  -0.002081
     98      -0.050844  -0.397755  -0.095037   0.524439   0.395129  -0.388642
     99       0.000000   0.000000   0.000000   0.675892   0.331980  -0.566325
    100       0.000000   0.000000   0.000000   0.373802   0.298035  -0.270955
    101       0.050844   0.397755   0.095037   0.151453  -0.063149  -0.177683
    102       0.050844   0.397755   0.095037  -0.150637  -0.097093   0.117687
                 18         19         20         21         22         23    
      0       0.000000   0.000000   0.000000   0.000000   0.000000   0.000000
      1       0.000000   0.000000   0.000000   0.000000   0.000000   0.000000
      2       0.000000   0.000000   0.000000   0.000000   0.000000   0.000000
      3       0.000000   0.000000   0.000000   0.000000   0.000000   0.000000
      4       0.000000   0.000000   0.000000   0.000000   0.000000   0.000000
      5       0.000000   0.000000   0.000000   0.000000   0.000000   0.000000
      6       0.000000   0.000000   0.000000   0.000000   0.000000   0.000000
      7      -0.623336   0.226998  -0.748281   0.000000   0.000000   0.000000
      8       0.000000   0.000000   0.000000  -0.530560  -0.088571   0.843007
      9       0.000000   0.000000   0.000000   0.000000   0.000000   0.000000
     10       0.000000   0.000000   0.000000   0.000000   0.000000   0.000000
     11       0.000000   0.000000   0.000000   0.000000   0.000000   0.000000
     12       0.000000   0.000000   0.000000   0.000000   0.000000   0.000000
     13       0.000000   0.000000   0.000000   0.000000   0.000000   0.000000
     14       0.000000   0.000000   0.000000   0.000000   0.000000   0.000000
     15       0.000000   0.000000   0.000000   0.000000   0.000000   0.000000
     16      -0.181912   0.363865   0.261919   0.000000   0.000000   0.000000
     17       0.000000   0.000000   0.000000  -0.307020  -0.298984  -0.224641
     18       0.000000   0.000000   0.000000   0.000000   0.000000   0.000000
     19       0.372900   0.008114  -0.308173   0.405133  -0.101453   0.244317
     20      -0.280411  -0.375703   0.119616   0.000000   0.000000   0.000000
     21       0.000000   0.000000   0.000000  -0.211519   0.426110  -0.088353
     22       0.000000   0.000000   0.000000   0.000000   0.000000   0.000000
     23       0.000000   0.000000   0.000000   0.000000   0.000000   0.000000
     24       0.000000   0.000000   0.000000   0.000000   0.000000   0.000000
     25       0.000000   0.000000   0.000000   0.000000   0.000000   0.000000
     26       0.000000   0.000000   0.000000   0.000000   0.000000   0.000000
     27       0.000000   0.000000   0.000000   0.000000   0.000000   0.000000
     28       0.000000   0.000000   0.000000   0.000000   0.000000   0.000000
     29       0.000000   0.000000   0.000000   0.000000   0.000000   0.000000
     30       0.000000   0.000000   0.000000   0.000000   0.000000   0.000000
     31       0.000000   0.000000   0.000000   0.000000   0.000000   0.000000
     32       0.000000   0.000000   0.000000   0.000000   0.000000   0.000000
     33       0.000000   0.000000   0.000000   0.000000   0.000000   0.000000
     34       0.000000   0.000000   0.000000   0.000000   0.000000   0.000000
     35       0.000000   0.000000   0.000000   0.000000   0.000000   0.000000
     36       0.000000   0.000000   0.000000   0.000000   0.000000   0.000000
     37       0.000000   0.000000   0.000000   0.000000   0.000000   0.000000
     38       0.000000   0.000000   0.000000   0.000000   0.000000   0.000000
     39       0.000000   0.000000   0.000000   0.000000   0.000000   0.000000
     40       0.000000   0.000000   0.000000   0.000000   0.000000   0.000000
     41       0.000000   0.000000   0.000000   0.000000   0.000000   0.000000
     42       0.000000   0.000000   0.000000   0.000000   0.000000   0.000000
     43       0.000000   0.000000   0.000000   0.000000   0.000000   0.000000
     44       0.000000   0.000000   0.000000   0.000000   0.000000   0.000000
     45       0.000000   0.000000   0.000000   0.000000   0.000000   0.000000
     46       0.000000   0.000000   0.000000   0.000000   0.000000   0.000000
     47       0.000000   0.000000   0.000000   0.000000   0.000000   0.000000
     48       0.000000   0.000000   0.000000   0.000000   0.000000   0.000000
     49      -0.368470  -0.332545   0.206064   0.000000   0.000000   0.000000
     50       0.000000   0.000000   0.000000   0.381798   0.244677   0.265998
     51      -0.368470  -0.332545   0.206064   0.000000   0.000000   0.000000
     52       0.000000   0.000000   0.000000   0.000000   0.000000   0.000000
     53       0.000000   0.000000   0.000000   0.000000   0.000000   0.000000
     54      -0.368470  -0.332545   0.206064   0.000000   0.000000   0.000000
     55       0.000000   0.000000   0.000000   0.000000   0.000000   0.000000
     56       0.000000   0.000000   0.000000   0.381798   0.244677   0.265998
     57       0.000000   0.000000   0.000000   0.381798   0.244677   0.265998
     58       0.000000   0.000000   0.000000   0.000000   0.000000   0.000000
     59       0.000000   0.000000   0.000000   0.000000   0.000000   0.000000
     60       0.000000   0.000000   0.000000   0.000000   0.000000   0.000000
     61       0.000000   0.000000   0.000000   0.000000   0.000000   0.000000
     62       0.000000   0.000000   0.000000   0.000000   0.000000   0.000000
     63       0.000000   0.000000   0.000000   0.000000   0.000000   0.000000
     64       0.000000   0.000000   0.000000   0.000000   0.000000   0.000000
     65       0.000000   0.000000   0.000000   0.000000   0.000000   0.000000
     66       0.000000   0.000000   0.000000   0.000000   0.000000   0.000000
     67       0.000000   0.000000   0.000000   0.000000   0.000000   0.000000
     68       0.000000   0.000000   0.000000   0.000000   0.000000   0.000000
     69       0.000000   0.000000   0.000000   0.000000   0.000000   0.000000
     70       0.000000   0.000000   0.000000   0.000000   0.000000   0.000000
     71       0.281305  -0.314985  -0.329887   0.000000   0.000000   0.000000
     72       0.000000   0.000000   0.000000  -0.295359   0.410555  -0.142754
     73       0.281305  -0.314985  -0.329887   0.000000   0.000000   0.000000
     74       0.000000   0.000000   0.000000   0.000000   0.000000   0.000000
     75       0.000000   0.000000   0.000000  -0.295359   0.410555  -0.142754
     76       0.281305  -0.314985  -0.329887   0.000000   0.000000   0.000000
     77       0.000000   0.000000   0.000000  -0.295359   0.410555  -0.142754
     78       0.000000   0.000000   0.000000   0.000000   0.000000   0.000000
     79       0.000000   0.000000   0.000000   0.000000   0.000000   0.000000
     80       0.000000   0.000000   0.000000   0.000000   0.000000   0.000000
     81       0.000000   0.000000   0.000000   0.000000   0.000000   0.000000
     82       0.000000   0.000000   0.000000   0.000000   0.000000   0.000000
     83       0.000000   0.000000   0.000000   0.000000   0.000000   0.000000
     84       0.000000   0.000000   0.000000   0.000000   0.000000   0.000000
     85       0.000000   0.000000   0.000000   0.000000   0.000000   0.000000
     86       0.000000   0.000000   0.000000   0.000000   0.000000   0.000000
     87       0.000000   0.000000   0.000000   0.000000   0.000000   0.000000
     88       0.000000   0.000000   0.000000   0.000000   0.000000   0.000000
     89       0.000000   0.000000   0.000000   0.000000   0.000000   0.000000
     90       0.000000   0.000000   0.000000   0.000000   0.000000   0.000000
     91       0.000000   0.000000   0.000000   0.000000   0.000000   0.000000
     92       0.000000   0.000000   0.000000   0.000000   0.000000   0.000000
     93       0.000000   0.000000   0.000000   0.000000   0.000000   0.000000
     94       0.000000   0.000000   0.000000   0.000000   0.000000   0.000000
     95       0.000000   0.000000   0.000000   0.000000   0.000000   0.000000
     96       0.000000   0.000000   0.000000   0.000000   0.000000   0.000000
     97       0.000000   0.000000   0.000000   0.000000   0.000000   0.000000
     98       0.000000   0.000000   0.000000   0.000000   0.000000   0.000000
     99       0.000000   0.000000   0.000000   0.000000   0.000000   0.000000
    100       0.000000   0.000000   0.000000   0.000000   0.000000   0.000000
    101       0.000000   0.000000   0.000000   0.000000   0.000000   0.000000
    102       0.000000   0.000000   0.000000   0.000000   0.000000   0.000000
                 24         25         26         27         28         29    
      0       0.000000   0.000000   0.000000   0.000000   0.000000   0.000000
      1       0.000000   0.000000   0.000000   0.000000   0.000000   0.000000
      2       0.000000   0.000000   0.000000   0.000000   0.000000   0.000000
      3       0.000000   0.000000   0.000000   0.000000   0.000000   0.000000
      4       0.000000   0.000000   0.000000   0.000000   0.000000   0.000000
      5       0.000000   0.000000   0.000000   0.000000   0.000000   0.000000
      6       0.000000   0.000000   0.000000   0.000000   0.000000   0.000000
      7       0.000000   0.000000   0.000000   0.000000   0.000000   0.000000
      8       0.000000   0.000000   0.000000   0.000000   0.000000   0.000000
      9       0.002479  -0.318702  -0.947852   0.000000   0.000000   0.000000
     10       0.000000   0.000000   0.000000  -0.107888  -0.782713   0.612961
     11       0.000000   0.000000   0.000000   0.000000   0.000000   0.000000
     12       0.000000   0.000000   0.000000   0.000000   0.000000   0.000000
     13       0.000000   0.000000   0.000000   0.000000   0.000000   0.000000
     14       0.000000   0.000000   0.000000   0.000000   0.000000   0.000000
     15       0.000000   0.000000   0.000000   0.000000   0.000000   0.000000
     16       0.000000   0.000000   0.000000   0.000000   0.000000   0.000000
     17       0.000000   0.000000   0.000000   0.000000   0.000000   0.000000
     18       0.000000   0.000000   0.000000   0.000000   0.000000   0.000000
     19       0.000000   0.000000   0.000000   0.000000   0.000000   0.000000
     20       0.000000   0.000000   0.000000   0.000000   0.000000   0.000000
     21       0.000000   0.000000   0.000000   0.000000   0.000000   0.000000
     22       0.054839   0.455073  -0.152869   0.017086   0.296610   0.381760
     23       0.000000   0.000000   0.000000  -0.387459  -0.143578  -0.251537
     24       0.321283  -0.341821   0.115773   0.000000   0.000000   0.000000
     25      -0.407950  -0.245748   0.081562   0.000000   0.000000   0.000000
     26       0.000000   0.000000   0.000000   0.000000   0.000000   0.000000
     27       0.000000   0.000000   0.000000   0.354695  -0.231723  -0.233466
     28       0.000000   0.000000   0.000000   0.000000   0.000000   0.000000
     29       0.000000   0.000000   0.000000   0.000000   0.000000   0.000000
     30       0.000000   0.000000   0.000000   0.000000   0.000000   0.000000
     31       0.000000   0.000000   0.000000   0.000000   0.000000   0.000000
     32       0.000000   0.000000   0.000000   0.000000   0.000000   0.000000
     33       0.000000   0.000000   0.000000   0.000000   0.000000   0.000000
     34       0.000000   0.000000   0.000000   0.000000   0.000000   0.000000
     35       0.000000   0.000000   0.000000   0.000000   0.000000   0.000000
     36       0.000000   0.000000   0.000000   0.000000   0.000000   0.000000
     37       0.000000   0.000000   0.000000   0.000000   0.000000   0.000000
     38       0.000000   0.000000   0.000000   0.000000   0.000000   0.000000
     39       0.000000   0.000000   0.000000   0.000000   0.000000   0.000000
     40       0.000000   0.000000   0.000000   0.000000   0.000000   0.000000
     41       0.000000   0.000000   0.000000   0.000000   0.000000   0.000000
     42       0.000000   0.000000   0.000000   0.000000   0.000000   0.000000
     43       0.000000   0.000000   0.000000   0.000000   0.000000   0.000000
     44       0.000000   0.000000   0.000000   0.000000   0.000000   0.000000
     45       0.000000   0.000000   0.000000   0.000000   0.000000   0.000000
     46       0.000000   0.000000   0.000000   0.000000   0.000000   0.000000
     47       0.000000   0.000000   0.000000   0.000000   0.000000   0.000000
     48       0.000000   0.000000   0.000000   0.000000   0.000000   0.000000
     49       0.394141   0.332897  -0.110901   0.000000   0.000000   0.000000
     50       0.000000   0.000000   0.000000  -0.362143  -0.214344  -0.337445
     51       0.000000   0.000000   0.000000  -0.362143  -0.214344  -0.337445
     52       0.000000   0.000000   0.000000  -0.362143  -0.214344  -0.337445
     53       0.394141   0.332897  -0.110901   0.000000   0.000000   0.000000
     54       0.000000   0.000000   0.000000   0.000000   0.000000   0.000000
     55       0.000000   0.000000   0.000000   0.000000   0.000000   0.000000
     56       0.394141   0.332897  -0.110901   0.000000   0.000000   0.000000
     57       0.000000   0.000000   0.000000   0.000000   0.000000   0.000000
     58       0.000000   0.000000   0.000000   0.000000   0.000000   0.000000
     59       0.000000   0.000000   0.000000  -0.312742   0.290508   0.315915
     60       0.282036  -0.420968   0.142282   0.000000   0.000000   0.000000
     61       0.000000   0.000000   0.000000  -0.312742   0.290508   0.315915
     62       0.000000   0.000000   0.000000  -0.312742   0.290508   0.315915
     63       0.282036  -0.420968   0.142282   0.000000   0.000000   0.000000
     64       0.000000   0.000000   0.000000   0.000000   0.000000   0.000000
     65       0.282036  -0.420968   0.142282   0.000000   0.000000   0.000000
     66       0.000000   0.000000   0.000000   0.000000   0.000000   0.000000
     67       0.000000   0.000000   0.000000   0.000000   0.000000   0.000000
     68       0.000000   0.000000   0.000000   0.000000   0.000000   0.000000
     69       0.000000   0.000000   0.000000   0.000000   0.000000   0.000000
     70       0.000000   0.000000   0.000000   0.000000   0.000000   0.000000
     71       0.000000   0.000000   0.000000   0.000000   0.000000   0.000000
     72       0.000000   0.000000   0.000000   0.000000   0.000000   0.000000
     73       0.000000   0.000000   0.000000   0.000000   0.000000   0.000000
     74       0.000000   0.000000   0.000000   0.000000   0.000000   0.000000
     75       0.000000   0.000000   0.000000   0.000000   0.000000   0.000000
     76       0.000000   0.000000   0.000000   0.000000   0.000000   0.000000
     77       0.000000   0.000000   0.000000   0.000000   0.000000   0.000000
     78       0.000000   0.000000   0.000000   0.000000   0.000000   0.000000
     79       0.000000   0.000000   0.000000   0.000000   0.000000   0.000000
     80       0.000000   0.000000   0.000000   0.000000   0.000000   0.000000
     81       0.000000   0.000000   0.000000   0.000000   0.000000   0.000000
     82       0.000000   0.000000   0.000000   0.000000   0.000000   0.000000
     83       0.000000   0.000000   0.000000   0.000000   0.000000   0.000000
     84       0.000000   0.000000   0.000000   0.000000   0.000000   0.000000
     85       0.000000   0.000000   0.000000   0.000000   0.000000   0.000000
     86       0.000000   0.000000   0.000000   0.000000   0.000000   0.000000
     87       0.000000   0.000000   0.000000   0.000000   0.000000   0.000000
     88       0.000000   0.000000   0.000000   0.000000   0.000000   0.000000
     89       0.000000   0.000000   0.000000   0.000000   0.000000   0.000000
     90       0.000000   0.000000   0.000000   0.000000   0.000000   0.000000
     91       0.000000   0.000000   0.000000   0.000000   0.000000   0.000000
     92       0.000000   0.000000   0.000000   0.000000   0.000000   0.000000
     93       0.000000   0.000000   0.000000   0.000000   0.000000   0.000000
     94       0.000000   0.000000   0.000000   0.000000   0.000000   0.000000
     95       0.000000   0.000000   0.000000   0.000000   0.000000   0.000000
     96       0.000000   0.000000   0.000000   0.000000   0.000000   0.000000
     97       0.000000   0.000000   0.000000   0.000000   0.000000   0.000000
     98       0.000000   0.000000   0.000000   0.000000   0.000000   0.000000
     99       0.000000   0.000000   0.000000   0.000000   0.000000   0.000000
    100       0.000000   0.000000   0.000000   0.000000   0.000000   0.000000
    101       0.000000   0.000000   0.000000   0.000000   0.000000   0.000000
    102       0.000000   0.000000   0.000000   0.000000   0.000000   0.000000
                 30         31         32         33         34         35    
      0       0.000000   0.000000   0.000000   0.000000   0.000000   0.000000
      1       0.000000   0.000000   0.000000   0.000000   0.000000   0.000000
      2       0.000000   0.000000   0.000000   0.000000   0.000000   0.000000
      3       0.000000   0.000000   0.000000   0.000000   0.000000   0.000000
      4       0.000000   0.000000   0.000000   0.000000   0.000000   0.000000
      5       0.000000   0.000000   0.000000   0.000000   0.000000   0.000000
      6       0.000000   0.000000   0.000000   0.000000   0.000000   0.000000
      7       0.000000   0.000000   0.000000   0.000000   0.000000   0.000000
      8       0.000000   0.000000   0.000000   0.000000   0.000000   0.000000
      9       0.000000   0.000000   0.000000   0.000000   0.000000   0.000000
     10       0.000000   0.000000   0.000000   0.000000   0.000000   0.000000
     11       0.127278   0.627023  -0.768533   0.000000   0.000000   0.000000
     12       0.000000   0.000000   0.000000   0.048004   0.519610   0.853054
     13       0.000000   0.000000   0.000000   0.000000   0.000000   0.000000
     14       0.000000   0.000000   0.000000   0.000000   0.000000   0.000000
     15       0.000000   0.000000   0.000000   0.000000   0.000000   0.000000
     16       0.000000   0.000000   0.000000   0.000000   0.000000   0.000000
     17       0.000000   0.000000   0.000000   0.000000   0.000000   0.000000
     18       0.000000   0.000000   0.000000   0.000000   0.000000   0.000000
     19       0.000000   0.000000   0.000000   0.000000   0.000000   0.000000
     20       0.000000   0.000000   0.000000   0.000000   0.000000   0.000000
     21       0.000000   0.000000   0.000000   0.000000   0.000000   0.000000
     22       0.000000   0.000000   0.000000   0.000000   0.000000   0.000000
     23       0.000000   0.000000   0.000000   0.000000   0.000000   0.000000
     24       0.000000   0.000000   0.000000   0.000000   0.000000   0.000000
     25       0.000000   0.000000   0.000000   0.000000   0.000000   0.000000
     26       0.000000   0.000000   0.000000   0.000000   0.000000   0.000000
     27       0.000000   0.000000   0.000000   0.000000   0.000000   0.000000
     28       0.000000   0.000000   0.000000   0.000000   0.000000   0.000000
     29       0.000000   0.000000   0.000000   0.000000   0.000000   0.000000
     30       0.000000   0.000000   0.000000   0.000000   0.000000   0.000000
     31       0.000000   0.000000   0.000000   0.000000   0.000000   0.000000
     32       0.000000   0.000000   0.000000   0.000000   0.000000   0.000000
     33       0.000000   0.000000   0.000000   0.000000   0.000000   0.000000
     34      -0.045546  -0.368941  -0.308551  -0.072861  -0.405696   0.251217
     35       0.000000   0.000000   0.000000  -0.325178   0.312512  -0.172058
     36       0.000000   0.000000   0.000000   0.413106   0.202253  -0.146443
     37      -0.336346   0.293905   0.184085   0.000000   0.000000   0.000000
     38       0.390660   0.185080   0.215699   0.000000   0.000000   0.000000
     39       0.000000   0.000000   0.000000   0.000000   0.000000   0.000000
     40       0.000000   0.000000   0.000000   0.000000   0.000000   0.000000
     41       0.000000   0.000000   0.000000   0.000000   0.000000   0.000000
     42       0.000000   0.000000   0.000000   0.000000   0.000000   0.000000
     43       0.000000   0.000000   0.000000   0.000000   0.000000   0.000000
     44       0.000000   0.000000   0.000000   0.000000   0.000000   0.000000
     45       0.000000   0.000000   0.000000   0.000000   0.000000   0.000000
     46       0.000000   0.000000   0.000000   0.000000   0.000000   0.000000
     47       0.000000   0.000000   0.000000   0.000000   0.000000   0.000000
     48       0.000000   0.000000   0.000000   0.000000   0.000000   0.000000
     49       0.000000   0.000000   0.000000   0.000000   0.000000   0.000000
     50       0.000000   0.000000   0.000000   0.000000   0.000000   0.000000
     51       0.000000   0.000000   0.000000   0.000000   0.000000   0.000000
     52       0.000000   0.000000   0.000000   0.000000   0.000000   0.000000
     53       0.000000   0.000000   0.000000   0.000000   0.000000   0.000000
     54       0.000000   0.000000   0.000000   0.000000   0.000000   0.000000
     55       0.000000   0.000000   0.000000   0.000000   0.000000   0.000000
     56       0.000000   0.000000   0.000000   0.000000   0.000000   0.000000
     57       0.000000   0.000000   0.000000   0.000000   0.000000   0.000000
     58       0.000000   0.000000   0.000000   0.000000   0.000000   0.000000
     59       0.000000   0.000000   0.000000   0.000000   0.000000   0.000000
     60       0.000000   0.000000   0.000000   0.000000   0.000000   0.000000
     61       0.000000   0.000000   0.000000   0.000000   0.000000   0.000000
     62       0.000000   0.000000   0.000000   0.000000   0.000000   0.000000
     63       0.000000   0.000000   0.000000   0.000000   0.000000   0.000000
     64       0.000000   0.000000   0.000000   0.000000   0.000000   0.000000
     65       0.000000   0.000000   0.000000   0.000000   0.000000   0.000000
     66       0.000000   0.000000   0.000000   0.000000   0.000000   0.000000
     67       0.000000   0.000000   0.000000   0.000000   0.000000   0.000000
     68       0.000000   0.000000   0.000000   0.000000   0.000000   0.000000
     69       0.000000   0.000000   0.000000   0.000000   0.000000   0.000000
     70       0.000000   0.000000   0.000000   0.276206  -0.399304   0.227680
     71       0.000000   0.000000   0.000000   0.276206  -0.399304   0.227680
     72      -0.303261   0.358123   0.241958   0.000000   0.000000   0.000000
     73      -0.303261   0.358123   0.241958   0.000000   0.000000   0.000000
     74      -0.303261   0.358123   0.241958   0.000000   0.000000   0.000000
     75       0.000000   0.000000   0.000000   0.000000   0.000000   0.000000
     76       0.000000   0.000000   0.000000   0.000000   0.000000   0.000000
     77       0.000000   0.000000   0.000000   0.276206  -0.399304   0.227680
     78      -0.372039  -0.256233  -0.270667   0.000000   0.000000   0.000000
     79       0.000000   0.000000   0.000000   0.000000   0.000000   0.000000
     80       0.000000   0.000000   0.000000   0.394037   0.297897  -0.203628
     81       0.000000   0.000000   0.000000   0.394037   0.297897  -0.203628
     82       0.000000   0.000000   0.000000   0.394037   0.297897  -0.203628
     83      -0.372039  -0.256233  -0.270667   0.000000   0.000000   0.000000
     84      -0.372039  -0.256233  -0.270667   0.000000   0.000000   0.000000
     85       0.000000   0.000000   0.000000   0.000000   0.000000   0.000000
     86       0.000000   0.000000   0.000000   0.000000   0.000000   0.000000
     87       0.000000   0.000000   0.000000   0.000000   0.000000   0.000000
     88       0.000000   0.000000   0.000000   0.000000   0.000000   0.000000
     89       0.000000   0.000000   0.000000   0.000000   0.000000   0.000000
     90       0.000000   0.000000   0.000000   0.000000   0.000000   0.000000
     91       0.000000   0.000000   0.000000   0.000000   0.000000   0.000000
     92       0.000000   0.000000   0.000000   0.000000   0.000000   0.000000
     93       0.000000   0.000000   0.000000   0.000000   0.000000   0.000000
     94       0.000000   0.000000   0.000000   0.000000   0.000000   0.000000
     95       0.000000   0.000000   0.000000   0.000000   0.000000   0.000000
     96       0.000000   0.000000   0.000000   0.000000   0.000000   0.000000
     97       0.000000   0.000000   0.000000   0.000000   0.000000   0.000000
     98       0.000000   0.000000   0.000000   0.000000   0.000000   0.000000
     99       0.000000   0.000000   0.000000   0.000000   0.000000   0.000000
    100       0.000000   0.000000   0.000000   0.000000   0.000000   0.000000
    101       0.000000   0.000000   0.000000   0.000000   0.000000   0.000000
    102       0.000000   0.000000   0.000000   0.000000   0.000000   0.000000
                 36         37         38         39         40         41    
      0       0.000000   0.000000   0.000000   0.000000   0.000000   0.000000
      1       0.000000   0.000000   0.000000   0.000000   0.000000   0.000000
      2       0.000000   0.000000   0.000000   0.000000   0.000000   0.000000
      3       0.000000   0.000000   0.000000   0.000000   0.000000   0.000000
      4       0.000000   0.000000   0.000000   0.000000   0.000000   0.000000
      5       0.000000   0.000000   0.000000   0.000000   0.000000   0.000000
      6       0.000000   0.000000   0.000000   0.000000   0.000000   0.000000
      7       0.000000   0.000000   0.000000   0.000000   0.000000   0.000000
      8       0.000000   0.000000   0.000000   0.000000   0.000000   0.000000
      9       0.000000   0.000000   0.000000   0.000000   0.000000   0.000000
     10       0.000000   0.000000   0.000000   0.000000   0.000000   0.000000
     11       0.000000   0.000000   0.000000   0.000000   0.000000   0.000000
     12       0.000000   0.000000   0.000000   0.000000   0.000000   0.000000
     13       0.330951  -0.797035  -0.505180   0.000000   0.000000   0.000000
     14       0.000000   0.000000   0.000000   0.482051   0.854840  -0.192031
     15       0.000000   0.000000   0.000000   0.000000   0.000000   0.000000
     16       0.000000   0.000000   0.000000   0.000000   0.000000   0.000000
     17       0.000000   0.000000   0.000000   0.000000   0.000000   0.000000
     18       0.000000   0.000000   0.000000   0.000000   0.000000   0.000000
     19       0.000000   0.000000   0.000000   0.000000   0.000000   0.000000
     20       0.000000   0.000000   0.000000   0.000000   0.000000   0.000000
     21       0.000000   0.000000   0.000000   0.000000   0.000000   0.000000
     22       0.000000   0.000000   0.000000   0.000000   0.000000   0.000000
     23       0.000000   0.000000   0.000000   0.000000   0.000000   0.000000
     24       0.000000   0.000000   0.000000   0.000000   0.000000   0.000000
     25       0.000000   0.000000   0.000000   0.000000   0.000000   0.000000
     26       0.000000   0.000000   0.000000   0.000000   0.000000   0.000000
     27       0.000000   0.000000   0.000000   0.000000   0.000000   0.000000
     28       0.000000   0.000000   0.000000   0.000000   0.000000   0.000000
     29       0.000000   0.000000   0.000000   0.000000   0.000000   0.000000
     30       0.000000   0.000000   0.000000   0.000000   0.000000   0.000000
     31       0.000000   0.000000   0.000000   0.000000   0.000000   0.000000
     32       0.000000   0.000000   0.000000   0.000000   0.000000   0.000000
     33       0.000000   0.000000   0.000000   0.000000   0.000000   0.000000
     34       0.000000   0.000000   0.000000   0.000000   0.000000   0.000000
     35       0.000000   0.000000   0.000000   0.000000   0.000000   0.000000
     36       0.000000   0.000000   0.000000   0.000000   0.000000   0.000000
     37       0.000000   0.000000   0.000000   0.000000   0.000000   0.000000
     38       0.000000   0.000000   0.000000   0.000000   0.000000   0.000000
     39       0.000000   0.000000   0.000000   0.000000   0.000000   0.000000
     40       0.000000   0.000000   0.000000   0.027138  -0.120773  -0.469504
     41       0.000000   0.000000   0.000000   0.403742  -0.250267  -0.100574
     42       0.075471   0.279112  -0.390920   0.000000   0.000000   0.000000
     43       0.446455   0.192293  -0.010905   0.000000   0.000000   0.000000
     44       0.000000   0.000000   0.000000   0.000000   0.000000   0.000000
     45      -0.334415  -0.277284   0.218398  -0.287332   0.232723   0.314701
     46       0.000000   0.000000   0.000000   0.000000   0.000000   0.000000
     47       0.000000   0.000000   0.000000   0.000000   0.000000   0.000000
     48       0.000000   0.000000   0.000000   0.000000   0.000000   0.000000
     49       0.000000   0.000000   0.000000   0.000000   0.000000   0.000000
     50       0.000000   0.000000   0.000000   0.000000   0.000000   0.000000
     51       0.000000   0.000000   0.000000   0.000000   0.000000   0.000000
     52       0.000000   0.000000   0.000000   0.000000   0.000000   0.000000
     53       0.000000   0.000000   0.000000   0.000000   0.000000   0.000000
     54       0.000000   0.000000   0.000000   0.000000   0.000000   0.000000
     55       0.000000   0.000000   0.000000   0.000000   0.000000   0.000000
     56       0.000000   0.000000   0.000000   0.000000   0.000000   0.000000
     57       0.000000   0.000000   0.000000   0.000000   0.000000   0.000000
     58       0.000000   0.000000   0.000000   0.000000   0.000000   0.000000
     59       0.000000   0.000000   0.000000   0.000000   0.000000   0.000000
     60       0.000000   0.000000   0.000000   0.000000   0.000000   0.000000
     61       0.000000   0.000000   0.000000   0.000000   0.000000   0.000000
     62       0.000000   0.000000   0.000000   0.000000   0.000000   0.000000
     63       0.000000   0.000000   0.000000   0.000000   0.000000   0.000000
     64       0.000000   0.000000   0.000000   0.000000   0.000000   0.000000
     65       0.000000   0.000000   0.000000   0.000000   0.000000   0.000000
     66       0.000000   0.000000   0.000000   0.000000   0.000000   0.000000
     67       0.000000   0.000000   0.000000   0.000000   0.000000   0.000000
     68       0.000000   0.000000   0.000000   0.000000   0.000000   0.000000
     69       0.000000   0.000000   0.000000   0.000000   0.000000   0.000000
     70       0.000000   0.000000   0.000000   0.000000   0.000000   0.000000
     71       0.000000   0.000000   0.000000   0.000000   0.000000   0.000000
     72       0.000000   0.000000   0.000000   0.000000   0.000000   0.000000
     73       0.000000   0.000000   0.000000   0.000000   0.000000   0.000000
     74       0.000000   0.000000   0.000000   0.000000   0.000000   0.000000
     75       0.000000   0.000000   0.000000   0.000000   0.000000   0.000000
     76       0.000000   0.000000   0.000000   0.000000   0.000000   0.000000
     77       0.000000   0.000000   0.000000   0.000000   0.000000   0.000000
     78       0.000000   0.000000   0.000000   0.000000   0.000000   0.000000
     79       0.000000   0.000000   0.000000   0.000000   0.000000   0.000000
     80       0.000000   0.000000   0.000000   0.000000   0.000000   0.000000
     81       0.000000   0.000000   0.000000   0.000000   0.000000   0.000000
     82       0.000000   0.000000   0.000000   0.000000   0.000000   0.000000
     83       0.000000   0.000000   0.000000   0.000000   0.000000   0.000000
     84       0.000000   0.000000   0.000000   0.000000   0.000000   0.000000
     85       0.000000   0.000000   0.000000   0.151495   0.032834   0.526458
     86       0.000000   0.000000   0.000000   0.151495   0.032834   0.526458
     87      -0.122331   0.256525  -0.484867   0.000000   0.000000   0.000000
     88      -0.122331   0.256525  -0.484867   0.000000   0.000000   0.000000
     89      -0.122331   0.256525  -0.484867   0.000000   0.000000   0.000000
     90       0.000000   0.000000   0.000000   0.151495   0.032834   0.526458
     91       0.000000   0.000000   0.000000   0.000000   0.000000   0.000000
     92       0.000000   0.000000   0.000000   0.000000   0.000000   0.000000
     93       0.000000   0.000000   0.000000   0.483071  -0.251597   0.092642
     94      -0.497966  -0.100400  -0.167821   0.000000   0.000000   0.000000
     95       0.000000   0.000000   0.000000   0.000000   0.000000   0.000000
     96       0.000000   0.000000   0.000000   0.483071  -0.251597   0.092642
     97      -0.497966  -0.100400  -0.167821   0.000000   0.000000   0.000000
     98       0.000000   0.000000   0.000000   0.000000   0.000000   0.000000
     99       0.000000   0.000000   0.000000   0.000000   0.000000   0.000000
    100       0.000000   0.000000   0.000000   0.000000   0.000000   0.000000
    101       0.000000   0.000000   0.000000   0.000000   0.000000   0.000000
    102       0.000000   0.000000   0.000000   0.000000   0.000000   0.000000
                 42         43         44    
      0       0.000000   0.000000   0.000000
      1       0.000000   0.000000   0.000000
      2       0.000000   0.000000   0.000000
      3       0.000000   0.000000   0.000000
      4       0.000000   0.000000   0.000000
      5       0.000000   0.000000   0.000000
      6       0.000000   0.000000   0.000000
      7       0.000000   0.000000   0.000000
      8       0.000000   0.000000   0.000000
      9       0.000000   0.000000   0.000000
     10       0.000000   0.000000   0.000000
     11       0.000000   0.000000   0.000000
     12       0.000000   0.000000   0.000000
     13       0.000000   0.000000   0.000000
     14       0.000000   0.000000   0.000000
     15       0.209782   0.779320   0.590467
     16       0.000000   0.000000   0.000000
     17       0.000000   0.000000   0.000000
     18       0.000000   0.000000   0.000000
     19       0.000000   0.000000   0.000000
     20       0.000000   0.000000   0.000000
     21       0.000000   0.000000   0.000000
     22       0.000000   0.000000   0.000000
     23       0.000000   0.000000   0.000000
     24       0.000000   0.000000   0.000000
     25       0.000000   0.000000   0.000000
     26       0.000000   0.000000   0.000000
     27       0.000000   0.000000   0.000000
     28       0.000000   0.000000   0.000000
     29       0.000000   0.000000   0.000000
     30       0.000000   0.000000   0.000000
     31       0.000000   0.000000   0.000000
     32       0.000000   0.000000   0.000000
     33       0.000000   0.000000   0.000000
     34       0.000000   0.000000   0.000000
     35       0.000000   0.000000   0.000000
     36       0.000000   0.000000   0.000000
     37       0.000000   0.000000   0.000000
     38       0.000000   0.000000   0.000000
     39       0.000000   0.000000   0.000000
     40       0.000000   0.000000   0.000000
     41       0.000000   0.000000   0.000000
     42       0.000000   0.000000   0.000000
     43       0.000000   0.000000   0.000000
     44       0.000000   0.000000   0.000000
     45       0.000000   0.000000   0.000000
     46       0.000000   0.000000   0.000000
     47      -0.195682  -0.256406   0.407936
     48       0.342904  -0.290537   0.261634
     49       0.000000   0.000000   0.000000
     50       0.000000   0.000000   0.000000
     51       0.000000   0.000000   0.000000
     52       0.000000   0.000000   0.000000
     53       0.000000   0.000000   0.000000
     54       0.000000   0.000000   0.000000
     55       0.000000   0.000000   0.000000
     56       0.000000   0.000000   0.000000
     57       0.000000   0.000000   0.000000
     58       0.000000   0.000000   0.000000
     59       0.000000   0.000000   0.000000
     60       0.000000   0.000000   0.000000
     61       0.000000   0.000000   0.000000
     62       0.000000   0.000000   0.000000
     63       0.000000   0.000000   0.000000
     64       0.000000   0.000000   0.000000
     65       0.000000   0.000000   0.000000
     66       0.000000   0.000000   0.000000
     67       0.000000   0.000000   0.000000
     68       0.000000   0.000000   0.000000
     69       0.000000   0.000000   0.000000
     70       0.000000   0.000000   0.000000
     71       0.000000   0.000000   0.000000
     72       0.000000   0.000000   0.000000
     73       0.000000   0.000000   0.000000
     74       0.000000   0.000000   0.000000
     75       0.000000   0.000000   0.000000
     76       0.000000   0.000000   0.000000
     77       0.000000   0.000000   0.000000
     78       0.000000   0.000000   0.000000
     79       0.000000   0.000000   0.000000
     80       0.000000   0.000000   0.000000
     81       0.000000   0.000000   0.000000
     82       0.000000   0.000000   0.000000
     83       0.000000   0.000000   0.000000
     84       0.000000   0.000000   0.000000
     85       0.000000   0.000000   0.000000
     86       0.000000   0.000000   0.000000
     87       0.000000   0.000000   0.000000
     88       0.000000   0.000000   0.000000
     89       0.000000   0.000000   0.000000
     90       0.000000   0.000000   0.000000
     91       0.000000   0.000000   0.000000
     92       0.000000   0.000000   0.000000
     93      -0.500967   0.214687  -0.105368
     94      -0.500967   0.214687  -0.105368
     95      -0.500967   0.214687  -0.105368
     96       0.000000   0.000000   0.000000
     97       0.000000   0.000000   0.000000
     98      -0.400837  -0.157568   0.350374
     99      -0.400837  -0.157568   0.350374
    100      -0.400837  -0.157568   0.350374
    101       0.000000   0.000000   0.000000
    102       0.000000   0.000000   0.000000
