# Supplementary material for: Novel Sulfonium Reagents for the Modular Synthesis of Spiro[2.3]Hexanes and Heteroatom‐Containing Analogues: Synthesis, Application, and Evaluation as Bioisosteres
Source: Angew Chem Int Ed Engl. 2025 Dec 9;65(5):e21633. doi: 10.1002/anie.202521633 (PMC12851011; doi:10.1002/anie.202521633)
Supplement: Supplementary file 2 — Supporting information [file ANIE-65-e21633-s001.zip › Bioisostere-Analysis/DFT/20795050661291654218279767602/file.out]

                                 *****************
                                 * O   R   C   A *
                                 *****************

                                            #,                                       
                                            ###                                      
                                            ####                                     
                                            #####                                    
                                            ######                                   
                                           ########,                                 
                                     ,,################,,,,,                         
                               ,,#################################,,                 
                          ,,##########################################,,             
                       ,#########################################, ''#####,          
                    ,#############################################,,   '####,        
                  ,##################################################,,,,####,       
                ,###########''''           ''''###############################       
              ,#####''   ,,,,##########,,,,          '''####'''          '####       
            ,##' ,,,,###########################,,,                        '##       
           ' ,,###''''                  '''############,,,                           
         ,,##''                                '''############,,,,        ,,,,,,###''
      ,#''                                            '''#######################'''  
     '                                                          ''''####''''         
             ,#######,   #######,   ,#######,      ##                                
            ,#'     '#,  ##    ##  ,#'     '#,    #''#        ######   ,####,        
            ##       ##  ##   ,#'  ##            #'  '#       #        #'  '#        
            ##       ##  #######   ##           ,######,      #####,   #    #        
            '#,     ,#'  ##    ##  '#,     ,#' ,#      #,         ##   #,  ,#        
             '#######'   ##     ##  '#######'  #'      '#     #####' # '####'        


                  #######################################################
                  #                        -***-                        #
                  #          Department of theory and spectroscopy      #
                  #    Directorship and core code : Frank Neese         #
                  #        Max Planck Institute fuer Kohlenforschung    #
                  #                Kaiser Wilhelm Platz 1               #
                  #                 D-45470 Muelheim/Ruhr               #
                  #                      Germany                        #
                  #                                                     #
                  #                  All rights reserved                #
                  #                        -***-                        #
                  #######################################################


                         Program Version 5.0.4 -  RELEASE  -


 With contributions from (in alphabetic order):
   Daniel Aravena         : Magnetic Suceptibility
   Michael Atanasov       : Ab Initio Ligand Field Theory (pilot matlab implementation)
   Alexander A. Auer      : GIAO ZORA, VPT2 properties, NMR spectrum
   Ute Becker             : Parallelization
   Giovanni Bistoni       : ED, misc. LED, open-shell LED, HFLD
   Martin Brehm           : Molecular dynamics
   Dmytro Bykov           : SCF Hessian
   Vijay G. Chilkuri      : MRCI spin determinant printing, contributions to CSF-ICE
   Dipayan Datta          : RHF DLPNO-CCSD density
   Achintya Kumar Dutta   : EOM-CC, STEOM-CC
   Dmitry Ganyushin       : Spin-Orbit,Spin-Spin,Magnetic field MRCI
   Miquel Garcia          : C-PCM and meta-GGA Hessian, CC/C-PCM, Gaussian charge scheme
   Yang Guo               : DLPNO-NEVPT2, F12-NEVPT2, CIM, IAO-localization
   Andreas Hansen         : Spin unrestricted coupled pair/coupled cluster methods
   Benjamin Helmich-Paris : MC-RPA, TRAH-SCF, COSX integrals
   Lee Huntington         : MR-EOM, pCC
   Robert Izsak           : Overlap fitted RIJCOSX, COSX-SCS-MP3, EOM
   Marcus Kettner         : VPT2
   Christian Kollmar      : KDIIS, OOCD, Brueckner-CCSD(T), CCSD density, CASPT2, CASPT2-K
   Simone Kossmann        : Meta GGA functionals, TD-DFT gradient, OOMP2, MP2 Hessian
   Martin Krupicka        : Initial AUTO-CI
   Lucas Lang             : DCDCAS
   Marvin Lechner         : AUTO-CI (C++ implementation), FIC-MRCC
   Dagmar Lenk            : GEPOL surface, SMD
   Dimitrios Liakos       : Extrapolation schemes; Compound Job, initial MDCI parallelization
   Dimitrios Manganas     : Further ROCIS development; embedding schemes
   Dimitrios Pantazis     : SARC Basis sets
   Anastasios Papadopoulos: AUTO-CI, single reference methods and gradients
   Taras Petrenko         : DFT Hessian,TD-DFT gradient, ASA, ECA, R-Raman, ABS, FL, XAS/XES, NRVS
   Peter Pinski           : DLPNO-MP2, DLPNO-MP2 Gradient
   Christoph Reimann      : Effective Core Potentials
   Marius Retegan         : Local ZFS, SOC
   Christoph Riplinger    : Optimizer, TS searches, QM/MM, DLPNO-CCSD(T), (RO)-DLPNO pert. Triples
   Tobias Risthaus        : Range-separated hybrids, TD-DFT gradient, RPA, STAB
   Michael Roemelt        : Original ROCIS implementation
   Masaaki Saitow         : Open-shell DLPNO-CCSD energy and density
   Barbara Sandhoefer     : DKH picture change effects
   Avijit Sen             : IP-ROCIS
   Kantharuban Sivalingam : CASSCF convergence, NEVPT2, FIC-MRCI
   Bernardo de Souza      : ESD, SOC TD-DFT
   Georgi Stoychev        : AutoAux, RI-MP2 NMR, DLPNO-MP2 response
   Willem Van den Heuvel  : Paramagnetic NMR
   Boris Wezisla          : Elementary symmetry handling
   Frank Wennmohs         : Technical directorship


 We gratefully acknowledge several colleagues who have allowed us to
 interface, adapt or use parts of their codes:
   Stefan Grimme, W. Hujo, H. Kruse, P. Pracht,  : VdW corrections, initial TS optimization,
                  C. Bannwarth, S. Ehlert          DFT functionals, gCP, sTDA/sTD-DF
   Ed Valeev, F. Pavosevic, A. Kumar             : LibInt (2-el integral package), F12 methods
   Garnet Chan, S. Sharma, J. Yang, R. Olivares  : DMRG
   Ulf Ekstrom                                   : XCFun DFT Library
   Mihaly Kallay                                 : mrcc  (arbitrary order and MRCC methods)
   Jiri Pittner, Ondrej Demel                    : Mk-CCSD
   Frank Weinhold                                : gennbo (NPA and NBO analysis)
   Christopher J. Cramer and Donald G. Truhlar   : smd solvation model
   Lars Goerigk                                  : TD-DFT with DH, B97 family of functionals
   V. Asgeirsson, H. Jonsson                     : NEB implementation
   FAccTs GmbH                                   : IRC, NEB, NEB-TS, DLPNO-Multilevel, CI-OPT
                                                   MM, QMMM, 2- and 3-layer-ONIOM, Crystal-QMMM,
                                                   LR-CPCM, SF, NACMEs, symmetry and pop. for TD-DFT,
                                                   nearIR, NL-DFT gradient (VV10), updates on ESD,
                                                   ML-optimized integration grids
   S Lehtola, MJT Oliveira, MAL Marques          : LibXC Library
   Liviu Ungur et al                             : ANISO software


 Your calculation uses the libint2 library for the computation of 2-el integrals
 For citations please refer to: http://libint.valeyev.net

 Your ORCA version has been built with support for libXC version: 5.1.0
 For citations please refer to: https://tddft.org/programs/libxc/

 This ORCA versions uses:
   CBLAS   interface :  Fast vector & matrix operations
   LAPACKE interface :  Fast linear algebra routines
   SCALAPACK package :  Parallel linear algebra routines
   Shared memory     :  Shared parallel matrices
   BLAS/LAPACK       :  OpenBLAS 0.3.15  USE64BITINT DYNAMIC_ARCH NO_AFFINITY Sandybridge SINGLE_THREADED
        Core in use  :  Sandybridge
   Copyright (c) 2011-2014, The OpenBLAS Project


Your calculation utilizes the atom-pairwise dispersion correction
with the Becke-Johnson damping scheme (D3BJ)
Cite in your paper:
S.Grimme, S.Ehrlich, L.Goerigk, J Comput Chem, (2011), 32, 1456–1465 
S.Grimme, J.Antony, S.Ehrlich and H.Krieg, J.Chem.Phys., 132, (2010), 154104 
   

================================================================================

----- Orbital basis set information -----
Your calculation utilizes the basis: 6-31++G(d,p)
   H-He, Li-Ne : W. J. Hehre, R. Ditchfield and J.A. Pople, J. Chem. Phys. 56, 2257 (1972).
                 Note: He and Ne are unpublished basis sets taken from the Gaussian program.
                 Note: Li and B from J. D. Dill and J. A. Pople, J. Chem. Phys. 62, 2921 (1975).
   Na - Ar     : M. M. Francl, W. J. Pietro, W. J. Hehre, J. S. Binkley, M. S. Gordon, 
                 D. J. DeFrees and J. A. Pople, J. Chem. Phys. 77, 3654 (1982).
   K - Zn      : V. A. Rassolov, J. A. Pople, M. A. Ratner, and T. L. Windus, J. Chem. Phys. 109, 1223 (1998).
   Additional Pol./Diff. from the 6-311G equivalent.

----- AuxJ basis set information -----
Your calculation utilizes the auxiliary basis: def2/J
   F. Weigend, Phys. Chem. Chem. Phys. 8, 1057 (2006).

================================================================================
                                        WARNINGS
                       Please study these warnings very carefully!
================================================================================


WARNING: Geometry Optimization
  ===> : Switching off AutoStart
         For restart on a previous wavefunction, please use MOREAD

INFO   : the flag for use of the SHARK integral package has been found!

================================================================================
                                       INPUT FILE
================================================================================
NAME = file.inp
|  1> 
|  2> ! WB97X-D3BJ 6-31++G(d,p) opt
|  3> %pal
|  4>   nprocs 6
|  5> end
|  6> %maxcore 3000
|  7> %geom
|  8>   calc_hess true
|  9>   MaxIter 500
| 10> end
| 11> * xyz 0 1
| 12> C     -1.651700    0.158300   -0.036400
| 13> C     -0.718000   -1.037900   -0.314300
| 14> C      0.422400   -0.075100   -0.152000
| 15> C     -0.455400    1.118000    0.126800
| 16> C      1.849100   -0.242900   -0.376200
| 17> N      1.301400   -0.445500    0.981000
| 18> H     -2.285200    0.415000   -0.913800
| 19> H     -2.226900    0.034600    0.907400
| 20> H     -0.802500   -1.414300   -1.356200
| 21> H     -0.772200   -1.820000    0.474800
| 22> H     -0.401100    1.874100   -0.685300
| 23> H     -0.381600    1.530800    1.156600
| 24> H      2.137500   -1.199000   -0.860100
| 25> H      2.422800    0.702900   -0.491200
| 26> H      1.561200    0.401000    1.539100
| 27> *
| 28> 
| 29>                          ****END OF INPUT****
================================================================================

                       *****************************
                       * Geometry Optimization Run *
                       *****************************

Geometry optimization settings:
Update method            Update   .... BFGS
Choice of coordinates    CoordSys .... Z-matrix Internals
Initial Hessian          InHess   .... Almoef's Model

Convergence Tolerances:
Energy Change            TolE     ....  5.0000e-06 Eh
Max. Gradient            TolMAXG  ....  3.0000e-04 Eh/bohr
RMS Gradient             TolRMSG  ....  1.0000e-04 Eh/bohr
Max. Displacement        TolMAXD  ....  4.0000e-03 bohr
RMS Displacement         TolRMSD  ....  2.0000e-03 bohr
Strict Convergence                ....  False
------------------------------------------------------------------------------
                        ORCA OPTIMIZATION COORDINATE SETUP
------------------------------------------------------------------------------

The optimization will be done in new redundant internal coordinates
Making redundant internal coordinates   ...  (new redundants) done
Evaluating the initial hessian          ...  (Is done on the fly) done
Evaluating the coordinates              ...  done
Calculating the B-matrix                .... done
Calculating the G-matrix                .... done
Diagonalizing the G-matrix              .... done
The first mode is                       ....   64
The number of degrees of freedom        ....   39

    -----------------------------------------------------------------
                    Redundant Internal Coordinates


    -----------------------------------------------------------------
         Definition                    Initial Value    d2E/dq (diagonal element)
    -----------------------------------------------------------------
      1. B(C   1,C   0)                  1.5427         0.000000   
      2. B(C   2,C   1)                  1.5013         0.000000   
      3. B(C   3,C   0)                  1.5423         0.000000   
      4. B(C   3,C   2)                  1.5072         0.000000   
      5. B(C   4,C   2)                  1.4539         0.000000   
      6. B(N   5,C   4)                  1.4775         0.000000   
      7. B(N   5,C   2)                  1.4811         0.000000   
      8. B(H   6,C   0)                  1.1122         0.000000   
      9. B(H   7,C   0)                  1.1122         0.000000   
     10. B(H   8,C   1)                  1.1110         0.000000   
     11. B(H   9,C   1)                  1.1123         0.000000   
     12. B(H  10,C   3)                  1.1109         0.000000   
     13. B(H  11,C   3)                  1.1119         0.000000   
     14. B(H  12,C   4)                  1.1097         0.000000   
     15. B(H  13,C   4)                  1.1122         0.000000   
     16. B(H  14,N   5)                  1.0467         0.000000   
     17. A(C   1,C   0,H   6)          112.4319         0.000000   
     18. A(C   3,C   0,H   7)          112.3688         0.000000   
     19. A(C   1,C   0,C   3)           91.8391         0.000000   
     20. A(H   6,C   0,H   7)          113.6116         0.000000   
     21. A(C   3,C   0,H   6)          112.4360         0.000000   
     22. A(C   1,C   0,H   7)          112.3119         0.000000   
     23. A(H   8,C   1,H   9)          115.0468         0.000000   
     24. A(C   2,C   1,H   9)          114.2829         0.000000   
     25. A(C   0,C   1,H   8)          112.6805         0.000000   
     26. A(C   2,C   1,H   8)          112.1125         0.000000   
     27. A(C   0,C   1,C   2)           86.7324         0.000000   
     28. A(C   0,C   1,H   9)          112.8244         0.000000   
     29. A(C   1,C   2,N   5)          111.9096         0.000000   
     30. A(C   3,C   2,C   4)          133.7385         0.000000   
     31. A(C   1,C   2,C   4)          130.8976         0.000000   
     32. A(C   1,C   2,C   3)           94.8909         0.000000   
     33. A(C   4,C   2,N   5)           60.4435         0.000000   
     34. A(C   3,C   2,N   5)          113.7102         0.000000   
     35. A(H  10,C   3,H  11)          114.9049         0.000000   
     36. A(C   2,C   3,H  11)          115.2481         0.000000   
     37. A(C   0,C   3,H  11)          112.3640         0.000000   
     38. A(C   2,C   3,H  10)          112.0287         0.000000   
     39. A(C   0,C   3,H  10)          112.5855         0.000000   
     40. A(C   0,C   3,C   2)           86.5373         0.000000   
     41. A(N   5,C   4,H  13)          113.7543         0.000000   
     42. A(C   2,C   4,H  13)          115.0862         0.000000   
     43. A(N   5,C   4,H  12)          112.2563         0.000000   
     44. A(C   2,C   4,H  12)          114.9419         0.000000   
     45. A(C   2,C   4,N   5)           60.6874         0.000000   
     46. A(H  12,C   4,H  13)          123.6108         0.000000   
     47. A(C   2,N   5,C   4)           58.8691         0.000000   
     48. A(C   4,N   5,H  14)          106.6716         0.000000   
     49. A(C   2,N   5,H  14)          110.6682         0.000000   
     50. D(H   8,C   1,C   0,H   6)      2.4847         0.000000   
     51. D(H   9,C   1,C   0,H   7)     -0.2408         0.000000   
     52. D(H   9,C   1,C   0,H   6)   -129.8689         0.000000   
     53. D(H   9,C   1,C   0,C   3)    114.8943         0.000000   
     54. D(H   8,C   1,C   0,C   3)   -112.7521         0.000000   
     55. D(C   2,C   1,C   0,H   6)    115.1148         0.000000   
     56. D(C   2,C   1,C   0,C   3)     -0.1221         0.000000   
     57. D(H   8,C   1,C   0,H   7)    132.1128         0.000000   
     58. D(C   2,C   1,C   0,H   7)   -115.2572         0.000000   
     59. D(C   3,C   2,C   1,C   0)      0.1253         0.000000   
     60. D(C   3,C   2,C   1,H   9)   -113.4837         0.000000   
     61. D(C   4,C   2,C   1,H   8)    -59.4899         0.000000   
     62. D(C   4,C   2,C   1,H   9)     73.7170         0.000000   
     63. D(N   5,C   2,C   1,H   9)      4.5126         0.000000   
     64. D(N   5,C   2,C   1,H   8)   -128.6943         0.000000   
     65. D(N   5,C   2,C   1,C   0)    118.1216         0.000000   
     66. D(C   3,C   2,C   1,H   8)    113.3094         0.000000   
     67. D(C   4,C   2,C   1,C   0)   -172.6740         0.000000   
     68. D(C   0,C   3,C   2,N   5)   -116.6520         0.000000   
     69. D(C   0,C   3,C   2,C   4)    172.3393         0.000000   
     70. D(C   0,C   3,C   2,C   1)     -0.1253         0.000000   
     71. D(H  11,C   3,C   0,C   1)   -115.8024         0.000000   
     72. D(H  11,C   3,C   0,H   6)    128.9644         0.000000   
     73. D(H  10,C   3,C   0,H   7)   -132.3480         0.000000   
     74. D(H  10,C   3,C   0,H   6)     -2.6665         0.000000   
     75. D(H  10,C   3,C   0,C   1)    112.5668         0.000000   
     76. D(C   2,C   3,C   0,H   7)    115.2068         0.000000   
     77. D(C   2,C   3,C   0,H   6)   -115.1116         0.000000   
     78. D(H  11,C   3,C   0,H   7)     -0.7172         0.000000   
     79. D(H  10,C   3,C   2,C   1)   -113.1161         0.000000   
     80. D(C   2,C   3,C   0,C   1)      0.1216         0.000000   
     81. D(H  11,C   3,C   2,N   5)     -3.5162         0.000000   
     82. D(H  11,C   3,C   2,C   4)    -74.5249         0.000000   
     83. D(H  11,C   3,C   2,C   1)    113.0104         0.000000   
     84. D(H  10,C   3,C   2,N   5)    130.3572         0.000000   
     85. D(H  10,C   3,C   2,C   4)     59.3486         0.000000   
     86. D(H  13,C   4,C   2,N   5)   -104.3140         0.000000   
     87. D(H  13,C   4,C   2,C   1)    161.3084         0.000000   
     88. D(H  12,C   4,C   2,N   5)    102.5870         0.000000   
     89. D(H  12,C   4,C   2,C   3)   -161.8366         0.000000   
     90. D(H  12,C   4,C   2,C   1)      8.2094         0.000000   
     91. D(H  13,C   4,C   2,C   3)     -8.7376         0.000000   
     92. D(N   5,C   4,C   2,C   3)     95.5764         0.000000   
     93. D(N   5,C   4,C   2,C   1)    -94.3776         0.000000   
     94. D(H  14,N   5,C   4,H  13)      2.0566         0.000000   
     95. D(H  14,N   5,C   4,H  12)    148.5244         0.000000   
     96. D(H  14,N   5,C   4,C   2)   -104.4512         0.000000   
     97. D(C   2,N   5,C   4,H  13)    106.5078         0.000000   
     98. D(C   2,N   5,C   4,H  12)   -107.0244         0.000000   
     99. D(H  14,N   5,C   2,C   4)     97.4907         0.000000   
    100. D(H  14,N   5,C   2,C   3)    -30.7538         0.000000   
    101. D(H  14,N   5,C   2,C   1)   -136.8353         0.000000   
    102. D(C   4,N   5,C   2,C   3)   -128.2446         0.000000   
    103. D(C   4,N   5,C   2,C   1)    125.6739         0.000000   
    -----------------------------------------------------------------

Number of atoms                         .... 15
Number of degrees of freedom            .... 103

         *************************************************************
         *                GEOMETRY OPTIMIZATION CYCLE   1            *
         *************************************************************
---------------------------------
CARTESIAN COORDINATES (ANGSTROEM)
---------------------------------
  C     -1.651700    0.158300   -0.036400
  C     -0.718000   -1.037900   -0.314300
  C      0.422400   -0.075100   -0.152000
  C     -0.455400    1.118000    0.126800
  C      1.849100   -0.242900   -0.376200
  N      1.301400   -0.445500    0.981000
  H     -2.285200    0.415000   -0.913800
  H     -2.226900    0.034600    0.907400
  H     -0.802500   -1.414300   -1.356200
  H     -0.772200   -1.820000    0.474800
  H     -0.401100    1.874100   -0.685300
  H     -0.381600    1.530800    1.156600
  H      2.137500   -1.199000   -0.860100
  H      2.422800    0.702900   -0.491200
  H      1.561200    0.401000    1.539100

----------------------------
CARTESIAN COORDINATES (A.U.)
----------------------------
  NO LB      ZA    FRAG     MASS         X           Y           Z
   0 C     6.0000    0    12.011   -3.121261    0.299144   -0.068786
   1 C     6.0000    0    12.011   -1.356823   -1.961347   -0.593941
   2 C     6.0000    0    12.011    0.798220   -0.141918   -0.287238
   3 C     6.0000    0    12.011   -0.860581    2.112714    0.239617
   4 C     6.0000    0    12.011    3.494293   -0.459014   -0.710915
   5 N     7.0000    0    14.007    2.459290   -0.841873    1.853821
   6 H     1.0000    0     1.008   -4.318402    0.784236   -1.726832
   7 H     1.0000    0     1.008   -4.208231    0.065385    1.714737
   8 H     1.0000    0     1.008   -1.516505   -2.672640   -2.562847
   9 H     1.0000    0     1.008   -1.459247   -3.439302    0.897242
  10 H     1.0000    0     1.008   -0.757969    3.541536   -1.295029
  11 H     1.0000    0     1.008   -0.721119    2.892793    2.185657
  12 H     1.0000    0     1.008    4.039290   -2.265782   -1.625353
  13 H     1.0000    0     1.008    4.578428    1.328288   -0.928233
  14 H     1.0000    0     1.008    2.950240    0.757780    2.908477

--------------------------------
INTERNAL COORDINATES (ANGSTROEM)
--------------------------------
 C      0   0   0     0.000000000000     0.00000000     0.00000000
 C      1   0   0     1.542698460491     0.00000000     0.00000000
 C      2   1   0     1.501278551768    86.73237190     0.00000000
 C      3   2   1     1.507232526852    94.89093868     0.12528879
 C      3   2   1     1.453924128007   130.89759932   187.32604171
 N      5   3   2     1.477502585446    60.68741093   265.62240159
 H      1   2   3     1.112226550663   112.43185853   115.11478436
 H      1   2   3     1.112166880464   112.31187233   244.74283500
 H      2   1   3     1.111023321087   112.68054763   247.36991689
 H      2   1   3     1.112338464677   112.82436840   115.01632888
 H      4   3   2     1.110919488532   112.02872923   246.88390773
 H      4   3   2     1.111907514140   115.24812424   113.01044487
 H      5   3   2     1.109712115821   114.94187464     8.20940628
 H      5   3   2     1.112157511327   115.08623559   161.30838022
 H      6   5   3     1.046677553022   106.67160586   255.54878324

---------------------------
INTERNAL COORDINATES (A.U.)
---------------------------
 C      0   0   0     0.000000000000     0.00000000     0.00000000
 C      1   0   0     2.915277597549     0.00000000     0.00000000
 C      2   1   0     2.837005313572    86.73237190     0.00000000
 C      3   2   1     2.848256695888    94.89093868     0.12528879
 C      3   2   1     2.747518421433   130.89759932   187.32604171
 N      5   3   2     2.792075248654    60.68741093   265.62240159
 H      1   2   3     2.101803579629   112.43185853   115.11478436
 H      1   2   3     2.101690819294   112.31187233   244.74283500
 H      2   1   3     2.099529805255   112.68054763   247.36991689
 H      2   1   3     2.102015066466   112.82436840   115.01632888
 H      4   3   2     2.099333590161   112.02872923   246.88390773
 H      4   3   2     2.101200687973   115.24812424   113.01044487
 H      5   3   2     2.097051986396   114.94187464     8.20940628
 H      5   3   2     2.101673114191   115.08623559   161.30838022
 H      6   5   3     1.977933925734   106.67160586   255.54878324

---------------------
BASIS SET INFORMATION
---------------------
There are 3 groups of distinct atoms

 Group   1 Type C   : 11s5p1d contracted to 4s3p1d pattern {6311/311/1}
 Group   2 Type N   : 11s5p1d contracted to 4s3p1d pattern {6311/311/1}
 Group   3 Type H   : 5s1p contracted to 3s1p pattern {311/1}

Atom   0C    basis set group =>   1
Atom   1C    basis set group =>   1
Atom   2C    basis set group =>   1
Atom   3C    basis set group =>   1
Atom   4C    basis set group =>   1
Atom   5N    basis set group =>   2
Atom   6H    basis set group =>   3
Atom   7H    basis set group =>   3
Atom   8H    basis set group =>   3
Atom   9H    basis set group =>   3
Atom  10H    basis set group =>   3
Atom  11H    basis set group =>   3
Atom  12H    basis set group =>   3
Atom  13H    basis set group =>   3
Atom  14H    basis set group =>   3
---------------------------------
AUXILIARY/J BASIS SET INFORMATION
---------------------------------
There are 3 groups of distinct atoms

 Group   1 Type C   : 12s5p4d2f1g contracted to 6s4p3d1f1g pattern {711111/2111/211/2/1}
 Group   2 Type N   : 12s5p4d2f1g contracted to 6s4p3d1f1g pattern {711111/2111/211/2/1}
 Group   3 Type H   : 5s2p1d contracted to 3s1p1d pattern {311/2/1}

Atom   0C    basis set group =>   1
Atom   1C    basis set group =>   1
Atom   2C    basis set group =>   1
Atom   3C    basis set group =>   1
Atom   4C    basis set group =>   1
Atom   5N    basis set group =>   2
Atom   6H    basis set group =>   3
Atom   7H    basis set group =>   3
Atom   8H    basis set group =>   3
Atom   9H    basis set group =>   3
Atom  10H    basis set group =>   3
Atom  11H    basis set group =>   3
Atom  12H    basis set group =>   3
Atom  13H    basis set group =>   3
Atom  14H    basis set group =>   3


           ************************************************************
           *        Program running with 6 parallel MPI-processes     *
           *              working on a common directory               *
           ************************************************************
------------------------------------------------------------------------------
                           ORCA GTO INTEGRAL CALCULATION
                           -- RI-GTO INTEGRALS CHOSEN --
------------------------------------------------------------------------------
------------------------------------------------------------------------------
                   ___                                                        
                  /   \      - P O W E R E D   B Y -                         
                 /     \                                                     
                 |  |  |   _    _      __       _____    __    __             
                 |  |  |  | |  | |    /  \     |  _  \  |  |  /  |          
                  \  \/   | |  | |   /    \    | | | |  |  | /  /          
                 / \  \   | |__| |  /  /\  \   | |_| |  |  |/  /          
                |  |  |   |  __  | /  /__\  \  |    /   |      \           
                |  |  |   | |  | | |   __   |  |    \   |  |\   \          
                \     /   | |  | | |  |  |  |  | |\  \  |  | \   \       
                 \___/    |_|  |_| |__|  |__|  |_| \__\ |__|  \__/        
                                                                              
                      - O R C A' S   B I G   F R I E N D -                    
                                      &                                       
                       - I N T E G R A L  F E E D E R -                       
                                                                              
 v1 FN, 2020, v2 2021                                                         
------------------------------------------------------------------------------


Reading SHARK input file file.SHARKINP.tmp ... ok
----------------------
SHARK INTEGRAL PACKAGE
----------------------

Number of atoms                             ...     15
Number of basis functions                   ...    162
Number of shells                            ...     84
Maximum angular momentum                    ...      2
Integral batch strategy                     ... SHARK/LIBINT Hybrid
RI-J (if used) integral strategy            ... SPLIT-RIJ (Revised 2003 algorithm where possible)
Printlevel                                  ...      1
Contraction scheme used                     ... SEGMENTED contraction
Coulomb Range Separation                    ... NOT USED
Exchange Range Separation                   ... Long Range
   Mu parameter                             ...  0.300000
   Scaling (regular/separated)              ...  0.167000  0.833000
Finite Nucleus Model                        ... NOT USED
Auxiliary Coulomb fitting basis             ... AVAILABLE
   # of basis functions in Aux-J            ...    393
   # of shells in Aux-J                     ...    135
   Maximum angular momentum in Aux-J        ...      4
Auxiliary J/K fitting basis                 ... NOT available
Auxiliary Correlation fitting basis         ... NOT available
Auxiliary 'external' fitting basis          ... NOT available
Integral threshold                          ...     2.500000e-11
Primitive cut-off                           ...     2.500000e-12
Primitive pair pre-selection threshold      ...     2.500000e-12

Calculating pre-screening integrals         ... done (  0.0 sec) Dimension = 84
Organizing shell pair data                  ... done (  0.0 sec)
Shell pair information
Total number of shell pairs                 ...      3570
Shell pairs after pre-screening             ...      3520
Total number of primitive shell pairs       ...     12399
Primitive shell pairs kept                  ...      9804
          la=0 lb=0:   1311 shell pairs
          la=1 lb=0:   1352 shell pairs
          la=1 lb=1:    368 shell pairs
          la=2 lb=0:    306 shell pairs
          la=2 lb=1:    162 shell pairs
          la=2 lb=2:     21 shell pairs

Calculating one electron integrals          ... done (  0.0 sec)
Calculating RI/J V-Matrix + Cholesky decomp.... done (  0.0 sec)
Calculating Nuclear repulsion               ... done (  0.0 sec) ENN=    242.154379623705 Eh

SHARK setup successfully completed in   0.3 seconds

Maximum memory used throughout the entire GTOINT-calculation: 13.0 MB


           ************************************************************
           *        Program running with 6 parallel MPI-processes     *
           *              working on a common directory               *
           ************************************************************
-------------------------------------------------------------------------------
                                 ORCA SCF
-------------------------------------------------------------------------------

------------
SCF SETTINGS
------------
Hamiltonian:
 Density Functional     Method          .... DFT(GTOs)
 Exchange Functional    Exchange        .... WB97X-V
 Correlation Functional Correlation     .... WB97X-V
 Gradients option       PostSCFGGA      .... off
 Hybrid DFT is turned on
   Fraction HF Exchange ScalHFX         ....  0.167000
   Scaling of DF-GGA-X  ScalDFX         ....  0.000000
   Scaling of DF-GGA-C  ScalDFC         ....  1.000000
   Scaling of DF-LDA-C  ScalLDAC        ....  1.000000
   Perturbative correction              ....  0.000000
   Density functional embedding theory  .... OFF
 Long-range corrected/Screened/Range-Separated Hybrid DFT is turned on
   Amount of maximum screened exact exchange              ....  0.833000
   Range separation parameter mu (erf(mu*r12)/r12)        ....  0.300000
 RI-approximation to the Coulomb term is turned on
   Number of AuxJ basis functions       .... 393
   RIJ-COSX (HFX calculated with COS-X)).... on


General Settings:
 Integral files         IntName         .... file
 Hartree-Fock type      HFTyp           .... RHF
 Total Charge           Charge          ....    0
 Multiplicity           Mult            ....    1
 Number of Electrons    NEL             ....   46
 Basis Dimension        Dim             ....  162
 Nuclear Repulsion      ENuc            ....    242.1543796237 Eh

Convergence Acceleration:
 DIIS                   CNVDIIS         .... on
   Start iteration      DIISMaxIt       ....    12
   Startup error        DIISStart       ....  0.200000
   # of expansion vecs  DIISMaxEq       ....     5
   Bias factor          DIISBfac        ....   1.050
   Max. coefficient     DIISMaxC        ....  10.000
 Trust-Rad. Augm. Hess. CNVTRAH         .... auto
   Auto Start mean grad. ratio tolernc. ....  1.125000
   Auto Start start iteration           ....    20
   Auto Start num. interpolation iter.  ....    10
   Max. Number of Micro iterations      ....    16
   Max. Number of Macro iterations      .... Maxiter - #DIIS iter
   Number of Davidson start vectors     ....     2
   Converg. threshold I  (grad. norm)   ....   1.000e-05
   Converg. threshold II (energy diff.) ....   1.000e-08
   Grad. Scal. Fac. for Micro threshold ....   0.100
   Minimum threshold for Micro iter.    ....   0.010
   NR start threshold (gradient norm)   ....   0.001
   Initial trust radius                 ....   0.400
   Minimum AH scaling param. (alpha)    ....   1.000
   Maximum AH scaling param. (alpha)    .... 1000.000
   Orbital update algorithm             .... Taylor
   White noise on init. David. guess    .... on
   Maximum white noise                  ....   0.010
   Quad. conv. algorithm                .... NR
 SOSCF                  CNVSOSCF        .... on
   Start iteration      SOSCFMaxIt      ....   150
   Startup grad/error   SOSCFStart      ....  0.003300
 Level Shifting         CNVShift        .... on
   Level shift para.    LevelShift      ....    0.2500
   Turn off err/grad.   ShiftErr        ....    0.0010
 Zerner damping         CNVZerner       .... off
 Static damping         CNVDamp         .... on
   Fraction old density DampFac         ....    0.7000
   Max. Damping (<1)    DampMax         ....    0.9800
   Min. Damping (>=0)   DampMin         ....    0.0000
   Turn off err/grad.   DampErr         ....    0.1000
 Fernandez-Rico         CNVRico         .... off

SCF Procedure:
 Maximum # iterations   MaxIter         ....   125
 SCF integral mode      SCFMode         .... Direct
   Integral package                     .... SHARK and LIBINT hybrid scheme
 Reset frequency        DirectResetFreq ....    20
 Integral Threshold     Thresh          ....  2.500e-11 Eh
 Primitive CutOff       TCut            ....  2.500e-12 Eh

Convergence Tolerance:
 Convergence Check Mode ConvCheckMode   .... Total+1el-Energy
 Convergence forced     ConvForced      .... 0
 Energy Change          TolE            ....  1.000e-08 Eh
 1-El. energy change                    ....  1.000e-05 Eh
 Orbital Gradient       TolG            ....  1.000e-05
 Orbital Rotation angle TolX            ....  1.000e-05
 DIIS Error             TolErr          ....  5.000e-07


Diagonalization of the overlap matrix:
Smallest eigenvalue                        ... 1.079e-05
Time for diagonalization                   ...    0.011 sec
Threshold for overlap eigenvalues          ... 1.000e-08
Number of eigenvalues below threshold      ... 0
Time for construction of square roots      ...    0.005 sec
Total time needed                          ...    0.017 sec

Time for model grid setup =    0.093 sec

------------------------------
INITIAL GUESS: MODEL POTENTIAL
------------------------------
Loading Hartree-Fock densities                     ... done
Calculating cut-offs                               ... done
Initializing the effective Hamiltonian             ... done
Setting up the integral package (SHARK)            ... done
Starting the Coulomb interaction                   ... done (   0.0 sec)
Reading the grid                                   ... done
Mapping shells                                     ... done
Starting the XC term evaluation                    ... done (   0.1 sec)
  promolecular density results
     # of electrons  =     46.001645139
     EX              =    -23.126986603
     EC              =     -1.850211347
     EX+EC           =    -24.977197950
Transforming the Hamiltonian                       ... done (   0.0 sec)
Diagonalizing the Hamiltonian                      ... done (   0.0 sec)
Back transforming the eigenvectors                 ... done (   0.0 sec)
Now organizing SCF variables                       ... done
                      ------------------
                      INITIAL GUESS DONE (   0.2 sec)
                      ------------------
-------------------
DFT GRID GENERATION
-------------------

General Integration Accuracy     IntAcc      ... 4.388
Radial Grid Type                 RadialGrid  ... OptM3 with GC (2021)
Angular Grid (max. ang.)         AngularGrid ... 4 (Lebedev-302)
Angular grid pruning method      GridPruning ... 4 (adaptive)
Weight generation scheme         WeightScheme... Becke
Basis function cutoff            BFCut       ... 1.0000e-11
Integration weight cutoff        WCut        ... 1.0000e-14
Angular grids for H and He will be reduced by one unit
Partially contracted basis set               ... off
Rotationally invariant grid construction     ... off

Total number of grid points                  ...    68246
Total number of batches                      ...     1073
Average number of points per batch           ...       63
Average number of grid points per atom       ...     4550
Time for grid setup =    0.447 sec

--------------------
COSX GRID GENERATION
--------------------

GRIDX 1
-------
General Integration Accuracy     IntAcc      ... 3.816
Radial Grid Type                 RadialGrid  ... OptM3 with GC (2021)
Angular Grid (max. ang.)         AngularGrid ... 1 (Lebedev-50)
Angular grid pruning method      GridPruning ... 4 (adaptive)
Weight generation scheme         WeightScheme... Becke
Basis function cutoff            BFCut       ... 1.0000e-11
Integration weight cutoff        WCut        ... 1.0000e-14
Angular grids for H and He will be reduced by one unit
Partially contracted basis set               ... on
Rotationally invariant grid construction     ... off

Total number of grid points                  ...     8556
Total number of batches                      ...      140
Average number of points per batch           ...       61
Average number of grid points per atom       ...      570
UseSFitting                                  ... on

GRIDX 2
-------
General Integration Accuracy     IntAcc      ... 4.020
Radial Grid Type                 RadialGrid  ... OptM3 with GC (2021)
Angular Grid (max. ang.)         AngularGrid ... 2 (Lebedev-110)
Angular grid pruning method      GridPruning ... 4 (adaptive)
Weight generation scheme         WeightScheme... Becke
Basis function cutoff            BFCut       ... 1.0000e-11
Integration weight cutoff        WCut        ... 1.0000e-14
Angular grids for H and He will be reduced by one unit
Partially contracted basis set               ... on
Rotationally invariant grid construction     ... off

Total number of grid points                  ...    20188
Total number of batches                      ...      321
Average number of points per batch           ...       62
Average number of grid points per atom       ...     1346
UseSFitting                                  ... on

GRIDX 3
-------
General Integration Accuracy     IntAcc      ... 4.338
Radial Grid Type                 RadialGrid  ... OptM3 with GC (2021)
Angular Grid (max. ang.)         AngularGrid ... 3 (Lebedev-194)
Angular grid pruning method      GridPruning ... 4 (adaptive)
Weight generation scheme         WeightScheme... Becke
Basis function cutoff            BFCut       ... 1.0000e-11
Integration weight cutoff        WCut        ... 1.0000e-14
Angular grids for H and He will be reduced by one unit
Partially contracted basis set               ... on
Rotationally invariant grid construction     ... off

Total number of grid points                  ...    45228
Total number of batches                      ...      715
Average number of points per batch           ...       63
Average number of grid points per atom       ...     3015
UseSFitting                                  ... on

Time for X-Grid setup             =    0.441 sec

--------------
SCF ITERATIONS
--------------
ITER       Energy         Delta-E        Max-DP      RMS-DP      [F,P]     Damp
               ***  Starting incremental Fock matrix formation  ***
  0   -250.7129583752   0.000000000000 0.17882083  0.00247198  0.0634514 0.7000
                      *** Initiating the SOSCF procedure ***
                      *** Re-Reading the Fockian *** 
                      *** Removing any level shift *** 
ITER      Energy       Delta-E        Grad      Rot      Max-DP    RMS-DP
  1   -250.72098182  -0.0080234445  0.002716  0.002716  0.680835  0.008005
               *** Restarting incremental Fock matrix formation ***
  2   -250.73594413  -0.0149623071  0.006647  0.005516  0.520596  0.006363
  3   -250.73707288  -0.0011287549  0.004763  0.003004  0.037098  0.000880
  4   -250.73807432  -0.0010014373  0.000361  0.000641  0.029949  0.000386
  5   -250.73808553  -0.0000112091  0.000280  0.000263  0.006894  0.000150
  6   -250.73809206  -0.0000065317  0.000049  0.000075  0.007179  0.000080
  7   -250.73809218  -0.0000001188  0.000038  0.000024  0.001635  0.000027
  8   -250.73809226  -0.0000000840  0.000005  0.000016  0.003811  0.000045
                  ***Gradient check signals convergence***
              ***Rediagonalizing the Fockian in SOSCF/NRSCF***

               *****************************************************
               *                     SUCCESS                       *
               *           SCF CONVERGED AFTER   9 CYCLES          *
               *****************************************************

Old exchange energy                            =    -11.937832001 Eh
New exchange energy                            =    -11.937807241 Eh
Exchange energy change after final integration =      0.000024760 Eh
Total energy after final integration           =   -250.738067505 Eh
Final COS-X integration done in                =     4.150 sec

----------------
TOTAL SCF ENERGY
----------------

Total Energy       :         -250.73806750 Eh           -6822.92969 eV

Components:
Nuclear Repulsion  :          242.15437962 Eh            6589.35567 eV
Electronic Energy  :         -492.89244713 Eh          -13412.28535 eV
One Electron Energy:         -816.26212354 Eh          -22211.62160 eV
Two Electron Energy:          323.36967641 Eh            8799.33624 eV
Max COSX asymmetry :            0.00000303 Eh               0.00008 eV

Virial components:
Potential Energy   :         -499.44700286 Eh          -13590.64388 eV
Kinetic Energy     :          248.70893535 Eh            6767.71419 eV
Virial Ratio       :            2.00815866


DFT components:
N(Alpha)           :       22.999987516173 electrons
N(Beta)            :       22.999987516173 electrons
N(Total)           :       45.999975032346 electrons
E(X)               :      -23.715195769166 Eh       
E(C)               :       -1.869393536093 Eh       
E(XC)              :      -25.584589305258 Eh       
DFET-embed. en.    :        0.000000000000 Eh       

---------------
SCF CONVERGENCE
---------------

  Last Energy change         ...   -2.3812e-09  Tolerance :   1.0000e-08
  Last MAX-Density change    ...    2.6645e-15  Tolerance :   1.0000e-07
  Last RMS-Density change    ...    4.7730e-17  Tolerance :   5.0000e-09
  Last Orbital Gradient      ...    1.8605e-06  Tolerance :   1.0000e-05
  Last Orbital Rotation      ...    6.0657e-06  Tolerance :   1.0000e-05

             **** THE GBW FILE WAS UPDATED (file.gbw) ****
             **** DENSITY file.scfp WAS UPDATED ****
             **** ENERGY FILE WAS UPDATED (file.en.tmp) ****
             **** THE GBW FILE WAS UPDATED (file.gbw) ****
             **** DENSITY file.scfp WAS UPDATED ****
----------------
ORBITAL ENERGIES
----------------

  NO   OCC          E(Eh)            E(eV) 
   0   2.0000     -14.416917      -392.3042 
   1   2.0000     -10.314711      -280.6776 
   2   2.0000     -10.311651      -280.5943 
   3   2.0000     -10.285808      -279.8911 
   4   2.0000     -10.284017      -279.8423 
   5   2.0000     -10.275370      -279.6070 
   6   2.0000      -1.097797       -29.8726 
   7   2.0000      -0.968183       -26.3456 
   8   2.0000      -0.803920       -21.8758 
   9   2.0000      -0.773059       -21.0360 
  10   2.0000      -0.741867       -20.1872 
  11   2.0000      -0.649477       -17.6732 
  12   2.0000      -0.612430       -16.6651 
  13   2.0000      -0.596472       -16.2308 
  14   2.0000      -0.582011       -15.8373 
  15   2.0000      -0.513224       -13.9655 
  16   2.0000      -0.491904       -13.3854 
  17   2.0000      -0.468885       -12.7590 
  18   2.0000      -0.461985       -12.5713 
  19   2.0000      -0.419144       -11.4055 
  20   2.0000      -0.408711       -11.1216 
  21   2.0000      -0.385664       -10.4945 
  22   2.0000      -0.344808        -9.3827 
  23   0.0000       0.038900         1.0585 
  24   0.0000       0.050431         1.3723 
  25   0.0000       0.052595         1.4312 
  26   0.0000       0.059293         1.6134 
  27   0.0000       0.074355         2.0233 
  28   0.0000       0.076014         2.0685 
  29   0.0000       0.081405         2.2151 
  30   0.0000       0.086301         2.3484 
  31   0.0000       0.100217         2.7270 
  32   0.0000       0.112271         3.0550 
  33   0.0000       0.121142         3.2964 
  34   0.0000       0.134499         3.6599 
  35   0.0000       0.143682         3.9098 
  36   0.0000       0.159073         4.3286 
  37   0.0000       0.166213         4.5229 
  38   0.0000       0.179902         4.8954 
  39   0.0000       0.181497         4.9388 
  40   0.0000       0.187268         5.0958 
  41   0.0000       0.191932         5.2227 
  42   0.0000       0.200691         5.4611 
  43   0.0000       0.202264         5.5039 
  44   0.0000       0.210883         5.7384 
  45   0.0000       0.222438         6.0528 
  46   0.0000       0.224785         6.1167 
  47   0.0000       0.226410         6.1609 
  48   0.0000       0.233598         6.3565 
  49   0.0000       0.236808         6.4439 
  50   0.0000       0.241974         6.5845 
  51   0.0000       0.248530         6.7628 
  52   0.0000       0.266202         7.2437 
  53   0.0000       0.273296         7.4368 
  54   0.0000       0.283635         7.7181 
  55   0.0000       0.295262         8.0345 
  56   0.0000       0.305308         8.3078 
  57   0.0000       0.318480         8.6663 
  58   0.0000       0.342255         9.3132 
  59   0.0000       0.357023         9.7151 
  60   0.0000       0.365102         9.9349 
  61   0.0000       0.371268        10.1027 
  62   0.0000       0.391331        10.6487 
  63   0.0000       0.418120        11.3776 
  64   0.0000       0.421525        11.4703 
  65   0.0000       0.438248        11.9253 
  66   0.0000       0.446971        12.1627 
  67   0.0000       0.476619        12.9695 
  68   0.0000       0.482608        13.1324 
  69   0.0000       0.509889        13.8748 
  70   0.0000       0.520839        14.1728 
  71   0.0000       0.568941        15.4817 
  72   0.0000       0.759534        20.6680 
  73   0.0000       0.785274        21.3684 
  74   0.0000       0.788485        21.4558 
  75   0.0000       0.819149        22.2902 
  76   0.0000       0.837926        22.8011 
  77   0.0000       0.856512        23.3069 
  78   0.0000       0.860615        23.4185 
  79   0.0000       0.864826        23.5331 
  80   0.0000       0.889029        24.1917 
  81   0.0000       0.896511        24.3953 
  82   0.0000       0.934866        25.4390 
  83   0.0000       0.953845        25.9555 
  84   0.0000       0.963758        26.2252 
  85   0.0000       0.977570        26.6010 
  86   0.0000       1.043580        28.3972 
  87   0.0000       1.051641        28.6166 
  88   0.0000       1.070621        29.1331 
  89   0.0000       1.113855        30.3095 
  90   0.0000       1.121888        30.5281 
  91   0.0000       1.122057        30.5327 
  92   0.0000       1.133735        30.8505 
  93   0.0000       1.160819        31.5875 
  94   0.0000       1.172742        31.9119 
  95   0.0000       1.209245        32.9052 
  96   0.0000       1.233487        33.5649 
  97   0.0000       1.248643        33.9773 
  98   0.0000       1.260868        34.3100 
  99   0.0000       1.305762        35.5316 
 100   0.0000       1.435764        39.0691 
 101   0.0000       1.488230        40.4968 
 102   0.0000       1.522794        41.4373 
 103   0.0000       1.555702        42.3328 
 104   0.0000       1.594423        43.3864 
 105   0.0000       1.660851        45.1940 
 106   0.0000       1.751041        47.6482 
 107   0.0000       1.768603        48.1261 
 108   0.0000       1.796261        48.8788 
 109   0.0000       1.838608        50.0311 
 110   0.0000       1.870184        50.8903 
 111   0.0000       1.887298        51.3560 
 112   0.0000       1.957162        53.2571 
 113   0.0000       1.980013        53.8789 
 114   0.0000       2.008631        54.6576 
 115   0.0000       2.034932        55.3733 
 116   0.0000       2.069364        56.3102 
 117   0.0000       2.090978        56.8984 
 118   0.0000       2.104582        57.2686 
 119   0.0000       2.153272        58.5935 
 120   0.0000       2.172868        59.1267 
 121   0.0000       2.179181        59.2985 
 122   0.0000       2.230421        60.6928 
 123   0.0000       2.249541        61.2131 
 124   0.0000       2.295115        62.4533 
 125   0.0000       2.361261        64.2532 
 126   0.0000       2.395627        65.1883 
 127   0.0000       2.426388        66.0254 
 128   0.0000       2.453099        66.7522 
 129   0.0000       2.468333        67.1668 
 130   0.0000       2.472220        67.2725 
 131   0.0000       2.499601        68.0176 
 132   0.0000       2.546238        69.2867 
 133   0.0000       2.558346        69.6161 
 134   0.0000       2.564701        69.7891 
 135   0.0000       2.578969        70.1773 
 136   0.0000       2.613922        71.1284 
 137   0.0000       2.640967        71.8644 
 138   0.0000       2.679529        72.9137 
 139   0.0000       2.774080        75.4866 
 140   0.0000       2.793206        76.0070 
 141   0.0000       2.815968        76.6264 
 142   0.0000       2.823372        76.8279 
 143   0.0000       2.832890        77.0869 
 144   0.0000       2.873885        78.2024 
 145   0.0000       2.883209        78.4561 
 146   0.0000       2.895620        78.7938 
 147   0.0000       2.944104        80.1131 
 148   0.0000       2.985686        81.2446 
 149   0.0000       3.016798        82.0912 
 150   0.0000       3.101100        84.3852 
 151   0.0000       3.145775        85.6009 
 152   0.0000       3.184732        86.6610 
 153   0.0000       3.375621        91.8553 
 154   0.0000       3.409801        92.7854 
 155   0.0000       3.475815        94.5817 
 156   0.0000       3.495285        95.1116 
 157   0.0000       3.534148        96.1691 
 158   0.0000       3.552941        96.6804 
 159   0.0000       3.587519        97.6214 
 160   0.0000       3.665651        99.7474 
 161   0.0000       3.739659       101.7613 

                    ********************************
                    * MULLIKEN POPULATION ANALYSIS *
                    ********************************

-----------------------
MULLIKEN ATOMIC CHARGES
-----------------------
   0 C :   -0.303939
   1 C :   -0.396760
   2 C :    0.161232
   3 C :   -0.441683
   4 C :   -0.178151
   5 N :   -0.399265
   6 H :    0.150569
   7 H :    0.150364
   8 H :    0.145945
   9 H :    0.193615
  10 H :    0.154735
  11 H :    0.157406
  12 H :    0.169274
  13 H :    0.153042
  14 H :    0.283615
Sum of atomic charges:   -0.0000000

--------------------------------
MULLIKEN REDUCED ORBITAL CHARGES
--------------------------------
  0 C s       :     3.269800  s :     3.269800
      pz      :     1.090875  p :     2.995199
      px      :     0.965377
      py      :     0.938947
      dz2     :     0.006786  d :     0.038941
      dxz     :     0.009925
      dyz     :     0.003721
      dx2y2   :     0.007530
      dxy     :     0.010979
  1 C s       :     3.328253  s :     3.328253
      pz      :     1.121177  p :     3.030563
      px      :     0.899704
      py      :     1.009682
      dz2     :     0.008349  d :     0.037944
      dxz     :     0.002986
      dyz     :     0.008998
      dx2y2   :     0.006508
      dxy     :     0.011103
  2 C s       :     3.214861  s :     3.214861
      pz      :     0.876775  p :     2.552487
      px      :     0.822655
      py      :     0.853057
      dz2     :     0.012531  d :     0.071419
      dxz     :     0.015962
      dyz     :     0.008392
      dx2y2   :     0.017523
      dxy     :     0.017012
  3 C s       :     3.398846  s :     3.398846
      pz      :     1.114192  p :     3.004513
      px      :     0.920375
      py      :     0.969945
      dz2     :     0.007503  d :     0.038325
      dxz     :     0.003284
      dyz     :     0.010199
      dx2y2   :     0.006523
      dxy     :     0.010816
  4 C s       :     3.260606  s :     3.260606
      pz      :     0.868027  p :     2.864099
      px      :     0.905445
      py      :     1.090627
      dz2     :     0.013351  d :     0.053446
      dxz     :     0.012005
      dyz     :     0.010440
      dx2y2   :     0.009577
      dxy     :     0.008073
  5 N s       :     3.670485  s :     3.670485
      pz      :     1.004978  p :     3.687875
      px      :     1.162977
      py      :     1.519920
      dz2     :     0.009840  d :     0.040906
      dxz     :     0.010589
      dyz     :     0.009085
      dx2y2   :     0.005882
      dxy     :     0.005510
  6 H s       :     0.838332  s :     0.838332
      pz      :     0.005172  p :     0.011098
      px      :     0.003524
      py      :     0.002402
  7 H s       :     0.838531  s :     0.838531
      pz      :     0.005681  p :     0.011105
      px      :     0.003234
      py      :     0.002190
  8 H s       :     0.842833  s :     0.842833
      pz      :     0.006454  p :     0.011222
      px      :     0.002317
      py      :     0.002451
  9 H s       :     0.795127  s :     0.795127
      pz      :     0.004890  p :     0.011257
      px      :     0.001981
      py      :     0.004386
 10 H s       :     0.834016  s :     0.834016
      pz      :     0.004734  p :     0.011248
      px      :     0.002310
      py      :     0.004204
 11 H s       :     0.831372  s :     0.831372
      pz      :     0.006537  p :     0.011222
      px      :     0.002149
      py      :     0.002535
 12 H s       :     0.819293  s :     0.819293
      pz      :     0.002806  p :     0.011433
      px      :     0.002282
      py      :     0.006345
 13 H s       :     0.835500  s :     0.835500
      pz      :     0.001939  p :     0.011459
      px      :     0.003500
      py      :     0.006020
 14 H s       :     0.693473  s :     0.693473
      pz      :     0.007255  p :     0.022912
      px      :     0.005549
      py      :     0.010109


                     *******************************
                     * LOEWDIN POPULATION ANALYSIS *
                     *******************************

----------------------
LOEWDIN ATOMIC CHARGES
----------------------
   0 C :   -0.203246
   1 C :   -0.200090
   2 C :   -0.128516
   3 C :   -0.204552
   4 C :   -0.106340
   5 N :   -0.357977
   6 H :    0.117631
   7 H :    0.120433
   8 H :    0.122679
   9 H :    0.140061
  10 H :    0.124201
  11 H :    0.129736
  12 H :    0.134288
  13 H :    0.130845
  14 H :    0.180847

-------------------------------
LOEWDIN REDUCED ORBITAL CHARGES
-------------------------------
  0 C s       :     2.890681  s :     2.890681
      pz      :     1.114581  p :     3.231395
      px      :     1.052155
      py      :     1.064659
      dz2     :     0.012876  d :     0.081170
      dxz     :     0.020181
      dyz     :     0.007431
      dx2y2   :     0.014469
      dxy     :     0.026213
  1 C s       :     2.885425  s :     2.885425
      pz      :     1.109591  p :     3.233044
      px      :     1.056419
      py      :     1.067035
      dz2     :     0.016463  d :     0.081620
      dxz     :     0.006569
      dyz     :     0.018779
      dx2y2   :     0.013031
      dxy     :     0.026778
  2 C s       :     2.829372  s :     2.829372
      pz      :     1.018719  p :     3.141803
      px      :     1.035942
      py      :     1.087143
      dz2     :     0.025311  d :     0.157341
      dxz     :     0.035090
      dyz     :     0.016451
      dx2y2   :     0.037253
      dxy     :     0.043235
  3 C s       :     2.882535  s :     2.882535
      pz      :     1.102944  p :     3.239815
      px      :     1.067999
      py      :     1.068872
      dz2     :     0.015105  d :     0.082202
      dxz     :     0.006661
      dyz     :     0.021312
      dx2y2   :     0.013460
      dxy     :     0.025664
  4 C s       :     2.863259  s :     2.863259
      pz      :     0.974973  p :     3.131944
      px      :     1.061219
      py      :     1.095751
      dz2     :     0.027164  d :     0.111137
      dxz     :     0.024741
      dyz     :     0.020851
      dx2y2   :     0.019857
      dxy     :     0.018525
  5 N s       :     3.285620  s :     3.285620
      pz      :     1.174904  p :     3.993310
      px      :     1.285259
      py      :     1.533147
      dz2     :     0.021665  d :     0.079047
      dxz     :     0.020940
      dyz     :     0.018164
      dx2y2   :     0.009352
      dxy     :     0.008926
  6 H s       :     0.843813  s :     0.843813
      pz      :     0.018162  p :     0.038557
      px      :     0.012899
      py      :     0.007495
  7 H s       :     0.841064  s :     0.841064
      pz      :     0.020158  p :     0.038503
      px      :     0.011673
      py      :     0.006672
  8 H s       :     0.838932  s :     0.838932
      pz      :     0.023059  p :     0.038389
      px      :     0.006857
      py      :     0.008473
  9 H s       :     0.821061  s :     0.821061
      pz      :     0.016761  p :     0.038878
      px      :     0.006000
      py      :     0.016117
 10 H s       :     0.837092  s :     0.837092
      pz      :     0.016546  p :     0.038707
      px      :     0.006957
      py      :     0.015205
 11 H s       :     0.831980  s :     0.831980
      pz      :     0.023086  p :     0.038284
      px      :     0.006452
      py      :     0.008745
 12 H s       :     0.826909  s :     0.826909
      pz      :     0.009305  p :     0.038803
      px      :     0.007134
      py      :     0.022364
 13 H s       :     0.830147  s :     0.830147
      pz      :     0.006549  p :     0.039008
      px      :     0.011448
      py      :     0.021012
 14 H s       :     0.746740  s :     0.746740
      pz      :     0.021261  p :     0.072413
      px      :     0.015420
      py      :     0.035732


                      *****************************
                      * MAYER POPULATION ANALYSIS *
                      *****************************

  NA   - Mulliken gross atomic population
  ZA   - Total nuclear charge
  QA   - Mulliken gross atomic charge
  VA   - Mayer's total valence
  BVA  - Mayer's bonded valence
  FA   - Mayer's free valence

  ATOM       NA         ZA         QA         VA         BVA        FA
  0 C      6.3039     6.0000    -0.3039     3.7157     3.7157    -0.0000
  1 C      6.3968     6.0000    -0.3968     3.6906     3.6906     0.0000
  2 C      5.8388     6.0000     0.1612     3.6189     3.6189     0.0000
  3 C      6.4417     6.0000    -0.4417     3.7828     3.7828    -0.0000
  4 C      6.1782     6.0000    -0.1782     3.6083     3.6083    -0.0000
  5 N      7.3993     7.0000    -0.3993     2.6903     2.6903     0.0000
  6 H      0.8494     1.0000     0.1506     0.9555     0.9555    -0.0000
  7 H      0.8496     1.0000     0.1504     0.9621     0.9621    -0.0000
  8 H      0.8541     1.0000     0.1459     0.9673     0.9673     0.0000
  9 H      0.8064     1.0000     0.1936     0.9292     0.9292    -0.0000
 10 H      0.8453     1.0000     0.1547     0.9511     0.9511    -0.0000
 11 H      0.8426     1.0000     0.1574     0.9471     0.9471    -0.0000
 12 H      0.8307     1.0000     0.1693     0.9184     0.9184    -0.0000
 13 H      0.8470     1.0000     0.1530     0.9388     0.9388    -0.0000
 14 H      0.7164     1.0000     0.2836     0.8604     0.8604    -0.0000

  Mayer bond orders larger than 0.100000
B(  0-C ,  1-C ) :   0.9399 B(  0-C ,  2-C ) :  -0.1447 B(  0-C ,  3-C ) :   0.9568 
B(  0-C ,  6-H ) :   0.9707 B(  0-C ,  7-H ) :   0.9737 B(  1-C ,  2-C ) :   0.9329 
B(  1-C ,  3-C ) :   0.1284 B(  1-C ,  5-N ) :  -0.1850 B(  1-C ,  8-H ) :   0.9812 
B(  1-C ,  9-H ) :   0.9597 B(  2-C ,  3-C ) :   0.9308 B(  2-C ,  4-C ) :   0.8825 
B(  2-C ,  5-N ) :   1.1582 B(  3-C ,  5-N ) :  -0.1211 B(  3-C , 10-H ) :   0.9801 
B(  3-C , 11-H ) :   0.9611 B(  4-C ,  5-N ) :   0.9611 B(  4-C , 12-H ) :   0.9697 
B(  4-C , 13-H ) :   1.0056 B(  5-N , 14-H ) :   0.8704 

-------
TIMINGS
-------

Total SCF time: 0 days 0 hours 0 min 25 sec 

Total time                  ....      25.573 sec
Sum of individual times     ....      25.335 sec  ( 99.1%)

Fock matrix formation       ....      24.145 sec  ( 94.4%)
  Split-RI-J                ....       1.036 sec  (  4.3% of F)
  Chain of spheres X        ....      21.033 sec  ( 87.1% of F)
  XC integration            ....       2.069 sec  (  8.6% of F)
    Basis function eval.    ....       0.583 sec  ( 28.2% of XC)
    Density eval.           ....       0.478 sec  ( 23.1% of XC)
    XC-Functional eval.     ....       0.313 sec  ( 15.1% of XC)
    XC-Potential eval.      ....       0.499 sec  ( 24.1% of XC)
Diagonalization             ....       0.020 sec  (  0.1%)
Density matrix formation    ....       0.004 sec  (  0.0%)
Population analysis         ....       0.008 sec  (  0.0%)
Initial guess               ....       0.121 sec  (  0.5%)
Orbital Transformation      ....       0.000 sec  (  0.0%)
Orbital Orthonormalization  ....       0.000 sec  (  0.0%)
DIIS solution               ....       0.011 sec  (  0.0%)
SOSCF solution              ....       0.046 sec  (  0.2%)
Grid generation             ....       0.981 sec  (  3.8%)

Maximum memory used throughout the entire SCF-calculation: 54.0 MB


-------------------------------------------------------------------------------
                          DFT DISPERSION CORRECTION                            
                                                                               
                              DFTD3 V3.1  Rev 1                                
                          USING Becke-Johnson damping                          
-------------------------------------------------------------------------------
The WB97X-D3BJ functional is recognized
Active option DFTDOPT                   ...         4   

molecular C6(AA) [au] = 1684.494393 


            DFT-D V3
 parameters
 s6 scaling factor         :     1.0000 
 a1 scaling factor         :     0.0000 
 s8 scaling factor         :     0.2641 
 a2 scaling factor         :     5.4959 
 ad hoc parameters k1-k3   :    16.0000     1.3333    -4.0000 

 Edisp/kcal,au: -13.760635702583  -0.021928966499 
 E6   /kcal   : -11.531763698 
 E8   /kcal   :  -2.228872005 
 % E8         :  16.197449399 

-------------------------   ----------------
Dispersion correction           -0.021928966
-------------------------   ----------------


-------------------------   --------------------
FINAL SINGLE POINT ENERGY      -250.759996471480
-------------------------   --------------------


           ************************************************************
           *        Program running with 6 parallel MPI-processes     *
           *              working on a common directory               *
           ************************************************************
------------------------------------------------------------------------------
                         ORCA SCF GRADIENT CALCULATION
------------------------------------------------------------------------------

 ... reading COSX grid (gridx3)
Gradient of the Kohn-Sham DFT energy:
Kohn-Sham wavefunction type      ... RKS
Hartree-Fock exchange scaling    ...    0.167
Number of operators              ...    1
Number of atoms                  ...   15
Basis set dimensions             ...  162
Integral neglect threshold       ... 2.5e-11
Integral primitive cutoff        ... 2.5e-12
SHARK Integral package           ... ON

Nuc. rep. gradient       (SHARK) ... done (  0.0 sec)
HCore & Overlap gradient (SHARK) ... done (  0.1 sec)
RI-J gradient            (SHARK) ... done (  0.3 sec)
COSX-gradient                    ... done (  4.7 sec)
Exchange-correlation gradient    ... done
Dispersion correction            ... done

------------------
CARTESIAN GRADIENT
------------------

   1   C   :    0.025456113   -0.001834052   -0.001084810
   2   C   :    0.011873677    0.008119797    0.017204819
   3   C   :   -0.010401290    0.006547052   -0.052182599
   4   C   :    0.007124563   -0.015949527    0.019038797
   5   C   :   -0.012511568   -0.000756911    0.003193588
   6   N   :   -0.021127540   -0.010963562   -0.008445176
   7   H   :    0.000316550    0.002605870   -0.014961014
   8   H   :    0.000908325   -0.003251020    0.014727876
   9   H   :    0.002659168    0.004769969   -0.012265944
  10   H   :   -0.005644550   -0.004229395    0.015514727
  11   H   :    0.002530729   -0.001398754   -0.014054248
  12   H   :   -0.004922394   -0.001764761    0.014869297
  13   H   :   -0.006196969   -0.018314811   -0.001244724
  14   H   :    0.000481749    0.019248463    0.008387328
  15   H   :    0.009433957    0.017236247    0.011261744

Difference to translation invariance:
           :   -0.0000194805    0.0000646052   -0.0000403391

Difference to rotation invariance:
           :   -0.0001154533    0.0002648231   -0.0008010217

Norm of the cartesian gradient     ...    0.0906412806
RMS gradient                       ...    0.0135120043
MAX gradient                       ...    0.0521825991

-------
TIMINGS
-------

Total SCF gradient time            ...        6.740 sec

One electron gradient       ....       0.052 sec  (  0.8%)
RI-J Coulomb gradient       ....       0.296 sec  (  4.4%)
COSX gradient               ....       4.676 sec  ( 69.4%)
XC gradient                 ....       1.318 sec  ( 19.6%)

Maximum memory used throughout the entire SCFGRAD-calculation: 41.5 MB


           ************************************************************
           *        Program running with 6 parallel MPI-processes     *
           *              working on a common directory               *
           ************************************************************

-------------------------------------------------------------------------------
                               ORCA SCF HESSIAN
-------------------------------------------------------------------------------

                   --------- SHARK INITIALIZATION DONE ---------

Hessian of the Kohn-Sham DFT energy:
Kohn-Sham wavefunction type                      ... RKS
Hartree-Fock exchange scaling                    ...    0.167
Number of operators                              ...    1
Number of atoms                                  ...   15
Basis set dimensions                             ...  162
Integral neglect threshold                       ... 2.5e-11
Integral primitive cutoff                        ... 2.5e-12

Setting up DFT Hessian calculations              ... 

HESS GRID
---------

General Integration Accuracy     IntAcc      ... 4.629
Radial Grid Type                 RadialGrid  ... OptM3 with GC (2021)
Angular Grid (max. ang.)         AngularGrid ... 5 (Lebedev-434)
Angular grid pruning method      GridPruning ... 4 (adaptive)
Weight generation scheme         WeightScheme... Becke
Basis function cutoff            BFCut       ... 1.0000e-11
Integration weight cutoff        WCut        ... 1.0000e-14
Angular grids for H and He will be reduced by one unit
Partially contracted basis set               ... off
Rotationally invariant grid construction     ... off

Total number of grid points                  ...   107181
Total number of batches                      ...     1683
Average number of points per batch           ...       63
Average number of grid points per atom       ...     7145

Building densities                               ... done   (      0.0 sec)
Calculating rho(r) on the grid                   ... done   (      0.2 sec)
Building xc-kernel on the grid                   ... done   (      0.0 sec)
                                                     done   (      1.2 sec)

Nuclear repulsion Hessian  (SHARK)               ... done   (      0.0 sec)

----------------------------------------------
Forming right-hand sides of CP-SCF equations     ...
----------------------------------------------
One electron integral derivatives  (SHARK)       ... done   (      0.1 sec)
Transforming the overlap derivative matrices     ... done   (      0.0 sec)
Making the Q(x) pseudodensities                  ... done   (      0.0 sec)
Adding the E*S(x)*S(y) terms to the Hessian      ... done   (      0.0 sec)
Calculating energy weighted overlap derivatives  ... done   (      0.0 sec)
Two electron integral derivatives (SHARK-RI)     ... done   (      6.9 sec)
Exchange-correlation integral derivatives        ... done   (     23.1 sec)
tr(F(y)Q(x)) contribution to the Hessian         ... done   (      0.0 sec)
Response fock operator R(S(x)) (SHARK-RIJCOSX)   ... done   (      5.9 sec)
XC Response fock operator R(S(x))                ... done   (      7.3 sec)
tr(F(y)S(x)) contribution to the Hessian         ... done   (      0.0 sec)
Transforming and finalizing RHSs                 ... done   (      0.1 sec)

----------------------------------------------
Solving the CP-SCF equations (RIJCOSX)           ...
----------------------------------------------
     CP-SCF ITERATION   0:   1.0875e-01 (   2.6 sec   0/ 45 done)
     CP-SCF ITERATION   1:   2.7166e-02 (   2.6 sec   0/ 45 done)
     CP-SCF ITERATION   2:   1.0053e-02 (   2.6 sec   0/ 45 done)
     CP-SCF ITERATION   3:   3.5404e-03 (   2.6 sec   0/ 45 done)
     CP-SCF ITERATION   4:   1.0221e-03 (   2.6 sec   0/ 45 done)
     CP-SCF ITERATION   5:   3.7568e-04 (   2.7 sec  21/ 45 done)
     CP-SCF ITERATION   6:   1.0825e-04 (   1.9 sec  44/ 45 done)
     CP-SCF ITERATION   7:   3.3916e-05 (   0.7 sec  45/ 45 done)
                    *** THE CP-SCF HAS CONVERGED ***

                                                 ... done   (     18.6 sec)
Forming perturbed density Hessian contributions  ... done   (      0.0 sec)
2nd integral derivative contribs (SHARK-RI)      ... done   (     46.3 sec)
Exchange-correlation Hessian                     ... done   (     16.0 sec)
Dispersion correction in the Hessian             ... done   (      0.7 sec)
Dipole derivatives                               ... (center of mass:  0.246074, -0.151546  0.101764)done   (      0.1 sec)

Total SCF Hessian time: 0 days 0 hours 2 min 6 sec 

Writing the Hessian file to the disk             ... done


Maximum memory used throughout the entire SCFHESS-calculation: 159.4 MB

-----------------------
VIBRATIONAL FREQUENCIES
-----------------------

Scaling factor for frequencies =  1.000000000  (already applied!)

   0:         0.00 cm**-1
   1:         0.00 cm**-1
   2:         0.00 cm**-1
   3:         0.00 cm**-1
   4:         0.00 cm**-1
   5:         0.00 cm**-1
   6:        98.93 cm**-1
   7:       325.54 cm**-1
   8:       410.37 cm**-1
   9:       449.61 cm**-1
  10:       580.46 cm**-1
  11:       844.61 cm**-1
  12:       870.77 cm**-1
  13:       881.22 cm**-1
  14:       921.73 cm**-1
  15:       995.15 cm**-1
  16:      1010.03 cm**-1
  17:      1022.51 cm**-1
  18:      1051.27 cm**-1
  19:      1094.94 cm**-1
  20:      1141.78 cm**-1
  21:      1171.16 cm**-1
  22:      1177.24 cm**-1
  23:      1212.79 cm**-1
  24:      1281.80 cm**-1
  25:      1290.15 cm**-1
  26:      1298.85 cm**-1
  27:      1311.97 cm**-1
  28:      1323.72 cm**-1
  29:      1354.05 cm**-1
  30:      1399.46 cm**-1
  31:      1475.37 cm**-1
  32:      1493.86 cm**-1
  33:      1501.03 cm**-1
  34:      1529.73 cm**-1
  35:      1588.51 cm**-1
  36:      2929.33 cm**-1
  37:      2932.26 cm**-1
  38:      2935.91 cm**-1
  39:      2945.45 cm**-1
  40:      2997.29 cm**-1
  41:      3016.53 cm**-1
  42:      3028.25 cm**-1
  43:      3052.99 cm**-1
  44:      3225.38 cm**-1


------------
NORMAL MODES
------------

These modes are the Cartesian displacements weighted by the diagonal matrix
M(i,i)=1/sqrt(m[i]) where m[i] is the mass of the displaced atom
Thus, these vectors are normalized but *not* orthogonal

                  0          1          2          3          4          5    
      0       0.000000   0.000000   0.000000   0.000000   0.000000   0.000000
      1       0.000000   0.000000   0.000000   0.000000   0.000000   0.000000
      2       0.000000   0.000000   0.000000   0.000000   0.000000   0.000000
      3       0.000000   0.000000   0.000000   0.000000   0.000000   0.000000
      4       0.000000   0.000000   0.000000   0.000000   0.000000   0.000000
      5       0.000000   0.000000   0.000000   0.000000   0.000000   0.000000
      6       0.000000   0.000000   0.000000   0.000000   0.000000   0.000000
      7       0.000000   0.000000   0.000000   0.000000   0.000000   0.000000
      8       0.000000   0.000000   0.000000   0.000000   0.000000   0.000000
      9       0.000000   0.000000   0.000000   0.000000   0.000000   0.000000
     10       0.000000   0.000000   0.000000   0.000000   0.000000   0.000000
     11       0.000000   0.000000   0.000000   0.000000   0.000000   0.000000
     12       0.000000   0.000000   0.000000   0.000000   0.000000   0.000000
     13       0.000000   0.000000   0.000000   0.000000   0.000000   0.000000
     14       0.000000   0.000000   0.000000   0.000000   0.000000   0.000000
     15       0.000000   0.000000   0.000000   0.000000   0.000000   0.000000
     16       0.000000   0.000000   0.000000   0.000000   0.000000   0.000000
     17       0.000000   0.000000   0.000000   0.000000   0.000000   0.000000
     18       0.000000   0.000000   0.000000   0.000000   0.000000   0.000000
     19       0.000000   0.000000   0.000000   0.000000   0.000000   0.000000
     20       0.000000   0.000000   0.000000   0.000000   0.000000   0.000000
     21       0.000000   0.000000   0.000000   0.000000   0.000000   0.000000
     22       0.000000   0.000000   0.000000   0.000000   0.000000   0.000000
     23       0.000000   0.000000   0.000000   0.000000   0.000000   0.000000
     24       0.000000   0.000000   0.000000   0.000000   0.000000   0.000000
     25       0.000000   0.000000   0.000000   0.000000   0.000000   0.000000
     26       0.000000   0.000000   0.000000   0.000000   0.000000   0.000000
     27       0.000000   0.000000   0.000000   0.000000   0.000000   0.000000
     28       0.000000   0.000000   0.000000   0.000000   0.000000   0.000000
     29       0.000000   0.000000   0.000000   0.000000   0.000000   0.000000
     30       0.000000   0.000000   0.000000   0.000000   0.000000   0.000000
     31       0.000000   0.000000   0.000000   0.000000   0.000000   0.000000
     32       0.000000   0.000000   0.000000   0.000000   0.000000   0.000000
     33       0.000000   0.000000   0.000000   0.000000   0.000000   0.000000
     34       0.000000   0.000000   0.000000   0.000000   0.000000   0.000000
     35       0.000000   0.000000   0.000000   0.000000   0.000000   0.000000
     36       0.000000   0.000000   0.000000   0.000000   0.000000   0.000000
     37       0.000000   0.000000   0.000000   0.000000   0.000000   0.000000
     38       0.000000   0.000000   0.000000   0.000000   0.000000   0.000000
     39       0.000000   0.000000   0.000000   0.000000   0.000000   0.000000
     40       0.000000   0.000000   0.000000   0.000000   0.000000   0.000000
     41       0.000000   0.000000   0.000000   0.000000   0.000000   0.000000
     42       0.000000   0.000000   0.000000   0.000000   0.000000   0.000000
     43       0.000000   0.000000   0.000000   0.000000   0.000000   0.000000
     44       0.000000   0.000000   0.000000   0.000000   0.000000   0.000000
                  6          7          8          9         10         11    
      0      -0.032648   0.002157   0.033636   0.007599   0.246480  -0.107824
      1       0.047309   0.060779   0.012831  -0.042271  -0.027076   0.006614
      2      -0.202330   0.020034   0.015475  -0.010643  -0.008553   0.040244
      3      -0.023073  -0.107271  -0.024634   0.135148   0.144494   0.072102
      4      -0.022716  -0.046152  -0.052415   0.039052  -0.128134   0.146864
      5       0.115470   0.047587   0.083803   0.140451  -0.010677   0.089758
      6      -0.018623  -0.017476   0.011616   0.019355  -0.098144   0.121214
      7      -0.024887  -0.117778   0.004089   0.162556  -0.011296  -0.046085
      8       0.099286   0.019837  -0.239598  -0.006614   0.075312   0.188176
      9      -0.013427   0.089385   0.047212  -0.096467   0.191155   0.026800
     10      -0.026035  -0.043082  -0.027387   0.123664   0.061464  -0.181125
     11       0.109913  -0.110158   0.091856  -0.074209   0.040208   0.017290
     12      -0.041462   0.020954   0.093189  -0.002040  -0.276021   0.135003
     13       0.031728   0.226498   0.018383   0.005773   0.059983   0.005492
     14      -0.080211   0.034178   0.054402  -0.007259  -0.113623  -0.181949
     15       0.120556   0.017020  -0.146159  -0.070876  -0.216493  -0.242244
     16      -0.010218  -0.117681   0.042097  -0.228028   0.034467   0.051538
     17      -0.021052  -0.016688  -0.078430  -0.056023   0.040522  -0.077979
     18       0.234820  -0.037787   0.202948   0.027412   0.281969   0.145549
     19       0.055397   0.059338   0.038082  -0.194726  -0.014479   0.006154
     20      -0.398017   0.049411  -0.102924  -0.070629  -0.027962  -0.148317
     21      -0.313360   0.056764  -0.137759  -0.031680   0.222677  -0.359381
     22       0.121327   0.162547   0.077125  -0.012252  -0.016022   0.075149
     23      -0.367538   0.067542  -0.083818  -0.031174  -0.024885  -0.108935
     24       0.089631  -0.173259  -0.246077   0.129743   0.232189   0.198648
     25      -0.211709  -0.080504  -0.313070  -0.182881  -0.082626   0.414197
     26       0.177600   0.067383   0.202977   0.224859  -0.032723  -0.020093
     27      -0.124095  -0.167802   0.130261   0.298834   0.173326   0.070459
     28       0.116885  -0.011742   0.139280   0.189908  -0.126642  -0.053437
     29       0.251617   0.078003   0.285970   0.297749  -0.013040  -0.113475
     30       0.143529   0.176773  -0.056380  -0.184553   0.278942   0.099822
     31       0.090663  -0.174710   0.208521   0.037585   0.030713  -0.383287
     32       0.232801  -0.233267   0.314291  -0.162315   0.019631  -0.169375
     33      -0.144452   0.131301   0.157525  -0.137105   0.213066   0.101707
     34      -0.189135   0.111993  -0.313762   0.246196   0.035472   0.058327
     35       0.187971  -0.176376   0.200781  -0.120335   0.045089  -0.085021
     36      -0.067107   0.311541   0.215961  -0.106839  -0.342167   0.206853
     37       0.050276   0.378674   0.019759   0.082177   0.063528  -0.035198
     38      -0.131489  -0.073112   0.128072  -0.218932  -0.144585  -0.044656
     39      -0.096531  -0.245095   0.100540   0.122183  -0.354447   0.164244
     40       0.058200   0.415466   0.026839  -0.038469   0.096588   0.003843
     41      -0.137522   0.166011   0.136859   0.231727  -0.142750  -0.014077
     42       0.142235  -0.142954  -0.254676   0.109120  -0.175256  -0.208397
     43      -0.014247  -0.182199   0.062473  -0.399843   0.071439   0.011215
     44      -0.024864   0.149521  -0.063115   0.130334  -0.035328  -0.041753
                 12         13         14         15         16         17    
      0       0.059642   0.106327  -0.002155  -0.197378   0.050884   0.037470
      1      -0.019475  -0.005767  -0.003938   0.007180  -0.062587   0.217212
      2       0.057412  -0.060023   0.006129   0.012858  -0.014635   0.043075
      3      -0.039501  -0.076637   0.016392   0.111149  -0.003900   0.130902
      4      -0.063772  -0.124519   0.000004  -0.027504   0.140123  -0.090968
      5       0.000861   0.009141   0.085477  -0.003544   0.007537  -0.027407
      6      -0.025009  -0.027187  -0.001937  -0.111952   0.015618  -0.001357
      7       0.000444  -0.033358  -0.009004  -0.022104  -0.078941  -0.059169
      8      -0.000675   0.168104  -0.011822   0.012893  -0.025804  -0.011679
      9      -0.027131  -0.060057  -0.008442   0.105011  -0.016097  -0.159834
     10       0.067952   0.160349   0.031730   0.071956   0.064760  -0.067362
     11       0.035775   0.044320  -0.085805   0.032210   0.024783  -0.010406
     12       0.016760   0.152710  -0.008645  -0.035151  -0.010241  -0.003111
     13      -0.007749  -0.031610  -0.016444  -0.049965  -0.055754  -0.034396
     14       0.022700  -0.012780   0.003290   0.148730  -0.027198  -0.011420
     15       0.029132  -0.071965   0.000043   0.047490  -0.002646  -0.000119
     16       0.003575   0.043852  -0.008410   0.027367  -0.022836  -0.015363
     17      -0.029195  -0.171802   0.003198  -0.182318   0.028238   0.005937
     18       0.491956  -0.239708  -0.010401  -0.169759   0.048335   0.059931
     19       0.000486  -0.049134  -0.318511   0.008781  -0.090387   0.450068
     20      -0.259385   0.184802  -0.080750  -0.012699  -0.018807   0.095852
     21      -0.402353   0.433368   0.000180  -0.226596   0.026280   0.061614
     22       0.086049  -0.077327   0.274304  -0.064212  -0.297337   0.380149
     23      -0.220792   0.138075   0.043297  -0.008632  -0.062341   0.078695
     24      -0.197339   0.085711  -0.028012   0.450900   0.016462   0.287104
     25       0.215758  -0.098459   0.450897  -0.025692   0.042449  -0.113852
     26      -0.092573  -0.011492  -0.085911  -0.037785   0.047288  -0.035430
     27       0.000595  -0.410485   0.031006   0.325334  -0.075373   0.222946
     28      -0.262061  -0.117012  -0.328059  -0.074352   0.223548  -0.072414
     29      -0.196903   0.004593  -0.249380  -0.036855   0.080980  -0.000360
     30      -0.257013   0.087670   0.095444   0.339717  -0.221142  -0.357797
     31      -0.127100   0.166511   0.356444  -0.020329   0.064561  -0.034165
     32      -0.168404   0.065858   0.238742  -0.049243   0.010800   0.014167
     33       0.084619  -0.378046  -0.083334   0.318999   0.002795  -0.238726
     34       0.346136   0.142145  -0.399615   0.157317   0.097699  -0.049645
     35      -0.087028   0.087516   0.098308  -0.016240   0.011878  -0.012441
     36       0.028746   0.251542   0.121389   0.166438   0.456071   0.236264
     37      -0.013381  -0.061489   0.032653  -0.060880  -0.027673  -0.022333
     38       0.038120   0.103934  -0.010326   0.283130   0.215917   0.113736
     39       0.020872   0.155609  -0.136763  -0.249554  -0.533630  -0.259595
     40      -0.011535  -0.025233   0.065885   0.059870   0.234461   0.106832
     41       0.006556   0.043844   0.004612  -0.070575  -0.329806  -0.156999
     42       0.006704  -0.119505   0.066942  -0.086346  -0.115149  -0.058592
     43      -0.014736  -0.073432  -0.045106  -0.117257  -0.020580  -0.017874
     44       0.003022  -0.002413   0.029507   0.061735   0.072528   0.032834
                 18         19         20         21         22         23    
      0       0.210860   0.011523  -0.006704  -0.005082   0.035830   0.006821
      1      -0.011483  -0.004389  -0.016318  -0.015453  -0.021447  -0.011956
      2      -0.029311  -0.007252   0.014190   0.036875   0.068358  -0.060985
      3      -0.001346  -0.008881  -0.020106  -0.018343  -0.023275  -0.028278
      4       0.178496  -0.003351  -0.029203  -0.009127   0.037187  -0.038324
      5       0.076685   0.020178   0.006693  -0.082280  -0.093591   0.022579
      6      -0.072240  -0.011450   0.019441   0.030948  -0.042463   0.004311
      7       0.031215   0.021716   0.044695   0.027213  -0.011210   0.106431
      8       0.004804   0.000044   0.028811   0.070686   0.115218  -0.043973
      9      -0.047426   0.003345   0.016533   0.004732  -0.013630  -0.001412
     10      -0.222885  -0.022400  -0.010534  -0.007963  -0.001871  -0.050888
     11      -0.015281  -0.012078  -0.063219  -0.026595  -0.085232   0.061910
     12      -0.096310  -0.013724   0.022632   0.071091  -0.065982  -0.030248
     13       0.002340  -0.063718   0.040370  -0.052722   0.006435   0.002083
     14       0.213507   0.031107   0.003962   0.068655  -0.049728  -0.044004
     15       0.052008  -0.024066  -0.011839  -0.042040   0.024932  -0.025823
     16       0.035724   0.040431   0.005318   0.044023   0.016387   0.022739
     17      -0.222732  -0.014814  -0.010086  -0.022143  -0.034539   0.018318
     18       0.186248   0.026676   0.057383   0.076464   0.215778  -0.111319
     19      -0.035098   0.173931   0.201084  -0.055364  -0.019347   0.042210
     20      -0.004970   0.034957   0.030187  -0.036380  -0.060996   0.042194
     21       0.306104   0.010027  -0.065736  -0.091026  -0.131036   0.156944
     22       0.037536  -0.144203  -0.111150   0.143862   0.047328   0.122553
     23       0.024981  -0.027569  -0.034179   0.005032  -0.029210   0.048949
     24      -0.052883   0.236915   0.226498  -0.372645  -0.139883  -0.185515
     25       0.335114   0.018828  -0.048736  -0.213417  -0.234389   0.081879
     26       0.029244  -0.010628  -0.010920   0.028745   0.027016  -0.008842
     27      -0.149582  -0.263116  -0.315687   0.261108   0.272668   0.082259
     28       0.142971  -0.007275  -0.015090   0.124940   0.253892  -0.123233
     29       0.019461   0.000412   0.005474   0.073116   0.138768  -0.056365
     30      -0.039764  -0.203571  -0.342117   0.140488  -0.006757   0.207222
     31      -0.330617  -0.007657   0.176783   0.036950   0.175541  -0.238031
     32      -0.107815  -0.008269   0.099285   0.024270   0.093733  -0.107815
     33      -0.285699   0.244526   0.377119  -0.127009   0.070574   0.020635
     34      -0.144752  -0.060945  -0.218543  -0.083533  -0.300472   0.116983
     35      -0.036119  -0.020176  -0.011544   0.015128   0.025307  -0.017382
     36      -0.402402   0.217085  -0.220840  -0.177772   0.337606   0.317989
     37      -0.060793   0.209337  -0.117250   0.112504  -0.087949  -0.111424
     38       0.136902  -0.354261   0.154664  -0.405855   0.383528   0.393955
     39      -0.046765  -0.182408   0.055043  -0.375558   0.209693  -0.055067
     40      -0.061642   0.097502  -0.028150   0.175609  -0.105979   0.020228
     41      -0.010160   0.418197  -0.354257  -0.339752   0.406813  -0.073240
     42      -0.160949   0.476898   0.013973   0.256998   0.129909   0.507244
     43      -0.113208   0.018280  -0.258521  -0.161554  -0.064687  -0.314682
     44       0.059792  -0.208091   0.375397   0.140970   0.030893   0.292246
                 24         25         26         27         28         29    
      0       0.003947   0.000438   0.000767  -0.073377   0.021464   0.003842
      1      -0.019750   0.050742   0.017304  -0.079618  -0.141172   0.004841
      2       0.098115  -0.051295  -0.007993  -0.020698  -0.042988   0.008887
      3       0.062639   0.113556   0.018474   0.097074  -0.064761  -0.005024
      4      -0.008284  -0.021659   0.008281  -0.020822   0.026039  -0.002089
      5      -0.029636   0.016161  -0.059133  -0.008826   0.010366  -0.001081
      6       0.008570   0.001358   0.001017   0.050054  -0.019352   0.010639
      7       0.048437  -0.013260  -0.001143   0.060620   0.052483   0.003631
      8      -0.042554   0.043700   0.011273   0.033019   0.020456  -0.033893
      9      -0.069618  -0.102753  -0.014725   0.123647  -0.068905  -0.010365
     10       0.000857   0.006794  -0.014566  -0.003393   0.012354  -0.006237
     11      -0.021686  -0.001951   0.058501  -0.003692   0.003571   0.011698
     12      -0.004498  -0.005959  -0.000528  -0.053980   0.028196  -0.028093
     13      -0.001451  -0.011515   0.003848  -0.022770  -0.023015  -0.074586
     14      -0.003154   0.005116   0.006013  -0.002588  -0.000445  -0.053402
     15      -0.001700   0.010546  -0.002840   0.014093   0.019977   0.046157
     16      -0.019436  -0.000740  -0.005724  -0.006789  -0.027234   0.076786
     17       0.007166  -0.011513  -0.004446  -0.027878   0.015069   0.009325
     18       0.206339  -0.114855  -0.101152  -0.069484   0.082571   0.002665
     19       0.016074   0.048715  -0.625758   0.308110   0.472982  -0.072475
     20      -0.038598   0.032178  -0.123150   0.084258   0.096595  -0.012804
     21      -0.200176   0.089575   0.087442  -0.037367   0.139653  -0.007378
     22       0.041945  -0.279989   0.516724   0.350007   0.521359   0.032364
     23      -0.019573  -0.039874   0.110212   0.063778   0.112572   0.006030
     24       0.108396  -0.665775   0.088782  -0.434960   0.160717   0.066634
     25      -0.098300   0.115384  -0.133816   0.002341   0.035295  -0.027379
     26      -0.001621   0.039982  -0.012638   0.032187  -0.011438  -0.001454
     27      -0.639061  -0.093717  -0.230552  -0.372116   0.219590  -0.052493
     28       0.108723  -0.023598   0.128091   0.019047   0.002177   0.012564
     29       0.045804   0.002717   0.044727   0.004270   0.000716   0.008401
     30       0.629367   0.134433  -0.224315  -0.390472   0.203290   0.089932
     31      -0.033925   0.015309  -0.073050   0.058665   0.009507  -0.024547
     32      -0.019573   0.020033  -0.007869   0.026213   0.014167  -0.001239
     33      -0.114574   0.590330   0.352143  -0.340312   0.388467  -0.015228
     34      -0.044309  -0.047085   0.079321   0.050282  -0.012145   0.068624
     35      -0.000317  -0.037060  -0.009527   0.017236  -0.020815  -0.017087
     36       0.070881  -0.008263  -0.001878   0.078175   0.089488   0.080967
     37      -0.020958   0.002738  -0.003193  -0.029296   0.044277   0.091222
     38       0.084336  -0.021788   0.019850   0.106906  -0.096107  -0.330895
     39      -0.062390  -0.017392  -0.009540  -0.143925  -0.045108  -0.025500
     40       0.026750  -0.001109   0.006442   0.047474   0.017005  -0.026443
     41      -0.085069   0.044492  -0.010055   0.151174  -0.075260   0.348344
     42       0.012455  -0.140001   0.018905  -0.194294  -0.284680  -0.435434
     43       0.038037   0.047643   0.021247   0.073958   0.161530  -0.233937
     44      -0.077884  -0.020476  -0.052968  -0.065441  -0.122115   0.678913
                 30         31         32         33         34         35    
      0       0.016237   0.009115   0.066401   0.009306   0.063723   0.059027
      1       0.093263  -0.001780  -0.005361   0.004431  -0.005916  -0.006025
      2       0.014737  -0.001453  -0.003372   0.002948  -0.002971  -0.003039
      3      -0.094839   0.048026  -0.021796  -0.017788   0.001725   0.068513
      4      -0.064262  -0.015917  -0.032377  -0.074127   0.044685   0.072295
      5      -0.002283  -0.007924  -0.005342  -0.017143   0.009880   0.010740
      6       0.020005  -0.150630   0.051237   0.001297   0.029121  -0.316871
      7       0.251723   0.017309  -0.001665   0.022150  -0.009074   0.041947
      8       0.064685   0.002002  -0.005030   0.004621   0.007296  -0.007336
      9       0.045838   0.043349  -0.012688   0.004622  -0.007406   0.047053
     10      -0.079154   0.015451   0.047965  -0.069436  -0.039924  -0.082457
     11      -0.027476   0.001494   0.010680  -0.014903  -0.008478  -0.020017
     12      -0.000177   0.024394   0.002854   0.000271  -0.061767   0.210858
     13      -0.063374  -0.006238  -0.000826  -0.002414   0.005772  -0.017374
     14      -0.006247   0.012534  -0.009071   0.000662   0.035822  -0.094816
     15       0.034101   0.001621   0.003897   0.000482  -0.008305   0.018456
     16      -0.055257  -0.004967  -0.000213  -0.004652   0.003354  -0.013048
     17       0.002353   0.034564  -0.008316   0.000406  -0.012092   0.066171
     18      -0.016649  -0.052840  -0.417314  -0.056445  -0.330155  -0.184344
     19      -0.301129  -0.005736  -0.026000  -0.039717  -0.016716  -0.014257
     20      -0.075657   0.042779   0.337160   0.037203   0.278674   0.177066
     21      -0.006209  -0.057361  -0.436018  -0.067116  -0.345961  -0.201727
     22      -0.357987   0.024039   0.107259  -0.024871   0.083346   0.056135
     23      -0.059338  -0.039053  -0.292999  -0.047298  -0.241807  -0.160944
     24       0.070853  -0.069317   0.057451   0.043151  -0.019628  -0.078640
     25      -0.155801   0.243715   0.180990   0.466275  -0.285590  -0.203543
     26       0.009855  -0.085956  -0.092665  -0.218117   0.134087   0.133362
     27       0.094768  -0.062168   0.050714   0.048520  -0.014342  -0.070973
     28      -0.178348   0.197237   0.125429   0.342990  -0.208202  -0.124169
     29      -0.094697   0.190693   0.158484   0.400882  -0.243809  -0.208947
     30      -0.050440  -0.111420   0.002440   0.047676   0.037398  -0.025182
     31      -0.097492  -0.211938  -0.212816   0.309548   0.196437   0.142876
     32      -0.043264  -0.213994  -0.235733   0.342143   0.218696   0.196818
     33       0.033795  -0.074589   0.030840  -0.002072   0.013656  -0.032355
     34      -0.159581  -0.278778  -0.282996   0.410939   0.259546   0.195804
     35       0.002792   0.121514   0.138627  -0.202245  -0.128846  -0.136337
     36       0.301260   0.395153  -0.180504   0.023767   0.245816  -0.294930
     37       0.015662   0.247522  -0.114913   0.001533   0.186494  -0.309039
     38       0.039654  -0.266021   0.101367   0.008635  -0.115490   0.114883
     39      -0.250873   0.339858  -0.159163  -0.016247   0.206684  -0.222629
     40       0.086268  -0.244460   0.120897   0.006437  -0.199382   0.326099
     41      -0.100759  -0.374173   0.162010  -0.014367  -0.217242   0.279434
     42      -0.496227  -0.023064  -0.027445  -0.000618   0.019328   0.037145
     43       0.269552  -0.007746   0.012923   0.014198  -0.009421   0.011483
     44      -0.228605   0.064644  -0.016108  -0.028700  -0.011326   0.049115
                 36         37         38         39         40         41    
      0       0.052827  -0.001138  -0.018640  -0.035965   0.000308  -0.000232
      1      -0.006414   0.000185   0.000922   0.004394  -0.015801   0.002831
      2      -0.000876  -0.000021  -0.000725   0.001488   0.076384  -0.014246
      3      -0.002714   0.000022   0.005480  -0.006063  -0.000665   0.001479
      4      -0.014314   0.001668   0.040513  -0.047652   0.008642  -0.014567
      5      -0.003877   0.000703   0.009420  -0.009565  -0.035750   0.061798
      6       0.000504  -0.004971   0.000262   0.003680  -0.000280  -0.000152
      7      -0.000249   0.000877  -0.001527   0.000031   0.000310   0.000510
      8      -0.000391  -0.000954  -0.000134  -0.000463  -0.000879  -0.000058
      9       0.002706  -0.000476   0.005151   0.003451  -0.000687  -0.001430
     10       0.032887  -0.003638   0.045036   0.029967   0.010446   0.015157
     11       0.008053  -0.000371   0.011946   0.008679  -0.046668  -0.070696
     12       0.002519   0.051655   0.000818   0.001425   0.000026   0.000165
     13       0.000250   0.008158  -0.000440   0.000319   0.000046  -0.000073
     14      -0.001386  -0.030544  -0.000577  -0.000634  -0.000055  -0.000278
     15       0.000269   0.000720  -0.000069   0.000389   0.000154   0.000173
     16      -0.000194  -0.001062  -0.000491   0.000041  -0.000073   0.000364
     17      -0.000166  -0.000283  -0.000420  -0.000325   0.000608   0.000662
     18      -0.332333   0.008369   0.117041   0.207964  -0.310597   0.058639
     19       0.135848  -0.003403  -0.046367  -0.084930   0.124131  -0.020015
     20      -0.463038   0.011494   0.162907   0.290429  -0.419911   0.079513
     21      -0.287481   0.006052   0.094217   0.183213   0.304419  -0.056935
     22      -0.062624   0.001438   0.021590   0.039687   0.062829  -0.015098
     23       0.475388  -0.010221  -0.155504  -0.302928  -0.488147   0.089311
     24       0.016736   0.000236  -0.041160   0.045417   0.024026  -0.040568
     25       0.060495  -0.005870  -0.158026   0.175391   0.089097  -0.159717
     26       0.163298  -0.017705  -0.433615   0.476773   0.237190  -0.422150
     27       0.007519   0.000292  -0.018502   0.020690  -0.012648   0.020327
     28       0.113205  -0.009835  -0.312292   0.359580  -0.189252   0.331990
     29      -0.115484   0.011010   0.320801  -0.366329   0.187127  -0.326124
     30      -0.012047   0.003532  -0.017658  -0.011135  -0.012249  -0.021302
     31      -0.248879   0.026876  -0.327983  -0.207928  -0.249157  -0.378112
     32       0.264915  -0.030325   0.350979   0.220507   0.257563   0.389486
     33      -0.028647   0.003717  -0.040280  -0.027019   0.023748   0.039854
     34      -0.139181   0.011076  -0.187844  -0.123948   0.121182   0.190523
     35      -0.358086   0.030839  -0.485786  -0.316828   0.295858   0.461949
     36      -0.010119  -0.170865  -0.003891  -0.007727  -0.001907  -0.002209
     37       0.027368   0.541809   0.014297   0.015894   0.003355   0.006315
     38       0.013478   0.277643   0.006337   0.007489   0.002379   0.004164
     39      -0.020813  -0.406245  -0.004887  -0.015485  -0.002965   0.000485
     40      -0.030362  -0.647860  -0.006571  -0.020727  -0.003049   0.001289
     41       0.004337   0.086640   0.001431   0.002397   0.000924  -0.000545
     42      -0.001954   0.007604  -0.001350  -0.002487   0.001503   0.001329
     43       0.001928   0.014143   0.003093   0.000607  -0.001538  -0.008203
     44      -0.000649   0.016171   0.000818  -0.001087   0.001604  -0.005013
                 42         43         44    
      0       0.001705   0.000031  -0.000086
      1      -0.011719   0.000122  -0.000061
      2       0.056276   0.000113  -0.000113
      3       0.001539  -0.000461  -0.000305
      4      -0.014091   0.000087   0.000239
      5       0.063263   0.001089  -0.000359
      6       0.000402   0.000618  -0.001638
      7      -0.000383   0.000590   0.002582
      8       0.001393   0.000318  -0.001682
      9       0.000773   0.000546  -0.000194
     10      -0.009574   0.000426  -0.000522
     11       0.044551  -0.000775   0.000213
     12       0.000177   0.009776   0.003048
     13      -0.000269   0.099702   0.006472
     14       0.000188   0.022901  -0.001720
     15      -0.000330  -0.001771   0.017390
     16       0.000165  -0.004269   0.055691
     17      -0.000583  -0.002177   0.042992
     18      -0.241346  -0.000326   0.000088
     19       0.096778   0.000388  -0.001047
     20      -0.323371  -0.000390  -0.000195
     21       0.221758   0.000354   0.000173
     22       0.044419   0.000179  -0.000174
     23      -0.351112  -0.000466  -0.000232
     24      -0.040658  -0.002464   0.001567
     25      -0.165515  -0.003216   0.000715
     26      -0.434878  -0.006868   0.002189
     27       0.018928  -0.000595  -0.000948
     28       0.330274   0.000142  -0.005206
     29      -0.322741   0.000520   0.004536
     30       0.014295   0.000751   0.000169
     31       0.236784  -0.004826   0.001094
     32      -0.243241   0.004232  -0.003138
     33      -0.025895   0.000292   0.001778
     34      -0.118373  -0.000030  -0.004793
     35      -0.286119  -0.001294  -0.004378
     36       0.001557   0.216328   0.008318
     37      -0.000604  -0.660102  -0.024521
     38      -0.000571  -0.338233  -0.013498
     39       0.003812  -0.332690  -0.024623
     40       0.003486  -0.523529  -0.042697
     41      -0.001106   0.066395   0.002216
     42      -0.002629   0.017719  -0.237993
     43      -0.000150   0.047719  -0.801034
     44      -0.002826   0.024579  -0.541280


-----------
IR SPECTRUM
-----------

 Mode   freq       eps      Int      T**2         TX        TY        TZ
       cm**-1   L/(mol*cm) km/mol    a.u.
----------------------------------------------------------------------------
  6:     98.93   0.000072    0.36  0.000226  (-0.014416  0.004006 -0.001327)
  7:    325.54   0.000626    3.16  0.000600  (-0.017897  0.010299  0.013171)
  8:    410.37   0.000626    3.16  0.000476  ( 0.015198 -0.008492  0.013141)
  9:    449.61   0.001426    7.21  0.000990  ( 0.019569  0.011179  0.021951)
 10:    580.46   0.000401    2.02  0.000215  (-0.005197  0.001379 -0.013653)
 11:    844.61   0.000620    3.13  0.000229  ( 0.013492 -0.003584  0.005857)
 12:    870.77   0.000215    1.08  0.000077  (-0.004713 -0.000396  0.007387)
 13:    881.22   0.004462   22.55  0.001580  ( 0.010298 -0.007580  0.037637)
 14:    921.73   0.000012    0.06  0.000004  ( 0.001667 -0.000695  0.000956)
 15:    995.15   0.003290   16.63  0.001032  ( 0.006721 -0.007394  0.030527)
 16:   1010.03   0.000700    3.54  0.000216  (-0.012383 -0.005182 -0.005996)
 17:   1022.51   0.000366    1.85  0.000112  (-0.000530  0.010245  0.002513)
 18:   1051.27   0.002785   14.08  0.000827  ( 0.000603 -0.000934  0.028733)
 19:   1094.94   0.001473    7.44  0.000420  ( 0.019199 -0.005961 -0.003949)
 20:   1141.78   0.001847    9.33  0.000505  ( 0.001678  0.003462  0.022135)
 21:   1171.16   0.000382    1.93  0.000102  ( 0.006625 -0.002586  0.007158)
 22:   1177.24   0.001283    6.48  0.000340  ( 0.011210 -0.003091  0.014313)
 23:   1212.79   0.003956   19.99  0.001018  ( 0.024333 -0.004838  0.020062)
 24:   1281.80   0.000063    0.32  0.000015  (-0.001434 -0.000366 -0.003616)
 25:   1290.15   0.000277    1.40  0.000067  (-0.007021 -0.002320 -0.003523)
 26:   1298.85   0.000075    0.38  0.000018  (-0.001874 -0.000750 -0.003727)
 27:   1311.97   0.000927    4.68  0.000220  (-0.013349  0.004018  0.005114)
 28:   1323.72   0.001200    6.06  0.000283  (-0.005362  0.009812 -0.012561)
 29:   1354.05   0.002418   12.22  0.000557  (-0.007165 -0.005709  0.021755)
 30:   1399.46   0.001389    7.02  0.000310  (-0.012498  0.000670 -0.012377)
 31:   1475.37   0.000647    3.27  0.000137  (-0.011524  0.000591 -0.001924)
 32:   1493.86   0.000212    1.07  0.000044  (-0.006364  0.000370 -0.001901)
 33:   1501.03   0.001032    5.21  0.000215  ( 0.002655  0.014093  0.002978)
 34:   1529.73   0.000165    0.83  0.000034  ( 0.004315 -0.000493  0.003852)
 35:   1588.51   0.001285    6.49  0.000252  (-0.015827 -0.000603 -0.001224)
 36:   2929.33   0.006582   33.26  0.000701  ( 0.025487  0.006398 -0.003260)
 37:   2932.26   0.004702   23.76  0.000500  ( 0.017147  0.001337 -0.014303)
 38:   2935.91   0.012668   64.02  0.001346  (-0.003880  0.035154  0.009778)
 39:   2945.45   0.004624   23.37  0.000490  (-0.020225 -0.001410 -0.008880)
 40:   2997.29   0.000034    0.17  0.000004  (-0.001609  0.000915 -0.000342)
 41:   3016.53   0.000772    3.90  0.000080  (-0.000791  0.006794 -0.005753)
 42:   3028.25   0.010546   53.29  0.001087  ( 0.002889 -0.005808  0.032321)
 43:   3052.99   0.002009   10.15  0.000205  ( 0.000025  0.013690  0.004234)
 44:   3225.38   0.000147    0.74  0.000014  ( 0.001433  0.003466 -0.000362)

* The epsilon (eps) is given for a Dirac delta lineshape.
** The dipole moment derivative (T) already includes vibrational overlap.

The first frequency considered to be a vibration is 6
The total number of vibrations considered is 39


--------------------------
THERMOCHEMISTRY AT 298.15K
--------------------------

Temperature         ... 298.15 K
Pressure            ... 1.00 atm
Total Mass          ... 83.13 AMU

Throughout the following assumptions are being made:
  (1) The electronic state is orbitally nondegenerate
  (2) There are no thermally accessible electronically excited states
  (3) Hindered rotations indicated by low frequency modes are not
      treated as such but are treated as vibrations and this may
      cause some error
  (4) All equations used are the standard statistical mechanics
      equations for an ideal gas
  (5) All vibrations are strictly harmonic

freq.      98.93  E(vib)   ...       0.46 
freq.     325.54  E(vib)   ...       0.24 
freq.     410.37  E(vib)   ...       0.19 
freq.     449.61  E(vib)   ...       0.17 
freq.     580.46  E(vib)   ...       0.11 
freq.     844.61  E(vib)   ...       0.04 
freq.     870.77  E(vib)   ...       0.04 
freq.     881.22  E(vib)   ...       0.04 
freq.     921.73  E(vib)   ...       0.03 
freq.     995.15  E(vib)   ...       0.02 
freq.    1010.03  E(vib)   ...       0.02 
freq.    1022.51  E(vib)   ...       0.02 
freq.    1051.27  E(vib)   ...       0.02 
freq.    1094.94  E(vib)   ...       0.02 
freq.    1141.78  E(vib)   ...       0.01 
freq.    1171.16  E(vib)   ...       0.01 
freq.    1177.24  E(vib)   ...       0.01 
freq.    1212.79  E(vib)   ...       0.01 
freq.    1281.80  E(vib)   ...       0.01 
freq.    1290.15  E(vib)   ...       0.01 
freq.    1298.85  E(vib)   ...       0.01 
freq.    1311.97  E(vib)   ...       0.01 
freq.    1323.72  E(vib)   ...       0.01 
freq.    1354.05  E(vib)   ...       0.01 
freq.    1399.46  E(vib)   ...       0.00 
freq.    1475.37  E(vib)   ...       0.00 
freq.    1493.86  E(vib)   ...       0.00 
freq.    1501.03  E(vib)   ...       0.00 
freq.    1529.73  E(vib)   ...       0.00 
freq.    1588.51  E(vib)   ...       0.00 
freq.    2929.33  E(vib)   ...       0.00 
freq.    2932.26  E(vib)   ...       0.00 
freq.    2935.91  E(vib)   ...       0.00 
freq.    2945.45  E(vib)   ...       0.00 
freq.    2997.29  E(vib)   ...       0.00 
freq.    3016.53  E(vib)   ...       0.00 
freq.    3028.25  E(vib)   ...       0.00 
freq.    3052.99  E(vib)   ...       0.00 
freq.    3225.38  E(vib)   ...       0.00 

------------
INNER ENERGY
------------

The inner energy is: U= E(el) + E(ZPE) + E(vib) + E(rot) + E(trans)
    E(el)   - is the total energy from the electronic structure calculation
              = E(kin-el) + E(nuc-el) + E(el-el) + E(nuc-nuc)
    E(ZPE)  - the the zero temperature vibrational energy from the frequency calculation
    E(vib)  - the the finite temperature correction to E(ZPE) due to population
              of excited vibrational states
    E(rot)  - is the rotational thermal energy
    E(trans)- is the translational thermal energy

Summary of contributions to the inner energy U:
Electronic energy                ...   -250.75999647 Eh
Zero point energy                ...      0.13480373 Eh      84.59 kcal/mol
Thermal vibrational correction   ...      0.00242698 Eh       1.52 kcal/mol
Thermal rotational correction    ...      0.00141627 Eh       0.89 kcal/mol
Thermal translational correction ...      0.00141627 Eh       0.89 kcal/mol
-----------------------------------------------------------------------
Total thermal energy                   -250.61993322 Eh


Summary of corrections to the electronic energy:
(perhaps to be used in another calculation)
Total thermal correction                  0.00525952 Eh       3.30 kcal/mol
Non-thermal (ZPE) correction              0.13480373 Eh      84.59 kcal/mol
-----------------------------------------------------------------------
Total correction                          0.14006325 Eh      87.89 kcal/mol


--------
ENTHALPY
--------

The enthalpy is H = U + kB*T
                kB is Boltzmann's constant
Total free energy                 ...   -250.61993322 Eh 
Thermal Enthalpy correction       ...      0.00094421 Eh       0.59 kcal/mol
-----------------------------------------------------------------------
Total Enthalpy                    ...   -250.61898901 Eh


Note: Only C1 symmetry has been detected, increase convergence thresholds 
      if your molecule has a higher symmetry. Symmetry factor of 1.0 is   
      used for the rotational entropy correction. 
 

Note: Rotational entropy computed according to Herzberg 
Infrared and Raman Spectra, Chapter V,1, Van Nostrand Reinhold, 1945 
Point Group:  C1, Symmetry Number:   1  
Rotational constants in cm-1:     0.250123     0.106678     0.094236 

Vibrational entropy computed according to the QRRHO of S. Grimme
Chem.Eur.J. 2012 18 9955


-------
ENTROPY
-------

The entropy contributions are T*S = T*(S(el)+S(vib)+S(rot)+S(trans))
     S(el)   - electronic entropy
     S(vib)  - vibrational entropy
     S(rot)  - rotational entropy
     S(trans)- translational entropy
The entropies will be listed as multiplied by the temperature to get
units of energy

Electronic entropy                ...      0.00000000 Eh      0.00 kcal/mol
Vibrational entropy               ...      0.00384658 Eh      2.41 kcal/mol
Rotational entropy                ...      0.01233660 Eh      7.74 kcal/mol
Translational entropy             ...      0.01860963 Eh     11.68 kcal/mol
-----------------------------------------------------------------------
Final entropy term                ...      0.03479282 Eh     21.83 kcal/mol

In case the symmetry of your molecule has not been determined correctly
or in case you have a reason to use a different symmetry number we print 
out the resulting rotational entropy values for sn=1,12 :
 --------------------------------------------------------
|  sn= 1 | S(rot)=       0.01233660 Eh      7.74 kcal/mol|
|  sn= 2 | S(rot)=       0.01168214 Eh      7.33 kcal/mol|
|  sn= 3 | S(rot)=       0.01129931 Eh      7.09 kcal/mol|
|  sn= 4 | S(rot)=       0.01102769 Eh      6.92 kcal/mol|
|  sn= 5 | S(rot)=       0.01081700 Eh      6.79 kcal/mol|
|  sn= 6 | S(rot)=       0.01064485 Eh      6.68 kcal/mol|
|  sn= 7 | S(rot)=       0.01049931 Eh      6.59 kcal/mol|
|  sn= 8 | S(rot)=       0.01037323 Eh      6.51 kcal/mol|
|  sn= 9 | S(rot)=       0.01026202 Eh      6.44 kcal/mol|
|  sn=10 | S(rot)=       0.01016254 Eh      6.38 kcal/mol|
|  sn=11 | S(rot)=       0.01007255 Eh      6.32 kcal/mol|
|  sn=12 | S(rot)=       0.00999040 Eh      6.27 kcal/mol|
 --------------------------------------------------------


-------------------
GIBBS FREE ENERGY
-------------------

The Gibbs free energy is G = H - T*S

Total enthalpy                    ...   -250.61898901 Eh 
Total entropy correction          ...     -0.03479282 Eh    -21.83 kcal/mol
-----------------------------------------------------------------------
Final Gibbs free energy         ...   -250.65378183 Eh

For completeness - the Gibbs free energy minus the electronic energy
G-E(el)                           ...      0.10621464 Eh     66.65 kcal/mol

Actual Hessian File stored as file.001.hess
------------------------------------------------------------------------------
                         ORCA GEOMETRY RELAXATION STEP
------------------------------------------------------------------------------

Reading the OPT-File                    .... done
Getting information on internals        .... done
Copying old internal coords+grads       .... done
Making the new internal coordinates     .... (new redundants).... done
Validating the new internal coordinates .... (new redundants).... done
Calculating the B-matrix                .... done
Calculating the G,G- and P matrices     .... done
Transforming gradient to internals      .... done
Projecting the internal gradient        .... done
Number of atoms                         ....  15
Number of internal coordinates          .... 103
Current Energy                          ....  -250.759996471 Eh
Current gradient norm                   ....     0.090641281 Eh/bohr
Maximum allowed component of the step   ....  0.300
Current trust radius                    ....  0.300
Evaluating the initial hessian          ....  (read) 
(Reading Exact Hessian)...  
InHessName: file.hess	The file <file.hess> is opened as a .hess file
done
done
Diagonalizing the Hessian               .... done
Dimension of the hessian                .... 103
Lowest eigenvalues of the non projected Hessian:
 -0.000009019 -0.000004884 -0.000003597 -0.000003492 -0.000002938
done
Projecting the Hessian                  .... done
Forming the augmented Hessian           .... done
Diagonalizing the augmented Hessian     .... done
Last element of RFO vector              ....  0.892414880
Lowest eigenvalues of augmented Hessian:
 -0.024211538  0.000596298  0.008949690  0.019800917  0.026828492
Length of the computed step             ....  0.505612123
Warning: the length of the step is outside the trust region - taking restricted step instead
The input lambda is                     ....    -0.024212
   iter:   1  x=   -0.041802  g=    9.416608 f(x)=     0.165644
   iter:   2  x=   -0.060003  g=    3.538682 f(x)=     0.064407
   iter:   3  x=   -0.069977  g=    1.823299 f(x)=     0.018185
   iter:   4  x=   -0.071760  g=    1.367051 f(x)=     0.002437
   iter:   5  x=   -0.071803  g=    1.303630 f(x)=     0.000057
   iter:   6  x=   -0.071803  g=    1.302125 f(x)=     0.000000
   iter:   7  x=   -0.071803  g=    1.302124 f(x)=     0.000000
The output lambda is                    ....    -0.071803 (7 iterations)
The final length of the internal step   ....  0.300000000
Converting the step to cartesian space:
 Initial RMS(Int)=    0.0295598783
Transforming coordinates:
 Iter   0:  RMS(Cart)=    0.0460434289 RMS(Int)=    0.0295973393
 Iter   1:  RMS(Cart)=    0.0008950453 RMS(Int)=    0.0005453529
 Iter   2:  RMS(Cart)=    0.0000194795 RMS(Int)=    0.0000135422
 Iter   3:  RMS(Cart)=    0.0000007904 RMS(Int)=    0.0000005978
 Iter   4:  RMS(Cart)=    0.0000000300 RMS(Int)=    0.0000000217
done
Storing new coordinates                 .... done

                                .--------------------.
          ----------------------|Geometry convergence|-------------------------
          Item                value                   Tolerance       Converged
          ---------------------------------------------------------------------
          RMS gradient        0.0067779301            0.0001000000      NO
          MAX gradient        0.0222929367            0.0003000000      NO
          RMS step            0.0295598783            0.0020000000      NO
          MAX step            0.0748471477            0.0040000000      NO
          ........................................................
          Max(Bonds)      0.0265      Max(Angles)    4.29
          Max(Dihed)        3.69      Max(Improp)    0.00
          ---------------------------------------------------------------------

The optimization has not yet converged - more geometry cycles are needed


    ---------------------------------------------------------------------------
                         Redundant Internal Coordinates
                            (Angstroem and degrees)

        Definition                    Value    dE/dq     Step     New-Value
    ----------------------------------------------------------------------------
     1. B(C   1,C   0)                1.5427 -0.014299  0.0159    1.5586   
     2. B(C   2,C   1)                1.5013 -0.018187  0.0219    1.5232   
     3. B(C   3,C   0)                1.5423 -0.014952  0.0167    1.5590   
     4. B(C   3,C   2)                1.5072 -0.017841  0.0207    1.5279   
     5. B(C   4,C   2)                1.4539 -0.018384  0.0211    1.4751   
     6. B(N   5,C   4)                1.4775 -0.000088 -0.0062    1.4713   
     7. B(N   5,C   2)                1.4811 -0.007350  0.0023    1.4833   
     8. B(H   6,C   0)                1.1122  0.012220 -0.0170    1.0952   
     9. B(H   7,C   0)                1.1122  0.012391 -0.0173    1.0949   
    10. B(H   8,C   1)                1.1110  0.009689 -0.0139    1.0971   
    11. B(H   9,C   1)                1.1123  0.014260 -0.0187    1.0936   
    12. B(H  10,C   3)                1.1109  0.009436 -0.0137    1.0972   
    13. B(H  11,C   3)                1.1119  0.012790 -0.0165    1.0954   
    14. B(H  12,C   4)                1.1097  0.014699 -0.0201    1.0896   
    15. B(H  13,C   4)                1.1122  0.015763 -0.0214    1.0907   
    16. B(H  14,N   5)                1.0467  0.022293 -0.0265    1.0201   
    17. A(C   1,C   0,H   6)          112.43 -0.002607    0.72    113.15   
    18. A(C   3,C   0,H   7)          112.37 -0.003288    1.16    113.53   
    19. A(C   1,C   0,C   3)           91.84  0.004174   -0.90     90.94   
    20. A(H   6,C   0,H   7)          113.61  0.006078   -2.21    111.40   
    21. A(C   3,C   0,H   6)          112.44 -0.002080    0.50    112.94   
    22. A(C   1,C   0,H   7)          112.31 -0.003230    1.17    113.48   
    23. A(H   8,C   1,H   9)          115.05  0.003853   -2.07    112.98   
    24. A(C   2,C   1,H   9)          114.28  0.004622   -1.37    112.91   
    25. A(C   0,C   1,H   8)          112.68  0.001062    0.11    112.79   
    26. A(C   2,C   1,H   8)          112.11 -0.003787    1.75    113.87   
    27. A(C   0,C   1,C   2)           86.73 -0.005788    1.14     87.88   
    28. A(C   0,C   1,H   9)          112.82 -0.002395    1.35    114.18   
    29. A(C   1,C   2,N   5)          111.91 -0.006331    1.99    113.90   
    30. A(C   3,C   2,C   4)          133.74 -0.003435    0.32    134.06   
    31. A(C   1,C   2,C   4)          130.90 -0.003077    0.62    131.52   
    32. A(C   1,C   2,C   3)           94.89  0.007277   -1.40     93.49   
    33. A(C   4,C   2,N   5)           60.44  0.005306   -0.80     59.64   
    34. A(C   3,C   2,N   5)          113.71 -0.008234    2.65    116.36   
    35. A(H  10,C   3,H  11)          114.90  0.004410   -2.31    112.60   
    36. A(C   2,C   3,H  11)          115.25  0.004363   -1.32    113.93   
    37. A(C   0,C   3,H  11)          112.36 -0.001802    1.21    113.58   
    38. A(C   2,C   3,H  10)          112.03 -0.004477    2.00    114.03   
    39. A(C   0,C   3,H  10)          112.59  0.000581    0.26    112.84   
    40. A(C   0,C   3,C   2)           86.54 -0.005679    1.16     87.70   
    41. A(N   5,C   4,H  13)          113.75 -0.005429    2.24    115.99   
    42. A(C   2,C   4,H  13)          115.09 -0.004528    1.63    116.72   
    43. A(N   5,C   4,H  12)          112.26 -0.003389    1.42    113.68   
    44. A(C   2,C   4,H  12)          114.94 -0.005064    2.00    116.94   
    45. A(C   2,C   4,N   5)           60.69  0.000738   -0.23     60.46   
    46. A(H  12,C   4,H  13)          123.61  0.010838   -4.29    119.32   
    47. A(C   2,N   5,C   4)           58.87 -0.006044    1.03     59.89   
    48. A(C   4,N   5,H  14)          106.67  0.000874    0.44    107.11   
    49. A(C   2,N   5,H  14)          110.67  0.002157   -0.51    110.16   
    50. D(H   8,C   1,C   0,H   6)      2.48  0.001749   -0.37      2.11   
    51. D(H   9,C   1,C   0,H   7)     -0.24  0.000806   -0.20     -0.44   
    52. D(H   9,C   1,C   0,H   6)   -129.87 -0.002542    1.22   -128.65   
    53. D(H   9,C   1,C   0,C   3)    114.89 -0.001609    0.92    115.82   
    54. D(H   8,C   1,C   0,C   3)   -112.75  0.002682   -0.67   -113.42   
    55. D(C   2,C   1,C   0,H   6)    115.11 -0.004740    2.04    117.16   
    56. D(C   2,C   1,C   0,C   3)     -0.12 -0.003807    1.75      1.62   
    57. D(H   8,C   1,C   0,H   7)    132.11  0.005097   -1.79    130.32   
    58. D(C   2,C   1,C   0,H   7)   -115.26 -0.001393    0.62   -114.64   
    59. D(C   3,C   2,C   1,C   0)      0.13  0.003912   -1.79     -1.67   
    60. D(C   3,C   2,C   1,H   9)   -113.48  0.008641   -3.64   -117.12   
    61. D(C   4,C   2,C   1,H   8)    -59.49 -0.003504    2.43    -57.06   
    62. D(C   4,C   2,C   1,H   9)     73.72  0.002913   -0.21     73.51   
    63. D(N   5,C   2,C   1,H   9)      4.51  0.001083   -0.75      3.76   
    64. D(N   5,C   2,C   1,H   8)   -128.69 -0.005334    1.89   -126.81   
    65. D(N   5,C   2,C   1,C   0)    118.12 -0.003646    1.10    119.22   
    66. D(C   3,C   2,C   1,H   8)    113.31  0.002224   -1.00    112.31   
    67. D(C   4,C   2,C   1,C   0)   -172.67 -0.001816    1.64   -171.03   
    68. D(C   0,C   3,C   2,N   5)   -116.65  0.001992   -0.56   -117.21   
    69. D(C   0,C   3,C   2,C   4)    172.34  0.002165   -1.77    170.57   
    70. D(C   0,C   3,C   2,C   1)     -0.13 -0.003914    1.79      1.67   
    71. D(H  11,C   3,C   0,C   1)   -115.80  0.001710   -0.96   -116.76   
    72. D(H  11,C   3,C   0,H   6)    128.96  0.003103   -1.45    127.52   
    73. D(H  10,C   3,C   0,H   7)   -132.35 -0.005792    2.10   -130.25   
    74. D(H  10,C   3,C   0,H   6)     -2.67 -0.002038    0.48     -2.19   
    75. D(H  10,C   3,C   0,C   1)    112.57 -0.003432    0.96    113.53   
    76. D(C   2,C   3,C   0,H   7)    115.21  0.001432   -0.60    114.61   
    77. D(C   2,C   3,C   0,H   6)   -115.11  0.005187   -2.22   -117.34   
    78. D(H  11,C   3,C   0,H   7)     -0.72 -0.000651    0.18     -0.54   
    79. D(H  10,C   3,C   2,C   1)   -113.12 -0.001719    0.82   -112.29   
    80. D(C   2,C   3,C   0,C   1)      0.12  0.003793   -1.74     -1.62   
    81. D(H  11,C   3,C   2,N   5)     -3.52 -0.002189    1.18     -2.33   
    82. D(H  11,C   3,C   2,C   4)    -74.52 -0.002015   -0.03    -74.56   
    83. D(H  11,C   3,C   2,C   1)    113.01 -0.008095    3.53    116.54   
    84. D(H  10,C   3,C   2,N   5)    130.36  0.004187   -1.53    128.83   
    85. D(H  10,C   3,C   2,C   4)     59.35  0.004360   -2.74     56.61   
    86. D(H  13,C   4,C   2,N   5)   -104.31  0.004159   -1.85   -106.17   
    87. D(H  13,C   4,C   2,C   1)    161.31  0.007194   -3.69    157.62   
    88. D(H  12,C   4,C   2,N   5)    102.59 -0.001418    0.69    103.27   
    89. D(H  12,C   4,C   2,C   3)   -161.84 -0.007026    3.69   -158.15   
    90. D(H  12,C   4,C   2,C   1)      8.21  0.001617   -1.15      7.06   
    91. D(H  13,C   4,C   2,C   3)     -8.74 -0.001448    1.15     -7.59   
    92. D(N   5,C   4,C   2,C   3)     95.58 -0.005608    3.00     98.58   
    93. D(N   5,C   4,C   2,C   1)    -94.38  0.003035   -1.84    -96.22   
    94. D(H  14,N   5,C   4,H  13)      2.06 -0.003808    1.53      3.59   
    95. D(H  14,N   5,C   4,H  12)    148.52  0.003061   -0.94    147.58   
    96. D(H  14,N   5,C   4,C   2)   -104.45 -0.001136    0.69   -103.76   
    97. D(C   2,N   5,C   4,H  13)    106.51 -0.002673    0.84    107.35   
    98. D(C   2,N   5,C   4,H  12)   -107.02  0.004197   -1.63   -108.65   
    99. D(H  14,N   5,C   2,C   4)     97.49 -0.001972    1.13     98.62   
   100. D(H  14,N   5,C   2,C   3)    -30.75 -0.001695    1.84    -28.91   
   101. D(H  14,N   5,C   2,C   1)   -136.84 -0.002461    0.96   -135.87   
   102. D(C   4,N   5,C   2,C   3)   -128.24  0.000277    0.71   -127.53   
   103. D(C   4,N   5,C   2,C   1)    125.67 -0.000489   -0.16    125.51   
    ----------------------------------------------------------------------------

         *************************************************************
         *                GEOMETRY OPTIMIZATION CYCLE   2            *
         *************************************************************
---------------------------------
CARTESIAN COORDINATES (ANGSTROEM)
---------------------------------
  C     -1.687759    0.161844   -0.032729
  C     -0.734085   -1.037466   -0.317249
  C      0.435120   -0.080396   -0.123132
  C     -0.471869    1.125815    0.116773
  C      1.881725   -0.244085   -0.360631
  N      1.339743   -0.455683    0.990831
  H     -2.329593    0.412973   -0.883875
  H     -2.270641    0.047363    0.887044
  H     -0.828443   -1.420930   -1.340787
  H     -0.768022   -1.826453    0.439305
  H     -0.428738    1.882003   -0.677071
  H     -0.377309    1.560283    1.117856
  H      2.200215   -1.162427   -0.853012
  H      2.461074    0.668623   -0.505675
  H      1.578382    0.368534    1.542553

----------------------------
CARTESIAN COORDINATES (A.U.)
----------------------------
  NO LB      ZA    FRAG     MASS         X           Y           Z
   0 C     6.0000    0    12.011   -3.189402    0.305840   -0.061849
   1 C     6.0000    0    12.011   -1.387220   -1.960526   -0.599513
   2 C     6.0000    0    12.011    0.822257   -0.151926   -0.232687
   3 C     6.0000    0    12.011   -0.891703    2.127482    0.220669
   4 C     6.0000    0    12.011    3.555945   -0.461253   -0.681493
   5 N     7.0000    0    14.007    2.531748   -0.861115    1.872399
   6 H     1.0000    0     1.008   -4.402292    0.780407   -1.670281
   7 H     1.0000    0     1.008   -4.290889    0.089503    1.676270
   8 H     1.0000    0     1.008   -1.565530   -2.685169   -2.533721
   9 H     1.0000    0     1.008   -1.451352   -3.451495    0.830167
  10 H     1.0000    0     1.008   -0.810198    3.556471   -1.279478
  11 H     1.0000    0     1.008   -0.713011    2.948508    2.112441
  12 H     1.0000    0     1.008    4.157803   -2.196668   -1.611960
  13 H     1.0000    0     1.008    4.650756    1.263515   -0.955587
  14 H     1.0000    0     1.008    2.982710    0.696428    2.915002

--------------------------------
INTERNAL COORDINATES (ANGSTROEM)
--------------------------------
 C      0   0   0     0.000000000000     0.00000000     0.00000000
 C      1   0   0     1.558456601885     0.00000000     0.00000000
 C      2   1   0     1.523385597084    87.87547926     0.00000000
 C      3   2   1     1.528112529515    93.46119469   358.33717095
 C      3   2   1     1.475081994787   131.48735726   188.95133292
 N      5   3   2     1.471382398864    60.45125143   263.77344391
 H      1   2   3     1.095201255178   113.15346210   117.15407024
 H      1   2   3     1.094915413545   113.49480203   245.36549219
 H      2   1   3     1.097077739112   112.74800657   244.95351906
 H      2   1   3     1.093629899987   114.19843687   114.20483635
 H      4   3   2     1.097209433988   114.02235180   247.67091190
 H      4   3   2     1.095386320064   113.91140340   116.51875678
 H      5   3   2     1.089599410388   116.93261275     7.05273537
 H      5   3   2     1.090742403929   116.70844524   157.59937831
 H      6   5   3     1.020136310332   107.12129743   256.23196160

---------------------------
INTERNAL COORDINATES (A.U.)
---------------------------
 C      0   0   0     0.000000000000     0.00000000     0.00000000
 C      1   0   0     2.945056169165     0.00000000     0.00000000
 C      2   1   0     2.878781574850    87.87547926     0.00000000
 C      3   2   1     2.887714182596    93.46119469   358.33717095
 C      3   2   1     2.787500995225   131.48735726   188.95133292
 N      5   3   2     2.780509772125    60.45125143   263.77344391
 H      1   2   3     2.069630433814   113.15346210   117.15407024
 H      1   2   3     2.069090271409   113.49480203   245.36549219
 H      2   1   3     2.073176474544   112.74800657   244.95351906
 H      2   1   3     2.066661002844   114.19843687   114.20483635
 H      4   3   2     2.073425341792   114.02235180   247.67091190
 H      4   3   2     2.069980155765   113.91140340   116.51875678
 H      5   3   2     2.059044481315   116.93261275     7.05273537
 H      5   3   2     2.061204426080   116.70844524   157.59937831
 H      6   5   3     1.927778245796   107.12129743   256.23196160


           ************************************************************
           *        Program running with 6 parallel MPI-processes     *
           *              working on a common directory               *
           ************************************************************
------------------------------------------------------------------------------
                   ___                                                        
                  /   \      - P O W E R E D   B Y -                         
                 /     \                                                     
                 |  |  |   _    _      __       _____    __    __             
                 |  |  |  | |  | |    /  \     |  _  \  |  |  /  |          
                  \  \/   | |  | |   /    \    | | | |  |  | /  /          
                 / \  \   | |__| |  /  /\  \   | |_| |  |  |/  /          
                |  |  |   |  __  | /  /__\  \  |    /   |      \           
                |  |  |   | |  | | |   __   |  |    \   |  |\   \          
                \     /   | |  | | |  |  |  |  | |\  \  |  | \   \       
                 \___/    |_|  |_| |__|  |__|  |_| \__\ |__|  \__/        
                                                                              
                      - O R C A' S   B I G   F R I E N D -                    
                                      &                                       
                       - I N T E G R A L  F E E D E R -                       
                                                                              
 v1 FN, 2020, v2 2021                                                         
------------------------------------------------------------------------------


Reading SHARK input file file.SHARKINP.tmp ... ok
----------------------
SHARK INTEGRAL PACKAGE
----------------------

Number of atoms                             ...     15
Number of basis functions                   ...    162
Number of shells                            ...     84
Maximum angular momentum                    ...      2
Integral batch strategy                     ... SHARK/LIBINT Hybrid
RI-J (if used) integral strategy            ... SPLIT-RIJ (Revised 2003 algorithm where possible)
Printlevel                                  ...      1
Contraction scheme used                     ... SEGMENTED contraction
Coulomb Range Separation                    ... NOT USED
Exchange Range Separation                   ... Long Range
   Mu parameter                             ...  0.300000
   Scaling (regular/separated)              ...  0.167000  0.833000
Finite Nucleus Model                        ... NOT USED
Auxiliary Coulomb fitting basis             ... AVAILABLE
   # of basis functions in Aux-J            ...    393
   # of shells in Aux-J                     ...    135
   Maximum angular momentum in Aux-J        ...      4
Auxiliary J/K fitting basis                 ... NOT available
Auxiliary Correlation fitting basis         ... NOT available
Auxiliary 'external' fitting basis          ... NOT available
Integral threshold                          ...     2.500000e-11
Primitive cut-off                           ...     2.500000e-12
Primitive pair pre-selection threshold      ...     2.500000e-12

Calculating pre-screening integrals         ... done (  0.0 sec) Dimension = 84
Organizing shell pair data                  ... done (  0.0 sec)
Shell pair information
Total number of shell pairs                 ...      3570
Shell pairs after pre-screening             ...      3512
Total number of primitive shell pairs       ...     12399
Primitive shell pairs kept                  ...      9766
          la=0 lb=0:   1307 shell pairs
          la=1 lb=0:   1350 shell pairs
          la=1 lb=1:    368 shell pairs
          la=2 lb=0:    304 shell pairs
          la=2 lb=1:    162 shell pairs
          la=2 lb=2:     21 shell pairs

Calculating one electron integrals          ... done (  0.0 sec)
Calculating RI/J V-Matrix + Cholesky decomp.... done (  0.0 sec)
Calculating Nuclear repulsion               ... done (  0.0 sec) ENN=    240.321071060920 Eh

SHARK setup successfully completed in   0.3 seconds

Maximum memory used throughout the entire GTOINT-calculation: 13.0 MB


           ************************************************************
           *        Program running with 6 parallel MPI-processes     *
           *              working on a common directory               *
           ************************************************************

Diagonalization of the overlap matrix:
Smallest eigenvalue                        ... 1.180e-05
Time for diagonalization                   ...    0.016 sec
Threshold for overlap eigenvalues          ... 1.000e-08
Number of eigenvalues below threshold      ... 0
Time for construction of square roots      ...    0.006 sec
Total time needed                          ...    0.023 sec

-------------------
DFT GRID GENERATION
-------------------

General Integration Accuracy     IntAcc      ... 4.388
Radial Grid Type                 RadialGrid  ... OptM3 with GC (2021)
Angular Grid (max. ang.)         AngularGrid ... 4 (Lebedev-302)
Angular grid pruning method      GridPruning ... 4 (adaptive)
Weight generation scheme         WeightScheme... Becke
Basis function cutoff            BFCut       ... 1.0000e-11
Integration weight cutoff        WCut        ... 1.0000e-14
Angular grids for H and He will be reduced by one unit
Partially contracted basis set               ... off
Rotationally invariant grid construction     ... off

Total number of grid points                  ...    68269
Total number of batches                      ...     1073
Average number of points per batch           ...       63
Average number of grid points per atom       ...     4551
Time for grid setup =    0.426 sec

--------------------
COSX GRID GENERATION
--------------------

GRIDX 1
-------
General Integration Accuracy     IntAcc      ... 3.816
Radial Grid Type                 RadialGrid  ... OptM3 with GC (2021)
Angular Grid (max. ang.)         AngularGrid ... 1 (Lebedev-50)
Angular grid pruning method      GridPruning ... 4 (adaptive)
Weight generation scheme         WeightScheme... Becke
Basis function cutoff            BFCut       ... 1.0000e-11
Integration weight cutoff        WCut        ... 1.0000e-14
Angular grids for H and He will be reduced by one unit
Partially contracted basis set               ... on
Rotationally invariant grid construction     ... off

Total number of grid points                  ...     8558
Total number of batches                      ...      140
Average number of points per batch           ...       61
Average number of grid points per atom       ...      571
UseSFitting                                  ... on

GRIDX 2
-------
General Integration Accuracy     IntAcc      ... 4.020
Radial Grid Type                 RadialGrid  ... OptM3 with GC (2021)
Angular Grid (max. ang.)         AngularGrid ... 2 (Lebedev-110)
Angular grid pruning method      GridPruning ... 4 (adaptive)
Weight generation scheme         WeightScheme... Becke
Basis function cutoff            BFCut       ... 1.0000e-11
Integration weight cutoff        WCut        ... 1.0000e-14
Angular grids for H and He will be reduced by one unit
Partially contracted basis set               ... on
Rotationally invariant grid construction     ... off

Total number of grid points                  ...    20218
Total number of batches                      ...      321
Average number of points per batch           ...       62
Average number of grid points per atom       ...     1348
UseSFitting                                  ... on

GRIDX 3
-------
General Integration Accuracy     IntAcc      ... 4.338
Radial Grid Type                 RadialGrid  ... OptM3 with GC (2021)
Angular Grid (max. ang.)         AngularGrid ... 3 (Lebedev-194)
Angular grid pruning method      GridPruning ... 4 (adaptive)
Weight generation scheme         WeightScheme... Becke
Basis function cutoff            BFCut       ... 1.0000e-11
Integration weight cutoff        WCut        ... 1.0000e-14
Angular grids for H and He will be reduced by one unit
Partially contracted basis set               ... on
Rotationally invariant grid construction     ... off

Total number of grid points                  ...    45293
Total number of batches                      ...      714
Average number of points per batch           ...       63
Average number of grid points per atom       ...     3020
UseSFitting                                  ... on

Time for X-Grid setup             =    0.386 sec

--------------
SCF ITERATIONS
--------------
ITER       Energy         Delta-E        Max-DP      RMS-DP      [F,P]     Damp
               ***  Starting incremental Fock matrix formation  ***
  0   -250.7478069707   0.000000000000 0.07205909  0.00088735  0.0225739 0.7000
                      *** Initiating the SOSCF procedure ***
                      *** Re-Reading the Fockian *** 
                      *** Removing any level shift *** 
ITER      Energy       Delta-E        Grad      Rot      Max-DP    RMS-DP
  1   -250.74842886  -0.0006218929  0.000944  0.000944  0.218145  0.002750
               *** Restarting incremental Fock matrix formation ***
  2   -250.75008379  -0.0016549291  0.001126  0.001879  0.057255  0.000931
  3   -250.75019068  -0.0001068921  0.000856  0.001171  0.048650  0.000934
  4   -250.75022501  -0.0000343203  0.000178  0.000134  0.027900  0.000264
  5   -250.75022675  -0.0000017422  0.000064  0.000043  0.007048  0.000058
  6   -250.75022710  -0.0000003544  0.000020  0.000043  0.001301  0.000020
  7   -250.75022712  -0.0000000222  0.000007  0.000014  0.002376  0.000027
                  ***Gradient check signals convergence***
              ***Rediagonalizing the Fockian in SOSCF/NRSCF***

               *****************************************************
               *                     SUCCESS                       *
               *           SCF CONVERGED AFTER   8 CYCLES          *
               *****************************************************

Old exchange energy                            =    -11.943590986 Eh
New exchange energy                            =    -11.943570165 Eh
Exchange energy change after final integration =      0.000020821 Eh
Total energy after final integration           =   -250.750206307 Eh
Final COS-X integration done in                =     4.147 sec
Total Energy       :         -250.75020631 Eh           -6823.26000 eV
  Last Energy change         ...   -4.9266e-09  Tolerance :   1.0000e-08
  Last MAX-Density change    ...    1.7764e-15  Tolerance :   1.0000e-07
             **** THE GBW FILE WAS UPDATED (file.gbw) ****
             **** DENSITY file.scfp WAS UPDATED ****
             **** ENERGY FILE WAS UPDATED (file.en.tmp) ****
             **** THE GBW FILE WAS UPDATED (file.gbw) ****
             **** DENSITY file.scfp WAS UPDATED ****
Total SCF time: 0 days 0 hours 0 min 22 sec 

Maximum memory used throughout the entire SCF-calculation: 53.9 MB


-------------------------------------------------------------------------------
                          DFT DISPERSION CORRECTION                            
                                                                               
                              DFTD3 V3.1  Rev 1                                
                          USING Becke-Johnson damping                          
-------------------------------------------------------------------------------
-------------------------   ----------------
Dispersion correction           -0.021625257
-------------------------   ----------------


-------------------------   --------------------
FINAL SINGLE POINT ENERGY      -250.771831564367
-------------------------   --------------------


           ************************************************************
           *        Program running with 6 parallel MPI-processes     *
           *              working on a common directory               *
           ************************************************************
------------------------------------------------------------------------------
                         ORCA SCF GRADIENT CALCULATION
------------------------------------------------------------------------------

 ... reading COSX grid (gridx3)
Gradient of the Kohn-Sham DFT energy:
Kohn-Sham wavefunction type      ... RKS
Hartree-Fock exchange scaling    ...    0.167
Number of operators              ...    1
Number of atoms                  ...   15
Basis set dimensions             ...  162
Integral neglect threshold       ... 2.5e-11
Integral primitive cutoff        ... 2.5e-12
SHARK Integral package           ... ON

Nuc. rep. gradient       (SHARK) ... done (  0.0 sec)
HCore & Overlap gradient (SHARK) ... done (  0.1 sec)
RI-J gradient            (SHARK) ... done (  0.3 sec)
COSX-gradient                    ... done (  4.6 sec)
Exchange-correlation gradient    ... done
Dispersion correction            ... done

------------------
CARTESIAN GRADIENT
------------------

   1   C   :   -0.000010933    0.000404724    0.000386505
   2   C   :    0.004678987   -0.007596842    0.010306925
   3   C   :   -0.004763935    0.006710380   -0.037578301
   4   C   :    0.004528423    0.001470601    0.015435384
   5   C   :    0.005230326   -0.001388856    0.001569893
   6   N   :   -0.007824842    0.000583379    0.003569707
   7   H   :    0.003010643    0.000294781   -0.004184788
   8   H   :    0.002390374   -0.001122974    0.003248643
   9   H   :    0.000828936    0.004150620   -0.003046771
  10   H   :   -0.002115949    0.002350154    0.004660409
  11   H   :    0.000229781   -0.003300834   -0.004928938
  12   H   :   -0.002627589   -0.003771583    0.003432854
  13   H   :   -0.004618412   -0.004475040    0.002322157
  14   H   :   -0.002772532    0.004375337    0.005363236
  15   H   :    0.003811911    0.001414333   -0.000552880

Difference to translation invariance:
           :   -0.0000248093    0.0000981802    0.0000040340

Difference to rotation invariance:
           :   -0.0001383722    0.0001598931   -0.0005855196

Norm of the cartesian gradient     ...    0.0482019786
RMS gradient                       ...    0.0071855267
MAX gradient                       ...    0.0375783015

-------
TIMINGS
-------

Total SCF gradient time            ...        6.696 sec

One electron gradient       ....       0.051 sec  (  0.8%)
RI-J Coulomb gradient       ....       0.290 sec  (  4.3%)
COSX gradient               ....       4.643 sec  ( 69.3%)
XC gradient                 ....       1.324 sec  ( 19.8%)

Maximum memory used throughout the entire SCFGRAD-calculation: 41.5 MB
------------------------------------------------------------------------------
                         ORCA GEOMETRY RELAXATION STEP
------------------------------------------------------------------------------

Reading the OPT-File                    .... done
Getting information on internals        .... done
Copying old internal coords+grads       .... done
Making the new internal coordinates     .... (new redundants).... done
Validating the new internal coordinates .... (new redundants).... done
Calculating the B-matrix                .... done
Calculating the G,G- and P matrices     .... done
Transforming gradient to internals      .... done
Projecting the internal gradient        .... done
Number of atoms                         ....  15
Number of internal coordinates          .... 103
Current Energy                          ....  -250.771831564 Eh
Current gradient norm                   ....     0.048201979 Eh/bohr
Maximum allowed component of the step   ....  0.300
Current trust radius                    ....  0.300
Updating the Hessian (BFGS)             .... done
Forming the augmented Hessian           .... done
Diagonalizing the augmented Hessian     .... done
Last element of RFO vector              ....  0.862397340
Lowest eigenvalues of augmented Hessian:
 -0.009212333  0.000631485  0.010466349  0.019802053  0.026852427
Length of the computed step             ....  0.587005509
Warning: the length of the step is outside the trust region - taking restricted step instead
The input lambda is                     ....    -0.009212
   iter:   1  x=   -0.016189  g=   36.492058 f(x)=     0.254575
   iter:   2  x=   -0.023955  g=   13.057889 f(x)=     0.101416
   iter:   3  x=   -0.029341  g=    6.012828 f(x)=     0.032384
   iter:   4  x=   -0.030865  g=    3.969900 f(x)=     0.006049
   iter:   5  x=   -0.030951  g=    3.574831 f(x)=     0.000309
   iter:   6  x=   -0.030951  g=    3.554174 f(x)=     0.000001
   iter:   7  x=   -0.030951  g=    3.554114 f(x)=     0.000000
   iter:   8  x=   -0.030951  g=    3.554114 f(x)=     0.000000
The output lambda is                    ....    -0.030951 (8 iterations)
The final length of the internal step   ....  0.300000000
Converting the step to cartesian space:
 Initial RMS(Int)=    0.0295598783
Transforming coordinates:
 Iter   0:  RMS(Cart)=    0.0297567688 RMS(Int)=    0.0294959219
 Iter   1:  RMS(Cart)=    0.0009700647 RMS(Int)=    0.0005343369
 Iter   2:  RMS(Cart)=    0.0000257684 RMS(Int)=    0.0000176249
 Iter   3:  RMS(Cart)=    0.0000011375 RMS(Int)=    0.0000006318
 Iter   4:  RMS(Cart)=    0.0000000388 RMS(Int)=    0.0000000254
done
Storing new coordinates                 .... done

                                .--------------------.
          ----------------------|Geometry convergence|-------------------------
          Item                value                   Tolerance       Converged
          ---------------------------------------------------------------------
          Energy change      -0.0118350929            0.0000050000      NO
          RMS gradient        0.0021366504            0.0001000000      NO
          MAX gradient        0.0054654601            0.0003000000      NO
          RMS step            0.0295598783            0.0020000000      NO
          MAX step            0.0793194100            0.0040000000      NO
          ........................................................
          Max(Bonds)      0.0081      Max(Angles)    3.13
          Max(Dihed)        4.54      Max(Improp)    0.00
          ---------------------------------------------------------------------

The optimization has not yet converged - more geometry cycles are needed


    ---------------------------------------------------------------------------
                         Redundant Internal Coordinates
                            (Angstroem and degrees)

        Definition                    Value    dE/dq     Step     New-Value
    ----------------------------------------------------------------------------
     1. B(C   1,C   0)                1.5585 -0.002930  0.0015    1.5599   
     2. B(C   2,C   1)                1.5234 -0.004223  0.0052    1.5286   
     3. B(C   3,C   0)                1.5588 -0.003010  0.0016    1.5604   
     4. B(C   3,C   2)                1.5281 -0.004263  0.0040    1.5322   
     5. B(C   4,C   2)                1.4751 -0.003737  0.0024    1.4775   
     6. B(N   5,C   4)                1.4714  0.000448 -0.0020    1.4694   
     7. B(N   5,C   2)                1.4833 -0.000829 -0.0081    1.4751   
     8. B(H   6,C   0)                1.0952  0.001553 -0.0018    1.0934   
     9. B(H   7,C   0)                1.0949  0.001573 -0.0021    1.0928   
    10. B(H   8,C   1)                1.0971  0.001328 -0.0021    1.0950   
    11. B(H   9,C   1)                1.0936  0.001598 -0.0013    1.0924   
    12. B(H  10,C   3)                1.0972  0.001292 -0.0019    1.0953   
    13. B(H  11,C   3)                1.0954  0.001412 -0.0009    1.0945   
    14. B(H  12,C   4)                1.0896  0.001367 -0.0018    1.0878   
    15. B(H  13,C   4)                1.0907  0.001482 -0.0013    1.0894   
    16. B(H  14,N   5)                1.0201  0.001735 -0.0018    1.0183   
    17. A(C   1,C   0,H   6)          113.15 -0.000786    0.40    113.55   
    18. A(C   3,C   0,H   7)          113.54 -0.001401    0.87    114.41   
    19. A(C   1,C   0,C   3)           90.92  0.000896   -0.37     90.55   
    20. A(H   6,C   0,H   7)          111.40  0.002752   -1.73    109.66   
    21. A(C   3,C   0,H   6)          112.95 -0.000567    0.29    113.23   
    22. A(C   1,C   0,H   7)          113.49 -0.001497    0.94    114.44   
    23. A(H   8,C   1,H   9)          112.99  0.002634   -1.98    111.01   
    24. A(C   2,C   1,H   9)          112.89  0.001780   -0.72    112.17   
    25. A(C   0,C   1,H   8)          112.75 -0.000001    0.32    113.07   
    26. A(C   2,C   1,H   8)          113.86 -0.002208    1.24    115.10   
    27. A(C   0,C   1,C   2)           87.88 -0.001365    0.48     88.36   
    28. A(C   0,C   1,H   9)          114.20 -0.001905    1.40    115.60   
    29. A(C   1,C   2,N   5)          113.88 -0.002540    2.19    116.07   
    30. A(C   3,C   2,C   4)          134.02 -0.000308   -0.64    133.39   
    31. A(C   1,C   2,C   4)          131.49 -0.000787    0.57    132.06   
    32. A(C   1,C   2,C   3)           93.46  0.001921   -0.64     92.82   
    33. A(C   4,C   2,N   5)           59.65  0.001116    0.05     59.70   
    34. A(C   3,C   2,N   5)          116.35 -0.003393    2.63    118.97   
    35. A(H  10,C   3,H  11)          112.61  0.002949   -2.18    110.43   
    36. A(C   2,C   3,H  11)          113.91  0.001618   -0.64    113.28   
    37. A(C   0,C   3,H  11)          113.59 -0.001703    1.37    114.96   
    38. A(C   2,C   3,H  10)          114.02 -0.002496    1.36    115.39   
    39. A(C   0,C   3,H  10)          112.80 -0.000200    0.40    113.20   
    40. A(C   0,C   3,C   2)           87.69 -0.001324    0.52     88.21   
    41. A(N   5,C   4,H  13)          115.98 -0.002822    1.77    117.75   
    42. A(C   2,C   4,H  13)          116.71 -0.002027    1.04    117.75   
    43. A(N   5,C   4,H  12)          113.67 -0.001796    1.03    114.70   
    44. A(C   2,C   4,H  12)          116.93 -0.002636    1.60    118.54   
    45. A(C   2,C   4,N   5)           60.45  0.000347   -0.38     60.07   
    46. A(H  12,C   4,H  13)          119.33  0.005465   -3.13    116.20   
    47. A(C   2,N   5,C   4)           59.90 -0.001463    0.33     60.23   
    48. A(C   4,N   5,H  14)          107.12 -0.000578    0.95    108.07   
    49. A(C   2,N   5,H  14)          110.15  0.000739   -0.24    109.91   
    50. D(H   8,C   1,C   0,H   6)      2.11  0.000436    0.56      2.67   
    51. D(H   9,C   1,C   0,H   7)     -0.43  0.000266    0.55      0.12   
    52. D(H   9,C   1,C   0,H   6)   -128.64 -0.001575    1.79   -126.86   
    53. D(H   9,C   1,C   0,C   3)    115.83 -0.001203    1.55    117.38   
    54. D(H   8,C   1,C   0,C   3)   -113.42  0.000809    0.33   -113.09   
    55. D(C   2,C   1,C   0,H   6)    117.15 -0.002590    2.16    119.32   
    56. D(C   2,C   1,C   0,C   3)      1.63 -0.002218    1.93      3.56   
    57. D(H   8,C   1,C   0,H   7)    130.32  0.002277   -0.68    129.64   
    58. D(C   2,C   1,C   0,H   7)   -114.63 -0.000750    0.92   -113.71   
    59. D(C   3,C   2,C   1,C   0)     -1.66  0.002250   -1.98     -3.64   
    60. D(C   3,C   2,C   1,H   9)   -117.10  0.004671   -3.64   -120.74   
    61. D(C   4,C   2,C   1,H   8)    -57.05 -0.003001    3.87    -53.18   
    62. D(C   4,C   2,C   1,H   9)     73.51  0.000404    1.49     75.01   
    63. D(N   5,C   2,C   1,H   9)      3.76  0.000999   -0.33      3.43   
    64. D(N   5,C   2,C   1,H   8)   -126.80 -0.002406    2.05   -124.75   
    65. D(N   5,C   2,C   1,C   0)    119.20 -0.001421    1.33    120.53   
    66. D(C   3,C   2,C   1,H   8)    112.33  0.001266   -1.26    111.07   
    67. D(C   4,C   2,C   1,C   0)   -171.05 -0.002016    3.16   -167.89   
    68. D(C   0,C   3,C   2,N   5)   -117.19  0.000725   -1.00   -118.19   
    69. D(C   0,C   3,C   2,C   4)    170.60  0.002124   -3.24    167.35   
    70. D(C   0,C   3,C   2,C   1)      1.66 -0.002249    1.98      3.64   
    71. D(H  11,C   3,C   0,C   1)   -116.78  0.001314   -1.64   -118.42   
    72. D(H  11,C   3,C   0,H   6)    127.51  0.001882   -1.97    125.54   
    73. D(H  10,C   3,C   0,H   7)   -130.24 -0.002696    0.90   -129.34   
    74. D(H  10,C   3,C   0,H   6)     -2.18 -0.000575   -0.50     -2.68   
    75. D(H  10,C   3,C   0,C   1)    113.53 -0.001143   -0.17    113.36   
    76. D(C   2,C   3,C   0,H   7)    114.60  0.000659   -0.86    113.75   
    77. D(C   2,C   3,C   0,H   6)   -117.33  0.002780   -2.25   -119.59   
    78. D(H  11,C   3,C   0,H   7)     -0.55 -0.000239   -0.58     -1.13   
    79. D(H  10,C   3,C   2,C   1)   -112.33 -0.001021    1.16   -111.17   
    80. D(C   2,C   3,C   0,C   1)     -1.62  0.002211   -1.92     -3.54   
    81. D(H  11,C   3,C   2,N   5)     -2.33 -0.001520    0.67     -1.66   
    82. D(H  11,C   3,C   2,C   4)    -74.54 -0.000120   -1.57    -76.11   
    83. D(H  11,C   3,C   2,C   1)    116.52 -0.004494    3.65    120.17   
    84. D(H  10,C   3,C   2,N   5)    128.82  0.001953   -1.83    126.99   
    85. D(H  10,C   3,C   2,C   4)     56.61  0.003353   -4.07     52.54   
    86. D(H  13,C   4,C   2,N   5)   -106.17  0.002374   -1.52   -107.69   
    87. D(H  13,C   4,C   2,C   1)    157.60  0.004678   -4.38    153.22   
    88. D(H  12,C   4,C   2,N   5)    103.28 -0.000825    0.35    103.63   
    89. D(H  12,C   4,C   2,C   3)   -158.13 -0.004651    4.54   -153.59   
    90. D(H  12,C   4,C   2,C   1)      7.05  0.001480   -2.51      4.55   
    91. D(H  13,C   4,C   2,C   3)     -7.59 -0.001452    2.68     -4.91   
    92. D(N   5,C   4,C   2,C   3)     98.59 -0.003826    4.19    102.78   
    93. D(N   5,C   4,C   2,C   1)    -96.23  0.002304   -2.86    -99.09   
    94. D(H  14,N   5,C   4,H  13)      3.60 -0.001973    1.06      4.66   
    95. D(H  14,N   5,C   4,H  12)    147.57  0.001301   -0.58    146.99   
    96. D(H  14,N   5,C   4,C   2)   -103.77 -0.000909    0.74   -103.03   
    97. D(C   2,N   5,C   4,H  13)    107.36 -0.001064    0.32    107.69   
    98. D(C   2,N   5,C   4,H  12)   -108.66  0.002211   -1.32   -109.98   
    99. D(H  14,N   5,C   2,C   4)     98.61 -0.001495    1.37     99.98   
   100. D(H  14,N   5,C   2,C   3)    -28.88 -0.002545    3.08    -25.80   
   101. D(H  14,N   5,C   2,C   1)   -135.91 -0.001246    1.13   -134.79   
   102. D(C   4,N   5,C   2,C   3)   -127.49 -0.001050    1.72   -125.78   
   103. D(C   4,N   5,C   2,C   1)    125.47  0.000249   -0.24    125.23   
    ----------------------------------------------------------------------------

         *************************************************************
         *                GEOMETRY OPTIMIZATION CYCLE   3            *
         *************************************************************
---------------------------------
CARTESIAN COORDINATES (ANGSTROEM)
---------------------------------
  C     -1.697982    0.163287   -0.028761
  C     -0.742758   -1.035263   -0.315708
  C      0.439120   -0.093065   -0.083689
  C     -0.475256    1.122167    0.107641
  C      1.884266   -0.239404   -0.352365
  N      1.362588   -0.470197    1.002543
  H     -2.350675    0.413100   -0.869629
  H     -2.294226    0.058889    0.881037
  H     -0.835311   -1.420972   -1.336326
  H     -0.770871   -1.847310    0.414381
  H     -0.427490    1.874780   -0.686651
  H     -0.366043    1.594269    1.089028
  H      2.229403   -1.134464   -0.865300
  H      2.462317    0.667615   -0.525478
  H      1.582717    0.346565    1.569477

----------------------------
CARTESIAN COORDINATES (A.U.)
----------------------------
  NO LB      ZA    FRAG     MASS         X           Y           Z
   0 C     6.0000    0    12.011   -3.208721    0.308569   -0.054351
   1 C     6.0000    0    12.011   -1.403609   -1.956363   -0.596601
   2 C     6.0000    0    12.011    0.829817   -0.175868   -0.158149
   3 C     6.0000    0    12.011   -0.898103    2.120588    0.203411
   4 C     6.0000    0    12.011    3.560747   -0.452408   -0.665873
   5 N     7.0000    0    14.007    2.574919   -0.888543    1.894532
   6 H     1.0000    0     1.008   -4.442132    0.780646   -1.643360
   7 H     1.0000    0     1.008   -4.335458    0.111285    1.664919
   8 H     1.0000    0     1.008   -1.578509   -2.685247   -2.525290
   9 H     1.0000    0     1.008   -1.456736   -3.490910    0.783066
  10 H     1.0000    0     1.008   -0.807839    3.542821   -1.297582
  11 H     1.0000    0     1.008   -0.691721    3.012732    2.057964
  12 H     1.0000    0     1.008    4.212961   -2.143826   -1.635180
  13 H     1.0000    0     1.008    4.653105    1.261610   -0.993009
  14 H     1.0000    0     1.008    2.990902    0.654914    2.965881

--------------------------------
INTERNAL COORDINATES (ANGSTROEM)
--------------------------------
 C      0   0   0     0.000000000000     0.00000000     0.00000000
 C      1   0   0     1.559267181084     0.00000000     0.00000000
 C      2   1   0     1.529184088239    88.39248678     0.00000000
 C      3   2   1     1.532801164861    92.65805755   356.36821502
 C      3   2   1     1.477175863429   131.87339370   192.14370676
 N      5   3   2     1.470098100118    60.04991966   260.89609146
 H      1   2   3     1.093376613250   113.56538069   119.30756836
 H      1   2   3     1.092766355754   114.45865726   246.29117755
 H      2   1   3     1.094988048940   112.98609988   243.34523587
 H      2   1   3     1.092355346411   115.63614041   113.84896473
 H      4   3   2     1.095265480579   115.35641360   248.74808142
 H      4   3   2     1.094499197049   113.22691871   120.12009438
 H      5   3   2     1.087820845798   118.53328961     4.53672578
 H      5   3   2     1.089401331590   117.74452128   153.20414112
 H      6   5   3     1.018317571485   108.08841603   256.96489973

---------------------------
INTERNAL COORDINATES (A.U.)
---------------------------
 C      0   0   0     0.000000000000     0.00000000     0.00000000
 C      1   0   0     2.946587941859     0.00000000     0.00000000
 C      2   1   0     2.889739135122    88.39248678     0.00000000
 C      3   2   1     2.896574419342    92.65805755   356.36821502
 C      3   2   1     2.791457833520   131.87339370   192.14370676
 N      5   3   2     2.778082799220    60.04991966   260.89609146
 H      1   2   3     2.066182360277   113.56538069   119.30756836
 H      1   2   3     2.065029140738   114.45865726   246.29117755
 H      2   1   3     2.069227532413   112.98609988   243.34523587
 H      2   1   3     2.064252445642   115.63614041   113.84896473
 H      4   3   2     2.069751802232   115.35641360   248.74808142
 H      4   3   2     2.068303736220   113.22691871   120.12009438
 H      5   3   2     2.055683481329   118.53328961     4.53672578
 H      5   3   2     2.058670166634   117.74452128   153.20414112
 H      6   5   3     1.924341327466   108.08841603   256.96489973


           ************************************************************
           *        Program running with 6 parallel MPI-processes     *
           *              working on a common directory               *
           ************************************************************
------------------------------------------------------------------------------
                   ___                                                        
                  /   \      - P O W E R E D   B Y -                         
                 /     \                                                     
                 |  |  |   _    _      __       _____    __    __             
                 |  |  |  | |  | |    /  \     |  _  \  |  |  /  |          
                  \  \/   | |  | |   /    \    | | | |  |  | /  /          
                 / \  \   | |__| |  /  /\  \   | |_| |  |  |/  /          
                |  |  |   |  __  | /  /__\  \  |    /   |      \           
                |  |  |   | |  | | |   __   |  |    \   |  |\   \          
                \     /   | |  | | |  |  |  |  | |\  \  |  | \   \       
                 \___/    |_|  |_| |__|  |__|  |_| \__\ |__|  \__/        
                                                                              
                      - O R C A' S   B I G   F R I E N D -                    
                                      &                                       
                       - I N T E G R A L  F E E D E R -                       
                                                                              
 v1 FN, 2020, v2 2021                                                         
------------------------------------------------------------------------------


Reading SHARK input file file.SHARKINP.tmp ... ok
----------------------
SHARK INTEGRAL PACKAGE
----------------------

Number of atoms                             ...     15
Number of basis functions                   ...    162
Number of shells                            ...     84
Maximum angular momentum                    ...      2
Integral batch strategy                     ... SHARK/LIBINT Hybrid
RI-J (if used) integral strategy            ... SPLIT-RIJ (Revised 2003 algorithm where possible)
Printlevel                                  ...      1
Contraction scheme used                     ... SEGMENTED contraction
Coulomb Range Separation                    ... NOT USED
Exchange Range Separation                   ... Long Range
   Mu parameter                             ...  0.300000
   Scaling (regular/separated)              ...  0.167000  0.833000
Finite Nucleus Model                        ... NOT USED
Auxiliary Coulomb fitting basis             ... AVAILABLE
   # of basis functions in Aux-J            ...    393
   # of shells in Aux-J                     ...    135
   Maximum angular momentum in Aux-J        ...      4
Auxiliary J/K fitting basis                 ... NOT available
Auxiliary Correlation fitting basis         ... NOT available
Auxiliary 'external' fitting basis          ... NOT available
Integral threshold                          ...     2.500000e-11
Primitive cut-off                           ...     2.500000e-12
Primitive pair pre-selection threshold      ...     2.500000e-12

Calculating pre-screening integrals         ... done (  0.0 sec) Dimension = 84
Organizing shell pair data                  ... done (  0.0 sec)
Shell pair information
Total number of shell pairs                 ...      3570
Shell pairs after pre-screening             ...      3511
Total number of primitive shell pairs       ...     12399
Primitive shell pairs kept                  ...      9757
          la=0 lb=0:   1306 shell pairs
          la=1 lb=0:   1350 shell pairs
          la=1 lb=1:    368 shell pairs
          la=2 lb=0:    304 shell pairs
          la=2 lb=1:    162 shell pairs
          la=2 lb=2:     21 shell pairs

Calculating one electron integrals          ... done (  0.0 sec)
Calculating RI/J V-Matrix + Cholesky decomp.... done (  0.0 sec)
Calculating Nuclear repulsion               ... done (  0.0 sec) ENN=    239.715034172786 Eh

SHARK setup successfully completed in   0.3 seconds

Maximum memory used throughout the entire GTOINT-calculation: 13.0 MB


           ************************************************************
           *        Program running with 6 parallel MPI-processes     *
           *              working on a common directory               *
           ************************************************************

Diagonalization of the overlap matrix:
Smallest eigenvalue                        ... 1.194e-05
Time for diagonalization                   ...    0.008 sec
Threshold for overlap eigenvalues          ... 1.000e-08
Number of eigenvalues below threshold      ... 0
Time for construction of square roots      ...    0.009 sec
Total time needed                          ...    0.018 sec

-------------------
DFT GRID GENERATION
-------------------

General Integration Accuracy     IntAcc      ... 4.388
Radial Grid Type                 RadialGrid  ... OptM3 with GC (2021)
Angular Grid (max. ang.)         AngularGrid ... 4 (Lebedev-302)
Angular grid pruning method      GridPruning ... 4 (adaptive)
Weight generation scheme         WeightScheme... Becke
Basis function cutoff            BFCut       ... 1.0000e-11
Integration weight cutoff        WCut        ... 1.0000e-14
Angular grids for H and He will be reduced by one unit
Partially contracted basis set               ... off
Rotationally invariant grid construction     ... off

Total number of grid points                  ...    68292
Total number of batches                      ...     1075
Average number of points per batch           ...       63
Average number of grid points per atom       ...     4553
Time for grid setup =    0.427 sec

--------------------
COSX GRID GENERATION
--------------------

GRIDX 1
-------
General Integration Accuracy     IntAcc      ... 3.816
Radial Grid Type                 RadialGrid  ... OptM3 with GC (2021)
Angular Grid (max. ang.)         AngularGrid ... 1 (Lebedev-50)
Angular grid pruning method      GridPruning ... 4 (adaptive)
Weight generation scheme         WeightScheme... Becke
Basis function cutoff            BFCut       ... 1.0000e-11
Integration weight cutoff        WCut        ... 1.0000e-14
Angular grids for H and He will be reduced by one unit
Partially contracted basis set               ... on
Rotationally invariant grid construction     ... off

Total number of grid points                  ...     8558
Total number of batches                      ...      140
Average number of points per batch           ...       61
Average number of grid points per atom       ...      571
UseSFitting                                  ... on

GRIDX 2
-------
General Integration Accuracy     IntAcc      ... 4.020
Radial Grid Type                 RadialGrid  ... OptM3 with GC (2021)
Angular Grid (max. ang.)         AngularGrid ... 2 (Lebedev-110)
Angular grid pruning method      GridPruning ... 4 (adaptive)
Weight generation scheme         WeightScheme... Becke
Basis function cutoff            BFCut       ... 1.0000e-11
Integration weight cutoff        WCut        ... 1.0000e-14
Angular grids for H and He will be reduced by one unit
Partially contracted basis set               ... on
Rotationally invariant grid construction     ... off

Total number of grid points                  ...    20223
Total number of batches                      ...      322
Average number of points per batch           ...       62
Average number of grid points per atom       ...     1348
UseSFitting                                  ... on

GRIDX 3
-------
General Integration Accuracy     IntAcc      ... 4.338
Radial Grid Type                 RadialGrid  ... OptM3 with GC (2021)
Angular Grid (max. ang.)         AngularGrid ... 3 (Lebedev-194)
Angular grid pruning method      GridPruning ... 4 (adaptive)
Weight generation scheme         WeightScheme... Becke
Basis function cutoff            BFCut       ... 1.0000e-11
Integration weight cutoff        WCut        ... 1.0000e-14
Angular grids for H and He will be reduced by one unit
Partially contracted basis set               ... on
Rotationally invariant grid construction     ... off

Total number of grid points                  ...    45339
Total number of batches                      ...      714
Average number of points per batch           ...       63
Average number of grid points per atom       ...     3023
UseSFitting                                  ... on

Time for X-Grid setup             =    0.385 sec

--------------
SCF ITERATIONS
--------------
ITER       Energy         Delta-E        Max-DP      RMS-DP      [F,P]     Damp
               ***  Starting incremental Fock matrix formation  ***
  0   -250.7526289474   0.000000000000 0.03609335  0.00070261  0.0264986 0.7000
                      *** Initiating the SOSCF procedure ***
                      *** Re-Reading the Fockian *** 
                      *** Removing any level shift *** 
ITER      Energy       Delta-E        Grad      Rot      Max-DP    RMS-DP
  1   -250.75307356  -0.0004446149  0.001068  0.001068  0.124839  0.002244
               *** Restarting incremental Fock matrix formation ***
  2   -250.75438806  -0.0013145008  0.001012  0.002540  0.046562  0.000836
  3   -250.75449435  -0.0001062859  0.000449  0.001683  0.047670  0.000804
  4   -250.75450367  -0.0000093245  0.000421  0.000291  0.024044  0.000289
  5   -250.75450907  -0.0000053988  0.000027  0.000048  0.001021  0.000023
  6   -250.75450916  -0.0000000920  0.000017  0.000031  0.000676  0.000011
  7   -250.75450918  -0.0000000192  0.000004  0.000014  0.003377  0.000036
                  ***Gradient check signals convergence***
              ***Rediagonalizing the Fockian in SOSCF/NRSCF***

               *****************************************************
               *                     SUCCESS                       *
               *           SCF CONVERGED AFTER   8 CYCLES          *
               *****************************************************

Old exchange energy                            =    -11.943945116 Eh
New exchange energy                            =    -11.943928445 Eh
Exchange energy change after final integration =      0.000016670 Eh
Total energy after final integration           =   -250.754492514 Eh
Final COS-X integration done in                =     4.144 sec
Total Energy       :         -250.75449251 Eh           -6823.37664 eV
  Last Energy change         ...   -6.0814e-10  Tolerance :   1.0000e-08
  Last MAX-Density change    ...    3.5527e-15  Tolerance :   1.0000e-07
             **** THE GBW FILE WAS UPDATED (file.gbw) ****
             **** DENSITY file.scfp WAS UPDATED ****
             **** ENERGY FILE WAS UPDATED (file.en.tmp) ****
             **** THE GBW FILE WAS UPDATED (file.gbw) ****
             **** DENSITY file.scfp WAS UPDATED ****
Total SCF time: 0 days 0 hours 0 min 22 sec 

Maximum memory used throughout the entire SCF-calculation: 53.9 MB


-------------------------------------------------------------------------------
                          DFT DISPERSION CORRECTION                            
                                                                               
                              DFTD3 V3.1  Rev 1                                
                          USING Becke-Johnson damping                          
-------------------------------------------------------------------------------
-------------------------   ----------------
Dispersion correction           -0.021491499
-------------------------   ----------------


-------------------------   --------------------
FINAL SINGLE POINT ENERGY      -250.775984013043
-------------------------   --------------------


           ************************************************************
           *        Program running with 6 parallel MPI-processes     *
           *              working on a common directory               *
           ************************************************************
------------------------------------------------------------------------------
                         ORCA SCF GRADIENT CALCULATION
------------------------------------------------------------------------------

 ... reading COSX grid (gridx3)
Gradient of the Kohn-Sham DFT energy:
Kohn-Sham wavefunction type      ... RKS
Hartree-Fock exchange scaling    ...    0.167
Number of operators              ...    1
Number of atoms                  ...   15
Basis set dimensions             ...  162
Integral neglect threshold       ... 2.5e-11
Integral primitive cutoff        ... 2.5e-12
SHARK Integral package           ... ON

Nuc. rep. gradient       (SHARK) ... done (  0.0 sec)
HCore & Overlap gradient (SHARK) ... done (  0.1 sec)
RI-J gradient            (SHARK) ... done (  0.3 sec)
COSX-gradient                    ... done (  4.7 sec)
Exchange-correlation gradient    ... done
Dispersion correction            ... done

------------------
CARTESIAN GRADIENT
------------------

   1   C   :   -0.002201135    0.000185333    0.001341069
   2   C   :    0.001564450   -0.005085819    0.005214222
   3   C   :   -0.000532883    0.004852695   -0.022349028
   4   C   :    0.001690592    0.001741454    0.007876101
   5   C   :    0.003823991   -0.001479799    0.004130206
   6   N   :   -0.004415585   -0.000198256    0.002747610
   7   H   :    0.002013301    0.000026681   -0.001579899
   8   H   :    0.000526902   -0.000242474    0.000228113
   9   H   :   -0.000730003    0.001820313   -0.000595764
  10   H   :    0.000307284    0.001739041    0.001764973
  11   H   :   -0.001016186   -0.001317924   -0.001400949
  12   H   :   -0.000218856   -0.002565373    0.000976656
  13   H   :   -0.001811802   -0.000931698    0.001016289
  14   H   :   -0.000987278    0.000961488    0.001899311
  15   H   :    0.001939161    0.000566754   -0.001199613

Difference to translation invariance:
           :   -0.0000480470    0.0000724162    0.0000692971

Difference to rotation invariance:
           :   -0.0000416192   -0.0000085398   -0.0004633146

Norm of the cartesian gradient     ...    0.0275730194
RMS gradient                       ...    0.0041103430
MAX gradient                       ...    0.0223490282

-------
TIMINGS
-------

Total SCF gradient time            ...        6.719 sec

One electron gradient       ....       0.052 sec  (  0.8%)
RI-J Coulomb gradient       ....       0.298 sec  (  4.4%)
COSX gradient               ....       4.668 sec  ( 69.5%)
XC gradient                 ....       1.314 sec  ( 19.5%)

Maximum memory used throughout the entire SCFGRAD-calculation: 41.5 MB
------------------------------------------------------------------------------
                         ORCA GEOMETRY RELAXATION STEP
------------------------------------------------------------------------------

Reading the OPT-File                    .... done
Getting information on internals        .... done
Copying old internal coords+grads       .... done
Making the new internal coordinates     .... (new redundants).... done
Validating the new internal coordinates .... (new redundants).... done
Calculating the B-matrix                .... done
Calculating the G,G- and P matrices     .... done
Transforming gradient to internals      .... done
Projecting the internal gradient        .... done
Number of atoms                         ....  15
Number of internal coordinates          .... 103
Current Energy                          ....  -250.775984013 Eh
Current gradient norm                   ....     0.027573019 Eh/bohr
Maximum allowed component of the step   ....  0.300
Current trust radius                    ....  0.300
Updating the Hessian (BFGS)             .... done
Forming the augmented Hessian           .... done
Diagonalizing the augmented Hessian     .... done
Last element of RFO vector              ....  0.864135137
Lowest eigenvalues of augmented Hessian:
 -0.004504919  0.000626786  0.010472397  0.019795808  0.026561569
Length of the computed step             ....  0.582385575
Warning: the length of the step is outside the trust region - taking restricted step instead
The input lambda is                     ....    -0.004505
   iter:   1  x=   -0.008544  g=   61.685405 f(x)=     0.249173
   iter:   2  x=   -0.012749  g=   22.987457 f(x)=     0.096662
   iter:   3  x=   -0.015335  g=   11.182199 f(x)=     0.028918
   iter:   4  x=   -0.015945  g=    7.790866 f(x)=     0.004748
   iter:   5  x=   -0.015970  g=    7.202925 f(x)=     0.000182
   iter:   6  x=   -0.015970  g=    7.179837 f(x)=     0.000000
   iter:   7  x=   -0.015970  g=    7.179800 f(x)=     0.000000
   iter:   8  x=   -0.015970  g=    7.179800 f(x)=    -0.000000
The output lambda is                    ....    -0.015970 (8 iterations)
The final length of the internal step   ....  0.300000000
Converting the step to cartesian space:
 Initial RMS(Int)=    0.0295598783
Transforming coordinates:
 Iter   0:  RMS(Cart)=    0.0284464020 RMS(Int)=    0.0294294559
 Iter   1:  RMS(Cart)=    0.0010001451 RMS(Int)=    0.0006082160
 Iter   2:  RMS(Cart)=    0.0000263699 RMS(Int)=    0.0000177192
 Iter   3:  RMS(Cart)=    0.0000013322 RMS(Int)=    0.0000007193
 Iter   4:  RMS(Cart)=    0.0000000426 RMS(Int)=    0.0000000249
done
Storing new coordinates                 .... done

                                .--------------------.
          ----------------------|Geometry convergence|-------------------------
          Item                value                   Tolerance       Converged
          ---------------------------------------------------------------------
          Energy change      -0.0041524487            0.0000050000      NO
          RMS gradient        0.0009325811            0.0001000000      NO
          MAX gradient        0.0023441467            0.0003000000      NO
          RMS step            0.0295598783            0.0020000000      NO
          MAX step            0.0760715682            0.0040000000      NO
          ........................................................
          Max(Bonds)      0.0084      Max(Angles)    2.33
          Max(Dihed)        4.36      Max(Improp)    0.00
          ---------------------------------------------------------------------

The optimization has not yet converged - more geometry cycles are needed


    ---------------------------------------------------------------------------
                         Redundant Internal Coordinates
                            (Angstroem and degrees)

        Definition                    Value    dE/dq     Step     New-Value
    ----------------------------------------------------------------------------
     1. B(C   1,C   0)                1.5593 -0.000426 -0.0005    1.5587   
     2. B(C   2,C   1)                1.5292 -0.000793 -0.0001    1.5290   
     3. B(C   3,C   0)                1.5598 -0.000342 -0.0007    1.5591   
     4. B(C   3,C   2)                1.5328 -0.000887 -0.0008    1.5320   
     5. B(C   4,C   2)                1.4772 -0.000359 -0.0015    1.4756   
     6. B(N   5,C   4)                1.4701 -0.000042  0.0017    1.4718   
     7. B(N   5,C   2)                1.4748 -0.000229 -0.0084    1.4664   
     8. B(H   6,C   0)                1.0934  0.000018  0.0004    1.0938   
     9. B(H   7,C   0)                1.0928 -0.000078  0.0004    1.0932   
    10. B(H   8,C   1)                1.0950 -0.000017  0.0003    1.0953   
    11. B(H   9,C   1)                1.0924 -0.000119  0.0010    1.0933   
    12. B(H  10,C   3)                1.0953  0.000063  0.0004    1.0957   
    13. B(H  11,C   3)                1.0945 -0.000259  0.0013    1.0958   
    14. B(H  12,C   4)                1.0878 -0.000287  0.0006    1.0884   
    15. B(H  13,C   4)                1.0894 -0.000018  0.0006    1.0900   
    16. B(H  14,N   5)                1.0183  0.000205 -0.0005    1.0178   
    17. A(C   1,C   0,H   6)          113.57 -0.000007    0.37    113.93   
    18. A(C   3,C   0,H   7)          114.43 -0.000465    0.20    114.63   
    19. A(C   1,C   0,C   3)           90.48 -0.000112   -0.15     90.34   
    20. A(H   6,C   0,H   7)          109.66  0.000899   -0.83    108.83   
    21. A(C   3,C   0,H   6)          113.25  0.000031    0.35    113.60   
    22. A(C   1,C   0,H   7)          114.46 -0.000584    0.26    114.72   
    23. A(H   8,C   1,H   9)          111.03  0.001272   -1.11    109.93   
    24. A(C   2,C   1,H   9)          112.12  0.000102    0.23    112.35   
    25. A(C   0,C   1,H   8)          112.99 -0.000256    0.28    113.27   
    26. A(C   2,C   1,H   8)          115.07 -0.000622    0.12    115.19   
    27. A(C   0,C   1,C   2)           88.39  0.000012    0.09     88.48   
    28. A(C   0,C   1,H   9)          115.64 -0.000886    0.74    116.38   
    29. A(C   1,C   2,N   5)          115.99 -0.001111    2.19    118.18   
    30. A(C   3,C   2,C   4)          133.22  0.000566   -1.19    132.04   
    31. A(C   1,C   2,C   4)          131.87 -0.000033    0.35    132.22   
    32. A(C   1,C   2,C   3)           92.66  0.000219   -0.15     92.50   
    33. A(C   4,C   2,N   5)           59.74  0.000104    0.30     60.04   
    34. A(C   3,C   2,N   5)          118.97 -0.001406    2.33    121.29   
    35. A(H  10,C   3,H  11)          110.46  0.001403   -1.18    109.27   
    36. A(C   2,C   3,H  11)          113.23  0.000018    0.27    113.50   
    37. A(C   0,C   3,H  11)          114.95 -0.000862    0.82    115.77   
    38. A(C   2,C   3,H  10)          115.36 -0.000663    0.08    115.44   
    39. A(C   0,C   3,H  10)          113.15 -0.000331    0.28    113.43   
    40. A(C   0,C   3,C   2)           88.24  0.000014    0.12     88.36   
    41. A(N   5,C   4,H  13)          117.74 -0.000902    0.73    118.47   
    42. A(C   2,C   4,H  13)          117.74 -0.000518    0.29    118.03   
    43. A(N   5,C   4,H  12)          114.71 -0.000517    0.24    114.95   
    44. A(C   2,C   4,H  12)          118.53 -0.000936    0.84    119.38   
    45. A(C   2,C   4,N   5)           60.05 -0.000011   -0.39     59.66   
    46. A(H  12,C   4,H  13)          116.22  0.001735   -1.15    115.07   
    47. A(C   2,N   5,C   4)           60.21 -0.000092    0.08     60.29   
    48. A(C   4,N   5,H  14)          108.09 -0.000708    1.04    109.13   
    49. A(C   2,N   5,H  14)          109.90  0.000041    0.09    109.99   
    50. D(H   8,C   1,C   0,H   6)      2.65 -0.000355    1.64      4.30   
    51. D(H   9,C   1,C   0,H   7)      0.14 -0.000376    1.68      1.82   
    52. D(H   9,C   1,C   0,H   6)   -126.84 -0.001121    2.28   -124.56   
    53. D(H   9,C   1,C   0,C   3)    117.41 -0.001100    1.89    119.30   
    54. D(H   8,C   1,C   0,C   3)   -113.09 -0.000333    1.25   -111.84   
    55. D(C   2,C   1,C   0,H   6)    119.31 -0.001081    1.86    121.17   
    56. D(C   2,C   1,C   0,C   3)      3.57 -0.001059    1.47      5.03   
    57. D(H   8,C   1,C   0,H   7)    129.64  0.000390    1.04    130.67   
    58. D(C   2,C   1,C   0,H   7)   -113.71 -0.000336    1.26   -112.45   
    59. D(C   3,C   2,C   1,C   0)     -3.63  0.001066   -1.50     -5.13   
    60. D(C   3,C   2,C   1,H   9)   -120.75  0.002012   -2.36   -123.11   
    61. D(C   4,C   2,C   1,H   8)    -53.14 -0.002015    4.36    -48.78   
    62. D(C   4,C   2,C   1,H   9)     75.03 -0.000673    3.08     78.11   
    63. D(N   5,C   2,C   1,H   9)      3.45  0.000062    0.92      4.37   
    64. D(N   5,C   2,C   1,H   8)   -124.72 -0.001280    2.20   -122.52   
    65. D(N   5,C   2,C   1,C   0)    120.56 -0.000884    1.79    122.35   
    66. D(C   3,C   2,C   1,H   8)    111.09  0.000670   -1.09    110.00   
    67. D(C   4,C   2,C   1,C   0)   -167.86 -0.001620    3.95   -163.91   
    68. D(C   0,C   3,C   2,N   5)   -118.18  0.000687   -1.73   -119.91   
    69. D(C   0,C   3,C   2,C   4)    167.50  0.001519   -3.91    163.59   
    70. D(C   0,C   3,C   2,C   1)      3.63 -0.001068    1.50      5.13   
    71. D(H  11,C   3,C   0,C   1)   -118.45  0.001184   -1.96   -120.41   
    72. D(H  11,C   3,C   0,H   6)    125.53  0.001239   -2.37    123.16   
    73. D(H  10,C   3,C   0,H   7)   -129.33 -0.000558   -1.01   -130.34   
    74. D(H  10,C   3,C   0,H   6)     -2.65  0.000324   -1.69     -4.34   
    75. D(H  10,C   3,C   0,C   1)    113.37  0.000270   -1.27    112.10   
    76. D(C   2,C   3,C   0,H   7)    113.74  0.000227   -1.20    112.54   
    77. D(C   2,C   3,C   0,H   6)   -119.58  0.001109   -1.88   -121.46   
    78. D(H  11,C   3,C   0,H   7)     -1.15  0.000356   -1.69     -2.84   
    79. D(H  10,C   3,C   2,C   1)   -111.25 -0.000581    1.07   -110.18   
    80. D(C   2,C   3,C   0,C   1)     -3.56  0.001055   -1.47     -5.02   
    81. D(H  11,C   3,C   2,N   5)     -1.69 -0.000253   -0.75     -2.43   
    82. D(H  11,C   3,C   2,C   4)    -76.01  0.000579   -2.93    -78.94   
    83. D(H  11,C   3,C   2,C   1)    120.12 -0.002008    2.48    122.60   
    84. D(H  10,C   3,C   2,N   5)    126.94  0.001174   -2.16    124.78   
    85. D(H  10,C   3,C   2,C   4)     52.62  0.002006   -4.34     48.28   
    86. D(H  13,C   4,C   2,N   5)   -107.69  0.000870   -0.62   -108.32   
    87. D(H  13,C   4,C   2,C   1)    153.20  0.002343   -3.81    149.39   
    88. D(H  12,C   4,C   2,N   5)    103.64 -0.000208   -0.23    103.41   
    89. D(H  12,C   4,C   2,C   3)   -153.58 -0.002344    3.95   -149.63   
    90. D(H  12,C   4,C   2,C   1)      4.54  0.001265   -3.42      1.12   
    91. D(H  13,C   4,C   2,C   3)     -4.91 -0.001266    3.56     -1.35   
    92. D(N   5,C   4,C   2,C   3)    102.78 -0.002136    4.18    106.96   
    93. D(N   5,C   4,C   2,C   1)    -99.10  0.001473   -3.19   -102.29   
    94. D(H  14,N   5,C   4,H  13)      4.66 -0.000630    0.33      5.00   
    95. D(H  14,N   5,C   4,H  12)    146.98  0.000492   -0.36    146.62   
    96. D(H  14,N   5,C   4,C   2)   -103.04 -0.000392    0.43   -102.61   
    97. D(C   2,N   5,C   4,H  13)    107.70 -0.000238   -0.09    107.61   
    98. D(C   2,N   5,C   4,H  12)   -109.98  0.000884   -0.79   -110.77   
    99. D(H  14,N   5,C   2,C   4)     99.98 -0.000884    1.21    101.19   
   100. D(H  14,N   5,C   2,C   3)    -25.70 -0.002034    3.37    -22.33   
   101. D(H  14,N   5,C   2,C   1)   -134.90 -0.000492    0.77   -134.13   
   102. D(C   4,N   5,C   2,C   3)   -125.68 -0.001150    2.16   -123.52   
   103. D(C   4,N   5,C   2,C   1)    125.12  0.000392   -0.44    124.68   
    ----------------------------------------------------------------------------

         *************************************************************
         *                GEOMETRY OPTIMIZATION CYCLE   4            *
         *************************************************************
---------------------------------
CARTESIAN COORDINATES (ANGSTROEM)
---------------------------------
  C     -1.699918    0.164574   -0.028252
  C     -0.747266   -1.035447   -0.308927
  C      0.439354   -0.106984   -0.042409
  C     -0.473137    1.116098    0.103907
  C      1.875749   -0.230440   -0.353284
  N      1.384755   -0.482877    1.012664
  H     -2.359268    0.413291   -0.864762
  H     -2.302312    0.068221    0.878861
  H     -0.821127   -1.414306   -1.333973
  H     -0.790834   -1.866677    0.399980
  H     -0.403844    1.853441   -0.703561
  H     -0.368844    1.624968    1.068727
  H      2.233754   -1.111075   -0.883378
  H      2.439647    0.683041   -0.542206
  H      1.593092    0.324172    1.596814

----------------------------
CARTESIAN COORDINATES (A.U.)
----------------------------
  NO LB      ZA    FRAG     MASS         X           Y           Z
   0 C     6.0000    0    12.011   -3.212379    0.310999   -0.053389
   1 C     6.0000    0    12.011   -1.412128   -1.956712   -0.583787
   2 C     6.0000    0    12.011    0.830258   -0.202170   -0.080141
   3 C     6.0000    0    12.011   -0.894099    2.109120    0.196355
   4 C     6.0000    0    12.011    3.544652   -0.435469   -0.667611
   5 N     7.0000    0    14.007    2.616808   -0.912505    1.913657
   6 H     1.0000    0     1.008   -4.458371    0.781007   -1.634164
   7 H     1.0000    0     1.008   -4.350740    0.128919    1.660808
   8 H     1.0000    0     1.008   -1.551706   -2.672651   -2.520844
   9 H     1.0000    0     1.008   -1.494460   -3.527509    0.755854
  10 H     1.0000    0     1.008   -0.763155    3.502495   -1.329537
  11 H     1.0000    0     1.008   -0.697014    3.070745    2.019601
  12 H     1.0000    0     1.008    4.221183   -2.099628   -1.669342
  13 H     1.0000    0     1.008    4.610265    1.290761   -1.024622
  14 H     1.0000    0     1.008    3.010508    0.612597    3.017541

--------------------------------
INTERNAL COORDINATES (ANGSTROEM)
--------------------------------
 C      0   0   0     0.000000000000     0.00000000     0.00000000
 C      1   0   0     1.557682475141     0.00000000     0.00000000
 C      2   1   0     1.530079079294    88.59243669     0.00000000
 C      3   2   1     1.532963233209    92.24311855   354.87416722
 C      3   2   1     1.474827727785   131.89803880   196.21218505
 N      3   2   1     1.465693414232   118.03399698   122.48316097
 H      1   2   3     1.093779067766   113.95688694   121.15983152
 H      1   2   3     1.093168908027   114.74825177   247.55775514
 H      2   1   3     1.095312458351   113.19470197   243.11514649
 H      2   1   3     1.093339507047   116.39129218   114.29062852
 H      4   3   2     1.095663600412   115.40045334   249.76157193
 H      4   3   2     1.095766268034   113.44738234   122.56329529
 H      5   3   2     1.088432080899   119.38881101     1.11759461
 H      5   3   2     1.090009746241   118.04947886   149.41688725
 H      6   3   2     1.017823202500   109.98723701   225.71247294

---------------------------
INTERNAL COORDINATES (A.U.)
---------------------------
 C      0   0   0     0.000000000000     0.00000000     0.00000000
 C      1   0   0     2.943593281624     0.00000000     0.00000000
 C      2   1   0     2.891430423109    88.59243669     0.00000000
 C      3   2   1     2.896880684136    92.24311855   354.87416722
 C      3   2   1     2.787020500227   131.89803880   196.21218505
 N      3   2   1     2.769759149190   118.03399698   122.48316097
 H      1   2   3     2.066942889093   113.95688694   121.15983152
 H      1   2   3     2.065789854288   114.74825177   247.55775514
 H      2   1   3     2.069840577356   113.19470197   243.11514649
 H      2   1   3     2.066112239716   116.39129218   114.29062852
 H      4   3   2     2.070504139685   115.40045334   249.76157193
 H      4   3   2     2.070698153373   113.44738234   122.56329529
 H      5   3   2     2.056838548273   119.38881101     1.11759461
 H      5   3   2     2.059819903701   118.04947886   149.41688725
 H      6   3   2     1.923407105476   109.98723701   225.71247294


           ************************************************************
           *        Program running with 6 parallel MPI-processes     *
           *              working on a common directory               *
           ************************************************************
------------------------------------------------------------------------------
                   ___                                                        
                  /   \      - P O W E R E D   B Y -                         
                 /     \                                                     
                 |  |  |   _    _      __       _____    __    __             
                 |  |  |  | |  | |    /  \     |  _  \  |  |  /  |          
                  \  \/   | |  | |   /    \    | | | |  |  | /  /          
                 / \  \   | |__| |  /  /\  \   | |_| |  |  |/  /          
                |  |  |   |  __  | /  /__\  \  |    /   |      \           
                |  |  |   | |  | | |   __   |  |    \   |  |\   \          
                \     /   | |  | | |  |  |  |  | |\  \  |  | \   \       
                 \___/    |_|  |_| |__|  |__|  |_| \__\ |__|  \__/        
                                                                              
                      - O R C A' S   B I G   F R I E N D -                    
                                      &                                       
                       - I N T E G R A L  F E E D E R -                       
                                                                              
 v1 FN, 2020, v2 2021                                                         
------------------------------------------------------------------------------


Reading SHARK input file file.SHARKINP.tmp ... ok
----------------------
SHARK INTEGRAL PACKAGE
----------------------

Number of atoms                             ...     15
Number of basis functions                   ...    162
Number of shells                            ...     84
Maximum angular momentum                    ...      2
Integral batch strategy                     ... SHARK/LIBINT Hybrid
RI-J (if used) integral strategy            ... SPLIT-RIJ (Revised 2003 algorithm where possible)
Printlevel                                  ...      1
Contraction scheme used                     ... SEGMENTED contraction
Coulomb Range Separation                    ... NOT USED
Exchange Range Separation                   ... Long Range
   Mu parameter                             ...  0.300000
   Scaling (regular/separated)              ...  0.167000  0.833000
Finite Nucleus Model                        ... NOT USED
Auxiliary Coulomb fitting basis             ... AVAILABLE
   # of basis functions in Aux-J            ...    393
   # of shells in Aux-J                     ...    135
   Maximum angular momentum in Aux-J        ...      4
Auxiliary J/K fitting basis                 ... NOT available
Auxiliary Correlation fitting basis         ... NOT available
Auxiliary 'external' fitting basis          ... NOT available
Integral threshold                          ...     2.500000e-11
Primitive cut-off                           ...     2.500000e-12
Primitive pair pre-selection threshold      ...     2.500000e-12

Calculating pre-screening integrals         ... done (  0.0 sec) Dimension = 84
Organizing shell pair data                  ... done (  0.0 sec)
Shell pair information
Total number of shell pairs                 ...      3570
Shell pairs after pre-screening             ...      3511
Total number of primitive shell pairs       ...     12399
Primitive shell pairs kept                  ...      9752
          la=0 lb=0:   1307 shell pairs
          la=1 lb=0:   1350 shell pairs
          la=1 lb=1:    367 shell pairs
          la=2 lb=0:    304 shell pairs
          la=2 lb=1:    162 shell pairs
          la=2 lb=2:     21 shell pairs

Calculating one electron integrals          ... done (  0.0 sec)
Calculating RI/J V-Matrix + Cholesky decomp.... done (  0.0 sec)
Calculating Nuclear repulsion               ... done (  0.0 sec) ENN=    239.536497129746 Eh

SHARK setup successfully completed in   0.3 seconds

Maximum memory used throughout the entire GTOINT-calculation: 13.0 MB


           ************************************************************
           *        Program running with 6 parallel MPI-processes     *
           *              working on a common directory               *
           ************************************************************

Diagonalization of the overlap matrix:
Smallest eigenvalue                        ... 1.175e-05
Time for diagonalization                   ...    0.008 sec
Threshold for overlap eigenvalues          ... 1.000e-08
Number of eigenvalues below threshold      ... 0
Time for construction of square roots      ...    0.009 sec
Total time needed                          ...    0.018 sec

-------------------
DFT GRID GENERATION
-------------------

General Integration Accuracy     IntAcc      ... 4.388
Radial Grid Type                 RadialGrid  ... OptM3 with GC (2021)
Angular Grid (max. ang.)         AngularGrid ... 4 (Lebedev-302)
Angular grid pruning method      GridPruning ... 4 (adaptive)
Weight generation scheme         WeightScheme... Becke
Basis function cutoff            BFCut       ... 1.0000e-11
Integration weight cutoff        WCut        ... 1.0000e-14
Angular grids for H and He will be reduced by one unit
Partially contracted basis set               ... off
Rotationally invariant grid construction     ... off

Total number of grid points                  ...    68310
Total number of batches                      ...     1074
Average number of points per batch           ...       63
Average number of grid points per atom       ...     4554
Time for grid setup =    0.426 sec

--------------------
COSX GRID GENERATION
--------------------

GRIDX 1
-------
General Integration Accuracy     IntAcc      ... 3.816
Radial Grid Type                 RadialGrid  ... OptM3 with GC (2021)
Angular Grid (max. ang.)         AngularGrid ... 1 (Lebedev-50)
Angular grid pruning method      GridPruning ... 4 (adaptive)
Weight generation scheme         WeightScheme... Becke
Basis function cutoff            BFCut       ... 1.0000e-11
Integration weight cutoff        WCut        ... 1.0000e-14
Angular grids for H and He will be reduced by one unit
Partially contracted basis set               ... on
Rotationally invariant grid construction     ... off

Total number of grid points                  ...     8561
Total number of batches                      ...      141
Average number of points per batch           ...       60
Average number of grid points per atom       ...      571
UseSFitting                                  ... on

GRIDX 2
-------
General Integration Accuracy     IntAcc      ... 4.020
Radial Grid Type                 RadialGrid  ... OptM3 with GC (2021)
Angular Grid (max. ang.)         AngularGrid ... 2 (Lebedev-110)
Angular grid pruning method      GridPruning ... 4 (adaptive)
Weight generation scheme         WeightScheme... Becke
Basis function cutoff            BFCut       ... 1.0000e-11
Integration weight cutoff        WCut        ... 1.0000e-14
Angular grids for H and He will be reduced by one unit
Partially contracted basis set               ... on
Rotationally invariant grid construction     ... off

Total number of grid points                  ...    20220
Total number of batches                      ...      323
Average number of points per batch           ...       62
Average number of grid points per atom       ...     1348
UseSFitting                                  ... on

GRIDX 3
-------
General Integration Accuracy     IntAcc      ... 4.338
Radial Grid Type                 RadialGrid  ... OptM3 with GC (2021)
Angular Grid (max. ang.)         AngularGrid ... 3 (Lebedev-194)
Angular grid pruning method      GridPruning ... 4 (adaptive)
Weight generation scheme         WeightScheme... Becke
Basis function cutoff            BFCut       ... 1.0000e-11
Integration weight cutoff        WCut        ... 1.0000e-14
Angular grids for H and He will be reduced by one unit
Partially contracted basis set               ... on
Rotationally invariant grid construction     ... off

Total number of grid points                  ...    45336
Total number of batches                      ...      715
Average number of points per batch           ...       63
Average number of grid points per atom       ...     3022
UseSFitting                                  ... on

Time for X-Grid setup             =    0.382 sec

--------------
SCF ITERATIONS
--------------
ITER       Energy         Delta-E        Max-DP      RMS-DP      [F,P]     Damp
               ***  Starting incremental Fock matrix formation  ***
  0   -250.7545643866   0.000000000000 0.03285080  0.00064423  0.0230232 0.7000
                      *** Initiating the SOSCF procedure ***
                      *** Re-Reading the Fockian *** 
                      *** Removing any level shift *** 
ITER      Energy       Delta-E        Grad      Rot      Max-DP    RMS-DP
  1   -250.75502140  -0.0004570102  0.000950  0.000950  0.111211  0.002085
               *** Restarting incremental Fock matrix formation ***
  2   -250.75640375  -0.0013823551  0.000911  0.002285  0.052610  0.000871
  3   -250.75652194  -0.0001181879  0.000338  0.001332  0.042183  0.000624
  4   -250.75653350  -0.0000115604  0.000298  0.000221  0.017749  0.000191
  5   -250.75653567  -0.0000021658  0.000075  0.000097  0.006323  0.000063
  6   -250.75653605  -0.0000003889  0.000013  0.000028  0.000746  0.000012
  7   -250.75653607  -0.0000000108  0.000005  0.000010  0.000752  0.000010
                  ***Gradient check signals convergence***
              ***Rediagonalizing the Fockian in SOSCF/NRSCF***

               *****************************************************
               *                     SUCCESS                       *
               *           SCF CONVERGED AFTER   8 CYCLES          *
               *****************************************************

Old exchange energy                            =    -11.944107974 Eh
New exchange energy                            =    -11.944095974 Eh
Exchange energy change after final integration =      0.000012000 Eh
Total energy after final integration           =   -250.756524067 Eh
Final COS-X integration done in                =     4.203 sec
Total Energy       :         -250.75652407 Eh           -6823.43192 eV
  Last Energy change         ...   -9.1015e-10  Tolerance :   1.0000e-08
  Last MAX-Density change    ...    2.2204e-15  Tolerance :   1.0000e-07
             **** THE GBW FILE WAS UPDATED (file.gbw) ****
             **** DENSITY file.scfp WAS UPDATED ****
             **** ENERGY FILE WAS UPDATED (file.en.tmp) ****
             **** THE GBW FILE WAS UPDATED (file.gbw) ****
             **** DENSITY file.scfp WAS UPDATED ****
Total SCF time: 0 days 0 hours 0 min 22 sec 

Maximum memory used throughout the entire SCF-calculation: 53.9 MB


-------------------------------------------------------------------------------
                          DFT DISPERSION CORRECTION                            
                                                                               
                              DFTD3 V3.1  Rev 1                                
                          USING Becke-Johnson damping                          
-------------------------------------------------------------------------------
-------------------------   ----------------
Dispersion correction           -0.021441647
-------------------------   ----------------


-------------------------   --------------------
FINAL SINGLE POINT ENERGY      -250.777965713484
-------------------------   --------------------


           ************************************************************
           *        Program running with 6 parallel MPI-processes     *
           *              working on a common directory               *
           ************************************************************
------------------------------------------------------------------------------
                         ORCA SCF GRADIENT CALCULATION
------------------------------------------------------------------------------

 ... reading COSX grid (gridx3)
Gradient of the Kohn-Sham DFT energy:
Kohn-Sham wavefunction type      ... RKS
Hartree-Fock exchange scaling    ...    0.167
Number of operators              ...    1
Number of atoms                  ...   15
Basis set dimensions             ...  162
Integral neglect threshold       ... 2.5e-11
Integral primitive cutoff        ... 2.5e-12
SHARK Integral package           ... ON

Nuc. rep. gradient       (SHARK) ... done (  0.0 sec)
HCore & Overlap gradient (SHARK) ... done (  0.1 sec)
RI-J gradient            (SHARK) ... done (  0.3 sec)
COSX-gradient                    ... done (  4.7 sec)
Exchange-correlation gradient    ... done
Dispersion correction            ... done

------------------
CARTESIAN GRADIENT
------------------

   1   C   :   -0.000574869   -0.000278245    0.002005627
   2   C   :    0.000285502   -0.001555399    0.002661937
   3   C   :    0.002077796    0.002954215   -0.011840241
   4   C   :    0.000181423   -0.000163110    0.002844692
   5   C   :    0.001051610   -0.000780253    0.003540466
   6   N   :   -0.003204065   -0.000516795    0.002121668
   7   H   :    0.001136040    0.000069666   -0.000962290
   8   H   :   -0.000721521    0.000108060   -0.000435188
   9   H   :   -0.001160129    0.000433218   -0.000210330
  10   H   :    0.001116457    0.000605366    0.000821624
  11   H   :   -0.001104371    0.000142463   -0.000339514
  12   H   :    0.000748748   -0.001306061    0.000526806
  13   H   :   -0.000507218   -0.000171408   -0.000090214
  14   H   :    0.000029633    0.000231165    0.000245224
  15   H   :    0.000556335    0.000251043   -0.000723442

Difference to translation invariance:
           :   -0.0000886308    0.0000239253    0.0001668240

Difference to rotation invariance:
           :    0.0000815130   -0.0001830652   -0.0004099786

Norm of the cartesian gradient     ...    0.0147208088
RMS gradient                       ...    0.0021944486
MAX gradient                       ...    0.0118402408

-------
TIMINGS
-------

Total SCF gradient time            ...        6.775 sec

One electron gradient       ....       0.052 sec  (  0.8%)
RI-J Coulomb gradient       ....       0.297 sec  (  4.4%)
COSX gradient               ....       4.679 sec  ( 69.1%)
XC gradient                 ....       1.311 sec  ( 19.3%)

Maximum memory used throughout the entire SCFGRAD-calculation: 41.5 MB
------------------------------------------------------------------------------
                         ORCA GEOMETRY RELAXATION STEP
------------------------------------------------------------------------------

Reading the OPT-File                    .... done
Getting information on internals        .... done
Copying old internal coords+grads       .... done
Making the new internal coordinates     .... (new redundants).... done
Validating the new internal coordinates .... (new redundants).... done
Calculating the B-matrix                .... done
Calculating the G,G- and P matrices     .... done
Transforming gradient to internals      .... done
Projecting the internal gradient        .... done
Number of atoms                         ....  15
Number of internal coordinates          .... 103
Current Energy                          ....  -250.777965713 Eh
Current gradient norm                   ....     0.014720809 Eh/bohr
Maximum allowed component of the step   ....  0.300
Current trust radius                    ....  0.300
Updating the Hessian (BFGS)             .... done
Forming the augmented Hessian           .... done
Diagonalizing the augmented Hessian     .... done
Last element of RFO vector              ....  0.899193775
Lowest eigenvalues of augmented Hessian:
 -0.002218121  0.000577500  0.009241718  0.019776687  0.025824620
Length of the computed step             ....  0.486603270
Warning: the length of the step is outside the trust region - taking restricted step instead
The input lambda is                     ....    -0.002218
   iter:   1  x=   -0.004731  g=   58.411343 f(x)=     0.146783
   iter:   2  x=   -0.006871  g=   24.528187 f(x)=     0.052481
   iter:   3  x=   -0.007694  g=   14.552099 f(x)=     0.011975
   iter:   4  x=   -0.007776  g=   12.211226 f(x)=     0.001002
   iter:   5  x=   -0.007776  g=   12.006906 f(x)=     0.000008
   iter:   6  x=   -0.007776  g=   12.005181 f(x)=     0.000000
   iter:   7  x=   -0.007776  g=   12.005181 f(x)=     0.000000
The output lambda is                    ....    -0.007776 (7 iterations)
The final length of the internal step   ....  0.300000000
Converting the step to cartesian space:
 Initial RMS(Int)=    0.0295598783
Transforming coordinates:
 Iter   0:  RMS(Cart)=    0.0291389159 RMS(Int)=    0.0294233644
 Iter   1:  RMS(Cart)=    0.0008443696 RMS(Int)=    0.0005854016
 Iter   2:  RMS(Cart)=    0.0000216160 RMS(Int)=    0.0000146008
 Iter   3:  RMS(Cart)=    0.0000009846 RMS(Int)=    0.0000006075
 Iter   4:  RMS(Cart)=    0.0000000324 RMS(Int)=    0.0000000195
done
Storing new coordinates                 .... done

                                .--------------------.
          ----------------------|Geometry convergence|-------------------------
          Item                value                   Tolerance       Converged
          ---------------------------------------------------------------------
          Energy change      -0.0019817004            0.0000050000      NO
          RMS gradient        0.0005086376            0.0001000000      NO
          MAX gradient        0.0011979138            0.0003000000      NO
          RMS step            0.0295598783            0.0020000000      NO
          MAX step            0.0751879685            0.0040000000      NO
          ........................................................
          Max(Bonds)      0.0058      Max(Angles)    2.11
          Max(Dihed)        4.31      Max(Improp)    0.00
          ---------------------------------------------------------------------

The optimization has not yet converged - more geometry cycles are needed


    ---------------------------------------------------------------------------
                         Redundant Internal Coordinates
                            (Angstroem and degrees)

        Definition                    Value    dE/dq     Step     New-Value
    ----------------------------------------------------------------------------
     1. B(C   1,C   0)                1.5577 -0.000152  0.0001    1.5578   
     2. B(C   2,C   1)                1.5301 -0.000286 -0.0011    1.5290   
     3. B(C   3,C   0)                1.5582 -0.000045 -0.0001    1.5580   
     4. B(C   3,C   2)                1.5330 -0.000461 -0.0010    1.5319   
     5. B(C   4,C   2)                1.4748 -0.000370 -0.0002    1.4746   
     6. B(N   5,C   4)                1.4733  0.000178  0.0010    1.4743   
     7. B(N   5,C   2)                1.4657 -0.000589 -0.0058    1.4599   
     8. B(H   6,C   0)                1.0938  0.000067 -0.0001    1.0937   
     9. B(H   7,C   0)                1.0932  0.000019  0.0002    1.0934   
    10. B(H   8,C   1)                1.0953  0.000134 -0.0000    1.0953   
    11. B(H   9,C   1)                1.0933  0.000027  0.0004    1.0938   
    12. B(H  10,C   3)                1.0957  0.000283 -0.0001    1.0956   
    13. B(H  11,C   3)                1.0958 -0.000083  0.0005    1.0963   
    14. B(H  12,C   4)                1.0884  0.000020 -0.0000    1.0884   
    15. B(H  13,C   4)                1.0900  0.000177 -0.0001    1.0899   
    16. B(H  14,N   5)                1.0178 -0.000103 -0.0001    1.0178   
    17. A(C   1,C   0,H   6)          113.96  0.000103    0.61    114.57   
    18. A(C   3,C   0,H   7)          114.66 -0.000029   -0.44    114.23   
    19. A(C   1,C   0,C   3)           90.24 -0.000243   -0.11     90.14   
    20. A(H   6,C   0,H   7)          108.81  0.000143   -0.25    108.57   
    21. A(C   3,C   0,H   6)          113.62  0.000076    0.63    114.25   
    22. A(C   1,C   0,H   7)          114.75 -0.000108   -0.40    114.35   
    23. A(H   8,C   1,H   9)          109.95  0.000459   -0.47    109.47   
    24. A(C   2,C   1,H   9)          112.29 -0.000387    0.74    113.03   
    25. A(C   0,C   1,H   8)          113.19 -0.000188    0.27    113.46   
    26. A(C   2,C   1,H   8)          115.16  0.000080   -0.55    114.61   
    27. A(C   0,C   1,C   2)           88.59  0.000173   -0.01     88.58   
    28. A(C   0,C   1,H   9)          116.39 -0.000241    0.15    116.54   
    29. A(C   1,C   2,N   5)          118.03 -0.000736    2.11    120.15   
    30. A(C   3,C   2,C   4)          131.81  0.000443   -1.26    130.55   
    31. A(C   1,C   2,C   4)          131.90  0.000123   -0.09    131.81   
    32. A(C   1,C   2,C   3)           92.24 -0.000053   -0.02     92.23   
    33. A(C   4,C   2,N   5)           60.14  0.000274    0.18     60.31   
    34. A(C   3,C   2,N   5)          121.32 -0.000691    2.03    123.35   
    35. A(H  10,C   3,H  11)          109.29  0.000494   -0.44    108.85   
    36. A(C   2,C   3,H  11)          113.45 -0.000423    0.74    114.18   
    37. A(C   0,C   3,H  11)          115.67 -0.000332    0.32    115.99   
    38. A(C   2,C   3,H  10)          115.40  0.000101   -0.66    114.74   
    39. A(C   0,C   3,H  10)          113.47 -0.000150    0.16    113.63   
    40. A(C   0,C   3,C   2)           88.47  0.000195   -0.00     88.47   
    41. A(N   5,C   4,H  13)          118.47 -0.000032    0.14    118.61   
    42. A(C   2,C   4,H  13)          118.05  0.000031   -0.07    117.98   
    43. A(N   5,C   4,H  12)          114.99 -0.000002   -0.10    114.89   
    44. A(C   2,C   4,H  12)          119.39 -0.000240    0.45    119.84   
    45. A(C   2,C   4,N   5)           59.62 -0.000204   -0.28     59.35   
    46. A(H  12,C   4,H  13)          115.05  0.000227   -0.18    114.88   
    47. A(C   2,N   5,C   4)           60.24 -0.000070    0.10     60.34   
    48. A(C   4,N   5,H  14)          109.15 -0.000339    0.83    109.98   
    49. A(C   2,N   5,H  14)          109.99 -0.000093    0.24    110.23   
    50. D(H   8,C   1,C   0,H   6)      4.27 -0.000561    2.30      6.57   
    51. D(H   9,C   1,C   0,H   7)      1.85 -0.000622    2.44      4.29   
    52. D(H   9,C   1,C   0,H   6)   -124.55 -0.000821    2.60   -121.95   
    53. D(H   9,C   1,C   0,C   3)    119.33 -0.000808    1.81    121.14   
    54. D(H   8,C   1,C   0,C   3)   -111.85 -0.000549    1.51   -110.33   
    55. D(C   2,C   1,C   0,H   6)    121.16 -0.000427    1.73    122.89   
    56. D(C   2,C   1,C   0,C   3)      5.04 -0.000414    0.95      5.99   
    57. D(H   8,C   1,C   0,H   7)    130.67 -0.000362    2.14    132.81   
    58. D(C   2,C   1,C   0,H   7)   -112.44 -0.000228    1.57   -110.87   
    59. D(C   3,C   2,C   1,C   0)     -5.13  0.000409   -0.96     -6.09   
    60. D(C   3,C   2,C   1,H   9)   -123.19  0.000669   -1.22   -124.41   
    61. D(C   4,C   2,C   1,H   8)    -48.72 -0.001080    4.31    -44.41   
    62. D(C   4,C   2,C   1,H   9)     78.15 -0.000712    3.82     81.96   
    63. D(N   5,C   2,C   1,H   9)      4.42 -0.000551    1.93      6.35   
    64. D(N   5,C   2,C   1,H   8)   -122.45 -0.000918    2.42   -120.02   
    65. D(N   5,C   2,C   1,C   0)    122.48 -0.000811    2.19    124.68   
    66. D(C   3,C   2,C   1,H   8)    109.95  0.000302   -0.73    109.21   
    67. D(C   4,C   2,C   1,C   0)   -163.79 -0.000972    4.08   -159.71   
    68. D(C   0,C   3,C   2,N   5)   -119.94  0.000887   -2.34   -122.28   
    69. D(C   0,C   3,C   2,C   4)    163.82  0.000855   -3.86    159.96   
    70. D(C   0,C   3,C   2,C   1)      5.12 -0.000412    0.96      6.09   
    71. D(H  11,C   3,C   0,C   1)   -120.42  0.000850   -1.83   -122.25   
    72. D(H  11,C   3,C   0,H   6)    123.15  0.000837   -2.60    120.55   
    73. D(H  10,C   3,C   0,H   7)   -130.33  0.000329   -2.23   -132.56   
    74. D(H  10,C   3,C   0,H   6)     -4.31  0.000571   -2.40     -6.71   
    75. D(H  10,C   3,C   0,C   1)    112.11  0.000584   -1.63    110.48   
    76. D(C   2,C   3,C   0,H   7)    112.53  0.000153   -1.54    110.99   
    77. D(C   2,C   3,C   0,H   6)   -121.45  0.000396   -1.72   -123.17   
    78. D(H  11,C   3,C   0,H   7)     -2.87  0.000595   -2.42     -5.29   
    79. D(H  10,C   3,C   2,C   1)   -110.24 -0.000363    0.85   -109.39   
    80. D(C   2,C   3,C   0,C   1)     -5.03  0.000408   -0.95     -5.98   
    81. D(H  11,C   3,C   2,N   5)     -2.50  0.000529   -1.88     -4.38   
    82. D(H  11,C   3,C   2,C   4)    -78.74  0.000498   -3.40    -82.14   
    83. D(H  11,C   3,C   2,C   1)    122.56 -0.000769    1.42    123.99   
    84. D(H  10,C   3,C   2,N   5)    124.70  0.000936   -2.45    122.25   
    85. D(H  10,C   3,C   2,C   4)     48.45  0.000905   -3.97     44.49   
    86. D(H  13,C   4,C   2,N   5)   -108.29  0.000127   -0.11   -108.40   
    87. D(H  13,C   4,C   2,C   1)    149.42  0.000989   -3.28    146.14   
    88. D(H  12,C   4,C   2,N   5)    103.41  0.000021   -0.44    102.97   
    89. D(H  12,C   4,C   2,C   3)   -149.69 -0.000871    3.05   -146.63   
    90. D(H  12,C   4,C   2,C   1)      1.12  0.000882   -3.61     -2.49   
    91. D(H  13,C   4,C   2,C   3)     -1.39 -0.000764    3.38      2.00   
    92. D(N   5,C   4,C   2,C   3)    106.90 -0.000892    3.49    110.39   
    93. D(N   5,C   4,C   2,C   1)   -102.30  0.000862   -3.16   -105.46   
    94. D(H  14,N   5,C   4,H  13)      4.98 -0.000073   -0.10      4.88   
    95. D(H  14,N   5,C   4,H  12)    146.64  0.000295   -0.37    146.27   
    96. D(H  14,N   5,C   4,C   2)   -102.61 -0.000047    0.14   -102.47   
    97. D(C   2,N   5,C   4,H  13)    107.59 -0.000026   -0.24    107.35   
    98. D(C   2,N   5,C   4,H  12)   -110.75  0.000341   -0.50   -111.26   
    99. D(H  14,N   5,C   2,C   4)    101.19 -0.000370    0.89    102.08   
   100. D(H  14,N   5,C   2,C   3)    -22.20 -0.001198    2.96    -19.25   
   101. D(H  14,N   5,C   2,C   1)   -134.29  0.000087    0.05   -134.24   
   102. D(C   4,N   5,C   2,C   3)   -123.40 -0.000828    2.07   -121.33   
   103. D(C   4,N   5,C   2,C   1)    124.52  0.000457   -0.83    123.69   
    ----------------------------------------------------------------------------

         *************************************************************
         *                GEOMETRY OPTIMIZATION CYCLE   5            *
         *************************************************************
---------------------------------
CARTESIAN COORDINATES (ANGSTROEM)
---------------------------------
  C     -1.701268    0.166319   -0.033392
  C     -0.749842   -1.036270   -0.301138
  C      0.438051   -0.118943   -0.003308
  C     -0.471142    1.110605    0.105284
  C      1.864656   -0.222420   -0.357792
  N      1.408974   -0.491182    1.020272
  H     -2.366558    0.414194   -0.865275
  H     -2.301238    0.073473    0.875971
  H     -0.793749   -1.404631   -1.331677
  H     -0.822148   -1.879726    0.391455
  H     -0.372276    1.827333   -0.717395
  H     -0.385516    1.648716    1.056558
  H      2.226324   -1.094304   -0.899670
  H      2.410661    0.699649   -0.556662
  H      1.614872    0.307188    1.616970

----------------------------
CARTESIAN COORDINATES (A.U.)
----------------------------
  NO LB      ZA    FRAG     MASS         X           Y           Z
   0 C     6.0000    0    12.011   -3.214930    0.314297   -0.063102
   1 C     6.0000    0    12.011   -1.416995   -1.958267   -0.569068
   2 C     6.0000    0    12.011    0.827796   -0.224769   -0.006251
   3 C     6.0000    0    12.011   -0.890330    2.098739    0.198958
   4 C     6.0000    0    12.011    3.523689   -0.420314   -0.676130
   5 N     7.0000    0    14.007    2.662575   -0.928200    1.928035
   6 H     1.0000    0     1.008   -4.472147    0.782712   -1.635134
   7 H     1.0000    0     1.008   -4.348710    0.138845    1.655346
   8 H     1.0000    0     1.008   -1.499968   -2.654368   -2.516505
   9 H     1.0000    0     1.008   -1.553635   -3.552168    0.739742
  10 H     1.0000    0     1.008   -0.703501    3.453159   -1.355680
  11 H     1.0000    0     1.008   -0.728520    3.115621    1.996606
  12 H     1.0000    0     1.008    4.207143   -2.067935   -1.700130
  13 H     1.0000    0     1.008    4.555489    1.322146   -1.051939
  14 H     1.0000    0     1.008    3.051666    0.580501    3.055631

--------------------------------
INTERNAL COORDINATES (ANGSTROEM)
--------------------------------
 C      0   0   0     0.000000000000     0.00000000     0.00000000
 C      1   0   0     1.556637197904     0.00000000     0.00000000
 C      2   1   0     1.530124369437    88.73174250     0.00000000
 C      3   2   1     1.533040212848    91.95968755   353.90739548
 C      3   2   1     1.473624424442   131.50204022   200.35463015
 N      3   2   1     1.459098865114   120.01298923   124.81174753
 H      1   2   3     1.093655910635   114.58689384   122.88811491
 H      1   2   3     1.093401573448   114.38281385   249.14621873
 H      2   1   3     1.095275556261   113.40067142   243.66038569
 H      2   1   3     1.093769172455   116.51508846   115.17159919
 H      4   3   2     1.095570435034   114.70738906   250.58460132
 H      4   3   2     1.096274356114   114.13098417   123.98486191
 H      5   3   2     1.088400830104   119.84825448   357.54420256
 H      5   3   2     1.089900638275   117.99983787   146.20030784
 H      6   3   2     1.017760851201   110.22970090   225.59816201

---------------------------
INTERNAL COORDINATES (A.U.)
---------------------------
 C      0   0   0     0.000000000000     0.00000000     0.00000000
 C      1   0   0     2.941617993913     0.00000000     0.00000000
 C      2   1   0     2.891516009075    88.73174250     0.00000000
 C      3   2   1     2.897026154571    91.95968755   353.90739548
 C      3   2   1     2.784746586453   131.50204022   200.35463015
 N      3   2   1     2.757297257380   120.01298923   124.81174753
 H      1   2   3     2.066710155844   114.58689384   122.88811491
 H      1   2   3     2.066229528215   114.38281385   249.14621873
 H      2   1   3     2.069770842512   113.40067142   243.66038569
 H      2   1   3     2.066924189665   116.51508846   115.17159919
 H      4   3   2     2.070328082636   114.70738906   250.58460132
 H      4   3   2     2.071658300697   114.13098417   123.98486191
 H      5   3   2     2.056779492830   119.84825448   357.54420256
 H      5   3   2     2.059613719526   117.99983787   146.20030784
 H      6   3   2     1.923289278597   110.22970090   225.59816201


           ************************************************************
           *        Program running with 6 parallel MPI-processes     *
           *              working on a common directory               *
           ************************************************************
------------------------------------------------------------------------------
                   ___                                                        
                  /   \      - P O W E R E D   B Y -                         
                 /     \                                                     
                 |  |  |   _    _      __       _____    __    __             
                 |  |  |  | |  | |    /  \     |  _  \  |  |  /  |          
                  \  \/   | |  | |   /    \    | | | |  |  | /  /          
                 / \  \   | |__| |  /  /\  \   | |_| |  |  |/  /          
                |  |  |   |  __  | /  /__\  \  |    /   |      \           
                |  |  |   | |  | | |   __   |  |    \   |  |\   \          
                \     /   | |  | | |  |  |  |  | |\  \  |  | \   \       
                 \___/    |_|  |_| |__|  |__|  |_| \__\ |__|  \__/        
                                                                              
                      - O R C A' S   B I G   F R I E N D -                    
                                      &                                       
                       - I N T E G R A L  F E E D E R -                       
                                                                              
 v1 FN, 2020, v2 2021                                                         
------------------------------------------------------------------------------


Reading SHARK input file file.SHARKINP.tmp ... ok
----------------------
SHARK INTEGRAL PACKAGE
----------------------

Number of atoms                             ...     15
Number of basis functions                   ...    162
Number of shells                            ...     84
Maximum angular momentum                    ...      2
Integral batch strategy                     ... SHARK/LIBINT Hybrid
RI-J (if used) integral strategy            ... SPLIT-RIJ (Revised 2003 algorithm where possible)
Printlevel                                  ...      1
Contraction scheme used                     ... SEGMENTED contraction
Coulomb Range Separation                    ... NOT USED
Exchange Range Separation                   ... Long Range
   Mu parameter                             ...  0.300000
   Scaling (regular/separated)              ...  0.167000  0.833000
Finite Nucleus Model                        ... NOT USED
Auxiliary Coulomb fitting basis             ... AVAILABLE
   # of basis functions in Aux-J            ...    393
   # of shells in Aux-J                     ...    135
   Maximum angular momentum in Aux-J        ...      4
Auxiliary J/K fitting basis                 ... NOT available
Auxiliary Correlation fitting basis         ... NOT available
Auxiliary 'external' fitting basis          ... NOT available
Integral threshold                          ...     2.500000e-11
Primitive cut-off                           ...     2.500000e-12
Primitive pair pre-selection threshold      ...     2.500000e-12

Calculating pre-screening integrals         ... done (  0.0 sec) Dimension = 84
Organizing shell pair data                  ... done (  0.0 sec)
Shell pair information
Total number of shell pairs                 ...      3570
Shell pairs after pre-screening             ...      3515
Total number of primitive shell pairs       ...     12399
Primitive shell pairs kept                  ...      9748
          la=0 lb=0:   1307 shell pairs
          la=1 lb=0:   1352 shell pairs
          la=1 lb=1:    369 shell pairs
          la=2 lb=0:    304 shell pairs
          la=2 lb=1:    162 shell pairs
          la=2 lb=2:     21 shell pairs

Calculating one electron integrals          ... done (  0.0 sec)
Calculating RI/J V-Matrix + Cholesky decomp.... done (  0.0 sec)
Calculating Nuclear repulsion               ... done (  0.0 sec) ENN=    239.432511850660 Eh

SHARK setup successfully completed in   0.3 seconds

Maximum memory used throughout the entire GTOINT-calculation: 13.0 MB


           ************************************************************
           *        Program running with 6 parallel MPI-processes     *
           *              working on a common directory               *
           ************************************************************

Diagonalization of the overlap matrix:
Smallest eigenvalue                        ... 1.148e-05
Time for diagonalization                   ...    0.008 sec
Threshold for overlap eigenvalues          ... 1.000e-08
Number of eigenvalues below threshold      ... 0
Time for construction of square roots      ...    0.005 sec
Total time needed                          ...    0.013 sec

-------------------
DFT GRID GENERATION
-------------------

General Integration Accuracy     IntAcc      ... 4.388
Radial Grid Type                 RadialGrid  ... OptM3 with GC (2021)
Angular Grid (max. ang.)         AngularGrid ... 4 (Lebedev-302)
Angular grid pruning method      GridPruning ... 4 (adaptive)
Weight generation scheme         WeightScheme... Becke
Basis function cutoff            BFCut       ... 1.0000e-11
Integration weight cutoff        WCut        ... 1.0000e-14
Angular grids for H and He will be reduced by one unit
Partially contracted basis set               ... off
Rotationally invariant grid construction     ... off

Total number of grid points                  ...    68298
Total number of batches                      ...     1075
Average number of points per batch           ...       63
Average number of grid points per atom       ...     4553
Time for grid setup =    0.420 sec

--------------------
COSX GRID GENERATION
--------------------

GRIDX 1
-------
General Integration Accuracy     IntAcc      ... 3.816
Radial Grid Type                 RadialGrid  ... OptM3 with GC (2021)
Angular Grid (max. ang.)         AngularGrid ... 1 (Lebedev-50)
Angular grid pruning method      GridPruning ... 4 (adaptive)
Weight generation scheme         WeightScheme... Becke
Basis function cutoff            BFCut       ... 1.0000e-11
Integration weight cutoff        WCut        ... 1.0000e-14
Angular grids for H and He will be reduced by one unit
Partially contracted basis set               ... on
Rotationally invariant grid construction     ... off

Total number of grid points                  ...     8570
Total number of batches                      ...      142
Average number of points per batch           ...       60
Average number of grid points per atom       ...      571
UseSFitting                                  ... on

GRIDX 2
-------
General Integration Accuracy     IntAcc      ... 4.020
Radial Grid Type                 RadialGrid  ... OptM3 with GC (2021)
Angular Grid (max. ang.)         AngularGrid ... 2 (Lebedev-110)
Angular grid pruning method      GridPruning ... 4 (adaptive)
Weight generation scheme         WeightScheme... Becke
Basis function cutoff            BFCut       ... 1.0000e-11
Integration weight cutoff        WCut        ... 1.0000e-14
Angular grids for H and He will be reduced by one unit
Partially contracted basis set               ... on
Rotationally invariant grid construction     ... off

Total number of grid points                  ...    20221
Total number of batches                      ...      323
Average number of points per batch           ...       62
Average number of grid points per atom       ...     1348
UseSFitting                                  ... on

GRIDX 3
-------
General Integration Accuracy     IntAcc      ... 4.338
Radial Grid Type                 RadialGrid  ... OptM3 with GC (2021)
Angular Grid (max. ang.)         AngularGrid ... 3 (Lebedev-194)
Angular grid pruning method      GridPruning ... 4 (adaptive)
Weight generation scheme         WeightScheme... Becke
Basis function cutoff            BFCut       ... 1.0000e-11
Integration weight cutoff        WCut        ... 1.0000e-14
Angular grids for H and He will be reduced by one unit
Partially contracted basis set               ... on
Rotationally invariant grid construction     ... off

Total number of grid points                  ...    45344
Total number of batches                      ...      715
Average number of points per batch           ...       63
Average number of grid points per atom       ...     3023
UseSFitting                                  ... on

Time for X-Grid setup             =    0.383 sec

--------------
SCF ITERATIONS
--------------
ITER       Energy         Delta-E        Max-DP      RMS-DP      [F,P]     Damp
               ***  Starting incremental Fock matrix formation  ***
  0   -250.7558039466   0.000000000000 0.02913299  0.00062769  0.0204294 0.7000
                      *** Initiating the SOSCF procedure ***
                      *** Re-Reading the Fockian *** 
                      *** Removing any level shift *** 
ITER      Energy       Delta-E        Grad      Rot      Max-DP    RMS-DP
  1   -250.75622184  -0.0004178893  0.000839  0.000839  0.099961  0.002068
               *** Restarting incremental Fock matrix formation ***
  2   -250.75750022  -0.0012783848  0.000736  0.001848  0.068614  0.000920
  3   -250.75761460  -0.0001143751  0.000274  0.001067  0.039840  0.000558
  4   -250.75762637  -0.0000117716  0.000247  0.000198  0.015282  0.000169
  5   -250.75762783  -0.0000014589  0.000089  0.000079  0.008242  0.000077
  6   -250.75762827  -0.0000004433  0.000010  0.000020  0.000449  0.000008
  7   -250.75762828  -0.0000000079  0.000004  0.000007  0.002391  0.000025
                 **** Energy Check signals convergence ****
              ***Rediagonalizing the Fockian in SOSCF/NRSCF***

               *****************************************************
               *                     SUCCESS                       *
               *           SCF CONVERGED AFTER   8 CYCLES          *
               *****************************************************

Old exchange energy                            =    -11.944484261 Eh
New exchange energy                            =    -11.944476930 Eh
Exchange energy change after final integration =      0.000007332 Eh
Total energy after final integration           =   -250.757620948 Eh
Final COS-X integration done in                =     4.135 sec
Total Energy       :         -250.75762095 Eh           -6823.46176 eV
  Last Energy change         ...   -1.8004e-09  Tolerance :   1.0000e-08
  Last MAX-Density change    ...    4.8850e-15  Tolerance :   1.0000e-07
             **** THE GBW FILE WAS UPDATED (file.gbw) ****
             **** DENSITY file.scfp WAS UPDATED ****
             **** ENERGY FILE WAS UPDATED (file.en.tmp) ****
             **** THE GBW FILE WAS UPDATED (file.gbw) ****
             **** DENSITY file.scfp WAS UPDATED ****
Total SCF time: 0 days 0 hours 0 min 22 sec 

Maximum memory used throughout the entire SCF-calculation: 53.9 MB


-------------------------------------------------------------------------------
                          DFT DISPERSION CORRECTION                            
                                                                               
                              DFTD3 V3.1  Rev 1                                
                          USING Becke-Johnson damping                          
-------------------------------------------------------------------------------
-------------------------   ----------------
Dispersion correction           -0.021418993
-------------------------   ----------------


-------------------------   --------------------
FINAL SINGLE POINT ENERGY      -250.779039940304
-------------------------   --------------------


           ************************************************************
           *        Program running with 6 parallel MPI-processes     *
           *              working on a common directory               *
           ************************************************************
------------------------------------------------------------------------------
                         ORCA SCF GRADIENT CALCULATION
------------------------------------------------------------------------------

 ... reading COSX grid (gridx3)
Gradient of the Kohn-Sham DFT energy:
Kohn-Sham wavefunction type      ... RKS
Hartree-Fock exchange scaling    ...    0.167
Number of operators              ...    1
Number of atoms                  ...   15
Basis set dimensions             ...  162
Integral neglect threshold       ... 2.5e-11
Integral primitive cutoff        ... 2.5e-12
SHARK Integral package           ... ON

Nuc. rep. gradient       (SHARK) ... done (  0.0 sec)
HCore & Overlap gradient (SHARK) ... done (  0.1 sec)
RI-J gradient            (SHARK) ... done (  0.3 sec)
COSX-gradient                    ... done (  4.6 sec)
Exchange-correlation gradient    ... done
Dispersion correction            ... done

------------------
CARTESIAN GRADIENT
------------------

   1   C   :   -0.000158101   -0.000300429    0.001608741
   2   C   :   -0.000088596    0.000255173    0.001208099
   3   C   :    0.003172916    0.001439481   -0.005187323
   4   C   :   -0.000340385   -0.001044256    0.000493565
   5   C   :   -0.000223626   -0.000301988    0.001576665
   6   N   :   -0.002165225   -0.000388426    0.001405671
   7   H   :    0.000629342    0.000021971   -0.000450407
   8   H   :   -0.000841621    0.000207638   -0.000499091
   9   H   :   -0.000862441    0.000070955   -0.000033772
  10   H   :    0.000925588    0.000166703    0.000385766
  11   H   :   -0.000727878    0.000326729    0.000001992
  12   H   :    0.000720485   -0.000598250    0.000292763
  13   H   :   -0.000146793    0.000115044   -0.000324543
  14   H   :    0.000126472   -0.000061008   -0.000163851
  15   H   :   -0.000134437    0.000094418   -0.000066575

Difference to translation invariance:
           :   -0.0001143005    0.0000037554    0.0002476999

Difference to rotation invariance:
           :    0.0001220959   -0.0002741345   -0.0003402987

Norm of the cartesian gradient     ...    0.0077055960
RMS gradient                       ...    0.0011486824
MAX gradient                       ...    0.0051873233

-------
TIMINGS
-------

Total SCF gradient time            ...        6.687 sec

One electron gradient       ....       0.051 sec  (  0.8%)
RI-J Coulomb gradient       ....       0.292 sec  (  4.4%)
COSX gradient               ....       4.647 sec  ( 69.5%)
XC gradient                 ....       1.297 sec  ( 19.4%)

Maximum memory used throughout the entire SCFGRAD-calculation: 41.5 MB
------------------------------------------------------------------------------
                         ORCA GEOMETRY RELAXATION STEP
------------------------------------------------------------------------------

Reading the OPT-File                    .... done
Getting information on internals        .... done
Copying old internal coords+grads       .... done
Making the new internal coordinates     .... (new redundants).... done
Validating the new internal coordinates .... (new redundants).... done
Calculating the B-matrix                .... done
Calculating the G,G- and P matrices     .... done
Transforming gradient to internals      .... done
Projecting the internal gradient        .... done
Number of atoms                         ....  15
Number of internal coordinates          .... 103
Current Energy                          ....  -250.779039940 Eh
Current gradient norm                   ....     0.007705596 Eh/bohr
Maximum allowed component of the step   ....  0.300
Current trust radius                    ....  0.300
Updating the Hessian (BFGS)             .... done
Forming the augmented Hessian           .... done
Diagonalizing the augmented Hessian     .... done
Last element of RFO vector              ....  0.952955683
Lowest eigenvalues of augmented Hessian:
 -0.000814602  0.000549909  0.007666068  0.019768405  0.025473021
Length of the computed step             ....  0.318073196
Warning: the length of the step is outside the trust region - taking restricted step instead
The input lambda is                     ....    -0.000815
   iter:   1  x=   -0.001236  g=   26.506787 f(x)=     0.011171
   iter:   2  x=   -0.001276  g=   22.410584 f(x)=     0.000901
   iter:   3  x=   -0.001277  g=   22.071273 f(x)=     0.000007
   iter:   4  x=   -0.001277  g=   22.068684 f(x)=     0.000000
   iter:   5  x=   -0.001277  g=   22.068684 f(x)=     0.000000
The output lambda is                    ....    -0.001277 (5 iterations)
The final length of the internal step   ....  0.300000000
Converting the step to cartesian space:
 Initial RMS(Int)=    0.0295598783
Transforming coordinates:
 Iter   0:  RMS(Cart)=    0.0292356600 RMS(Int)=    0.0294539576
 Iter   1:  RMS(Cart)=    0.0007611244 RMS(Int)=    0.0005583495
 Iter   2:  RMS(Cart)=    0.0000200019 RMS(Int)=    0.0000129980
 Iter   3:  RMS(Cart)=    0.0000007483 RMS(Int)=    0.0000005132
 Iter   4:  RMS(Cart)=    0.0000000271 RMS(Int)=    0.0000000179
done
Storing new coordinates                 .... done

                                .--------------------.
          ----------------------|Geometry convergence|-------------------------
          Item                value                   Tolerance       Converged
          ---------------------------------------------------------------------
          Energy change      -0.0010742268            0.0000050000      NO
          RMS gradient        0.0003243326            0.0001000000      NO
          MAX gradient        0.0008031045            0.0003000000      NO
          RMS step            0.0295598783            0.0020000000      NO
          MAX step            0.0699682861            0.0040000000      NO
          ........................................................
          Max(Bonds)      0.0036      Max(Angles)    1.98
          Max(Dihed)        4.01      Max(Improp)    0.00
          ---------------------------------------------------------------------

The optimization has not yet converged - more geometry cycles are needed


    ---------------------------------------------------------------------------
                         Redundant Internal Coordinates
                            (Angstroem and degrees)

        Definition                    Value    dE/dq     Step     New-Value
    ----------------------------------------------------------------------------
     1. B(C   1,C   0)                1.5566 -0.000119  0.0002    1.5569   
     2. B(C   2,C   1)                1.5301 -0.000293 -0.0006    1.5295   
     3. B(C   3,C   0)                1.5570 -0.000048  0.0001    1.5571   
     4. B(C   3,C   2)                1.5330 -0.000475  0.0000    1.5331   
     5. B(C   4,C   2)                1.4736 -0.000640  0.0014    1.4751   
     6. B(N   5,C   4)                1.4761  0.000318 -0.0001    1.4760   
     7. B(N   5,C   2)                1.4591 -0.000660 -0.0036    1.4555   
     8. B(H   6,C   0)                1.0937 -0.000033 -0.0002    1.0935   
     9. B(H   7,C   0)                1.0934  0.000017  0.0004    1.0938   
    10. B(H   8,C   1)                1.0953  0.000054 -0.0000    1.0952   
    11. B(H   9,C   1)                1.0938  0.000050  0.0002    1.0939   
    12. B(H  10,C   3)                1.0956  0.000159 -0.0001    1.0955   
    13. B(H  11,C   3)                1.0963  0.000001  0.0001    1.0963   
    14. B(H  12,C   4)                1.0884  0.000030 -0.0000    1.0884   
    15. B(H  13,C   4)                1.0899  0.000054 -0.0001    1.0898   
    16. B(H  14,N   5)                1.0178  0.000004 -0.0003    1.0175   
    17. A(C   1,C   0,H   6)          114.59  0.000121    0.86    115.44   
    18. A(C   3,C   0,H   7)          114.26  0.000158   -0.84    113.42   
    19. A(C   1,C   0,C   3)           90.06 -0.000404   -0.02     90.03   
    20. A(H   6,C   0,H   7)          108.55 -0.000146    0.01    108.56   
    21. A(C   3,C   0,H   6)          114.26  0.000117    0.86    115.12   
    22. A(C   1,C   0,H   7)          114.38  0.000153   -0.86    113.53   
    23. A(H   8,C   1,H   9)          109.50  0.000186   -0.23    109.27   
    24. A(C   2,C   1,H   9)          112.98 -0.000413    0.97    113.95   
    25. A(C   0,C   1,H   8)          113.40 -0.000168    0.33    113.73   
    26. A(C   2,C   1,H   8)          114.58  0.000140   -0.82    113.75   
    27. A(C   0,C   1,C   2)           88.73  0.000298   -0.06     88.67   
    28. A(C   0,C   1,H   9)          116.52 -0.000054   -0.17    116.35   
    29. A(C   1,C   2,N   5)          120.01 -0.000448    1.98    121.99   
    30. A(C   3,C   2,C   4)          130.35  0.000266   -1.31    129.04   
    31. A(C   1,C   2,C   4)          131.50  0.000156   -0.55    130.95   
    32. A(C   1,C   2,C   3)           91.96 -0.000201    0.02     91.98   
    33. A(C   4,C   2,N   5)           60.44  0.000406    0.04     60.48   
    34. A(C   3,C   2,N   5)          123.34 -0.000280    1.77    125.10   
    35. A(H  10,C   3,H  11)          108.87  0.000184   -0.14    108.73   
    36. A(C   2,C   3,H  11)          114.13 -0.000412    0.92    115.05   
    37. A(C   0,C   3,H  11)          115.89 -0.000160    0.02    115.91   
    38. A(C   2,C   3,H  10)          114.71  0.000133   -0.90    113.81   
    39. A(C   0,C   3,H  10)          113.65 -0.000090    0.18    113.83   
    40. A(C   0,C   3,C   2)           88.62  0.000334   -0.08     88.54   
    41. A(N   5,C   4,H  13)          118.62  0.000178   -0.04    118.59   
    42. A(C   2,C   4,H  13)          118.00  0.000111   -0.14    117.86   
    43. A(N   5,C   4,H  12)          114.93  0.000123   -0.19    114.74   
    44. A(C   2,C   4,H  12)          119.85 -0.000012    0.28    120.13   
    45. A(C   2,C   4,N   5)           59.29 -0.000207   -0.19     59.11   
    46. A(H  12,C   4,H  13)          114.86 -0.000155    0.10    114.96   
    47. A(C   2,N   5,C   4)           60.27 -0.000199    0.14     60.41   
    48. A(C   4,N   5,H  14)          110.00  0.000025    0.54    110.54   
    49. A(C   2,N   5,H  14)          110.23 -0.000020    0.25    110.48   
    50. D(H   8,C   1,C   0,H   6)      6.55 -0.000444    2.75      9.30   
    51. D(H   9,C   1,C   0,H   7)      4.32 -0.000460    2.95      7.27   
    52. D(H   9,C   1,C   0,H   6)   -121.94 -0.000499    2.93   -119.01   
    53. D(H   9,C   1,C   0,C   3)    121.17 -0.000452    1.79    122.96   
    54. D(H   8,C   1,C   0,C   3)   -110.34 -0.000396    1.61   -108.73   
    55. D(C   2,C   1,C   0,H   6)    122.89 -0.000180    1.88    124.76   
    56. D(C   2,C   1,C   0,C   3)      6.00 -0.000133    0.74      6.73   
    57. D(H   8,C   1,C   0,H   7)    132.81 -0.000404    2.77    135.58   
    58. D(C   2,C   1,C   0,H   7)   -110.85 -0.000141    1.90   -108.96   
    59. D(C   3,C   2,C   1,C   0)     -6.09  0.000120   -0.75     -6.84   
    60. D(C   3,C   2,C   1,H   9)   -124.49  0.000124   -0.70   -125.20   
    61. D(C   4,C   2,C   1,H   8)    -44.39 -0.000378    4.01    -40.38   
    62. D(C   4,C   2,C   1,H   9)     81.95 -0.000361    3.84     85.80   
    63. D(N   5,C   2,C   1,H   9)      6.41 -0.000638    2.39      8.81   
    64. D(N   5,C   2,C   1,H   8)   -119.93 -0.000656    2.56   -117.37   
    65. D(N   5,C   2,C   1,C   0)    124.81 -0.000642    2.35    127.16   
    66. D(C   3,C   2,C   1,H   8)    109.17  0.000107   -0.54    108.63   
    67. D(C   4,C   2,C   1,C   0)   -159.65 -0.000365    3.80   -155.84   
    68. D(C   0,C   3,C   2,N   5)   -122.34  0.000803   -2.62   -124.96   
    69. D(C   0,C   3,C   2,C   4)    160.13  0.000309   -3.44    156.69   
    70. D(C   0,C   3,C   2,C   1)      6.09 -0.000123    0.75      6.84   
    71. D(H  11,C   3,C   0,C   1)   -122.27  0.000450   -1.75   -124.02   
    72. D(H  11,C   3,C   0,H   6)    120.55  0.000491   -2.89    117.66   
    73. D(H  10,C   3,C   0,H   7)   -132.55  0.000420   -2.90   -135.45   
    74. D(H  10,C   3,C   0,H   6)     -6.69  0.000457   -2.86     -9.55   
    75. D(H  10,C   3,C   0,C   1)    110.49  0.000416   -1.73    108.77   
    76. D(C   2,C   3,C   0,H   7)    110.97  0.000130   -1.91    109.06   
    77. D(C   2,C   3,C   0,H   6)   -123.17  0.000168   -1.87   -125.04   
    78. D(H  11,C   3,C   0,H   7)     -5.32  0.000454   -2.92     -8.24   
    79. D(H  10,C   3,C   2,C   1)   -109.42 -0.000215    0.73   -108.68   
    80. D(C   2,C   3,C   0,C   1)     -5.98  0.000126   -0.74     -6.72   
    81. D(H  11,C   3,C   2,N   5)     -4.45  0.000703   -2.47     -6.92   
    82. D(H  11,C   3,C   2,C   4)    -81.97  0.000209   -3.29    -85.26   
    83. D(H  11,C   3,C   2,C   1)    123.98 -0.000223    0.90    124.88   
    84. D(H  10,C   3,C   2,N   5)    122.15  0.000711   -2.64    119.52   
    85. D(H  10,C   3,C   2,C   4)     44.63  0.000217   -3.45     41.17   
    86. D(H  13,C   4,C   2,N   5)   -108.37 -0.000091    0.05   -108.33   
    87. D(H  13,C   4,C   2,C   1)    146.20  0.000271   -2.95    143.25   
    88. D(H  12,C   4,C   2,N   5)    102.97  0.000066   -0.45    102.52   
    89. D(H  12,C   4,C   2,C   3)   -146.72 -0.000105    2.36   -144.35   
    90. D(H  12,C   4,C   2,C   1)     -2.46  0.000428   -3.45     -5.91   
    91. D(H  13,C   4,C   2,C   3)      1.94 -0.000263    2.87      4.81   
    92. D(N   5,C   4,C   2,C   3)    110.31 -0.000171    2.82    113.13   
    93. D(N   5,C   4,C   2,C   1)   -105.43  0.000362   -3.00   -108.43   
    94. D(H  14,N   5,C   4,H  13)      4.87  0.000061   -0.28      4.59   
    95. D(H  14,N   5,C   4,H  12)    146.29  0.000211   -0.42    145.88   
    96. D(H  14,N   5,C   4,C   2)   -102.47  0.000085   -0.05   -102.51   
    97. D(C   2,N   5,C   4,H  13)    107.33 -0.000024   -0.23    107.10   
    98. D(C   2,N   5,C   4,H  12)   -111.24  0.000126   -0.37   -111.61   
    99. D(H  14,N   5,C   2,C   4)    102.08 -0.000011    0.55    102.64   
   100. D(H  14,N   5,C   2,C   3)    -19.11 -0.000584    2.57    -16.54   
   101. D(H  14,N   5,C   2,C   1)   -134.40  0.000438   -0.69   -135.09   
   102. D(C   4,N   5,C   2,C   3)   -121.19 -0.000573    2.01   -119.18   
   103. D(C   4,N   5,C   2,C   1)    123.51  0.000449   -1.24    122.27   
    ----------------------------------------------------------------------------

         *************************************************************
         *                GEOMETRY OPTIMIZATION CYCLE   6            *
         *************************************************************
---------------------------------
CARTESIAN COORDINATES (ANGSTROEM)
---------------------------------
  C     -1.702215    0.168154   -0.041555
  C     -0.751692   -1.037427   -0.295237
  C      0.435285   -0.129113    0.033257
  C     -0.470020    1.106847    0.108579
  C      1.852938   -0.216496   -0.361575
  N      1.432388   -0.495902    1.027102
  H     -2.376882    0.415971   -0.865612
  H     -2.291808    0.074286    0.874897
  H     -0.760201   -1.394369   -1.330655
  H     -0.858518   -1.889915    0.381947
  H     -0.339079    1.802035   -0.727857
  H     -0.409279    1.669606    1.047498
  H      2.214592   -1.083315   -0.911488
  H      2.382111    0.713323   -0.569284
  H      1.642181    0.296313    1.630183

----------------------------
CARTESIAN COORDINATES (A.U.)
----------------------------
  NO LB      ZA    FRAG     MASS         X           Y           Z
   0 C     6.0000    0    12.011   -3.216720    0.317766   -0.078528
   1 C     6.0000    0    12.011   -1.420493   -1.960452   -0.557917
   2 C     6.0000    0    12.011    0.822570   -0.243988    0.062847
   3 C     6.0000    0    12.011   -0.888209    2.091637    0.205185
   4 C     6.0000    0    12.011    3.501545   -0.409119   -0.683278
   5 N     7.0000    0    14.007    2.706821   -0.937118    1.940942
   6 H     1.0000    0     1.008   -4.491656    0.786072   -1.635769
   7 H     1.0000    0     1.008   -4.330890    0.140381    1.653315
   8 H     1.0000    0     1.008   -1.436571   -2.634975   -2.514574
   9 H     1.0000    0     1.008   -1.622365   -3.571421    0.721775
  10 H     1.0000    0     1.008   -0.640766    3.405353   -1.375450
  11 H     1.0000    0     1.008   -0.773426    3.155099    1.979484
  12 H     1.0000    0     1.008    4.184973   -2.047170   -1.722463
  13 H     1.0000    0     1.008    4.501537    1.347985   -1.075791
  14 H     1.0000    0     1.008    3.103272    0.559950    3.080600

--------------------------------
INTERNAL COORDINATES (ANGSTROEM)
--------------------------------
 C      0   0   0     0.000000000000     0.00000000     0.00000000
 C      1   0   0     1.556044191367     0.00000000     0.00000000
 C      2   1   0     1.530313035649    88.79372956     0.00000000
 C      3   2   1     1.533899375530    91.77735227   353.14990189
 C      3   2   1     1.474200423197   130.78460508   204.14646818
 N      3   2   1     1.454811303334   121.91153577   127.25548623
 H      1   2   3     1.093461320140   115.44396990   124.77109900
 H      1   2   3     1.093762076613   113.54022123   251.05353654
 H      2   1   3     1.095249490102   113.69558295   244.51350003
 H      2   1   3     1.093949369246   116.30762544   116.22713801
 H      4   3   2     1.095471532298   113.78459752   251.31791837
 H      4   3   2     1.096337753742   115.02163188   124.91269133
 H      5   3   2     1.088381149200   120.13712611   354.14263267
 H      5   3   2     1.089830929972   117.86582221   143.31520356
 H      6   3   2     1.017508344735   110.48236437   224.79407792

---------------------------
INTERNAL COORDINATES (A.U.)
---------------------------
 C      0   0   0     0.000000000000     0.00000000     0.00000000
 C      1   0   0     2.940497373963     0.00000000     0.00000000
 C      2   1   0     2.891872536546    88.79372956     0.00000000
 C      3   2   1     2.898649736744    91.77735227   353.14990189
 C      3   2   1     2.785835066354   130.78460508   204.14646818
 N      3   2   1     2.749194939835   121.91153577   127.25548623
 H      1   2   3     2.066342433101   115.44396990   124.77109900
 H      1   2   3     2.066910780467   113.54022123   251.05353654
 H      2   1   3     2.069721584611   113.69558295   244.51350003
 H      2   1   3     2.067264712251   116.30762544   116.22713801
 H      4   3   2     2.070141183550   113.78459752   251.31791837
 H      4   3   2     2.071778104851   115.02163188   124.91269133
 H      5   3   2     2.056742301310   120.13712611   354.14263267
 H      5   3   2     2.059481989923   117.86582221   143.31520356
 H      6   3   2     1.922812110528   110.48236437   224.79407792


           ************************************************************
           *        Program running with 6 parallel MPI-processes     *
           *              working on a common directory               *
           ************************************************************
------------------------------------------------------------------------------
                   ___                                                        
                  /   \      - P O W E R E D   B Y -                         
                 /     \                                                     
                 |  |  |   _    _      __       _____    __    __             
                 |  |  |  | |  | |    /  \     |  _  \  |  |  /  |          
                  \  \/   | |  | |   /    \    | | | |  |  | /  /          
                 / \  \   | |__| |  /  /\  \   | |_| |  |  |/  /          
                |  |  |   |  __  | /  /__\  \  |    /   |      \           
                |  |  |   | |  | | |   __   |  |    \   |  |\   \          
                \     /   | |  | | |  |  |  |  | |\  \  |  | \   \       
                 \___/    |_|  |_| |__|  |__|  |_| \__\ |__|  \__/        
                                                                              
                      - O R C A' S   B I G   F R I E N D -                    
                                      &                                       
                       - I N T E G R A L  F E E D E R -                       
                                                                              
 v1 FN, 2020, v2 2021                                                         
------------------------------------------------------------------------------


Reading SHARK input file file.SHARKINP.tmp ... ok
----------------------
SHARK INTEGRAL PACKAGE
----------------------

Number of atoms                             ...     15
Number of basis functions                   ...    162
Number of shells                            ...     84
Maximum angular momentum                    ...      2
Integral batch strategy                     ... SHARK/LIBINT Hybrid
RI-J (if used) integral strategy            ... SPLIT-RIJ (Revised 2003 algorithm where possible)
Printlevel                                  ...      1
Contraction scheme used                     ... SEGMENTED contraction
Coulomb Range Separation                    ... NOT USED
Exchange Range Separation                   ... Long Range
   Mu parameter                             ...  0.300000
   Scaling (regular/separated)              ...  0.167000  0.833000
Finite Nucleus Model                        ... NOT USED
Auxiliary Coulomb fitting basis             ... AVAILABLE
   # of basis functions in Aux-J            ...    393
   # of shells in Aux-J                     ...    135
   Maximum angular momentum in Aux-J        ...      4
Auxiliary J/K fitting basis                 ... NOT available
Auxiliary Correlation fitting basis         ... NOT available
Auxiliary 'external' fitting basis          ... NOT available
Integral threshold                          ...     2.500000e-11
Primitive cut-off                           ...     2.500000e-12
Primitive pair pre-selection threshold      ...     2.500000e-12

Calculating pre-screening integrals         ... done (  0.0 sec) Dimension = 84
Organizing shell pair data                  ... done (  0.0 sec)
Shell pair information
Total number of shell pairs                 ...      3570
Shell pairs after pre-screening             ...      3517
Total number of primitive shell pairs       ...     12399
Primitive shell pairs kept                  ...      9743
          la=0 lb=0:   1308 shell pairs
          la=1 lb=0:   1352 shell pairs
          la=1 lb=1:    368 shell pairs
          la=2 lb=0:    306 shell pairs
          la=2 lb=1:    162 shell pairs
          la=2 lb=2:     21 shell pairs

Calculating one electron integrals          ... done (  0.0 sec)
Calculating RI/J V-Matrix + Cholesky decomp.... done (  0.0 sec)
Calculating Nuclear repulsion               ... done (  0.0 sec) ENN=    239.322311520983 Eh

SHARK setup successfully completed in   0.3 seconds

Maximum memory used throughout the entire GTOINT-calculation: 13.0 MB


           ************************************************************
           *        Program running with 6 parallel MPI-processes     *
           *              working on a common directory               *
           ************************************************************

Diagonalization of the overlap matrix:
Smallest eigenvalue                        ... 1.128e-05
Time for diagonalization                   ...    0.011 sec
Threshold for overlap eigenvalues          ... 1.000e-08
Number of eigenvalues below threshold      ... 0
Time for construction of square roots      ...    0.009 sec
Total time needed                          ...    0.021 sec

-------------------
DFT GRID GENERATION
-------------------

General Integration Accuracy     IntAcc      ... 4.388
Radial Grid Type                 RadialGrid  ... OptM3 with GC (2021)
Angular Grid (max. ang.)         AngularGrid ... 4 (Lebedev-302)
Angular grid pruning method      GridPruning ... 4 (adaptive)
Weight generation scheme         WeightScheme... Becke
Basis function cutoff            BFCut       ... 1.0000e-11
Integration weight cutoff        WCut        ... 1.0000e-14
Angular grids for H and He will be reduced by one unit
Partially contracted basis set               ... off
Rotationally invariant grid construction     ... off

Total number of grid points                  ...    68320
Total number of batches                      ...     1075
Average number of points per batch           ...       63
Average number of grid points per atom       ...     4555
Time for grid setup =    0.427 sec

--------------------
COSX GRID GENERATION
--------------------

GRIDX 1
-------
General Integration Accuracy     IntAcc      ... 3.816
Radial Grid Type                 RadialGrid  ... OptM3 with GC (2021)
Angular Grid (max. ang.)         AngularGrid ... 1 (Lebedev-50)
Angular grid pruning method      GridPruning ... 4 (adaptive)
Weight generation scheme         WeightScheme... Becke
Basis function cutoff            BFCut       ... 1.0000e-11
Integration weight cutoff        WCut        ... 1.0000e-14
Angular grids for H and He will be reduced by one unit
Partially contracted basis set               ... on
Rotationally invariant grid construction     ... off

Total number of grid points                  ...     8573
Total number of batches                      ...      141
Average number of points per batch           ...       60
Average number of grid points per atom       ...      572
UseSFitting                                  ... on

GRIDX 2
-------
General Integration Accuracy     IntAcc      ... 4.020
Radial Grid Type                 RadialGrid  ... OptM3 with GC (2021)
Angular Grid (max. ang.)         AngularGrid ... 2 (Lebedev-110)
Angular grid pruning method      GridPruning ... 4 (adaptive)
Weight generation scheme         WeightScheme... Becke
Basis function cutoff            BFCut       ... 1.0000e-11
Integration weight cutoff        WCut        ... 1.0000e-14
Angular grids for H and He will be reduced by one unit
Partially contracted basis set               ... on
Rotationally invariant grid construction     ... off

Total number of grid points                  ...    20217
Total number of batches                      ...      324
Average number of points per batch           ...       62
Average number of grid points per atom       ...     1348
UseSFitting                                  ... on

GRIDX 3
-------
General Integration Accuracy     IntAcc      ... 4.338
Radial Grid Type                 RadialGrid  ... OptM3 with GC (2021)
Angular Grid (max. ang.)         AngularGrid ... 3 (Lebedev-194)
Angular grid pruning method      GridPruning ... 4 (adaptive)
Weight generation scheme         WeightScheme... Becke
Basis function cutoff            BFCut       ... 1.0000e-11
Integration weight cutoff        WCut        ... 1.0000e-14
Angular grids for H and He will be reduced by one unit
Partially contracted basis set               ... on
Rotationally invariant grid construction     ... off

Total number of grid points                  ...    45360
Total number of batches                      ...      715
Average number of points per batch           ...       63
Average number of grid points per atom       ...     3024
UseSFitting                                  ... on

Time for X-Grid setup             =    0.383 sec

--------------
SCF ITERATIONS
--------------
ITER       Energy         Delta-E        Max-DP      RMS-DP      [F,P]     Damp
               ***  Starting incremental Fock matrix formation  ***
  0   -250.7564211309   0.000000000000 0.04351911  0.00064999  0.0187186 0.7000
                      *** Initiating the SOSCF procedure ***
                      *** Re-Reading the Fockian *** 
                      *** Removing any level shift *** 
ITER      Energy       Delta-E        Grad      Rot      Max-DP    RMS-DP
  1   -250.75680350  -0.0003823724  0.000767  0.000767  0.159444  0.002189
               *** Restarting incremental Fock matrix formation ***
  2   -250.75797998  -0.0011764750  0.000717  0.001657  0.090356  0.000997
  3   -250.75808898  -0.0001089977  0.000245  0.000982  0.040916  0.000556
  4   -250.75810001  -0.0000110382  0.000270  0.000205  0.014535  0.000179
  5   -250.75810218  -0.0000021680  0.000079  0.000074  0.007901  0.000072
  6   -250.75810254  -0.0000003557  0.000009  0.000021  0.000598  0.000009
  7   -250.75810255  -0.0000000090  0.000005  0.000006  0.000744  0.000007
                  ***Gradient check signals convergence***
              ***Rediagonalizing the Fockian in SOSCF/NRSCF***

               *****************************************************
               *                     SUCCESS                       *
               *           SCF CONVERGED AFTER   8 CYCLES          *
               *****************************************************

Old exchange energy                            =    -11.944589880 Eh
New exchange energy                            =    -11.944585753 Eh
Exchange energy change after final integration =      0.000004127 Eh
Total energy after final integration           =   -250.758098422 Eh
Final COS-X integration done in                =     4.169 sec
Total Energy       :         -250.75809842 Eh           -6823.47476 eV
  Last Energy change         ...   -1.8630e-09  Tolerance :   1.0000e-08
  Last MAX-Density change    ...    4.8850e-15  Tolerance :   1.0000e-07
             **** THE GBW FILE WAS UPDATED (file.gbw) ****
             **** DENSITY file.scfp WAS UPDATED ****
             **** ENERGY FILE WAS UPDATED (file.en.tmp) ****
             **** THE GBW FILE WAS UPDATED (file.gbw) ****
             **** DENSITY file.scfp WAS UPDATED ****
Total SCF time: 0 days 0 hours 0 min 22 sec 

Maximum memory used throughout the entire SCF-calculation: 53.9 MB


-------------------------------------------------------------------------------
                          DFT DISPERSION CORRECTION                            
                                                                               
                              DFTD3 V3.1  Rev 1                                
                          USING Becke-Johnson damping                          
-------------------------------------------------------------------------------
-------------------------   ----------------
Dispersion correction           -0.021404949
-------------------------   ----------------


-------------------------   --------------------
FINAL SINGLE POINT ENERGY      -250.779503371393
-------------------------   --------------------


           ************************************************************
           *        Program running with 6 parallel MPI-processes     *
           *              working on a common directory               *
           ************************************************************
------------------------------------------------------------------------------
                         ORCA SCF GRADIENT CALCULATION
------------------------------------------------------------------------------

 ... reading COSX grid (gridx3)
Gradient of the Kohn-Sham DFT energy:
Kohn-Sham wavefunction type      ... RKS
Hartree-Fock exchange scaling    ...    0.167
Number of operators              ...    1
Number of atoms                  ...   15
Basis set dimensions             ...  162
Integral neglect threshold       ... 2.5e-11
Integral primitive cutoff        ... 2.5e-12
SHARK Integral package           ... ON

Nuc. rep. gradient       (SHARK) ... done (  0.0 sec)
HCore & Overlap gradient (SHARK) ... done (  0.1 sec)
RI-J gradient            (SHARK) ... done (  0.3 sec)
COSX-gradient                    ... done (  4.7 sec)
Exchange-correlation gradient    ... done
Dispersion correction            ... done

------------------
CARTESIAN GRADIENT
------------------

   1   C   :   -0.000329731   -0.000056186    0.000389474
   2   C   :   -0.000121071    0.001061501    0.000238713
   3   C   :    0.002793854    0.000055078   -0.000510588
   4   C   :   -0.000428320   -0.001097813   -0.000311438
   5   C   :   -0.000653827    0.000038834   -0.000274706
   6   N   :   -0.001008513    0.000048694    0.000777591
   7   H   :    0.000125265   -0.000012204   -0.000017750
   8   H   :   -0.000360258    0.000112679   -0.000115710
   9   H   :   -0.000233300   -0.000023484    0.000023098
  10   H   :    0.000272143    0.000022702    0.000137596
  11   H   :   -0.000170198    0.000110605    0.000037428
  12   H   :    0.000238843   -0.000127169    0.000098679
  13   H   :    0.000027220    0.000104217   -0.000241214
  14   H   :    0.000051632   -0.000080371   -0.000185450
  15   H   :   -0.000320062   -0.000140566    0.000234139

Difference to translation invariance:
           :   -0.0001163224    0.0000165174    0.0002798637

Difference to rotation invariance:
           :    0.0001337573   -0.0002426222   -0.0002765505

Norm of the cartesian gradient     ...    0.0037259234
RMS gradient                       ...    0.0005554279
MAX gradient                       ...    0.0027938542

-------
TIMINGS
-------

Total SCF gradient time            ...        6.694 sec

One electron gradient       ....       0.051 sec  (  0.8%)
RI-J Coulomb gradient       ....       0.294 sec  (  4.4%)
COSX gradient               ....       4.655 sec  ( 69.5%)
XC gradient                 ....       1.299 sec  ( 19.4%)

Maximum memory used throughout the entire SCFGRAD-calculation: 41.5 MB
------------------------------------------------------------------------------
                         ORCA GEOMETRY RELAXATION STEP
------------------------------------------------------------------------------

Reading the OPT-File                    .... done
Getting information on internals        .... done
Copying old internal coords+grads       .... done
Making the new internal coordinates     .... (new redundants).... done
Validating the new internal coordinates .... (new redundants).... done
Calculating the B-matrix                .... done
Calculating the G,G- and P matrices     .... done
Transforming gradient to internals      .... done
Projecting the internal gradient        .... done
Number of atoms                         ....  15
Number of internal coordinates          .... 103
Current Energy                          ....  -250.779503371 Eh
Current gradient norm                   ....     0.003725923 Eh/bohr
Maximum allowed component of the step   ....  0.300
Current trust radius                    ....  0.300
Updating the Hessian (BFGS)             .... done
Forming the augmented Hessian           .... done
Diagonalizing the augmented Hessian     .... done
Last element of RFO vector              ....  0.994508958
Lowest eigenvalues of augmented Hessian:
 -0.000065748  0.000553950  0.006892212  0.019774227  0.025410836
Length of the computed step             ....  0.105229296
The final length of the internal step   ....  0.105229296
Converting the step to cartesian space:
 Initial RMS(Int)=    0.0103685506
Transforming coordinates:
 Iter   0:  RMS(Cart)=    0.0141609433 RMS(Int)=    0.0103645679
 Iter   1:  RMS(Cart)=    0.0001018097 RMS(Int)=    0.0000605848
 Iter   2:  RMS(Cart)=    0.0000013944 RMS(Int)=    0.0000011801
 Iter   3:  RMS(Cart)=    0.0000000213 RMS(Int)=    0.0000000146
done
Storing new coordinates                 .... done

                                .--------------------.
          ----------------------|Geometry convergence|-------------------------
          Item                value                   Tolerance       Converged
          ---------------------------------------------------------------------
          Energy change      -0.0004634311            0.0000050000      NO
          RMS gradient        0.0001937572            0.0001000000      NO
          MAX gradient        0.0005010451            0.0003000000      NO
          RMS step            0.0103685506            0.0020000000      NO
          MAX step            0.0271369487            0.0040000000      NO
          ........................................................
          Max(Bonds)      0.0018      Max(Angles)    0.41
          Max(Dihed)        1.55      Max(Improp)    0.00
          ---------------------------------------------------------------------

The optimization has not yet converged - more geometry cycles are needed


    ---------------------------------------------------------------------------
                         Redundant Internal Coordinates
                            (Angstroem and degrees)

        Definition                    Value    dE/dq     Step     New-Value
    ----------------------------------------------------------------------------
     1. B(C   1,C   0)                1.5560 -0.000044  0.0003    1.5563   
     2. B(C   2,C   1)                1.5303 -0.000248 -0.0001    1.5303   
     3. B(C   3,C   0)                1.5563 -0.000028  0.0003    1.5565   
     4. B(C   3,C   2)                1.5339 -0.000295  0.0003    1.5342   
     5. B(C   4,C   2)                1.4742 -0.000501  0.0017    1.4759   
     6. B(N   5,C   4)                1.4776  0.000361 -0.0018    1.4758   
     7. B(N   5,C   2)                1.4548 -0.000409  0.0012    1.4560   
     8. B(H   6,C   0)                1.0935 -0.000062 -0.0002    1.0933   
     9. B(H   7,C   0)                1.0938  0.000073  0.0002    1.0939   
    10. B(H   8,C   1)                1.0952  0.000002  0.0001    1.0953   
    11. B(H   9,C   1)                1.0939  0.000035 -0.0002    1.0937   
    12. B(H  10,C   3)                1.0955  0.000036 -0.0000    1.0955   
    13. B(H  11,C   3)                1.0963  0.000014 -0.0002    1.0961   
    14. B(H  12,C   4)                1.0884  0.000060 -0.0000    1.0883   
    15. B(H  13,C   4)                1.0898  0.000003 -0.0000    1.0898   
    16. B(H  14,N   5)                1.0175 -0.000042 -0.0001    1.0174   
    17. A(C   1,C   0,H   6)          115.44  0.000144    0.29    115.74   
    18. A(C   3,C   0,H   7)          113.44  0.000148   -0.33    113.10   
    19. A(C   1,C   0,C   3)           89.97 -0.000468    0.12     90.08   
    20. A(H   6,C   0,H   7)          108.56 -0.000175    0.01    108.57   
    21. A(C   3,C   0,H   6)          115.12  0.000167    0.28    115.40   
    22. A(C   1,C   0,H   7)          113.54  0.000187   -0.37    113.17   
    23. A(H   8,C   1,H   9)          109.30  0.000099   -0.06    109.24   
    24. A(C   2,C   1,H   9)          113.92 -0.000242    0.41    114.33   
    25. A(C   0,C   1,H   8)          113.70 -0.000114    0.10    113.79   
    26. A(C   2,C   1,H   8)          113.73 -0.000025   -0.29    113.44   
    27. A(C   0,C   1,C   2)           88.79  0.000388   -0.14     88.65   
    28. A(C   0,C   1,H   9)          116.31 -0.000089   -0.04    116.27   
    29. A(C   1,C   2,N   5)          121.91 -0.000113    0.37    122.28   
    30. A(C   3,C   2,C   4)          128.94  0.000135   -0.37    128.57   
    31. A(C   1,C   2,C   4)          130.78  0.000123   -0.29    130.49   
    32. A(C   1,C   2,C   3)           91.78 -0.000315    0.14     91.91   
    33. A(C   4,C   2,N   5)           60.59  0.000343   -0.15     60.44   
    34. A(C   3,C   2,N   5)          125.04 -0.000002    0.26    125.29   
    35. A(H  10,C   3,H  11)          108.76  0.000093   -0.06    108.69   
    36. A(C   2,C   3,H  11)          115.02 -0.000217    0.40    115.42   
    37. A(C   0,C   3,H  11)          115.86 -0.000129    0.01    115.86   
    38. A(C   2,C   3,H  10)          113.78 -0.000054   -0.26    113.52   
    39. A(C   0,C   3,H  10)          113.81 -0.000074    0.06    113.87   
    40. A(C   0,C   3,C   2)           88.66  0.000398   -0.15     88.50   
    41. A(N   5,C   4,H  13)          118.60  0.000143   -0.01    118.59   
    42. A(C   2,C   4,H  13)          117.87  0.000064   -0.03    117.84   
    43. A(N   5,C   4,H  12)          114.76  0.000117   -0.04    114.72   
    44. A(C   2,C   4,H  12)          120.14  0.000066    0.05    120.18   
    45. A(C   2,C   4,N   5)           59.06 -0.000141    0.06     59.11   
    46. A(H  12,C   4,H  13)          114.95 -0.000176    0.00    114.95   
    47. A(C   2,N   5,C   4)           60.35 -0.000203    0.09     60.45   
    48. A(C   4,N   5,H  14)          110.56  0.000206   -0.02    110.54   
    49. A(C   2,N   5,H  14)          110.48  0.000066    0.03    110.51   
    50. D(H   8,C   1,C   0,H   6)      9.28 -0.000179    1.53     10.81   
    51. D(H   9,C   1,C   0,H   7)      7.28 -0.000079    1.51      8.79   
    52. D(H   9,C   1,C   0,H   6)   -119.00 -0.000128    1.55   -117.45   
    53. D(H   9,C   1,C   0,C   3)    122.98 -0.000102    1.11    124.09   
    54. D(H   8,C   1,C   0,C   3)   -108.74 -0.000153    1.08   -107.66   
    55. D(C   2,C   1,C   0,H   6)    124.77 -0.000044    1.16    125.93   
    56. D(C   2,C   1,C   0,C   3)      6.75 -0.000017    0.72      7.47   
    57. D(H   8,C   1,C   0,H   7)    135.57 -0.000130    1.48    137.04   
    58. D(C   2,C   1,C   0,H   7)   -108.95  0.000006    1.11   -107.83   
    59. D(C   3,C   2,C   1,C   0)     -6.85  0.000008   -0.73     -7.58   
    60. D(C   3,C   2,C   1,H   9)   -125.25 -0.000032   -0.70   -125.95   
    61. D(C   4,C   2,C   1,H   8)    -40.40  0.000152   -0.06    -40.46   
    62. D(C   4,C   2,C   1,H   9)     85.75  0.000058   -0.03     85.72   
    63. D(N   5,C   2,C   1,H   9)      8.86 -0.000390   -0.02      8.83   
    64. D(N   5,C   2,C   1,H   8)   -117.29 -0.000296   -0.06   -117.34   
    65. D(N   5,C   2,C   1,C   0)    127.26 -0.000351   -0.06    127.20   
    66. D(C   3,C   2,C   1,H   8)    108.61  0.000062   -0.73    107.88   
    67. D(C   4,C   2,C   1,C   0)   -155.85  0.000097   -0.07   -155.92   
    68. D(C   0,C   3,C   2,N   5)   -125.04  0.000456   -0.06   -125.10   
    69. D(C   0,C   3,C   2,C   4)    156.76 -0.000096    0.18    156.94   
    70. D(C   0,C   3,C   2,C   1)      6.85 -0.000008    0.73      7.58   
    71. D(H  11,C   3,C   0,C   1)   -124.04  0.000078   -1.09   -125.13   
    72. D(H  11,C   3,C   0,H   6)    117.65  0.000123   -1.55    116.10   
    73. D(H  10,C   3,C   0,H   7)   -135.44  0.000146   -1.49   -136.93   
    74. D(H  10,C   3,C   0,H   6)     -9.54  0.000177   -1.52    -11.05   
    75. D(H  10,C   3,C   0,C   1)    108.77  0.000132   -1.06    107.71   
    76. D(C   2,C   3,C   0,H   7)    109.06  0.000029   -1.14    107.91   
    77. D(C   2,C   3,C   0,H   6)   -125.04  0.000060   -1.17   -126.21   
    78. D(H  11,C   3,C   0,H   7)     -8.25  0.000092   -1.52     -9.77   
    79. D(H  10,C   3,C   2,C   1)   -108.68 -0.000106    0.78   -107.90   
    80. D(C   2,C   3,C   0,C   1)     -6.73  0.000015   -0.72     -7.45   
    81. D(H  11,C   3,C   2,N   5)     -6.98  0.000468   -0.05     -7.03   
    82. D(H  11,C   3,C   2,C   4)    -85.17 -0.000084    0.19    -84.99   
    83. D(H  11,C   3,C   2,C   1)    124.91  0.000004    0.74    125.65   
    84. D(H  10,C   3,C   2,N   5)    119.43  0.000358   -0.01    119.42   
    85. D(H  10,C   3,C   2,C   4)     41.23 -0.000194    0.23     41.46   
    86. D(H  13,C   4,C   2,N   5)   -108.32 -0.000094   -0.02   -108.34   
    87. D(H  13,C   4,C   2,C   1)    143.32 -0.000151   -0.51    142.81   
    88. D(H  12,C   4,C   2,N   5)    102.51  0.000050   -0.06    102.45   
    89. D(H  12,C   4,C   2,C   3)   -144.42  0.000230    0.22   -144.20   
    90. D(H  12,C   4,C   2,C   1)     -5.86 -0.000007   -0.54     -6.40   
    91. D(H  13,C   4,C   2,C   3)      4.75  0.000086    0.26      5.01   
    92. D(N   5,C   4,C   2,C   3)    113.07  0.000180    0.28    113.35   
    93. D(N   5,C   4,C   2,C   1)   -108.37 -0.000056   -0.48   -108.85   
    94. D(H  14,N   5,C   4,H  13)      4.58  0.000036   -0.08      4.50   
    95. D(H  14,N   5,C   4,H  12)    145.89  0.000088   -0.16    145.74   
    96. D(H  14,N   5,C   4,C   2)   -102.51  0.000077   -0.07   -102.57   
    97. D(C   2,N   5,C   4,H  13)    107.09 -0.000041   -0.02    107.07   
    98. D(C   2,N   5,C   4,H  12)   -111.60  0.000011   -0.09   -111.69   
    99. D(H  14,N   5,C   2,C   4)    102.63  0.000158   -0.01    102.62   
   100. D(H  14,N   5,C   2,C   3)    -16.44 -0.000179    0.49    -15.94   
   101. D(H  14,N   5,C   2,C   1)   -135.21  0.000469   -0.45   -135.66   
   102. D(C   4,N   5,C   2,C   3)   -119.07 -0.000337    0.51   -118.56   
   103. D(C   4,N   5,C   2,C   1)    122.16  0.000311   -0.44    121.72   
    ----------------------------------------------------------------------------

         *************************************************************
         *                GEOMETRY OPTIMIZATION CYCLE   7            *
         *************************************************************
---------------------------------
CARTESIAN COORDINATES (ANGSTROEM)
---------------------------------
  C     -1.701488    0.167400   -0.037542
  C     -0.752273   -1.037692   -0.300850
  C      0.432363   -0.130560    0.038199
  C     -0.469655    1.108597    0.103841
  C      1.851979   -0.217482   -0.356182
  N      1.432686   -0.495817    1.031102
  H     -2.390363    0.415340   -0.849441
  H     -2.275341    0.069201    0.888578
  H     -0.753593   -1.382927   -1.340320
  H     -0.866268   -1.898134    0.364635
  H     -0.335270    1.792882   -0.740984
  H     -0.411683    1.684342    1.034756
  H      2.215492   -1.084658   -0.904225
  H      2.380048    0.712754   -0.564723
  H      1.643166    0.296756    1.633356

----------------------------
CARTESIAN COORDINATES (A.U.)
----------------------------
  NO LB      ZA    FRAG     MASS         X           Y           Z
   0 C     6.0000    0    12.011   -3.215346    0.316340   -0.070944
   1 C     6.0000    0    12.011   -1.421589   -1.960954   -0.568524
   2 C     6.0000    0    12.011    0.817048   -0.246723    0.072185
   3 C     6.0000    0    12.011   -0.887520    2.094946    0.196231
   4 C     6.0000    0    12.011    3.499733   -0.410982   -0.673087
   5 N     7.0000    0    14.007    2.707384   -0.936958    1.948500
   6 H     1.0000    0     1.008   -4.517131    0.784878   -1.605210
   7 H     1.0000    0     1.008   -4.299772    0.130770    1.679169
   8 H     1.0000    0     1.008   -1.424085   -2.613354   -2.532838
   9 H     1.0000    0     1.008   -1.637010   -3.586953    0.689061
  10 H     1.0000    0     1.008   -0.633568    3.388056   -1.400256
  11 H     1.0000    0     1.008   -0.777967    3.182944    1.955405
  12 H     1.0000    0     1.008    4.186673   -2.049707   -1.708737
  13 H     1.0000    0     1.008    4.497639    1.346909   -1.067173
  14 H     1.0000    0     1.008    3.105133    0.560787    3.086595

--------------------------------
INTERNAL COORDINATES (ANGSTROEM)
--------------------------------
 C      0   0   0     0.000000000000     0.00000000     0.00000000
 C      1   0   0     1.556466066695     0.00000000     0.00000000
 C      2   1   0     1.530099477497    88.60504052     0.00000000
 C      3   2   1     1.534098299267    91.89867514   352.41274549
 C      3   2   1     1.475940317994   130.58319040   204.07035683
 N      3   2   1     1.455992883909   122.29654312   127.19606052
 H      1   2   3     1.093253113212   115.73669639   125.93748166
 H      1   2   3     1.093914586581   113.18115018   252.17244857
 H      2   1   3     1.095302370344   113.81921886   244.87877351
 H      2   1   3     1.093721316385   116.27068553   116.60780962
 H      4   3   2     1.095460742744   113.54261642   252.12834101
 H      4   3   2     1.096104173121   115.43714652   125.67144728
 H      5   3   2     1.088341466847   120.18138138   353.60674401
 H      5   3   2     1.089809862604   117.83471520   142.81396392
 H      6   3   2     1.017439419188   110.51002817   224.36922873

---------------------------
INTERNAL COORDINATES (A.U.)
---------------------------
 C      0   0   0     0.000000000000     0.00000000     0.00000000
 C      1   0   0     2.941294602795     0.00000000     0.00000000
 C      2   1   0     2.891468970126    88.60504052     0.00000000
 C      3   2   1     2.899025648129    91.89867514   352.41274549
 C      3   2   1     2.789122991022   130.58319040   204.07035683
 N      3   2   1     2.751427803525   122.29654312   127.19606052
 H      1   2   3     2.065948979028   115.73669639   125.93748166
 H      1   2   3     2.067198982539   113.18115018   252.17244857
 H      2   1   3     2.069821513784   113.81921886   244.87877351
 H      2   1   3     2.066833754799   116.27068553   116.60780962
 H      4   3   2     2.070120794248   113.54261642   252.12834101
 H      4   3   2     2.071336701448   115.43714652   125.67144728
 H      5   3   2     2.056667312531   120.18138138   353.60674401
 H      5   3   2     2.059442178369   117.83471520   142.81396392
 H      6   3   2     1.922681860121   110.51002817   224.36922873


           ************************************************************
           *        Program running with 6 parallel MPI-processes     *
           *              working on a common directory               *
           ************************************************************
------------------------------------------------------------------------------
                   ___                                                        
                  /   \      - P O W E R E D   B Y -                         
                 /     \                                                     
                 |  |  |   _    _      __       _____    __    __             
                 |  |  |  | |  | |    /  \     |  _  \  |  |  /  |          
                  \  \/   | |  | |   /    \    | | | |  |  | /  /          
                 / \  \   | |__| |  /  /\  \   | |_| |  |  |/  /          
                |  |  |   |  __  | /  /__\  \  |    /   |      \           
                |  |  |   | |  | | |   __   |  |    \   |  |\   \          
                \     /   | |  | | |  |  |  |  | |\  \  |  | \   \       
                 \___/    |_|  |_| |__|  |__|  |_| \__\ |__|  \__/        
                                                                              
                      - O R C A' S   B I G   F R I E N D -                    
                                      &                                       
                       - I N T E G R A L  F E E D E R -                       
                                                                              
 v1 FN, 2020, v2 2021                                                         
------------------------------------------------------------------------------


Reading SHARK input file file.SHARKINP.tmp ... ok
----------------------
SHARK INTEGRAL PACKAGE
----------------------

Number of atoms                             ...     15
Number of basis functions                   ...    162
Number of shells                            ...     84
Maximum angular momentum                    ...      2
Integral batch strategy                     ... SHARK/LIBINT Hybrid
RI-J (if used) integral strategy            ... SPLIT-RIJ (Revised 2003 algorithm where possible)
Printlevel                                  ...      1
Contraction scheme used                     ... SEGMENTED contraction
Coulomb Range Separation                    ... NOT USED
Exchange Range Separation                   ... Long Range
   Mu parameter                             ...  0.300000
   Scaling (regular/separated)              ...  0.167000  0.833000
Finite Nucleus Model                        ... NOT USED
Auxiliary Coulomb fitting basis             ... AVAILABLE
   # of basis functions in Aux-J            ...    393
   # of shells in Aux-J                     ...    135
   Maximum angular momentum in Aux-J        ...      4
Auxiliary J/K fitting basis                 ... NOT available
Auxiliary Correlation fitting basis         ... NOT available
Auxiliary 'external' fitting basis          ... NOT available
Integral threshold                          ...     2.500000e-11
Primitive cut-off                           ...     2.500000e-12
Primitive pair pre-selection threshold      ...     2.500000e-12

Calculating pre-screening integrals         ... done (  0.0 sec) Dimension = 84
Organizing shell pair data                  ... done (  0.0 sec)
Shell pair information
Total number of shell pairs                 ...      3570
Shell pairs after pre-screening             ...      3517
Total number of primitive shell pairs       ...     12399
Primitive shell pairs kept                  ...      9743
          la=0 lb=0:   1308 shell pairs
          la=1 lb=0:   1352 shell pairs
          la=1 lb=1:    368 shell pairs
          la=2 lb=0:    306 shell pairs
          la=2 lb=1:    162 shell pairs
          la=2 lb=2:     21 shell pairs

Calculating one electron integrals          ... done (  0.0 sec)
Calculating RI/J V-Matrix + Cholesky decomp.... done (  0.0 sec)
Calculating Nuclear repulsion               ... done (  0.0 sec) ENN=    239.283353562369 Eh

SHARK setup successfully completed in   0.3 seconds

Maximum memory used throughout the entire GTOINT-calculation: 13.0 MB


           ************************************************************
           *        Program running with 6 parallel MPI-processes     *
           *              working on a common directory               *
           ************************************************************

Diagonalization of the overlap matrix:
Smallest eigenvalue                        ... 1.143e-05
Time for diagonalization                   ...    0.011 sec
Threshold for overlap eigenvalues          ... 1.000e-08
Number of eigenvalues below threshold      ... 0
Time for construction of square roots      ...    0.005 sec
Total time needed                          ...    0.017 sec

-------------------
DFT GRID GENERATION
-------------------

General Integration Accuracy     IntAcc      ... 4.388
Radial Grid Type                 RadialGrid  ... OptM3 with GC (2021)
Angular Grid (max. ang.)         AngularGrid ... 4 (Lebedev-302)
Angular grid pruning method      GridPruning ... 4 (adaptive)
Weight generation scheme         WeightScheme... Becke
Basis function cutoff            BFCut       ... 1.0000e-11
Integration weight cutoff        WCut        ... 1.0000e-14
Angular grids for H and He will be reduced by one unit
Partially contracted basis set               ... off
Rotationally invariant grid construction     ... off

Total number of grid points                  ...    68312
Total number of batches                      ...     1075
Average number of points per batch           ...       63
Average number of grid points per atom       ...     4554
Time for grid setup =    0.427 sec

--------------------
COSX GRID GENERATION
--------------------

GRIDX 1
-------
General Integration Accuracy     IntAcc      ... 3.816
Radial Grid Type                 RadialGrid  ... OptM3 with GC (2021)
Angular Grid (max. ang.)         AngularGrid ... 1 (Lebedev-50)
Angular grid pruning method      GridPruning ... 4 (adaptive)
Weight generation scheme         WeightScheme... Becke
Basis function cutoff            BFCut       ... 1.0000e-11
Integration weight cutoff        WCut        ... 1.0000e-14
Angular grids for H and He will be reduced by one unit
Partially contracted basis set               ... on
Rotationally invariant grid construction     ... off

Total number of grid points                  ...     8572
Total number of batches                      ...      141
Average number of points per batch           ...       60
Average number of grid points per atom       ...      571
UseSFitting                                  ... on

GRIDX 2
-------
General Integration Accuracy     IntAcc      ... 4.020
Radial Grid Type                 RadialGrid  ... OptM3 with GC (2021)
Angular Grid (max. ang.)         AngularGrid ... 2 (Lebedev-110)
Angular grid pruning method      GridPruning ... 4 (adaptive)
Weight generation scheme         WeightScheme... Becke
Basis function cutoff            BFCut       ... 1.0000e-11
Integration weight cutoff        WCut        ... 1.0000e-14
Angular grids for H and He will be reduced by one unit
Partially contracted basis set               ... on
Rotationally invariant grid construction     ... off

Total number of grid points                  ...    20218
Total number of batches                      ...      325
Average number of points per batch           ...       62
Average number of grid points per atom       ...     1348
UseSFitting                                  ... on

GRIDX 3
-------
General Integration Accuracy     IntAcc      ... 4.338
Radial Grid Type                 RadialGrid  ... OptM3 with GC (2021)
Angular Grid (max. ang.)         AngularGrid ... 3 (Lebedev-194)
Angular grid pruning method      GridPruning ... 4 (adaptive)
Weight generation scheme         WeightScheme... Becke
Basis function cutoff            BFCut       ... 1.0000e-11
Integration weight cutoff        WCut        ... 1.0000e-14
Angular grids for H and He will be reduced by one unit
Partially contracted basis set               ... on
Rotationally invariant grid construction     ... off

Total number of grid points                  ...    45352
Total number of batches                      ...      714
Average number of points per batch           ...       63
Average number of grid points per atom       ...     3023
UseSFitting                                  ... on

Time for X-Grid setup             =    0.386 sec

--------------
SCF ITERATIONS
--------------
ITER       Energy         Delta-E        Max-DP      RMS-DP      [F,P]     Damp
               ***  Starting incremental Fock matrix formation  ***
                      *** Initiating the SOSCF procedure ***
                      *** Re-Reading the Fockian *** 
                      *** Removing any level shift *** 
ITER      Energy       Delta-E        Grad      Rot      Max-DP    RMS-DP
  0   -250.75794301 -250.7579430094  0.002689  0.002689  0.034870  0.000599
               *** Restarting incremental Fock matrix formation ***
  1   -250.75810919  -0.0001661822  0.000485  0.001084  0.021872  0.000398
  2   -250.75813859  -0.0000293997  0.000163  0.000585  0.014570  0.000259
  3   -250.75814143  -0.0000028379  0.000102  0.000079  0.008652  0.000094
  4   -250.75814182  -0.0000003938  0.000041  0.000046  0.000920  0.000015
  5   -250.75814193  -0.0000001025  0.000005  0.000010  0.002218  0.000025
  6   -250.75814193  -0.0000000014  0.000003  0.000003  0.000465  0.000008
                  ***Gradient check signals convergence***
              ***Rediagonalizing the Fockian in SOSCF/NRSCF***

               *****************************************************
               *                     SUCCESS                       *
               *           SCF CONVERGED AFTER   7 CYCLES          *
               *****************************************************

Old exchange energy                            =    -11.944432551 Eh
New exchange energy                            =    -11.944428624 Eh
Exchange energy change after final integration =      0.000003927 Eh
Total energy after final integration           =   -250.758138000 Eh
Final COS-X integration done in                =     4.170 sec
Total Energy       :         -250.75813800 Eh           -6823.47583 eV
  Last Energy change         ...    3.3197e-11  Tolerance :   1.0000e-08
  Last MAX-Density change    ...    2.6645e-15  Tolerance :   1.0000e-07
             **** THE GBW FILE WAS UPDATED (file.gbw) ****
             **** DENSITY file.scfp WAS UPDATED ****
             **** ENERGY FILE WAS UPDATED (file.en.tmp) ****
             **** THE GBW FILE WAS UPDATED (file.gbw) ****
             **** DENSITY file.scfp WAS UPDATED ****
Total SCF time: 0 days 0 hours 0 min 21 sec 

Maximum memory used throughout the entire SCF-calculation: 53.9 MB


-------------------------------------------------------------------------------
                          DFT DISPERSION CORRECTION                            
                                                                               
                              DFTD3 V3.1  Rev 1                                
                          USING Becke-Johnson damping                          
-------------------------------------------------------------------------------
-------------------------   ----------------
Dispersion correction           -0.021399963
-------------------------   ----------------


-------------------------   --------------------
FINAL SINGLE POINT ENERGY      -250.779537963225
-------------------------   --------------------


           ************************************************************
           *        Program running with 6 parallel MPI-processes     *
           *              working on a common directory               *
           ************************************************************
------------------------------------------------------------------------------
                         ORCA SCF GRADIENT CALCULATION
------------------------------------------------------------------------------

 ... reading COSX grid (gridx3)
Gradient of the Kohn-Sham DFT energy:
Kohn-Sham wavefunction type      ... RKS
Hartree-Fock exchange scaling    ...    0.167
Number of operators              ...    1
Number of atoms                  ...   15
Basis set dimensions             ...  162
Integral neglect threshold       ... 2.5e-11
Integral primitive cutoff        ... 2.5e-12
SHARK Integral package           ... ON

Nuc. rep. gradient       (SHARK) ... done (  0.0 sec)
HCore & Overlap gradient (SHARK) ... done (  0.1 sec)
RI-J gradient            (SHARK) ... done (  0.3 sec)
COSX-gradient                    ... done (  4.7 sec)
Exchange-correlation gradient    ... done
Dispersion correction            ... done

------------------
CARTESIAN GRADIENT
------------------

   1   C   :   -0.000092172   -0.000051694    0.000354298
   2   C   :    0.000016281    0.000330249   -0.000255472
   3   C   :    0.000198761   -0.000095831   -0.000018729
   4   C   :   -0.000072365   -0.000191214   -0.000229715
   5   C   :   -0.000195876    0.000003713    0.000066120
   6   N   :    0.000057884    0.000062173    0.000267039
   7   H   :    0.000126642   -0.000047764    0.000177510
   8   H   :   -0.000245956    0.000057462    0.000005493
   9   H   :    0.000019093   -0.000256163    0.000052876
  10   H   :   -0.000028239    0.000052162   -0.000093313
  11   H   :    0.000056635    0.000204979    0.000162230
  12   H   :   -0.000021143    0.000065314   -0.000126663
  13   H   :    0.000097282    0.000099096   -0.000056442
  14   H   :    0.000041002   -0.000109977   -0.000124727
  15   H   :   -0.000096269   -0.000114040    0.000107283

Difference to translation invariance:
           :   -0.0001384405    0.0000084670    0.0002877862

Difference to rotation invariance:
           :    0.0001651842   -0.0002203666   -0.0002065830

Norm of the cartesian gradient     ...    0.0009740240
RMS gradient                       ...    0.0001451989
MAX gradient                       ...    0.0003542976

-------
TIMINGS
-------

Total SCF gradient time            ...        6.729 sec

One electron gradient       ....       0.051 sec  (  0.8%)
RI-J Coulomb gradient       ....       0.292 sec  (  4.3%)
COSX gradient               ....       4.684 sec  ( 69.6%)
XC gradient                 ....       1.326 sec  ( 19.7%)

Maximum memory used throughout the entire SCFGRAD-calculation: 41.5 MB
------------------------------------------------------------------------------
                         ORCA GEOMETRY RELAXATION STEP
------------------------------------------------------------------------------

Reading the OPT-File                    .... done
Getting information on internals        .... done
Copying old internal coords+grads       .... done
Making the new internal coordinates     .... (new redundants).... done
Validating the new internal coordinates .... (new redundants).... done
Calculating the B-matrix                .... done
Calculating the G,G- and P matrices     .... done
Transforming gradient to internals      .... done
Projecting the internal gradient        .... done
Number of atoms                         ....  15
Number of internal coordinates          .... 103
Current Energy                          ....  -250.779537963 Eh
Current gradient norm                   ....     0.000974024 Eh/bohr
Maximum allowed component of the step   ....  0.300
Current trust radius                    ....  0.300
Updating the Hessian (BFGS)             .... done
Forming the augmented Hessian           .... done
Diagonalizing the augmented Hessian     .... done
Last element of RFO vector              ....  0.998262884
Lowest eigenvalues of augmented Hessian:
 -0.000009298  0.000607670  0.005959006  0.019780441  0.025794003
Length of the computed step             ....  0.059019540
The final length of the internal step   ....  0.059019540
Converting the step to cartesian space:
 Initial RMS(Int)=    0.0058153681
Transforming coordinates:
 Iter   0:  RMS(Cart)=    0.0099516807 RMS(Int)=    0.0058009323
 Iter   1:  RMS(Cart)=    0.0000444688 RMS(Int)=    0.0000221432
 Iter   2:  RMS(Cart)=    0.0000003140 RMS(Int)=    0.0000001840
 Iter   3:  RMS(Cart)=    0.0000000029 RMS(Int)=    0.0000000014
done
Storing new coordinates                 .... done

                                .--------------------.
          ----------------------|Geometry convergence|-------------------------
          Item                value                   Tolerance       Converged
          ---------------------------------------------------------------------
          Energy change      -0.0000345918            0.0000050000      NO
          RMS gradient        0.0000670163            0.0001000000      YES
          MAX gradient        0.0002178214            0.0003000000      YES
          RMS step            0.0058153681            0.0020000000      NO
          MAX step            0.0159213800            0.0040000000      NO
          ........................................................
          Max(Bonds)      0.0006      Max(Angles)    0.19
          Max(Dihed)        0.91      Max(Improp)    0.00
          ---------------------------------------------------------------------

The optimization has not yet converged - more geometry cycles are needed


    ---------------------------------------------------------------------------
                         Redundant Internal Coordinates
                            (Angstroem and degrees)

        Definition                    Value    dE/dq     Step     New-Value
    ----------------------------------------------------------------------------
     1. B(C   1,C   0)                1.5565  0.000098  0.0002    1.5566   
     2. B(C   2,C   1)                1.5301 -0.000004 -0.0001    1.5300   
     3. B(C   3,C   0)                1.5567  0.000077  0.0002    1.5568   
     4. B(C   3,C   2)                1.5341  0.000082 -0.0003    1.5338   
     5. B(C   4,C   2)                1.4759 -0.000016  0.0004    1.4763   
     6. B(N   5,C   4)                1.4757  0.000151 -0.0005    1.4753   
     7. B(N   5,C   2)                1.4560  0.000106 -0.0006    1.4554   
     8. B(H   6,C   0)                1.0933 -0.000218  0.0005    1.0937   
     9. B(H   7,C   0)                1.0939  0.000112 -0.0002    1.0937   
    10. B(H   8,C   1)                1.0953  0.000044 -0.0001    1.0952   
    11. B(H   9,C   1)                1.0937 -0.000102  0.0002    1.0939   
    12. B(H  10,C   3)                1.0955  0.000027 -0.0001    1.0954   
    13. B(H  11,C   3)                1.0961 -0.000093  0.0002    1.0963   
    14. B(H  12,C   4)                1.0883 -0.000005 -0.0000    1.0883   
    15. B(H  13,C   4)                1.0898 -0.000039  0.0000    1.0899   
    16. B(H  14,N   5)                1.0174 -0.000051  0.0001    1.0176   
    17. A(C   1,C   0,H   6)          115.74 -0.000033    0.07    115.81   
    18. A(C   3,C   0,H   7)          113.11  0.000080   -0.14    112.97   
    19. A(C   1,C   0,C   3)           90.05 -0.000043    0.02     90.08   
    20. A(H   6,C   0,H   7)          108.57 -0.000074    0.10    108.67   
    21. A(C   3,C   0,H   6)          115.40 -0.000018    0.07    115.47   
    22. A(C   1,C   0,H   7)          113.18  0.000107   -0.15    113.03   
    23. A(H   8,C   1,H   9)          109.23 -0.000086    0.13    109.36   
    24. A(C   2,C   1,H   9)          114.35 -0.000016    0.04    114.39   
    25. A(C   0,C   1,H   8)          113.82  0.000131   -0.09    113.73   
    26. A(C   2,C   1,H   8)          113.46  0.000044   -0.08    113.37   
    27. A(C   0,C   1,C   2)           88.61  0.000027   -0.06     88.55   
    28. A(C   0,C   1,H   9)          116.27 -0.000072    0.00    116.28   
    29. A(C   1,C   2,N   5)          122.30 -0.000015    0.17    122.46   
    30. A(C   3,C   2,C   4)          128.65  0.000002   -0.03    128.61   
    31. A(C   1,C   2,C   4)          130.58 -0.000006   -0.03    130.55   
    32. A(C   1,C   2,C   3)           91.90 -0.000011    0.06     91.95   
    33. A(C   4,C   2,N   5)           60.44  0.000045   -0.02     60.42   
    34. A(C   3,C   2,N   5)          125.27 -0.000004    0.12    125.39   
    35. A(H  10,C   3,H  11)          108.69 -0.000111    0.19    108.87   
    36. A(C   2,C   3,H  11)          115.44  0.000023   -0.03    115.41   
    37. A(C   0,C   3,H  11)          115.89 -0.000052   -0.04    115.85   
    38. A(C   2,C   3,H  10)          113.54  0.000044   -0.07    113.48   
    39. A(C   0,C   3,H  10)          113.87  0.000125   -0.07    113.81   
    40. A(C   0,C   3,C   2)           88.45  0.000006   -0.05     88.40   
    41. A(N   5,C   4,H  13)          118.59  0.000063   -0.10    118.49   
    42. A(C   2,C   4,H  13)          117.83  0.000046   -0.06    117.78   
    43. A(N   5,C   4,H  12)          114.71  0.000042   -0.07    114.64   
    44. A(C   2,C   4,H  12)          120.18  0.000056   -0.08    120.10   
    45. A(C   2,C   4,N   5)           59.11  0.000016   -0.03     59.09   
    46. A(H  12,C   4,H  13)          114.96 -0.000129    0.19    115.14   
    47. A(C   2,N   5,C   4)           60.45 -0.000061    0.04     60.49   
    48. A(C   4,N   5,H  14)          110.53  0.000088   -0.06    110.47   
    49. A(C   2,N   5,H  14)          110.51  0.000047   -0.01    110.50   
    50. D(H   8,C   1,C   0,H   6)     10.82 -0.000056   -0.24     10.57   
    51. D(H   9,C   1,C   0,H   7)      8.78 -0.000027   -0.29      8.49   
    52. D(H   9,C   1,C   0,H   6)   -117.45  0.000010   -0.35   -117.81   
    53. D(H   9,C   1,C   0,C   3)    124.08  0.000063   -0.46    123.62   
    54. D(H   8,C   1,C   0,C   3)   -107.65 -0.000004   -0.35   -108.00   
    55. D(C   2,C   1,C   0,H   6)    125.94  0.000029   -0.37    125.57   
    56. D(C   2,C   1,C   0,C   3)      7.47  0.000082   -0.48      6.99   
    57. D(H   8,C   1,C   0,H   7)    137.05 -0.000094   -0.18    136.87   
    58. D(C   2,C   1,C   0,H   7)   -107.83 -0.000008   -0.31   -108.14   
    59. D(C   3,C   2,C   1,C   0)     -7.59 -0.000083    0.49     -7.09   
    60. D(C   3,C   2,C   1,H   9)   -125.94 -0.000013    0.50   -125.44   
    61. D(C   4,C   2,C   1,H   8)    -40.47  0.000104    0.67    -39.80   
    62. D(C   4,C   2,C   1,H   9)     85.71  0.000009    0.82     86.54   
    63. D(N   5,C   2,C   1,H   9)      8.84 -0.000039    0.74      9.58   
    64. D(N   5,C   2,C   1,H   8)   -117.35  0.000056    0.59   -116.76   
    65. D(N   5,C   2,C   1,C   0)    127.20 -0.000109    0.73    127.93   
    66. D(C   3,C   2,C   1,H   8)    107.87  0.000082    0.35    108.22   
    67. D(C   4,C   2,C   1,C   0)   -155.93 -0.000061    0.81   -155.12   
    68. D(C   0,C   3,C   2,N   5)   -125.12  0.000120   -0.77   -125.88   
    69. D(C   0,C   3,C   2,C   4)    156.90  0.000059   -0.85    156.05   
    70. D(C   0,C   3,C   2,C   1)      7.59  0.000084   -0.50      7.09   
    71. D(H  11,C   3,C   0,C   1)   -125.13 -0.000095    0.55   -124.59   
    72. D(H  11,C   3,C   0,H   6)    116.11 -0.000029    0.43    116.54   
    73. D(H  10,C   3,C   0,H   7)   -136.94  0.000110    0.19   -136.75   
    74. D(H  10,C   3,C   0,H   6)    -11.06  0.000062    0.26    -10.80   
    75. D(H  10,C   3,C   0,C   1)    107.70 -0.000004    0.37    108.07   
    76. D(C   2,C   3,C   0,H   7)    107.91  0.000036    0.29    108.21   
    77. D(C   2,C   3,C   0,H   6)   -126.21 -0.000012    0.37   -125.85   
    78. D(H  11,C   3,C   0,H   7)     -9.77  0.000019    0.36     -9.41   
    79. D(H  10,C   3,C   2,C   1)   -107.87 -0.000064   -0.39   -108.26   
    80. D(C   2,C   3,C   0,C   1)     -7.45 -0.000078    0.48     -6.97   
    81. D(H  11,C   3,C   2,N   5)     -7.03  0.000068   -0.83     -7.86   
    82. D(H  11,C   3,C   2,C   4)    -85.02  0.000008   -0.91    -85.93   
    83. D(H  11,C   3,C   2,C   1)    125.67  0.000033   -0.56    125.11   
    84. D(H  10,C   3,C   2,N   5)    119.42 -0.000029   -0.66    118.77   
    85. D(H  10,C   3,C   2,C   4)     41.44 -0.000090   -0.74     40.70   
    86. D(H  13,C   4,C   2,N   5)   -108.34 -0.000062    0.10   -108.25   
    87. D(H  13,C   4,C   2,C   1)    142.81 -0.000074   -0.13    142.68   
    88. D(H  12,C   4,C   2,N   5)    102.45  0.000033   -0.05    102.40   
    89. D(H  12,C   4,C   2,C   3)   -144.20  0.000055    0.15   -144.04   
    90. D(H  12,C   4,C   2,C   1)     -6.39  0.000020   -0.28     -6.67   
    91. D(H  13,C   4,C   2,C   3)      5.01 -0.000040    0.30      5.31   
    92. D(N   5,C   4,C   2,C   3)    113.35  0.000022    0.20    113.55   
    93. D(N   5,C   4,C   2,C   1)   -108.84 -0.000013   -0.23   -109.07   
    94. D(H  14,N   5,C   4,H  13)      4.50  0.000038   -0.06      4.44   
    95. D(H  14,N   5,C   4,H  12)    145.73 -0.000047    0.05    145.78   
    96. D(H  14,N   5,C   4,C   2)   -102.58  0.000004   -0.03   -102.60   
    97. D(C   2,N   5,C   4,H  13)    107.08  0.000034   -0.03    107.04   
    98. D(C   2,N   5,C   4,H  12)   -111.69 -0.000052    0.08   -111.62   
    99. D(H  14,N   5,C   2,C   4)    102.62  0.000065   -0.06    102.56   
   100. D(H  14,N   5,C   2,C   3)    -15.96  0.000039    0.06    -15.90   
   101. D(H  14,N   5,C   2,C   1)   -135.63  0.000080   -0.18   -135.81   
   102. D(C   4,N   5,C   2,C   3)   -118.57 -0.000026    0.11   -118.46   
   103. D(C   4,N   5,C   2,C   1)    121.75  0.000015   -0.12    121.64   
    ----------------------------------------------------------------------------

         *************************************************************
         *                GEOMETRY OPTIMIZATION CYCLE   8            *
         *************************************************************
---------------------------------
CARTESIAN COORDINATES (ANGSTROEM)
---------------------------------
  C     -1.701510    0.168410   -0.043974
  C     -0.752402   -1.039111   -0.295534
  C      0.432230   -0.131242    0.042346
  C     -0.469866    1.107785    0.109348
  C      1.849793   -0.216245   -0.360275
  N      1.437893   -0.495542    1.029022
  H     -2.383269    0.416684   -0.862388
  H     -2.281766    0.071543    0.877996
  H     -0.749687   -1.388149   -1.333608
  H     -0.870422   -1.895332    0.374993
  H     -0.330452    1.794597   -0.732467
  H     -0.417240    1.677416    1.044521
  H      2.209978   -1.083684   -0.910078
  H      2.375160    0.715408   -0.569561
  H      1.651359    0.297462    1.629858

----------------------------
CARTESIAN COORDINATES (A.U.)
----------------------------
  NO LB      ZA    FRAG     MASS         X           Y           Z
   0 C     6.0000    0    12.011   -3.215387    0.318249   -0.083099
   1 C     6.0000    0    12.011   -1.421834   -1.963635   -0.558478
   2 C     6.0000    0    12.011    0.816796   -0.248011    0.080023
   3 C     6.0000    0    12.011   -0.887917    2.093411    0.206637
   4 C     6.0000    0    12.011    3.495603   -0.408644   -0.680821
   5 N     7.0000    0    14.007    2.717224   -0.936439    1.944571
   6 H     1.0000    0     1.008   -4.503726    0.787418   -1.629677
   7 H     1.0000    0     1.008   -4.311912    0.135196    1.659172
   8 H     1.0000    0     1.008   -1.416704   -2.623222   -2.520153
   9 H     1.0000    0     1.008   -1.644859   -3.581658    0.708634
  10 H     1.0000    0     1.008   -0.624463    3.391297   -1.384163
  11 H     1.0000    0     1.008   -0.788470    3.169856    1.973859
  12 H     1.0000    0     1.008    4.176253   -2.047865   -1.719798
  13 H     1.0000    0     1.008    4.488402    1.351924   -1.076314
  14 H     1.0000    0     1.008    3.120616    0.562123    3.079985

--------------------------------
INTERNAL COORDINATES (ANGSTROEM)
--------------------------------
 C      0   0   0     0.000000000000     0.00000000     0.00000000
 C      1   0   0     1.556340234470     0.00000000     0.00000000
 C      2   1   0     1.530275038424    88.63040325     0.00000000
 C      3   2   1     1.534096983195    91.92507651   352.90383536
 C      3   2   1     1.476081472780   130.47003503   204.88101447
 N      3   2   1     1.455198576457   122.42361314   127.94533883
 H      1   2   3     1.093726244475   115.80460631   125.56622978
 H      1   2   3     1.093667523518   113.02251006   251.85848712
 H      2   1   3     1.095186002599   113.70267398   245.00169814
 H      2   1   3     1.093914934529   116.25809958   116.63757432
 H      4   3   2     1.095353274710   113.45398145   251.72787521
 H      4   3   2     1.096265662499   115.38485658   125.11455073
 H      5   3   2     1.088331586908   120.10090448   353.34241417
 H      5   3   2     1.089856659994   117.78091568   142.70066102
 H      6   3   2     1.017559476781   110.50179553   224.14667711

---------------------------
INTERNAL COORDINATES (A.U.)
---------------------------
 C      0   0   0     0.000000000000     0.00000000     0.00000000
 C      1   0   0     2.941056814351     0.00000000     0.00000000
 C      2   1   0     2.891800732197    88.63040325     0.00000000
 C      3   2   1     2.899023161113    91.92507651   352.90383536
 C      3   2   1     2.789389734908   130.47003503   204.88101447
 N      3   2   1     2.749926779977   122.42361314   127.94533883
 H      1   2   3     2.066843067540   115.80460631   125.56622978
 H      1   2   3     2.066732101013   113.02251006   251.85848712
 H      2   1   3     2.069601610616   113.70267398   245.00169814
 H      2   1   3     2.067199640066   116.25809958   116.63757432
 H      4   3   2     2.069917709096   113.45398145   251.72787521
 H      4   3   2     2.071641872144   115.38485658   125.11455073
 H      5   3   2     2.056648642151   120.10090448   353.34241417
 H      5   3   2     2.059530612618   117.78091568   142.70066102
 H      6   3   2     1.922908736092   110.50179553   224.14667711


           ************************************************************
           *        Program running with 6 parallel MPI-processes     *
           *              working on a common directory               *
           ************************************************************
------------------------------------------------------------------------------
                   ___                                                        
                  /   \      - P O W E R E D   B Y -                         
                 /     \                                                     
                 |  |  |   _    _      __       _____    __    __             
                 |  |  |  | |  | |    /  \     |  _  \  |  |  /  |          
                  \  \/   | |  | |   /    \    | | | |  |  | /  /          
                 / \  \   | |__| |  /  /\  \   | |_| |  |  |/  /          
                |  |  |   |  __  | /  /__\  \  |    /   |      \           
                |  |  |   | |  | | |   __   |  |    \   |  |\   \          
                \     /   | |  | | |  |  |  |  | |\  \  |  | \   \       
                 \___/    |_|  |_| |__|  |__|  |_| \__\ |__|  \__/        
                                                                              
                      - O R C A' S   B I G   F R I E N D -                    
                                      &                                       
                       - I N T E G R A L  F E E D E R -                       
                                                                              
 v1 FN, 2020, v2 2021                                                         
------------------------------------------------------------------------------


Reading SHARK input file file.SHARKINP.tmp ... ok
----------------------
SHARK INTEGRAL PACKAGE
----------------------

Number of atoms                             ...     15
Number of basis functions                   ...    162
Number of shells                            ...     84
Maximum angular momentum                    ...      2
Integral batch strategy                     ... SHARK/LIBINT Hybrid
RI-J (if used) integral strategy            ... SPLIT-RIJ (Revised 2003 algorithm where possible)
Printlevel                                  ...      1
Contraction scheme used                     ... SEGMENTED contraction
Coulomb Range Separation                    ... NOT USED
Exchange Range Separation                   ... Long Range
   Mu parameter                             ...  0.300000
   Scaling (regular/separated)              ...  0.167000  0.833000
Finite Nucleus Model                        ... NOT USED
Auxiliary Coulomb fitting basis             ... AVAILABLE
   # of basis functions in Aux-J            ...    393
   # of shells in Aux-J                     ...    135
   Maximum angular momentum in Aux-J        ...      4
Auxiliary J/K fitting basis                 ... NOT available
Auxiliary Correlation fitting basis         ... NOT available
Auxiliary 'external' fitting basis          ... NOT available
Integral threshold                          ...     2.500000e-11
Primitive cut-off                           ...     2.500000e-12
Primitive pair pre-selection threshold      ...     2.500000e-12

Calculating pre-screening integrals         ... done (  0.0 sec) Dimension = 84
Organizing shell pair data                  ... done (  0.0 sec)
Shell pair information
Total number of shell pairs                 ...      3570
Shell pairs after pre-screening             ...      3517
Total number of primitive shell pairs       ...     12399
Primitive shell pairs kept                  ...      9744
          la=0 lb=0:   1308 shell pairs
          la=1 lb=0:   1352 shell pairs
          la=1 lb=1:    368 shell pairs
          la=2 lb=0:    306 shell pairs
          la=2 lb=1:    162 shell pairs
          la=2 lb=2:     21 shell pairs

Calculating one electron integrals          ... done (  0.0 sec)
Calculating RI/J V-Matrix + Cholesky decomp.... done (  0.0 sec)
Calculating Nuclear repulsion               ... done (  0.0 sec) ENN=    239.286123276623 Eh

SHARK setup successfully completed in   0.3 seconds

Maximum memory used throughout the entire GTOINT-calculation: 13.0 MB


           ************************************************************
           *        Program running with 6 parallel MPI-processes     *
           *              working on a common directory               *
           ************************************************************

Diagonalization of the overlap matrix:
Smallest eigenvalue                        ... 1.129e-05
Time for diagonalization                   ...    0.011 sec
Threshold for overlap eigenvalues          ... 1.000e-08
Number of eigenvalues below threshold      ... 0
Time for construction of square roots      ...    0.005 sec
Total time needed                          ...    0.016 sec

-------------------
DFT GRID GENERATION
-------------------

General Integration Accuracy     IntAcc      ... 4.388
Radial Grid Type                 RadialGrid  ... OptM3 with GC (2021)
Angular Grid (max. ang.)         AngularGrid ... 4 (Lebedev-302)
Angular grid pruning method      GridPruning ... 4 (adaptive)
Weight generation scheme         WeightScheme... Becke
Basis function cutoff            BFCut       ... 1.0000e-11
Integration weight cutoff        WCut        ... 1.0000e-14
Angular grids for H and He will be reduced by one unit
Partially contracted basis set               ... off
Rotationally invariant grid construction     ... off

Total number of grid points                  ...    68310
Total number of batches                      ...     1075
Average number of points per batch           ...       63
Average number of grid points per atom       ...     4554
Time for grid setup =    0.417 sec

--------------------
COSX GRID GENERATION
--------------------

GRIDX 1
-------
General Integration Accuracy     IntAcc      ... 3.816
Radial Grid Type                 RadialGrid  ... OptM3 with GC (2021)
Angular Grid (max. ang.)         AngularGrid ... 1 (Lebedev-50)
Angular grid pruning method      GridPruning ... 4 (adaptive)
Weight generation scheme         WeightScheme... Becke
Basis function cutoff            BFCut       ... 1.0000e-11
Integration weight cutoff        WCut        ... 1.0000e-14
Angular grids for H and He will be reduced by one unit
Partially contracted basis set               ... on
Rotationally invariant grid construction     ... off

Total number of grid points                  ...     8574
Total number of batches                      ...      141
Average number of points per batch           ...       60
Average number of grid points per atom       ...      572
UseSFitting                                  ... on

GRIDX 2
-------
General Integration Accuracy     IntAcc      ... 4.020
Radial Grid Type                 RadialGrid  ... OptM3 with GC (2021)
Angular Grid (max. ang.)         AngularGrid ... 2 (Lebedev-110)
Angular grid pruning method      GridPruning ... 4 (adaptive)
Weight generation scheme         WeightScheme... Becke
Basis function cutoff            BFCut       ... 1.0000e-11
Integration weight cutoff        WCut        ... 1.0000e-14
Angular grids for H and He will be reduced by one unit
Partially contracted basis set               ... on
Rotationally invariant grid construction     ... off

Total number of grid points                  ...    20219
Total number of batches                      ...      325
Average number of points per batch           ...       62
Average number of grid points per atom       ...     1348
UseSFitting                                  ... on

GRIDX 3
-------
General Integration Accuracy     IntAcc      ... 4.338
Radial Grid Type                 RadialGrid  ... OptM3 with GC (2021)
Angular Grid (max. ang.)         AngularGrid ... 3 (Lebedev-194)
Angular grid pruning method      GridPruning ... 4 (adaptive)
Weight generation scheme         WeightScheme... Becke
Basis function cutoff            BFCut       ... 1.0000e-11
Integration weight cutoff        WCut        ... 1.0000e-14
Angular grids for H and He will be reduced by one unit
Partially contracted basis set               ... on
Rotationally invariant grid construction     ... off

Total number of grid points                  ...    45356
Total number of batches                      ...      714
Average number of points per batch           ...       63
Average number of grid points per atom       ...     3024
UseSFitting                                  ... on

Time for X-Grid setup             =    0.383 sec

--------------
SCF ITERATIONS
--------------
ITER       Energy         Delta-E        Max-DP      RMS-DP      [F,P]     Damp
               ***  Starting incremental Fock matrix formation  ***
                      *** Initiating the SOSCF procedure ***
                      *** Re-Reading the Fockian *** 
                      *** Removing any level shift *** 
ITER      Energy       Delta-E        Grad      Rot      Max-DP    RMS-DP
  0   -250.75805408 -250.7580540810  0.001946  0.001946  0.044615  0.000462
               *** Restarting incremental Fock matrix formation ***
  1   -250.75812867  -0.0000745842  0.000345  0.000369  0.037606  0.000337
  2   -250.75814103  -0.0000123672  0.000099  0.000174  0.013456  0.000119
  3   -250.75814222  -0.0000011837  0.000018  0.000029  0.000851  0.000014
  4   -250.75814223  -0.0000000107  0.000015  0.000013  0.002042  0.000022
                  ***Gradient check signals convergence***
              ***Rediagonalizing the Fockian in SOSCF/NRSCF***

               *****************************************************
               *                     SUCCESS                       *
               *           SCF CONVERGED AFTER   5 CYCLES          *
               *****************************************************

Old exchange energy                            =    -11.944506198 Eh
New exchange energy                            =    -11.944502178 Eh
Exchange energy change after final integration =      0.000004020 Eh
Total energy after final integration           =   -250.758138222 Eh
Final COS-X integration done in                =     4.171 sec
Total Energy       :         -250.75813822 Eh           -6823.47584 eV
  Last Energy change         ...   -1.5166e-08  Tolerance :   1.0000e-08
  Last MAX-Density change    ...    2.2204e-15  Tolerance :   1.0000e-07
             **** THE GBW FILE WAS UPDATED (file.gbw) ****
             **** DENSITY file.scfp WAS UPDATED ****
             **** ENERGY FILE WAS UPDATED (file.en.tmp) ****
             **** THE GBW FILE WAS UPDATED (file.gbw) ****
             **** DENSITY file.scfp WAS UPDATED ****
Total SCF time: 0 days 0 hours 0 min 17 sec 

Maximum memory used throughout the entire SCF-calculation: 53.9 MB


-------------------------------------------------------------------------------
                          DFT DISPERSION CORRECTION                            
                                                                               
                              DFTD3 V3.1  Rev 1                                
                          USING Becke-Johnson damping                          
-------------------------------------------------------------------------------
-------------------------   ----------------
Dispersion correction           -0.021402534
-------------------------   ----------------


-------------------------   --------------------
FINAL SINGLE POINT ENERGY      -250.779540755696
-------------------------   --------------------


           ************************************************************
           *        Program running with 6 parallel MPI-processes     *
           *              working on a common directory               *
           ************************************************************
------------------------------------------------------------------------------
                         ORCA SCF GRADIENT CALCULATION
------------------------------------------------------------------------------

 ... reading COSX grid (gridx3)
Gradient of the Kohn-Sham DFT energy:
Kohn-Sham wavefunction type      ... RKS
Hartree-Fock exchange scaling    ...    0.167
Number of operators              ...    1
Number of atoms                  ...   15
Basis set dimensions             ...  162
Integral neglect threshold       ... 2.5e-11
Integral primitive cutoff        ... 2.5e-12
SHARK Integral package           ... ON

Nuc. rep. gradient       (SHARK) ... done (  0.0 sec)
HCore & Overlap gradient (SHARK) ... done (  0.1 sec)
RI-J gradient            (SHARK) ... done (  0.3 sec)
COSX-gradient                    ... done (  4.8 sec)
Exchange-correlation gradient    ... done
Dispersion correction            ... done

------------------
CARTESIAN GRADIENT
------------------

   1   C   :   -0.000045046    0.000082278   -0.000312955
   2   C   :   -0.000100840    0.000024941    0.000238247
   3   C   :    0.000452779   -0.000106200    0.000029213
   4   C   :   -0.000096858   -0.000058301    0.000237276
   5   C   :   -0.000021865    0.000029839   -0.000110804
   6   N   :   -0.000167542    0.000046048   -0.000097396
   7   H   :   -0.000144324    0.000054742   -0.000094652
   8   H   :    0.000193416   -0.000031365    0.000031297
   9   H   :   -0.000012499    0.000156310    0.000002135
  10   H   :   -0.000025106   -0.000033296    0.000098735
  11   H   :   -0.000026045   -0.000151501   -0.000060735
  12   H   :   -0.000001188   -0.000007072    0.000127695
  13   H   :   -0.000063749   -0.000060116    0.000037930
  14   H   :   -0.000033559    0.000064557    0.000068264
  15   H   :   -0.000026601    0.000014050    0.000086646

Difference to translation invariance:
           :   -0.0001190295    0.0000249146    0.0002808969

Difference to rotation invariance:
           :    0.0001490510   -0.0001943495   -0.0002486162

Norm of the cartesian gradient     ...    0.0008326072
RMS gradient                       ...    0.0001241177
MAX gradient                       ...    0.0004527789

-------
TIMINGS
-------

Total SCF gradient time            ...        6.803 sec

One electron gradient       ....       0.051 sec  (  0.7%)
RI-J Coulomb gradient       ....       0.291 sec  (  4.3%)
COSX gradient               ....       4.769 sec  ( 70.1%)
XC gradient                 ....       1.310 sec  ( 19.3%)

Maximum memory used throughout the entire SCFGRAD-calculation: 41.5 MB
------------------------------------------------------------------------------
                         ORCA GEOMETRY RELAXATION STEP
------------------------------------------------------------------------------

Reading the OPT-File                    .... done
Getting information on internals        .... done
Copying old internal coords+grads       .... done
Making the new internal coordinates     .... (new redundants).... done
Validating the new internal coordinates .... (new redundants).... done
Calculating the B-matrix                .... done
Calculating the G,G- and P matrices     .... done
Transforming gradient to internals      .... done
Projecting the internal gradient        .... done
Number of atoms                         ....  15
Number of internal coordinates          .... 103
Current Energy                          ....  -250.779540756 Eh
Current gradient norm                   ....     0.000832607 Eh/bohr
Maximum allowed component of the step   ....  0.300
Current trust radius                    ....  0.300
Updating the Hessian (BFGS)             .... done
Forming the augmented Hessian           .... done
Diagonalizing the augmented Hessian     .... done
Last element of RFO vector              ....  0.999383917
Lowest eigenvalues of augmented Hessian:
 -0.000003455  0.000741078  0.006937761  0.019600216  0.025255318
Length of the computed step             ....  0.035118451
The final length of the internal step   ....  0.035118451
Converting the step to cartesian space:
 Initial RMS(Int)=    0.0034603238
Transforming coordinates:
 Iter   0:  RMS(Cart)=    0.0059185685 RMS(Int)=    0.0034593573
 Iter   1:  RMS(Cart)=    0.0000152635 RMS(Int)=    0.0000075802
 Iter   2:  RMS(Cart)=    0.0000000627 RMS(Int)=    0.0000000365
done
Storing new coordinates                 .... done

                                .--------------------.
          ----------------------|Geometry convergence|-------------------------
          Item                value                   Tolerance       Converged
          ---------------------------------------------------------------------
          Energy change      -0.0000027925            0.0000050000      YES
          RMS gradient        0.0000534533            0.0001000000      YES
          MAX gradient        0.0001784207            0.0003000000      YES
          RMS step            0.0034603238            0.0020000000      NO
          MAX step            0.0085409863            0.0040000000      NO
          ........................................................
          Max(Bonds)      0.0005      Max(Angles)    0.08
          Max(Dihed)        0.49      Max(Improp)    0.00
          ---------------------------------------------------------------------

       The energies and gradients are converged
       and the convergence on bond distances, angles, dihedrals and impropers
       is acceptable.
       Convergence will therefore be signaled now


                    ***********************HURRAY********************
                    ***        THE OPTIMIZATION HAS CONVERGED     ***
                    *************************************************


    ---------------------------------------------------------------------------
                         Redundant Internal Coordinates

                          --- Optimized Parameters ---  
                            (Angstroem and degrees)

        Definition                    OldVal   dE/dq     Step     FinalVal
    ----------------------------------------------------------------------------
     1. B(C   1,C   0)                1.5563 -0.000061  0.0001    1.5564   
     2. B(C   2,C   1)                1.5303  0.000006 -0.0001    1.5301   
     3. B(C   3,C   0)                1.5566 -0.000073  0.0001    1.5567   
     4. B(C   3,C   2)                1.5341 -0.000035 -0.0001    1.5340   
     5. B(C   4,C   2)                1.4761 -0.000080  0.0001    1.4762   
     6. B(N   5,C   4)                1.4757 -0.000041 -0.0001    1.4756   
     7. B(N   5,C   2)                1.4552 -0.000129  0.0005    1.4557   
     8. B(H   6,C   0)                1.0937  0.000178 -0.0002    1.0935   
     9. B(H   7,C   0)                1.0937 -0.000089  0.0001    1.0938   
    10. B(H   8,C   1)                1.0952 -0.000037  0.0001    1.0952   
    11. B(H   9,C   1)                1.0939  0.000083 -0.0001    1.0938   
    12. B(H  10,C   3)                1.0954 -0.000037  0.0001    1.0954   
    13. B(H  11,C   3)                1.0963  0.000086 -0.0001    1.0962   
    14. B(H  12,C   4)                1.0883  0.000020 -0.0000    1.0883   
    15. B(H  13,C   4)                1.0899  0.000036 -0.0000    1.0898   
    16. B(H  14,N   5)                1.0176  0.000051 -0.0000    1.0175   
    17. A(C   1,C   0,H   6)          115.80  0.000061   -0.03    115.77   
    18. A(C   3,C   0,H   7)          112.97 -0.000065    0.06    113.03   
    19. A(C   1,C   0,C   3)           90.09 -0.000042    0.00     90.09   
    20. A(H   6,C   0,H   7)          108.67  0.000037   -0.04    108.63   
    21. A(C   3,C   0,H   6)          115.46  0.000059   -0.03    115.43   
    22. A(C   1,C   0,H   7)          113.02 -0.000067    0.06    113.08   
    23. A(H   8,C   1,H   9)          109.38  0.000070   -0.04    109.34   
    24. A(C   2,C   1,H   9)          114.36 -0.000012    0.01    114.37   
    25. A(C   0,C   1,H   8)          113.70 -0.000102    0.02    113.72   
    26. A(C   2,C   1,H   8)          113.36 -0.000052    0.03    113.38   
    27. A(C   0,C   1,C   2)           88.63  0.000062   -0.03     88.60   
    28. A(C   0,C   1,H   9)          116.26  0.000020    0.02    116.28   
    29. A(C   1,C   2,N   5)          122.42  0.000015   -0.08    122.34   
    30. A(C   3,C   2,C   4)          128.55  0.000026    0.06    128.60   
    31. A(C   1,C   2,C   4)          130.47  0.000050    0.01    130.48   
    32. A(C   1,C   2,C   3)           91.93 -0.000080    0.02     91.94   
    33. A(C   4,C   2,N   5)           60.45  0.000027   -0.02     60.43   
    34. A(C   3,C   2,N   5)          125.38  0.000004   -0.06    125.32   
    35. A(H  10,C   3,H  11)          108.89  0.000087   -0.06    108.82   
    36. A(C   2,C   3,H  11)          115.38 -0.000025    0.02    115.41   
    37. A(C   0,C   3,H  11)          115.82  0.000015    0.02    115.85   
    38. A(C   2,C   3,H  10)          113.45 -0.000069    0.04    113.49   
    39. A(C   0,C   3,H  10)          113.79 -0.000104    0.03    113.82   
    40. A(C   0,C   3,C   2)           88.49  0.000080   -0.03     88.45   
    41. A(N   5,C   4,H  13)          118.50 -0.000016    0.02    118.52   
    42. A(C   2,C   4,H  13)          117.78 -0.000020    0.02    117.80   
    43. A(N   5,C   4,H  12)          114.65 -0.000010    0.02    114.68   
    44. A(C   2,C   4,H  12)          120.10 -0.000029    0.02    120.13   
    45. A(C   2,C   4,N   5)           59.07 -0.000028    0.02     59.10   
    46. A(H  12,C   4,H  13)          115.14  0.000056   -0.06    115.08   
    47. A(C   2,N   5,C   4)           60.47  0.000002   -0.00     60.47   
    48. A(C   4,N   5,H  14)          110.48  0.000016   -0.03    110.45   
    49. A(C   2,N   5,H  14)          110.50  0.000009   -0.01    110.49   
    50. D(H   8,C   1,C   0,H   6)     10.57  0.000028    0.22     10.79   
    51. D(H   9,C   1,C   0,H   7)      8.50  0.000051    0.21      8.70   
    52. D(H   9,C   1,C   0,H   6)   -117.80  0.000007    0.24   -117.56   
    53. D(H   9,C   1,C   0,C   3)    123.63 -0.000054    0.28    123.91   
    54. D(H   8,C   1,C   0,C   3)   -108.01 -0.000032    0.26   -107.75   
    55. D(C   2,C   1,C   0,H   6)    125.57 -0.000018    0.24    125.81   
    56. D(C   2,C   1,C   0,C   3)      6.99 -0.000078    0.28      7.27   
    57. D(H   8,C   1,C   0,H   7)    136.86  0.000073    0.19    137.05   
    58. D(C   2,C   1,C   0,H   7)   -108.14  0.000027    0.21   -107.93   
    59. D(C   3,C   2,C   1,C   0)     -7.10  0.000081   -0.29     -7.39   
    60. D(C   3,C   2,C   1,H   9)   -125.45  0.000030   -0.30   -125.76   
    61. D(C   4,C   2,C   1,H   8)    -39.80  0.000000   -0.46    -40.26   
    62. D(C   4,C   2,C   1,H   9)     86.52  0.000042   -0.49     86.03   
    63. D(N   5,C   2,C   1,H   9)      9.59 -0.000029   -0.42      9.17   
    64. D(N   5,C   2,C   1,H   8)   -116.73 -0.000071   -0.39   -117.12   
    65. D(N   5,C   2,C   1,C   0)    127.95  0.000022   -0.40    127.54   
    66. D(C   3,C   2,C   1,H   8)    108.22 -0.000011   -0.28    107.95   
    67. D(C   4,C   2,C   1,C   0)   -155.12  0.000093   -0.48   -155.60   
    68. D(C   0,C   3,C   2,N   5)   -125.89 -0.000025    0.42   -125.47   
    69. D(C   0,C   3,C   2,C   4)    156.09 -0.000079    0.47    156.56   
    70. D(C   0,C   3,C   2,C   1)      7.10 -0.000081    0.29      7.39   
    71. D(H  11,C   3,C   0,C   1)   -124.59  0.000060   -0.30   -124.89   
    72. D(H  11,C   3,C   0,H   6)    116.53 -0.000002   -0.25    116.28   
    73. D(H  10,C   3,C   0,H   7)   -136.74 -0.000088   -0.17   -136.91   
    74. D(H  10,C   3,C   0,H   6)    -10.79 -0.000042   -0.20    -11.00   
    75. D(H  10,C   3,C   0,C   1)    108.08  0.000019   -0.25    107.83   
    76. D(C   2,C   3,C   0,H   7)    108.21 -0.000031   -0.20    108.00   
    77. D(C   2,C   3,C   0,H   6)   -125.85  0.000015   -0.24   -126.09   
    78. D(H  11,C   3,C   0,H   7)     -9.41 -0.000048   -0.22     -9.63   
    79. D(H  10,C   3,C   2,C   1)   -108.27  0.000009    0.27   -108.00   
    80. D(C   2,C   3,C   0,C   1)     -6.97  0.000076   -0.28     -7.26   
    81. D(H  11,C   3,C   2,N   5)     -7.87  0.000028    0.44     -7.43   
    82. D(H  11,C   3,C   2,C   4)    -85.89 -0.000026    0.48    -85.41   
    83. D(H  11,C   3,C   2,C   1)    125.11 -0.000028    0.30    125.42   
    84. D(H  10,C   3,C   2,N   5)    118.74  0.000065    0.40    119.15   
    85. D(H  10,C   3,C   2,C   4)     40.72  0.000012    0.45     41.17   
    86. D(H  13,C   4,C   2,N   5)   -108.24  0.000020   -0.02   -108.26   
    87. D(H  13,C   4,C   2,C   1)    142.70 -0.000004    0.10    142.80   
    88. D(H  12,C   4,C   2,N   5)    102.40 -0.000012    0.03    102.43   
    89. D(H  12,C   4,C   2,C   3)   -144.07  0.000002   -0.09   -144.15   
    90. D(H  12,C   4,C   2,C   1)     -6.66 -0.000036    0.15     -6.50   
    91. D(H  13,C   4,C   2,C   3)      5.29  0.000034   -0.14      5.15   
    92. D(N   5,C   4,C   2,C   3)    113.53  0.000014   -0.11    113.42   
    93. D(N   5,C   4,C   2,C   1)   -109.06 -0.000024    0.12   -108.93   
    94. D(H  14,N   5,C   4,H  13)      4.44 -0.000032    0.03      4.46   
    95. D(H  14,N   5,C   4,H  12)    145.79  0.000033   -0.02    145.77   
    96. D(H  14,N   5,C   4,C   2)   -102.60 -0.000003    0.00   -102.60   
    97. D(C   2,N   5,C   4,H  13)    107.04 -0.000028    0.03    107.06   
    98. D(C   2,N   5,C   4,H  12)   -111.61  0.000037   -0.02   -111.64   
    99. D(H  14,N   5,C   2,C   4)    102.56  0.000015   -0.03    102.53   
   100. D(H  14,N   5,C   2,C   3)    -15.86 -0.000030   -0.11    -15.97   
   101. D(H  14,N   5,C   2,C   1)   -135.85  0.000082    0.01   -135.84   
   102. D(C   4,N   5,C   2,C   3)   -118.42 -0.000045   -0.08   -118.50   
   103. D(C   4,N   5,C   2,C   1)    121.59  0.000067    0.04    121.62   
    ----------------------------------------------------------------------------
                 *******************************************************
                 *** FINAL ENERGY EVALUATION AT THE STATIONARY POINT ***
                 ***               (AFTER    8 CYCLES)               ***
                 *******************************************************
---------------------------------
CARTESIAN COORDINATES (ANGSTROEM)
---------------------------------
  C     -1.701350    0.167755   -0.040322
  C     -0.752229   -1.038484   -0.298657
  C      0.431946   -0.130658    0.040183
  C     -0.469780    1.108538    0.106248
  C      1.850890   -0.217228   -0.357706
  N      1.434765   -0.495461    1.030354
  H     -2.387502    0.415818   -0.854842
  H     -2.277412    0.069856    0.884300
  H     -0.751607   -1.384127   -1.337935
  H     -0.868005   -1.897428    0.368582
  H     -0.333415    1.793434   -0.737690
  H     -0.414231    1.681450    1.039131
  H      2.212408   -1.084911   -0.906241
  H      2.378034    0.713565   -0.566201
  H      1.647286    0.297881    1.630996

----------------------------
CARTESIAN COORDINATES (A.U.)
----------------------------
  NO LB      ZA    FRAG     MASS         X           Y           Z
   0 C     6.0000    0    12.011   -3.215086    0.317011   -0.076198
   1 C     6.0000    0    12.011   -1.421506   -1.962451   -0.564380
   2 C     6.0000    0    12.011    0.816261   -0.246907    0.075934
   3 C     6.0000    0    12.011   -0.887755    2.094833    0.200780
   4 C     6.0000    0    12.011    3.497675   -0.410502   -0.675967
   5 N     7.0000    0    14.007    2.711313   -0.936285    1.947087
   6 H     1.0000    0     1.008   -4.511725    0.785782   -1.615417
   7 H     1.0000    0     1.008   -4.303684    0.132010    1.671085
   8 H     1.0000    0     1.008   -1.420332   -2.615621   -2.528330
   9 H     1.0000    0     1.008   -1.640291   -3.585619    0.696519
  10 H     1.0000    0     1.008   -0.630063    3.389099   -1.394032
  11 H     1.0000    0     1.008   -0.782782    3.177480    1.963674
  12 H     1.0000    0     1.008    4.180846   -2.050184   -1.712547
  13 H     1.0000    0     1.008    4.493833    1.348442   -1.069965
  14 H     1.0000    0     1.008    3.112919    0.562913    3.082135

--------------------------------
INTERNAL COORDINATES (ANGSTROEM)
--------------------------------
 C      0   0   0     0.000000000000     0.00000000     0.00000000
 C      1   0   0     1.556464634407     0.00000000     0.00000000
 C      2   1   0     1.530108490602    88.58850943     0.00000000
 C      3   2   1     1.533975345053    91.94246718   352.61375816
 C      3   2   1     1.476214816369   130.49709771   204.39872390
 N      3   2   1     1.455735348394   122.34900647   127.53745303
 H      1   2   3     1.093518446380   115.77280192   125.80537725
 H      1   2   3     1.093781138245   113.08531127   252.06712751
 H      2   1   3     1.095247341722   113.72912646   244.98294833
 H      2   1   3     1.093799042430   116.28213625   116.63491578
 H      4   3   2     1.095404040152   113.49903689   252.00309128
 H      4   3   2     1.096168150824   115.40903198   125.42205204
 H      5   3   2     1.088328662545   120.12536671   353.49579890
 H      5   3   2     1.089828579326   117.80135081   142.80251392
 H      6   3   2     1.017510123815   110.48796156   224.16466737

---------------------------
INTERNAL COORDINATES (A.U.)
---------------------------
 C      0   0   0     0.000000000000     0.00000000     0.00000000
 C      1   0   0     2.941291896163     0.00000000     0.00000000
 C      2   1   0     2.891486002425    88.58850943     0.00000000
 C      3   2   1     2.898793298337    91.94246718   352.61375816
 C      3   2   1     2.789641717774   130.49709771   204.39872390
 N      3   2   1     2.750941131933   122.34900647   127.53745303
 H      1   2   3     2.066450386050   115.77280192   125.80537725
 H      1   2   3     2.066946801731   113.08531127   252.06712751
 H      2   1   3     2.069717524760   113.72912646   244.98294833
 H      2   1   3     2.066980635739   116.28213625   116.63491578
 H      4   3   2     2.070013641878   113.49903689   252.00309128
 H      4   3   2     2.071457601784   115.40903198   125.42205204
 H      5   3   2     2.056643115906   120.12536671   353.49579890
 H      5   3   2     2.059477547847   117.80135081   142.80251392
 H      6   3   2     1.922815472503   110.48796156   224.16466737

---------------------
BASIS SET INFORMATION
---------------------
There are 3 groups of distinct atoms

 Group   1 Type C   : 11s5p1d contracted to 4s3p1d pattern {6311/311/1}
 Group   2 Type N   : 11s5p1d contracted to 4s3p1d pattern {6311/311/1}
 Group   3 Type H   : 5s1p contracted to 3s1p pattern {311/1}

Atom   0C    basis set group =>   1
Atom   1C    basis set group =>   1
Atom   2C    basis set group =>   1
Atom   3C    basis set group =>   1
Atom   4C    basis set group =>   1
Atom   5N    basis set group =>   2
Atom   6H    basis set group =>   3
Atom   7H    basis set group =>   3
Atom   8H    basis set group =>   3
Atom   9H    basis set group =>   3
Atom  10H    basis set group =>   3
Atom  11H    basis set group =>   3
Atom  12H    basis set group =>   3
Atom  13H    basis set group =>   3
Atom  14H    basis set group =>   3
---------------------------------
AUXILIARY/J BASIS SET INFORMATION
---------------------------------
There are 3 groups of distinct atoms

 Group   1 Type C   : 12s5p4d2f1g contracted to 6s4p3d1f1g pattern {711111/2111/211/2/1}
 Group   2 Type N   : 12s5p4d2f1g contracted to 6s4p3d1f1g pattern {711111/2111/211/2/1}
 Group   3 Type H   : 5s2p1d contracted to 3s1p1d pattern {311/2/1}

Atom   0C    basis set group =>   1
Atom   1C    basis set group =>   1
Atom   2C    basis set group =>   1
Atom   3C    basis set group =>   1
Atom   4C    basis set group =>   1
Atom   5N    basis set group =>   2
Atom   6H    basis set group =>   3
Atom   7H    basis set group =>   3
Atom   8H    basis set group =>   3
Atom   9H    basis set group =>   3
Atom  10H    basis set group =>   3
Atom  11H    basis set group =>   3
Atom  12H    basis set group =>   3
Atom  13H    basis set group =>   3
Atom  14H    basis set group =>   3


           ************************************************************
           *        Program running with 6 parallel MPI-processes     *
           *              working on a common directory               *
           ************************************************************
------------------------------------------------------------------------------
                           ORCA GTO INTEGRAL CALCULATION
                           -- RI-GTO INTEGRALS CHOSEN --
------------------------------------------------------------------------------
------------------------------------------------------------------------------
                   ___                                                        
                  /   \      - P O W E R E D   B Y -                         
                 /     \                                                     
                 |  |  |   _    _      __       _____    __    __             
                 |  |  |  | |  | |    /  \     |  _  \  |  |  /  |          
                  \  \/   | |  | |   /    \    | | | |  |  | /  /          
                 / \  \   | |__| |  /  /\  \   | |_| |  |  |/  /          
                |  |  |   |  __  | /  /__\  \  |    /   |      \           
                |  |  |   | |  | | |   __   |  |    \   |  |\   \          
                \     /   | |  | | |  |  |  |  | |\  \  |  | \   \       
                 \___/    |_|  |_| |__|  |__|  |_| \__\ |__|  \__/        
                                                                              
                      - O R C A' S   B I G   F R I E N D -                    
                                      &                                       
                       - I N T E G R A L  F E E D E R -                       
                                                                              
 v1 FN, 2020, v2 2021                                                         
------------------------------------------------------------------------------


Reading SHARK input file file.SHARKINP.tmp ... ok
----------------------
SHARK INTEGRAL PACKAGE
----------------------

Number of atoms                             ...     15
Number of basis functions                   ...    162
Number of shells                            ...     84
Maximum angular momentum                    ...      2
Integral batch strategy                     ... SHARK/LIBINT Hybrid
RI-J (if used) integral strategy            ... SPLIT-RIJ (Revised 2003 algorithm where possible)
Printlevel                                  ...      1
Contraction scheme used                     ... SEGMENTED contraction
Coulomb Range Separation                    ... NOT USED
Exchange Range Separation                   ... Long Range
   Mu parameter                             ...  0.300000
   Scaling (regular/separated)              ...  0.167000  0.833000
Finite Nucleus Model                        ... NOT USED
Auxiliary Coulomb fitting basis             ... AVAILABLE
   # of basis functions in Aux-J            ...    393
   # of shells in Aux-J                     ...    135
   Maximum angular momentum in Aux-J        ...      4
Auxiliary J/K fitting basis                 ... NOT available
Auxiliary Correlation fitting basis         ... NOT available
Auxiliary 'external' fitting basis          ... NOT available
Integral threshold                          ...     2.500000e-11
Primitive cut-off                           ...     2.500000e-12
Primitive pair pre-selection threshold      ...     2.500000e-12

Calculating pre-screening integrals         ... done (  0.0 sec) Dimension = 84
Organizing shell pair data                  ... done (  0.0 sec)
Shell pair information
Total number of shell pairs                 ...      3570
Shell pairs after pre-screening             ...      3517
Total number of primitive shell pairs       ...     12399
Primitive shell pairs kept                  ...      9745
          la=0 lb=0:   1308 shell pairs
          la=1 lb=0:   1352 shell pairs
          la=1 lb=1:    368 shell pairs
          la=2 lb=0:    306 shell pairs
          la=2 lb=1:    162 shell pairs
          la=2 lb=2:     21 shell pairs

Calculating one electron integrals          ... done (  0.0 sec)
Calculating RI/J V-Matrix + Cholesky decomp.... done (  0.0 sec)
Calculating Nuclear repulsion               ... done (  0.0 sec) ENN=    239.289530176222 Eh

SHARK setup successfully completed in   0.2 seconds

Maximum memory used throughout the entire GTOINT-calculation: 13.0 MB


           ************************************************************
           *        Program running with 6 parallel MPI-processes     *
           *              working on a common directory               *
           ************************************************************
-------------------------------------------------------------------------------
                                 ORCA SCF
-------------------------------------------------------------------------------

------------
SCF SETTINGS
------------
Hamiltonian:
 Density Functional     Method          .... DFT(GTOs)
 Exchange Functional    Exchange        .... WB97X-V
 Correlation Functional Correlation     .... WB97X-V
 Gradients option       PostSCFGGA      .... off
 Hybrid DFT is turned on
   Fraction HF Exchange ScalHFX         ....  0.167000
   Scaling of DF-GGA-X  ScalDFX         ....  0.000000
   Scaling of DF-GGA-C  ScalDFC         ....  1.000000
   Scaling of DF-LDA-C  ScalLDAC        ....  1.000000
   Perturbative correction              ....  0.000000
   Density functional embedding theory  .... OFF
 Long-range corrected/Screened/Range-Separated Hybrid DFT is turned on
   Amount of maximum screened exact exchange              ....  0.833000
   Range separation parameter mu (erf(mu*r12)/r12)        ....  0.300000
 RI-approximation to the Coulomb term is turned on
   Number of AuxJ basis functions       .... 393
   RIJ-COSX (HFX calculated with COS-X)).... on


General Settings:
 Integral files         IntName         .... file
 Hartree-Fock type      HFTyp           .... RHF
 Total Charge           Charge          ....    0
 Multiplicity           Mult            ....    1
 Number of Electrons    NEL             ....   46
 Basis Dimension        Dim             ....  162
 Nuclear Repulsion      ENuc            ....    239.2895301762 Eh

Convergence Acceleration:
 DIIS                   CNVDIIS         .... on
   Start iteration      DIISMaxIt       ....    12
   Startup error        DIISStart       ....  0.200000
   # of expansion vecs  DIISMaxEq       ....     5
   Bias factor          DIISBfac        ....   1.050
   Max. coefficient     DIISMaxC        ....  10.000
 Trust-Rad. Augm. Hess. CNVTRAH         .... auto
   Auto Start mean grad. ratio tolernc. ....  1.125000
   Auto Start start iteration           ....     1
   Auto Start num. interpolation iter.  ....    10
   Max. Number of Micro iterations      ....    16
   Max. Number of Macro iterations      .... Maxiter - #DIIS iter
   Number of Davidson start vectors     ....     2
   Converg. threshold I  (grad. norm)   ....   1.000e-05
   Converg. threshold II (energy diff.) ....   1.000e-08
   Grad. Scal. Fac. for Micro threshold ....   0.100
   Minimum threshold for Micro iter.    ....   0.010
   NR start threshold (gradient norm)   ....   0.001
   Initial trust radius                 ....   0.400
   Minimum AH scaling param. (alpha)    ....   1.000
   Maximum AH scaling param. (alpha)    .... 1000.000
   Orbital update algorithm             .... Taylor
   White noise on init. David. guess    .... on
   Maximum white noise                  ....   0.010
   Quad. conv. algorithm                .... NR
 SOSCF                  CNVSOSCF        .... on
   Start iteration      SOSCFMaxIt      ....   150
   Startup grad/error   SOSCFStart      ....  0.003300
 Level Shifting         CNVShift        .... on
   Level shift para.    LevelShift      ....    0.2500
   Turn off err/grad.   ShiftErr        ....    0.0010
 Zerner damping         CNVZerner       .... off
 Static damping         CNVDamp         .... on
   Fraction old density DampFac         ....    0.7000
   Max. Damping (<1)    DampMax         ....    0.9800
   Min. Damping (>=0)   DampMin         ....    0.0000
   Turn off err/grad.   DampErr         ....    0.1000
 Fernandez-Rico         CNVRico         .... off

SCF Procedure:
 Maximum # iterations   MaxIter         ....   125
 SCF integral mode      SCFMode         .... Direct
   Integral package                     .... SHARK and LIBINT hybrid scheme
 Reset frequency        DirectResetFreq ....    20
 Integral Threshold     Thresh          ....  2.500e-11 Eh
 Primitive CutOff       TCut            ....  2.500e-12 Eh

Convergence Tolerance:
 Convergence Check Mode ConvCheckMode   .... Total+1el-Energy
 Convergence forced     ConvForced      .... 0
 Energy Change          TolE            ....  1.000e-08 Eh
 1-El. energy change                    ....  1.000e-05 Eh
 Orbital Gradient       TolG            ....  1.000e-05
 Orbital Rotation angle TolX            ....  1.000e-05
 DIIS Error             TolErr          ....  5.000e-07


Diagonalization of the overlap matrix:
Smallest eigenvalue                        ... 1.137e-05
Time for diagonalization                   ...    0.007 sec
Threshold for overlap eigenvalues          ... 1.000e-08
Number of eigenvalues below threshold      ... 0
Time for construction of square roots      ...    0.005 sec
Total time needed                          ...    0.012 sec

---------------------
INITIAL GUESS: MOREAD
---------------------
Guess MOs are being read from file: file.gbw
Input Geometry matches current geometry (good)
Input basis set matches current basis set (good)
MOs were renormalized
MOs were reorthogonalized (Cholesky)
                      ------------------
                      INITIAL GUESS DONE (   0.0 sec)
                      ------------------
-------------------
DFT GRID GENERATION
-------------------

General Integration Accuracy     IntAcc      ... 4.388
Radial Grid Type                 RadialGrid  ... OptM3 with GC (2021)
Angular Grid (max. ang.)         AngularGrid ... 4 (Lebedev-302)
Angular grid pruning method      GridPruning ... 4 (adaptive)
Weight generation scheme         WeightScheme... Becke
Basis function cutoff            BFCut       ... 1.0000e-11
Integration weight cutoff        WCut        ... 1.0000e-14
Angular grids for H and He will be reduced by one unit
Partially contracted basis set               ... off
Rotationally invariant grid construction     ... off

Total number of grid points                  ...    68312
Total number of batches                      ...     1075
Average number of points per batch           ...       63
Average number of grid points per atom       ...     4554
Time for grid setup =    0.415 sec

--------------------
COSX GRID GENERATION
--------------------

GRIDX 1
-------
General Integration Accuracy     IntAcc      ... 3.816
Radial Grid Type                 RadialGrid  ... OptM3 with GC (2021)
Angular Grid (max. ang.)         AngularGrid ... 1 (Lebedev-50)
Angular grid pruning method      GridPruning ... 4 (adaptive)
Weight generation scheme         WeightScheme... Becke
Basis function cutoff            BFCut       ... 1.0000e-11
Integration weight cutoff        WCut        ... 1.0000e-14
Angular grids for H and He will be reduced by one unit
Partially contracted basis set               ... on
Rotationally invariant grid construction     ... off

Total number of grid points                  ...     8572
Total number of batches                      ...      141
Average number of points per batch           ...       60
Average number of grid points per atom       ...      571
UseSFitting                                  ... on

GRIDX 2
-------
General Integration Accuracy     IntAcc      ... 4.020
Radial Grid Type                 RadialGrid  ... OptM3 with GC (2021)
Angular Grid (max. ang.)         AngularGrid ... 2 (Lebedev-110)
Angular grid pruning method      GridPruning ... 4 (adaptive)
Weight generation scheme         WeightScheme... Becke
Basis function cutoff            BFCut       ... 1.0000e-11
Integration weight cutoff        WCut        ... 1.0000e-14
Angular grids for H and He will be reduced by one unit
Partially contracted basis set               ... on
Rotationally invariant grid construction     ... off

Total number of grid points                  ...    20220
Total number of batches                      ...      325
Average number of points per batch           ...       62
Average number of grid points per atom       ...     1348
UseSFitting                                  ... on

GRIDX 3
-------
General Integration Accuracy     IntAcc      ... 4.338
Radial Grid Type                 RadialGrid  ... OptM3 with GC (2021)
Angular Grid (max. ang.)         AngularGrid ... 3 (Lebedev-194)
Angular grid pruning method      GridPruning ... 4 (adaptive)
Weight generation scheme         WeightScheme... Becke
Basis function cutoff            BFCut       ... 1.0000e-11
Integration weight cutoff        WCut        ... 1.0000e-14
Angular grids for H and He will be reduced by one unit
Partially contracted basis set               ... on
Rotationally invariant grid construction     ... off

Total number of grid points                  ...    45358
Total number of batches                      ...      715
Average number of points per batch           ...       63
Average number of grid points per atom       ...     3024
UseSFitting                                  ... on

Time for X-Grid setup             =    0.386 sec

--------------
SCF ITERATIONS
--------------
ITER       Energy         Delta-E        Max-DP      RMS-DP      [F,P]     Damp
               ***  Starting incremental Fock matrix formation  ***
                      *** Initiating the SOSCF procedure ***
                      *** Re-Reading the Fockian *** 
                      *** Removing any level shift *** 
ITER      Energy       Delta-E        Grad      Rot      Max-DP    RMS-DP
  0   -250.75811266 -250.7581126566  0.001142  0.001142  0.023749  0.000257
               *** Restarting incremental Fock matrix formation ***
  1   -250.75813869  -0.0000260334  0.000204  0.000235  0.019982  0.000184
  2   -250.75814301  -0.0000043194  0.000056  0.000109  0.006066  0.000055
  3   -250.75814342  -0.0000004149  0.000009  0.000016  0.001129  0.000013
  4   -250.75814343  -0.0000000044  0.000009  0.000007  0.000385  0.000005
                  ***Gradient check signals convergence***
              ***Rediagonalizing the Fockian in SOSCF/NRSCF***

               *****************************************************
               *                     SUCCESS                       *
               *           SCF CONVERGED AFTER   5 CYCLES          *
               *****************************************************

Old exchange energy                            =    -11.944471015 Eh
New exchange energy                            =    -11.944466957 Eh
Exchange energy change after final integration =      0.000004058 Eh
Total energy after final integration           =   -250.758139375 Eh
Final COS-X integration done in                =     4.189 sec

----------------
TOTAL SCF ENERGY
----------------

Total Energy       :         -250.75813937 Eh           -6823.47587 eV

Components:
Nuclear Repulsion  :          239.28953018 Eh            6511.39915 eV
Electronic Energy  :         -490.04766955 Eh          -13334.87502 eV
One Electron Energy:         -810.51680117 Eh          -22055.28343 eV
Two Electron Energy:          320.46913162 Eh            8720.40841 eV
Max COSX asymmetry :            0.00000219 Eh               0.00006 eV

Virial components:
Potential Energy   :         -499.47359647 Eh          -13591.36753 eV
Kinetic Energy     :          248.71545710 Eh            6767.89166 eV
Virial Ratio       :            2.00821293


DFT components:
N(Alpha)           :       23.000032340351 electrons
N(Beta)            :       23.000032340351 electrons
N(Total)           :       46.000064680702 electrons
E(X)               :      -23.729655332982 Eh       
E(C)               :       -1.868355183935 Eh       
E(XC)              :      -25.598010516916 Eh       
DFET-embed. en.    :        0.000000000000 Eh       

---------------
SCF CONVERGENCE
---------------

  Last Energy change         ...   -4.4198e-09  Tolerance :   1.0000e-08
  Last MAX-Density change    ...    4.4409e-15  Tolerance :   1.0000e-07
  Last RMS-Density change    ...    6.3691e-17  Tolerance :   5.0000e-09
  Last Orbital Gradient      ...    1.1909e-06  Tolerance :   1.0000e-05
  Last Orbital Rotation      ...    2.4662e-06  Tolerance :   1.0000e-05

             **** THE GBW FILE WAS UPDATED (file.gbw) ****
             **** DENSITY file.scfp WAS UPDATED ****
             **** ENERGY FILE WAS UPDATED (file.en.tmp) ****
             **** THE GBW FILE WAS UPDATED (file.gbw) ****
             **** DENSITY file.scfp WAS UPDATED ****
----------------
ORBITAL ENERGIES
----------------

  NO   OCC          E(Eh)            E(eV) 
   0   2.0000     -14.422273      -392.4500 
   1   2.0000     -10.316672      -280.7309 
   2   2.0000     -10.305612      -280.4300 
   3   2.0000     -10.285084      -279.8714 
   4   2.0000     -10.282876      -279.8113 
   5   2.0000     -10.276523      -279.6384 
   6   2.0000      -1.096170       -29.8283 
   7   2.0000      -0.962491       -26.1907 
   8   2.0000      -0.800571       -21.7846 
   9   2.0000      -0.780006       -21.2250 
  10   2.0000      -0.746858       -20.3230 
  11   2.0000      -0.661889       -18.0109 
  12   2.0000      -0.616578       -16.7779 
  13   2.0000      -0.591089       -16.0843 
  14   2.0000      -0.578245       -15.7348 
  15   2.0000      -0.505663       -13.7598 
  16   2.0000      -0.499502       -13.5921 
  17   2.0000      -0.470448       -12.8015 
  18   2.0000      -0.456239       -12.4149 
  19   2.0000      -0.421810       -11.4780 
  20   2.0000      -0.409284       -11.1372 
  21   2.0000      -0.400856       -10.9079 
  22   2.0000      -0.344572        -9.3763 
  23   0.0000       0.038847         1.0571 
  24   0.0000       0.050958         1.3866 
  25   0.0000       0.052413         1.4262 
  26   0.0000       0.058952         1.6042 
  27   0.0000       0.074481         2.0267 
  28   0.0000       0.076332         2.0771 
  29   0.0000       0.080797         2.1986 
  30   0.0000       0.087775         2.3885 
  31   0.0000       0.096762         2.6330 
  32   0.0000       0.117756         3.2043 
  33   0.0000       0.125697         3.4204 
  34   0.0000       0.137971         3.7544 
  35   0.0000       0.144483         3.9316 
  36   0.0000       0.163598         4.4517 
  37   0.0000       0.169504         4.6124 
  38   0.0000       0.179498         4.8844 
  39   0.0000       0.180107         4.9010 
  40   0.0000       0.186640         5.0787 
  41   0.0000       0.190824         5.1926 
  42   0.0000       0.199725         5.4348 
  43   0.0000       0.204480         5.5642 
  44   0.0000       0.212622         5.7857 
  45   0.0000       0.220829         6.0091 
  46   0.0000       0.224016         6.0958 
  47   0.0000       0.230416         6.2699 
  48   0.0000       0.232691         6.3318 
  49   0.0000       0.240694         6.5496 
  50   0.0000       0.247817         6.7434 
  51   0.0000       0.251431         6.8418 
  52   0.0000       0.262062         7.1311 
  53   0.0000       0.274209         7.4616 
  54   0.0000       0.285711         7.7746 
  55   0.0000       0.296818         8.0768 
  56   0.0000       0.318854         8.6765 
  57   0.0000       0.325560         8.8589 
  58   0.0000       0.344901         9.3852 
  59   0.0000       0.354089         9.6352 
  60   0.0000       0.375374        10.2144 
  61   0.0000       0.380870        10.3640 
  62   0.0000       0.388705        10.5772 
  63   0.0000       0.407601        11.0914 
  64   0.0000       0.419879        11.4255 
  65   0.0000       0.442971        12.0539 
  66   0.0000       0.448538        12.2053 
  67   0.0000       0.468856        12.7582 
  68   0.0000       0.472416        12.8551 
  69   0.0000       0.500116        13.6088 
  70   0.0000       0.518407        14.1066 
  71   0.0000       0.553019        15.0484 
  72   0.0000       0.763185        20.7673 
  73   0.0000       0.770301        20.9610 
  74   0.0000       0.788619        21.4594 
  75   0.0000       0.812182        22.1006 
  76   0.0000       0.840811        22.8796 
  77   0.0000       0.845971        23.0200 
  78   0.0000       0.850893        23.1540 
  79   0.0000       0.860951        23.4277 
  80   0.0000       0.883075        24.0297 
  81   0.0000       0.903462        24.5845 
  82   0.0000       0.910320        24.7711 
  83   0.0000       0.935558        25.4578 
  84   0.0000       0.954165        25.9641 
  85   0.0000       0.968182        26.3456 
  86   0.0000       1.061877        28.8951 
  87   0.0000       1.068592        29.0779 
  88   0.0000       1.084852        29.5203 
  89   0.0000       1.107972        30.1494 
  90   0.0000       1.123592        30.5745 
  91   0.0000       1.125078        30.6149 
  92   0.0000       1.139593        31.0099 
  93   0.0000       1.168198        31.7883 
  94   0.0000       1.183806        32.2130 
  95   0.0000       1.230942        33.4956 
  96   0.0000       1.234344        33.5882 
  97   0.0000       1.261672        34.3318 
  98   0.0000       1.276569        34.7372 
  99   0.0000       1.286650        35.0115 
 100   0.0000       1.436760        39.0962 
 101   0.0000       1.475669        40.1550 
 102   0.0000       1.486662        40.4541 
 103   0.0000       1.499638        40.8072 
 104   0.0000       1.564194        42.5639 
 105   0.0000       1.608804        43.7778 
 106   0.0000       1.716235        46.7011 
 107   0.0000       1.753856        47.7249 
 108   0.0000       1.768403        48.1207 
 109   0.0000       1.839981        50.0684 
 110   0.0000       1.869861        50.8815 
 111   0.0000       1.889130        51.4058 
 112   0.0000       1.921126        52.2765 
 113   0.0000       1.952471        53.1294 
 114   0.0000       2.000286        54.4305 
 115   0.0000       2.031743        55.2865 
 116   0.0000       2.078063        56.5470 
 117   0.0000       2.091682        56.9176 
 118   0.0000       2.115395        57.5628 
 119   0.0000       2.153061        58.5878 
 120   0.0000       2.180964        59.3470 
 121   0.0000       2.207173        60.0602 
 122   0.0000       2.252452        61.2923 
 123   0.0000       2.273984        61.8782 
 124   0.0000       2.290341        62.3233 
 125   0.0000       2.355323        64.0916 
 126   0.0000       2.383708        64.8640 
 127   0.0000       2.409111        65.5552 
 128   0.0000       2.439910        66.3933 
 129   0.0000       2.465947        67.1018 
 130   0.0000       2.483034        67.5668 
 131   0.0000       2.534298        68.9618 
 132   0.0000       2.558466        69.6194 
 133   0.0000       2.576364        70.1064 
 134   0.0000       2.596378        70.6510 
 135   0.0000       2.607793        70.9616 
 136   0.0000       2.615469        71.1705 
 137   0.0000       2.627760        71.5050 
 138   0.0000       2.637445        71.7685 
 139   0.0000       2.771125        75.4061 
 140   0.0000       2.787019        75.8386 
 141   0.0000       2.803686        76.2922 
 142   0.0000       2.815841        76.6229 
 143   0.0000       2.845429        77.4281 
 144   0.0000       2.873050        78.1797 
 145   0.0000       2.950979        80.3002 
 146   0.0000       2.956190        80.4420 
 147   0.0000       2.971716        80.8645 
 148   0.0000       2.997222        81.5586 
 149   0.0000       3.020943        82.2040 
 150   0.0000       3.066440        83.4421 
 151   0.0000       3.161167        86.0197 
 152   0.0000       3.261901        88.7609 
 153   0.0000       3.393548        92.3431 
 154   0.0000       3.424455        93.1842 
 155   0.0000       3.471436        94.4626 
 156   0.0000       3.516383        95.6856 
 157   0.0000       3.573004        97.2264 
 158   0.0000       3.575210        97.2864 
 159   0.0000       3.600873        97.9847 
 160   0.0000       3.637659        98.9857 
 161   0.0000       3.801716       103.4499 

                    ********************************
                    * MULLIKEN POPULATION ANALYSIS *
                    ********************************

-----------------------
MULLIKEN ATOMIC CHARGES
-----------------------
   0 C :   -0.233743
   1 C :   -0.398807
   2 C :    0.068869
   3 C :   -0.443698
   4 C :   -0.191044
   5 N :   -0.363161
   6 H :    0.152746
   7 H :    0.152250
   8 H :    0.149313
   9 H :    0.181283
  10 H :    0.156001
  11 H :    0.152787
  12 H :    0.168421
  13 H :    0.144249
  14 H :    0.304535
Sum of atomic charges:    0.0000000

--------------------------------
MULLIKEN REDUCED ORBITAL CHARGES
--------------------------------
  0 C s       :     3.207730  s :     3.207730
      pz      :     1.097669  p :     2.988376
      px      :     0.948969
      py      :     0.941738
      dz2     :     0.006076  d :     0.037637
      dxz     :     0.010752
      dyz     :     0.003279
      dx2y2   :     0.006907
      dxy     :     0.010623
  1 C s       :     3.331571  s :     3.331571
      pz      :     1.108910  p :     3.029909
      px      :     0.882866
      py      :     1.038133
      dz2     :     0.008088  d :     0.037327
      dxz     :     0.003053
      dyz     :     0.008458
      dx2y2   :     0.007610
      dxy     :     0.010118
  2 C s       :     3.188861  s :     3.188861
      pz      :     0.897014  p :     2.672568
      px      :     0.845600
      py      :     0.929954
      dz2     :     0.010767  d :     0.069702
      dxz     :     0.017150
      dyz     :     0.007834
      dx2y2   :     0.016580
      dxy     :     0.017371
  3 C s       :     3.380277  s :     3.380277
      pz      :     1.116788  p :     3.025851
      px      :     0.913061
      py      :     0.996002
      dz2     :     0.006280  d :     0.037571
      dxz     :     0.002817
      dyz     :     0.011029
      dx2y2   :     0.006821
      dxy     :     0.010623
  4 C s       :     3.253712  s :     3.253712
      pz      :     0.847064  p :     2.885503
      px      :     0.953807
      py      :     1.084632
      dz2     :     0.013757  d :     0.051829
      dxz     :     0.010556
      dyz     :     0.011740
      dx2y2   :     0.008008
      dxy     :     0.007768
  5 N s       :     3.621519  s :     3.621519
      pz      :     1.019512  p :     3.699694
      px      :     1.138976
      py      :     1.541205
      dz2     :     0.009514  d :     0.041948
      dxz     :     0.009954
      dyz     :     0.010387
      dx2y2   :     0.006491
      dxy     :     0.005602
  6 H s       :     0.835771  s :     0.835771
      pz      :     0.005040  p :     0.011483
      px      :     0.004021
      py      :     0.002422
  7 H s       :     0.836275  s :     0.836275
      pz      :     0.005801  p :     0.011475
      px      :     0.003391
      py      :     0.002283
  8 H s       :     0.839179  s :     0.839179
      pz      :     0.006691  p :     0.011508
      px      :     0.002253
      py      :     0.002565
  9 H s       :     0.807166  s :     0.807166
      pz      :     0.004226  p :     0.011551
      px      :     0.002127
      py      :     0.005198
 10 H s       :     0.832498  s :     0.832498
      pz      :     0.005214  p :     0.011502
      px      :     0.002315
      py      :     0.003972
 11 H s       :     0.835701  s :     0.835701
      pz      :     0.005875  p :     0.011512
      px      :     0.002176
      py      :     0.003461
 12 H s       :     0.819848  s :     0.819848
      pz      :     0.003225  p :     0.011731
      px      :     0.002835
      py      :     0.005671
 13 H s       :     0.843906  s :     0.843906
      pz      :     0.002091  p :     0.011845
      px      :     0.003622
      py      :     0.006132
 14 H s       :     0.671152  s :     0.671152
      pz      :     0.008194  p :     0.024313
      px      :     0.005747
      py      :     0.010372


                     *******************************
                     * LOEWDIN POPULATION ANALYSIS *
                     *******************************

----------------------
LOEWDIN ATOMIC CHARGES
----------------------
   0 C :   -0.202432
   1 C :   -0.194678
   2 C :   -0.109056
   3 C :   -0.202391
   4 C :   -0.113068
   5 N :   -0.321838
   6 H :    0.111197
   7 H :    0.117710
   8 H :    0.122669
   9 H :    0.128368
  10 H :    0.123602
  11 H :    0.121223
  12 H :    0.122828
  13 H :    0.119360
  14 H :    0.176506

-------------------------------
LOEWDIN REDUCED ORBITAL CHARGES
-------------------------------
  0 C s       :     2.888587  s :     2.888587
      pz      :     1.122877  p :     3.235816
      px      :     1.052153
      py      :     1.060785
      dz2     :     0.011686  d :     0.078028
      dxz     :     0.021572
      dyz     :     0.006457
      dx2y2   :     0.012844
      dxy     :     0.025470
  1 C s       :     2.885517  s :     2.885517
      pz      :     1.116632  p :     3.229961
      px      :     1.046103
      py      :     1.067227
      dz2     :     0.016093  d :     0.079200
      dxz     :     0.006645
      dyz     :     0.017080
      dx2y2   :     0.014756
      dxy     :     0.024625
  2 C s       :     2.822530  s :     2.822530
      pz      :     1.030181  p :     3.132324
      px      :     1.023848
      py      :     1.078295
      dz2     :     0.021746  d :     0.154202
      dxz     :     0.038274
      dyz     :     0.015997
      dx2y2   :     0.034730
      dxy     :     0.043454
  3 C s       :     2.884743  s :     2.884743
      pz      :     1.117616  p :     3.238091
      px      :     1.057116
      py      :     1.063358
      dz2     :     0.012438  d :     0.079558
      dxz     :     0.005537
      dyz     :     0.022596
      dx2y2   :     0.013466
      dxy     :     0.025521
  4 C s       :     2.854571  s :     2.854571
      pz      :     0.970351  p :     3.149589
      px      :     1.076115
      py      :     1.103123
      dz2     :     0.028150  d :     0.108908
      dxz     :     0.022124
      dyz     :     0.024118
      dx2y2   :     0.016997
      dxy     :     0.017518
  5 N s       :     3.253100  s :     3.253100
      pz      :     1.174658  p :     3.986699
      px      :     1.258862
      py      :     1.553179
      dz2     :     0.021339  d :     0.082039
      dxz     :     0.021066
      dyz     :     0.019826
      dx2y2   :     0.010687
      dxy     :     0.009122
  6 H s       :     0.848357  s :     0.848357
      pz      :     0.017835  p :     0.040446
      px      :     0.014766
      py      :     0.007844
  7 H s       :     0.841753  s :     0.841753
      pz      :     0.020978  p :     0.040537
      px      :     0.012421
      py      :     0.007138
  8 H s       :     0.837130  s :     0.837130
      pz      :     0.024403  p :     0.040201
      px      :     0.006805
      py      :     0.008993
  9 H s       :     0.830874  s :     0.830874
      pz      :     0.014528  p :     0.040757
      px      :     0.006790
      py      :     0.019439
 10 H s       :     0.835923  s :     0.835923
      pz      :     0.018590  p :     0.040476
      px      :     0.007245
      py      :     0.014641
 11 H s       :     0.838717  s :     0.838717
      pz      :     0.020977  p :     0.040060
      px      :     0.006805
      py      :     0.012278
 12 H s       :     0.836169  s :     0.836169
      pz      :     0.011118  p :     0.041003
      px      :     0.009390
      py      :     0.020495
 13 H s       :     0.839282  s :     0.839282
      pz      :     0.007424  p :     0.041359
      px      :     0.011973
      py      :     0.021962
 14 H s       :     0.744086  s :     0.744086
      pz      :     0.025801  p :     0.079408
      px      :     0.016042
      py      :     0.037564


                      *****************************
                      * MAYER POPULATION ANALYSIS *
                      *****************************

  NA   - Mulliken gross atomic population
  ZA   - Total nuclear charge
  QA   - Mulliken gross atomic charge
  VA   - Mayer's total valence
  BVA  - Mayer's bonded valence
  FA   - Mayer's free valence

  ATOM       NA         ZA         QA         VA         BVA        FA
  0 C      6.2337     6.0000    -0.2337     3.6498     3.6498     0.0000
  1 C      6.3988     6.0000    -0.3988     3.5770     3.5770     0.0000
  2 C      5.9311     6.0000     0.0689     3.8187     3.8187    -0.0000
  3 C      6.4437     6.0000    -0.4437     3.7600     3.7600     0.0000
  4 C      6.1910     6.0000    -0.1910     3.6898     3.6898     0.0000
  5 N      7.3632     7.0000    -0.3632     2.6934     2.6934     0.0000
  6 H      0.8473     1.0000     0.1527     0.9439     0.9439     0.0000
  7 H      0.8478     1.0000     0.1522     0.9510     0.9510     0.0000
  8 H      0.8507     1.0000     0.1493     0.9629     0.9629     0.0000
  9 H      0.8187     1.0000     0.1813     0.9306     0.9306     0.0000
 10 H      0.8440     1.0000     0.1560     0.9506     0.9506     0.0000
 11 H      0.8472     1.0000     0.1528     0.9481     0.9481     0.0000
 12 H      0.8316     1.0000     0.1684     0.9290     0.9290     0.0000
 13 H      0.8558     1.0000     0.1442     0.9444     0.9444     0.0000
 14 H      0.6955     1.0000     0.3045     0.8467     0.8467     0.0000

  Mayer bond orders larger than 0.100000
B(  0-C ,  1-C ) :   0.9125 B(  0-C ,  2-C ) :  -0.1384 B(  0-C ,  3-C ) :   0.9239 
B(  0-C ,  6-H ) :   0.9618 B(  0-C ,  7-H ) :   0.9785 B(  1-C ,  2-C ) :   0.8542 
B(  1-C ,  3-C ) :   0.1266 B(  1-C ,  5-N ) :  -0.2564 B(  1-C ,  8-H ) :   0.9719 
B(  1-C ,  9-H ) :   0.9771 B(  2-C ,  3-C ) :   0.8958 B(  2-C ,  4-C ) :   0.9842 
B(  2-C ,  5-N ) :   1.3173 B(  3-C , 10-H ) :   0.9701 B(  3-C , 11-H ) :   0.9664 
B(  4-C ,  5-N ) :   0.8319 B(  4-C , 12-H ) :   0.9599 B(  4-C , 13-H ) :   0.9978 
B(  5-N , 14-H ) :   0.8470 

-------
TIMINGS
-------

Total SCF time: 0 days 0 hours 0 min 17 sec 

Total time                  ....      17.438 sec
Sum of individual times     ....      17.189 sec  ( 98.6%)

Fock matrix formation       ....      16.318 sec  ( 93.6%)
  Split-RI-J                ....       0.670 sec  (  4.1% of F)
  Chain of spheres X        ....      14.508 sec  ( 88.9% of F)
  XC integration            ....       1.150 sec  (  7.0% of F)
    Basis function eval.    ....       0.349 sec  ( 30.3% of XC)
    Density eval.           ....       0.277 sec  ( 24.1% of XC)
    XC-Functional eval.     ....       0.190 sec  ( 16.5% of XC)
    XC-Potential eval.      ....       0.251 sec  ( 21.8% of XC)
Diagonalization             ....       0.010 sec  (  0.1%)
Density matrix formation    ....       0.003 sec  (  0.0%)
Population analysis         ....       0.015 sec  (  0.1%)
Initial guess               ....       0.010 sec  (  0.1%)
Orbital Transformation      ....       0.000 sec  (  0.0%)
Orbital Orthonormalization  ....       0.007 sec  (  0.0%)
DIIS solution               ....       0.004 sec  (  0.0%)
SOSCF solution              ....       0.028 sec  (  0.2%)
Grid generation             ....       0.802 sec  (  4.6%)

Maximum memory used throughout the entire SCF-calculation: 53.9 MB


-------------------------------------------------------------------------------
                          DFT DISPERSION CORRECTION                            
                                                                               
                              DFTD3 V3.1  Rev 1                                
                          USING Becke-Johnson damping                          
-------------------------------------------------------------------------------
The WB97X-D3BJ functional is recognized
Active option DFTDOPT                   ...         4   

molecular C6(AA) [au] = 1684.596331 


            DFT-D V3
 parameters
 s6 scaling factor         :     1.0000 
 a1 scaling factor         :     0.0000 
 s8 scaling factor         :     0.2641 
 a2 scaling factor         :     5.4959 
 ad hoc parameters k1-k3   :    16.0000     1.3333    -4.0000 

 Edisp/kcal,au: -13.430180450134  -0.021402352590 
 E6   /kcal   : -11.256876999 
 E8   /kcal   :  -2.173303451 
 % E8         :  16.182235667 

-------------------------   ----------------
Dispersion correction           -0.021402353
-------------------------   ----------------


-------------------------   --------------------
FINAL SINGLE POINT ENERGY      -250.779541727499
-------------------------   --------------------

                                *** OPTIMIZATION RUN DONE ***

                            ***************************************
                            *     ORCA property calculations      *
                            ***************************************

                                    ---------------------
                                    Active property flags
                                    ---------------------
   (+) Dipole Moment


------------------------------------------------------------------------------
                       ORCA ELECTRIC PROPERTIES CALCULATION
------------------------------------------------------------------------------

Dipole Moment Calculation                       ... on
Quadrupole Moment Calculation                   ... off
Polarizability Calculation                      ... off
GBWName                                         ... file.gbw
Electron density                                ... file.scfp
The origin for moment calculation is the CENTER OF MASS  = ( 0.263741, -0.173931  0.166831)

-------------
DIPOLE MOMENT
-------------
                                X             Y             Z
Electronic contribution:      1.75525      -0.69065       0.86545
Nuclear contribution   :     -1.91663       1.34303      -1.19047
                        -----------------------------------------
Total Dipole Moment    :     -0.16138       0.65238      -0.32501
                        -----------------------------------------
Magnitude (a.u.)       :      0.74651
Magnitude (Debye)      :      1.89748


--------------------
Rotational spectrum 
--------------------
 
Rotational constants in cm-1:     0.250872     0.100273     0.089444 
Rotational constants in MHz :  7520.961090  3006.121068  2681.456463 

 Dipole components along the rotational axes: 
x,y,z [a.u.] :     0.290490    -0.552332     0.409662 
x,y,z [Debye]:     0.738366    -1.403917     1.041279 

 

Timings for individual modules:

Sum of individual times         ...      389.879 sec (=   6.498 min)
GTO integral calculation        ...        6.204 sec (=   0.103 min)   1.6 %
SCF iterations                  ...      198.643 sec (=   3.311 min)  50.9 %
SCF Gradient evaluation         ...       57.369 sec (=   0.956 min)  14.7 %
Geometry relaxation             ...        0.426 sec (=   0.007 min)   0.1 %
Analytical frequency calculation...      127.236 sec (=   2.121 min)  32.6 %
                             ****ORCA TERMINATED NORMALLY****
TOTAL RUN TIME: 0 days 0 hours 6 minutes 34 seconds 909 msec
