# Supplementary material for: Novel Sulfonium Reagents for the Modular Synthesis of Spiro[2.3]Hexanes and Heteroatom‐Containing Analogues: Synthesis, Application, and Evaluation as Bioisosteres
Source: Angew Chem Int Ed Engl. 2025 Dec 9;65(5):e21633. doi: 10.1002/anie.202521633 (PMC12851011; doi:10.1002/anie.202521633)
Supplement: Supplementary file 2 — Supporting information [file ANIE-65-e21633-s001.zip › Bioisostere-Analysis/DFT/20795050661291654218279767602/file.wfn]

Name  ./data/DFT/20795050661291654218279767602/file    Run Type  GeometryOpt    Method  DFGTO    Basis Set  Gauss 
GTO                  23 MOL ORBITALS    264 PRIMITIVES       15 NUCLEI
  C 1       (CENTRE  1)  -3.21508588  0.31701113 -0.07619752  CHARGE =  6.0
  C 2       (CENTRE  2)  -1.42150607 -1.96245090 -0.56438019  CHARGE =  6.0
  C 3       (CENTRE  3)   0.81626055 -0.24690741  0.07593412  CHARGE =  6.0
  C 4       (CENTRE  4)  -0.88775469  2.09483299  0.20078019  CHARGE =  6.0
  C 5       (CENTRE  5)   3.49767494 -0.41050174 -0.67596660  CHARGE =  6.0
  N 6       (CENTRE  6)   2.71131268 -0.93628546  1.94708682  CHARGE =  7.0
  H 7       (CENTRE  7)  -4.51172523  0.78578210 -1.61541725  CHARGE =  1.0
  H 8       (CENTRE  8)  -4.30368426  0.13200965  1.67108525  CHARGE =  1.0
  H 9       (CENTRE  9)  -1.42033185 -2.61562073 -2.52832989  CHARGE =  1.0
  H 10      (CENTRE 10)  -1.64029086 -3.58561917  0.69651907  CHARGE =  1.0
  H 11      (CENTRE 11)  -0.63006304  3.38909879 -1.39403250  CHARGE =  1.0
  H 12      (CENTRE 12)  -0.78278245  3.17747970  1.96367370  CHARGE =  1.0
  H 13      (CENTRE 13)   4.18084611 -2.05018417 -1.71254733  CHARGE =  1.0
  H 14      (CENTRE 14)   4.49383280  1.34844186 -1.06996491  CHARGE =  1.0
  H 15      (CENTRE 15)   3.11291931  0.56291337  3.08213498  CHARGE =  1.0
CENTRE ASSIGNMENTS    1  1  1  1  1  1  1  1  1  1  1  1  1  1  1  1  1  1  1  1
CENTRE ASSIGNMENTS    1  1  1  1  1  1  1  1  1  1  1  1  2  2  2  2  2  2  2  2
CENTRE ASSIGNMENTS    2  2  2  2  2  2  2  2  2  2  2  2  2  2  2  2  2  2  2  2
CENTRE ASSIGNMENTS    2  2  2  2  3  3  3  3  3  3  3  3  3  3  3  3  3  3  3  3
CENTRE ASSIGNMENTS    3  3  3  3  3  3  3  3  3  3  3  3  3  3  3  3  4  4  4  4
CENTRE ASSIGNMENTS    4  4  4  4  4  4  4  4  4  4  4  4  4  4  4  4  4  4  4  4
CENTRE ASSIGNMENTS    4  4  4  4  4  4  4  4  5  5  5  5  5  5  5  5  5  5  5  5
CENTRE ASSIGNMENTS    5  5  5  5  5  5  5  5  5  5  5  5  5  5  5  5  5  5  5  5
CENTRE ASSIGNMENTS    6  6  6  6  6  6  6  6  6  6  6  6  6  6  6  6  6  6  6  6
CENTRE ASSIGNMENTS    6  6  6  6  6  6  6  6  6  6  6  6  7  7  7  7  7  7  7  7
CENTRE ASSIGNMENTS    8  8  8  8  8  8  8  8  9  9  9  9  9  9  9  9 10 10 10 10
CENTRE ASSIGNMENTS   10 10 10 10 11 11 11 11 11 11 11 11 12 12 12 12 12 12 12 12
CENTRE ASSIGNMENTS   13 13 13 13 13 13 13 13 14 14 14 14 14 14 14 14 15 15 15 15
CENTRE ASSIGNMENTS   15 15 15 15
TYPE ASSIGNMENTS      1  1  1  1  1  1  1  1  1  4  2  3  4  2  3  4  2  3  1  4
TYPE ASSIGNMENTS      2  3  1  4  2  3  5  6  7  8  9 10  1  1  1  1  1  1  1  1
TYPE ASSIGNMENTS      1  4  2  3  4  2  3  4  2  3  1  4  2  3  1  4  2  3  5  6
TYPE ASSIGNMENTS      7  8  9 10  1  1  1  1  1  1  1  1  1  4  2  3  4  2  3  4
TYPE ASSIGNMENTS      2  3  1  4  2  3  1  4  2  3  5  6  7  8  9 10  1  1  1  1
TYPE ASSIGNMENTS      1  1  1  1  1  4  2  3  4  2  3  4  2  3  1  4  2  3  1  4
TYPE ASSIGNMENTS      2  3  5  6  7  8  9 10  1  1  1  1  1  1  1  1  1  4  2  3
TYPE ASSIGNMENTS      4  2  3  4  2  3  1  4  2  3  1  4  2  3  5  6  7  8  9 10
TYPE ASSIGNMENTS      1  1  1  1  1  1  1  1  1  4  2  3  4  2  3  4  2  3  1  4
TYPE ASSIGNMENTS      2  3  1  4  2  3  5  6  7  8  9 10  1  1  1  1  1  4  2  3
TYPE ASSIGNMENTS      1  1  1  1  1  4  2  3  1  1  1  1  1  4  2  3  1  1  1  1
TYPE ASSIGNMENTS      1  4  2  3  1  1  1  1  1  4  2  3  1  1  1  1  1  4  2  3
TYPE ASSIGNMENTS      1  1  1  1  1  4  2  3  1  1  1  1  1  4  2  3  1  1  1  1
TYPE ASSIGNMENTS      1  4  2  3
EXPONENTS  3.0475249E+03 4.5736951E+02 1.0394869E+02 2.9210155E+01 9.2866630E+00
EXPONENTS  3.1639270E+00 7.8682724E+00 1.8812885E+00 5.4424930E-01 7.8682724E+00
EXPONENTS  7.8682724E+00 7.8682724E+00 1.8812885E+00 1.8812885E+00 1.8812885E+00
EXPONENTS  5.4424930E-01 5.4424930E-01 5.4424930E-01 1.6871440E-01 1.6871440E-01
EXPONENTS  1.6871440E-01 1.6871440E-01 4.3800000E-02 4.3800000E-02 4.3800000E-02
EXPONENTS  4.3800000E-02 8.0000000E-01 8.0000000E-01 8.0000000E-01 8.0000000E-01
EXPONENTS  8.0000000E-01 8.0000000E-01 3.0475249E+03 4.5736951E+02 1.0394869E+02
EXPONENTS  2.9210155E+01 9.2866630E+00 3.1639270E+00 7.8682724E+00 1.8812885E+00
EXPONENTS  5.4424930E-01 7.8682724E+00 7.8682724E+00 7.8682724E+00 1.8812885E+00
EXPONENTS  1.8812885E+00 1.8812885E+00 5.4424930E-01 5.4424930E-01 5.4424930E-01
EXPONENTS  1.6871440E-01 1.6871440E-01 1.6871440E-01 1.6871440E-01 4.3800000E-02
EXPONENTS  4.3800000E-02 4.3800000E-02 4.3800000E-02 8.0000000E-01 8.0000000E-01
EXPONENTS  8.0000000E-01 8.0000000E-01 8.0000000E-01 8.0000000E-01 3.0475249E+03
EXPONENTS  4.5736951E+02 1.0394869E+02 2.9210155E+01 9.2866630E+00 3.1639270E+00
EXPONENTS  7.8682724E+00 1.8812885E+00 5.4424930E-01 7.8682724E+00 7.8682724E+00
EXPONENTS  7.8682724E+00 1.8812885E+00 1.8812885E+00 1.8812885E+00 5.4424930E-01
EXPONENTS  5.4424930E-01 5.4424930E-01 1.6871440E-01 1.6871440E-01 1.6871440E-01
EXPONENTS  1.6871440E-01 4.3800000E-02 4.3800000E-02 4.3800000E-02 4.3800000E-02
EXPONENTS  8.0000000E-01 8.0000000E-01 8.0000000E-01 8.0000000E-01 8.0000000E-01
EXPONENTS  8.0000000E-01 3.0475249E+03 4.5736951E+02 1.0394869E+02 2.9210155E+01
EXPONENTS  9.2866630E+00 3.1639270E+00 7.8682724E+00 1.8812885E+00 5.4424930E-01
EXPONENTS  7.8682724E+00 7.8682724E+00 7.8682724E+00 1.8812885E+00 1.8812885E+00
EXPONENTS  1.8812885E+00 5.4424930E-01 5.4424930E-01 5.4424930E-01 1.6871440E-01
EXPONENTS  1.6871440E-01 1.6871440E-01 1.6871440E-01 4.3800000E-02 4.3800000E-02
EXPONENTS  4.3800000E-02 4.3800000E-02 8.0000000E-01 8.0000000E-01 8.0000000E-01
EXPONENTS  8.0000000E-01 8.0000000E-01 8.0000000E-01 3.0475249E+03 4.5736951E+02
EXPONENTS  1.0394869E+02 2.9210155E+01 9.2866630E+00 3.1639270E+00 7.8682724E+00
EXPONENTS  1.8812885E+00 5.4424930E-01 7.8682724E+00 7.8682724E+00 7.8682724E+00
EXPONENTS  1.8812885E+00 1.8812885E+00 1.8812885E+00 5.4424930E-01 5.4424930E-01
EXPONENTS  5.4424930E-01 1.6871440E-01 1.6871440E-01 1.6871440E-01 1.6871440E-01
EXPONENTS  4.3800000E-02 4.3800000E-02 4.3800000E-02 4.3800000E-02 8.0000000E-01
EXPONENTS  8.0000000E-01 8.0000000E-01 8.0000000E-01 8.0000000E-01 8.0000000E-01
EXPONENTS  4.1735110E+03 6.2745790E+02 1.4290210E+02 4.0234330E+01 1.2820210E+01
EXPONENTS  4.3904370E+00 1.1626358E+01 2.7162800E+00 7.7221800E-01 1.1626358E+01
EXPONENTS  1.1626358E+01 1.1626358E+01 2.7162800E+00 2.7162800E+00 2.7162800E+00
EXPONENTS  7.7221800E-01 7.7221800E-01 7.7221800E-01 2.1203130E-01 2.1203130E-01
EXPONENTS  2.1203130E-01 2.1203130E-01 6.3900000E-02 6.3900000E-02 6.3900000E-02
EXPONENTS  6.3900000E-02 8.0000000E-01 8.0000000E-01 8.0000000E-01 8.0000000E-01
EXPONENTS  8.0000000E-01 8.0000000E-01 1.8731137E+01 2.8253937E+00 6.4012170E-01
EXPONENTS  1.6127780E-01 3.6000000E-02 1.1000000E+00 1.1000000E+00 1.1000000E+00
EXPONENTS  1.8731137E+01 2.8253937E+00 6.4012170E-01 1.6127780E-01 3.6000000E-02
EXPONENTS  1.1000000E+00 1.1000000E+00 1.1000000E+00 1.8731137E+01 2.8253937E+00
EXPONENTS  6.4012170E-01 1.6127780E-01 3.6000000E-02 1.1000000E+00 1.1000000E+00
EXPONENTS  1.1000000E+00 1.8731137E+01 2.8253937E+00 6.4012170E-01 1.6127780E-01
EXPONENTS  3.6000000E-02 1.1000000E+00 1.1000000E+00 1.1000000E+00 1.8731137E+01
EXPONENTS  2.8253937E+00 6.4012170E-01 1.6127780E-01 3.6000000E-02 1.1000000E+00
EXPONENTS  1.1000000E+00 1.1000000E+00 1.8731137E+01 2.8253937E+00 6.4012170E-01
EXPONENTS  1.6127780E-01 3.6000000E-02 1.1000000E+00 1.1000000E+00 1.1000000E+00
EXPONENTS  1.8731137E+01 2.8253937E+00 6.4012170E-01 1.6127780E-01 3.6000000E-02
EXPONENTS  1.1000000E+00 1.1000000E+00 1.1000000E+00 1.8731137E+01 2.8253937E+00
EXPONENTS  6.4012170E-01 1.6127780E-01 3.6000000E-02 1.1000000E+00 1.1000000E+00
EXPONENTS  1.1000000E+00 1.8731137E+01 2.8253937E+00 6.4012170E-01 1.6127780E-01
EXPONENTS  3.6000000E-02 1.1000000E+00 1.1000000E+00 1.1000000E+00
MO  1                     OCC NO =   2.00000000 ORB. ENERGY = -14.42227334 
  2.17810510E-05  4.01825332E-05  6.48671553E-05  8.44377703E-05  7.20509091E-05
  2.48774512E-05 -1.53592500E-04 -7.07906743E-05  1.98504388E-04 -1.66807942E-06
  1.35328820E-04 -6.67291109E-06 -1.27897699E-06  1.03761514E-04 -5.11636296E-06
 -6.38299163E-07  5.17842685E-05 -2.55342373E-06 -1.89626810E-04  2.01780158E-04
 -1.03195205E-04 -1.83098397E-05  1.69228220E-03  1.07626880E-04  1.84231878E-04
 -5.06752451E-05 -5.83054079E-05  1.88451671E-05  3.94602408E-05  2.54300618E-05
 -2.80342172E-06 -2.86628158E-05  2.14458235E-05  3.95640924E-05  6.38687988E-05
  8.31382066E-05  7.09419889E-05  2.44945676E-05 -6.09788906E-05 -2.81051275E-05
  7.88096906E-05  1.32495821E-04 -2.37562351E-04 -1.00660058E-04  1.01589351E-04
 -1.82147671E-04 -7.71797176E-05  5.07002068E-05 -9.09044546E-05 -3.85180887E-05
 -2.44983607E-04 -4.74269461E-04 -1.62078320E-04  1.31500657E-04 -1.98534440E-03
 -1.73159227E-04  1.75214110E-05 -1.90304750E-04 -1.34737050E-04  1.44626737E-04
 -9.88968627E-06 -1.28515512E-04 -3.90512125E-04 -2.20463058E-04  1.29636245E-05
  2.39158007E-05  3.86075699E-05  5.02555893E-05  4.28831894E-05  1.48065370E-05
  6.01356179E-05  2.77164637E-05 -7.77198371E-05  2.25771979E-04  4.75981364E-04
 -1.63696586E-04  1.73107565E-04  3.64952175E-04 -1.25512110E-04  8.63928083E-05
  1.82136715E-04 -6.26393399E-05  1.46100599E-03  9.52484777E-04  2.51644426E-04
 -1.87526526E-04 -3.47859043E-04 -1.26248718E-04 -6.93482029E-04  1.49630949E-04
 -1.37820358E-04  2.62161517E-04 -1.24341159E-04  2.69221622E-04 -2.45897461E-04
  3.91414510E-04  2.45406474E-05  4.52735443E-05  7.30856370E-05  9.51357924E-05
  8.11795517E-05  2.80293526E-05 -8.06876975E-05 -3.71889026E-05  1.04281538E-04
  1.32988839E-04 -2.52656885E-04  1.20653256E-04  1.01967367E-04 -1.93721197E-04
  9.25092272E-05  5.08888629E-05 -9.66804556E-05  4.61685885E-05 -2.98060241E-04
 -4.64539497E-04 -1.47739910E-04  6.84210118E-05 -2.15826114E-03 -2.89199517E-05
  4.06167536E-05  2.55949154E-04 -7.88053983E-05 -5.21007562E-06  8.40154739E-05
  3.21063833E-04 -2.34739980E-04  3.68586672E-04  3.42430148E-05  6.31728506E-05
  1.01980706E-04  1.32748591E-04  1.13274623E-04  3.91110112E-05 -1.45756905E-04
 -6.71792542E-05  1.88377592E-04  7.13732806E-04  6.23552955E-05 -2.31977103E-04
  5.47244830E-04  4.78100666E-05 -1.77865259E-04  2.73113527E-04  2.38605743E-05
 -8.87672310E-05  9.20611743E-04  3.83787576E-04 -5.36275934E-05  2.20795047E-05
  1.58099702E-03  2.58433804E-05 -1.27886997E-04  6.62202190E-05 -1.21185532E-04
  5.09525100E-04 -3.88339568E-04  9.43995082E-05  3.27922382E-04  5.42742131E-04
  6.76013799E-01  1.24495027E+00  2.01146011E+00  2.63255305E+00  2.25501622E+00
  7.75751322E-01 -1.68259992E-02 -8.31798819E-03  2.19422435E-02 -2.09495545E-03
 -4.21842550E-04  4.67290797E-03 -1.63094943E-03 -3.28409783E-04  3.63791820E-03
 -7.74432473E-04 -1.55940580E-04  1.72741223E-03 -6.40961792E-03  1.29407480E-03
  6.75045231E-04 -6.51159880E-04  2.04171257E-03 -2.57296028E-04 -2.18436630E-04
 -4.76229425E-05 -5.26686392E-04  6.30992525E-04 -1.04306133E-04  7.31848625E-04
  4.50895369E-05  1.72739835E-03  2.42360462E-05  4.11089189E-05  4.68010608E-05
  7.95475377E-05  2.55771566E-04 -4.55054859E-05  4.62226039E-05  9.29079743E-06
 -1.36317475E-05 -2.31220224E-05 -2.63236106E-05 -1.09231027E-04 -9.25083538E-05
  5.61334010E-05  6.89630004E-05 -3.33528385E-05 -2.63383975E-05 -4.46749044E-05
 -5.08608101E-05 -2.13944546E-04 -2.84017536E-04  2.51701659E-05  1.23139999E-04
 -1.32650943E-04  2.53455161E-05  4.29907898E-05  4.89435047E-05  3.33046294E-04
  2.01176663E-04  9.31205393E-06 -1.18888007E-04  4.36713239E-05 -2.08068974E-05
 -3.52924338E-05 -4.01791968E-05 -1.64870736E-04 -1.75509364E-04  8.11634947E-05
  1.15323466E-04  6.65547402E-05  2.24014211E-05  3.79970477E-05  4.32583046E-05
  3.84948347E-04 -4.13454494E-06 -2.05225547E-06 -5.18894054E-05 -5.06225346E-05
 -8.09204272E-05 -1.37256352E-04 -1.56261537E-04 -1.60655361E-04  1.40070734E-04
 -4.20370925E-04  1.90729170E-04 -1.16149369E-04 -9.82683754E-05 -1.66681753E-04
 -1.89761324E-04 -2.57246269E-04 -1.15900255E-04 -4.42303934E-04  2.74977546E-04
  2.10066930E-04 -1.44213858E-04 -2.44613983E-04 -2.78484431E-04  4.79476181E-04
  2.61700554E-04  1.26542121E-03  4.01972560E-04  2.50294048E-03
MO  2                     OCC NO =   2.00000000 ORB. ENERGY = -10.31667209 
 -2.32713814E-04 -4.29319529E-04 -6.93055773E-04 -9.02152774E-04 -7.69808669E-04
 -2.65796474E-04  3.34543683E-04  1.54190946E-04 -4.32367396E-04  2.13950723E-05
 -1.04198780E-04 -2.73628340E-06  1.64043779E-05 -7.98929838E-05 -2.09800773E-06
  8.18693438E-06 -3.98721987E-05 -1.04705291E-06  1.12998563E-03 -1.87309653E-05
  4.78799683E-04 -5.03142102E-05 -6.45466215E-04  6.40166980E-06 -5.48861422E-05
  4.34858329E-07 -2.05812194E-04  2.53166556E-04 -4.73543627E-05  1.56408738E-04
 -1.11808357E-04  1.32063470E-04 -7.27854337E-04 -1.34277410E-03 -2.16765667E-03
 -2.82164517E-03 -2.40771516E-03 -8.31326310E-04 -5.26547667E-04 -2.42685446E-04
  6.80515147E-04  1.46930082E-04  1.61522057E-04  2.01927053E-04  1.12656623E-04
  1.23844819E-04  1.54824796E-04  5.62235511E-05  6.18072453E-05  7.72684249E-05
 -2.17183353E-03 -2.94452429E-04 -4.08587338E-04 -4.56603442E-04  2.08058884E-03
  7.89457897E-05  1.19980067E-04  1.92836998E-04  3.75832055E-04  1.76932609E-04
 -5.52764663E-04  1.22041480E-03  3.49205384E-04  5.11091085E-04 -5.34031242E-01
 -9.85201684E-01 -1.59042314E+00 -2.07025856E+00 -1.76655555E+00 -6.09949270E-01
  1.52155967E-02  7.01285773E-03 -1.96647800E-02 -7.66946626E-04 -1.21628205E-03
  2.87954699E-04 -5.88045795E-04 -9.32567560E-04  2.20785312E-04 -2.93476069E-04
 -4.65416577E-04  1.10187346E-04  8.07008332E-03  2.14915423E-04 -1.12346180E-04
  1.21650373E-05 -3.86687008E-03  1.09773742E-04  5.07691803E-04 -4.91938264E-05
 -6.06221374E-04  3.90254558E-04  2.15966817E-04  3.22124318E-04 -2.61525554E-04
  1.82653694E-04 -8.78276273E-04 -1.62027836E-03 -2.61563519E-03 -3.40478016E-03
 -2.90530535E-03 -1.00313227E-03 -5.47173937E-04 -2.52192080E-04  7.07172733E-04
  3.60033509E-05  1.29179796E-04 -2.82899037E-04  2.76050750E-05  9.90468348E-05
 -2.16908952E-04  1.37768673E-05  4.94313129E-05 -1.08252771E-04 -2.25355091E-03
 -7.54651294E-05 -3.01189220E-04  6.37051866E-04  1.74262458E-03 -3.45061184E-05
  3.88503303E-05 -2.30973033E-04  4.81149068E-05  5.64635333E-04 -6.12750239E-04
 -1.13321172E-03 -1.50269000E-04  2.36629069E-04 -6.04242965E-03 -1.11473101E-02
 -1.79952392E-02 -2.34244568E-02 -1.99881333E-02 -6.90142312E-03  1.28338824E-05
  5.91512731E-06 -1.65866301E-05 -3.21387807E-05 -6.28727266E-04  6.94900570E-05
 -2.46419688E-05 -4.82067999E-04  5.32805471E-05 -1.22980696E-05 -2.40585720E-04
  2.65907275E-05 -1.02895872E-03  6.21072400E-05  5.32310647E-04 -1.50917950E-05
  9.63276589E-04  5.03593365E-05 -9.21878499E-05 -5.22608661E-06  1.03943127E-03
 -8.21587887E-04 -2.17843379E-04 -2.18020814E-04 -8.99394542E-04 -5.99061175E-05
 -2.91674764E-05 -5.37149651E-05 -8.67870081E-05 -1.13584854E-04 -9.72955470E-05
 -3.34707788E-05  7.48035269E-05  3.69793701E-05 -9.75488695E-05 -2.20731414E-04
 -7.42341301E-04  2.92574880E-04 -1.71842209E-04 -5.77922130E-04  2.27773260E-04
 -8.15967589E-05 -2.74417868E-04  1.08154800E-04 -6.87088084E-04 -9.84676426E-05
  5.59962118E-04 -2.96930417E-04 -1.25118448E-03  2.49271488E-04 -3.37128253E-05
 -4.68341417E-05  1.15609510E-04 -6.32660776E-04  5.17051266E-04 -5.99219181E-04
  1.37220196E-03 -1.08503656E-03 -2.18106824E-05 -3.69950431E-05 -4.21175577E-05
  5.78162631E-05 -8.76894423E-06  1.67420687E-04 -1.10985709E-04 -1.77328262E-05
 -3.92092405E-05 -6.65062889E-05 -7.57150747E-05  1.25650388E-04 -1.57021576E-05
 -8.84409499E-05 -2.33618620E-05  2.11213014E-05  1.05229098E-04  1.78488456E-04
  2.03202840E-04  1.09143547E-04  1.41625926E-04  1.82227065E-04  1.14487390E-04
  1.74717443E-04  1.26156786E-04  2.13985773E-04  2.43615289E-04  2.75899826E-04
 -9.68762513E-06  1.21979023E-05  1.52897937E-04  3.57866716E-04  1.07074887E-04
  1.81619263E-04  2.06767154E-04  1.53090609E-04  9.45150854E-05  1.16442892E-04
  6.68329670E-05 -2.71112648E-04  1.18944600E-04  2.01752541E-04  2.29688185E-04
  3.26024328E-04  1.69210393E-04 -1.17640143E-04  9.43958883E-05 -3.90990523E-04
  9.91849752E-05  1.68236480E-04  1.91531326E-04  9.53439033E-05 -1.21485203E-04
  6.24686133E-05 -3.74615978E-04  9.38563510E-05  9.90128169E-05  1.67944467E-04
  1.91198879E-04 -2.05930936E-05 -5.77981489E-05  7.46303978E-06 -2.83079391E-04
 -7.24178609E-05  9.79246237E-05  1.66098685E-04  1.89097521E-04  2.74436395E-04
 -1.80587726E-04  1.10347628E-05 -7.22360963E-05 -3.01011942E-04
MO  3                     OCC NO =   2.00000000 ORB. ENERGY = -10.30561206 
 -3.08822880E-05 -5.69728506E-05 -9.19719703E-05 -1.19720189E-04 -1.02157464E-04
 -3.52725226E-05  1.34394524E-04  6.19423409E-05 -1.73692744E-04 -4.27056500E-06
  1.21934229E-04 -6.04963658E-06 -3.27439708E-06  9.34913959E-05 -4.63847579E-06
 -1.63415365E-06  4.66587595E-05 -2.31492453E-06  5.48750971E-04 -5.22127788E-05
  2.47380375E-04 -2.44952241E-05  2.13240511E-03  1.02631707E-05  1.94852474E-04
 -2.01559313E-06  9.76880183E-05 -7.76127801E-05 -2.00752382E-05 -4.00902083E-05
 -5.85573743E-05  1.06814936E-05  5.71292967E-05  1.05394357E-04  1.70139401E-04
  2.21470967E-04  1.88981596E-04  6.52508133E-05 -2.53821253E-04 -1.16986036E-04
  3.28040970E-04 -4.94801316E-05 -9.34992133E-05  1.07647837E-04 -3.79382115E-05
 -7.16892380E-05  8.25375013E-05 -1.89338267E-05 -3.57779546E-05  4.11919983E-05
 -8.72814620E-04  1.27413271E-04 -2.46498298E-04 -3.12198438E-04 -3.68864326E-03
 -7.61066102E-05 -2.01044112E-04 -2.49412601E-04 -1.92864513E-04  9.36375972E-05
  9.92269158E-05 -9.99810231E-05  1.14731303E-04  1.34782337E-04 -6.01844675E-03
 -1.11030655E-02 -1.79238146E-02 -2.33314832E-02 -1.99087987E-02 -6.87403080E-03
  3.24387946E-04  1.49510174E-04 -4.19242026E-04  5.27944538E-04 -6.05168823E-04
 -4.27999977E-05  4.04794226E-04 -4.64004886E-04 -3.28163106E-05  2.02020691E-04
 -2.31570961E-04 -1.63776391E-05  1.88901694E-03 -5.76951444E-04  4.53016634E-04
 -3.51267898E-05  6.76922616E-03 -2.04858650E-04 -2.61803674E-05 -1.24381140E-04
 -8.44913824E-04  6.47778038E-04  1.97135786E-04  1.74948925E-04  7.82637174E-04
  6.25615629E-06  4.34177113E-06  8.00986890E-06  1.29304294E-05  1.68315787E-05
  1.43624179E-05  4.95899852E-06 -1.87865753E-04 -8.65871926E-05  2.42799463E-04
 -1.94107769E-05 -1.68835035E-04 -4.42455523E-05 -1.48829467E-05 -1.29451945E-04
 -3.39246698E-05 -7.42763356E-06 -6.46055939E-05 -1.69307880E-05 -6.78432352E-04
  1.84070060E-04 -7.65376747E-05  2.69973333E-04 -2.78946975E-03  5.36574363E-05
 -1.92453746E-05  2.67150903E-04 -1.23005521E-04  9.17736475E-05  3.12318738E-05
  1.65028250E-04  8.51033356E-05 -1.84288545E-04  5.33923746E-01  9.85003371E-01
  1.59010300E+00  2.06984184E+00  1.76619996E+00  6.09826493E-01 -1.49236704E-02
 -6.87830909E-03  1.92874917E-02  1.14687967E-03 -5.83106552E-04 -1.11899882E-04
  8.79354238E-04 -4.47088943E-04 -8.57976984E-05  4.38859400E-04 -2.23128719E-04
 -4.28190651E-05 -6.65588100E-03 -5.99956564E-04  8.38129960E-04 -1.16911949E-05
 -3.21385985E-03 -1.41629505E-04  2.66410735E-04  3.38414448E-05 -3.66068919E-04
  6.49740605E-04 -2.83671686E-04  4.17774639E-04 -1.28615629E-03  3.72249324E-04
  5.07430868E-05  9.34487133E-05  1.50984632E-04  1.97605238E-04  1.69266491E-04
  5.82296052E-05 -2.69414672E-04 -1.33186031E-04  3.51334994E-04  3.58378004E-04
 -3.11124929E-04 -2.66843330E-04  2.79001827E-04 -2.42214708E-04 -2.07740922E-04
  1.32479936E-04 -1.15012111E-04 -9.86427372E-05  4.71225982E-04 -1.24062373E-04
  4.12303112E-04  3.04926515E-04  1.36263627E-03 -3.12453212E-04  7.55164526E-05
  1.09217047E-04  2.72498613E-04  6.94377081E-04 -9.66875693E-04  7.05967718E-05
  6.02640881E-04  1.02861838E-03 -3.16830571E-05 -5.37404581E-05 -6.11816247E-05
  5.44777392E-05 -6.52017464E-06  4.77881782E-05 -6.07753384E-05 -1.04047808E-05
 -6.32531106E-06 -1.07289241E-05 -1.22145033E-05 -1.32282079E-05 -1.86714311E-05
 -7.54789401E-06 -1.24652311E-04  1.81954179E-05  2.23881003E-05  3.79744531E-05
  4.32325815E-05  1.85051575E-04  2.29139394E-05 -1.66639084E-05 -7.24296796E-05
  8.52804593E-05  3.50922118E-06  5.95230294E-06  6.77648790E-06 -1.02739733E-04
  1.04114188E-04  2.08808110E-05 -5.65336474E-05 -3.22073639E-05  1.07203275E-05
  1.81837033E-05  2.07015078E-05  9.36349772E-05  6.39584417E-05 -7.04562443E-05
 -1.01538261E-04 -1.51684316E-05  1.26567594E-05  2.14682581E-05  2.44408580E-05
 -1.52155792E-04 -6.72143486E-05  3.81020409E-05 -9.86894688E-05  2.18234731E-05
 -1.81696167E-04 -3.08191069E-04 -3.50864711E-04  6.40710969E-04  7.04833900E-05
 -8.39396844E-04  3.44871728E-04 -1.73661650E-03 -1.85651891E-04 -3.14900726E-04
 -3.58503420E-04  7.23670764E-04 -5.78692224E-05 -1.54466852E-04  6.54286921E-04
  1.86494889E-03 -6.98481023E-05 -1.18475594E-04 -1.34880304E-04 -5.34098883E-04
  1.76323750E-04  7.18365992E-05  5.64244579E-05  2.99604231E-04
MO  4                     OCC NO =   2.00000000 ORB. ENERGY = -10.28508416 
  9.99070235E-03  1.84312377E-02  2.97537728E-02  3.87305751E-02  3.30488730E-02
  1.14109834E-02  3.54230153E-04  1.63264426E-04 -4.57810375E-04 -1.40778190E-05
 -1.03527289E-04 -6.42828601E-05 -1.07939744E-05 -7.93781278E-05 -4.92880004E-05
 -5.38694979E-06 -3.96152495E-05 -2.45981668E-05  2.64268114E-03  1.28347237E-04
  8.19080503E-04  3.75957395E-04  3.90105280E-03 -1.39453241E-05  3.06723252E-04
 -8.49156705E-05 -2.94434526E-04 -2.36200286E-04  5.30634812E-04 -9.93389243E-04
 -1.25564854E-04 -3.25652080E-04  4.12235408E-04  7.60507975E-04  1.22769734E-03
  1.59809730E-03  1.36365945E-03  4.70838907E-04 -1.68617057E-04 -7.77154819E-05
  2.17922267E-04  1.31715828E-04  6.86364060E-05  1.52296003E-05  1.00991302E-04
  5.26260219E-05  1.16770870E-05  5.04017385E-05  2.62640735E-05  5.82768485E-06
 -7.60515089E-04 -2.98834634E-04  6.17549936E-05 -3.12401031E-04 -3.19232151E-03
 -1.10812340E-04  2.79906553E-05 -3.11518751E-04 -2.39481933E-04  2.52392683E-04
 -1.29107509E-05  2.28788390E-04 -1.75291000E-05 -7.30976920E-06 -1.02384810E-03
 -1.88883495E-03 -3.04916938E-03 -3.96911291E-03 -3.38685155E-03 -1.16939863E-03
  6.58749223E-04  3.03617050E-04 -8.51373679E-04 -1.32276475E-04 -1.20619138E-04
 -3.95640238E-04 -1.01421171E-04 -9.24830681E-05 -3.03351721E-04 -5.06162729E-05
 -4.61555332E-05 -1.51393771E-04  3.10645437E-03  2.43180211E-04 -1.72051607E-04
  9.21988521E-04  7.29559070E-03 -4.80682712E-05 -1.01923764E-04  4.04979448E-04
  1.35288523E-04 -4.57359852E-04  3.22071329E-04  9.12606297E-04  1.83388264E-04
 -2.09381791E-04  5.33960220E-01  9.85070660E-01  1.59021163E+00  2.06998324E+00
  1.76632061E+00  6.09868152E-01 -1.53461229E-02 -7.07301718E-03  1.98334733E-02
 -8.18338520E-06  2.09582358E-04  1.30804952E-04 -6.27449824E-06  1.60694395E-04
  1.00292901E-04 -3.13141441E-06  8.01977664E-05  5.00531870E-05 -8.01129558E-03
  4.98930598E-05 -9.14050586E-05  1.20286281E-03 -5.41803735E-03  4.95307293E-05
 -1.52030613E-04  4.43136841E-04 -9.73901555E-04  2.80559298E-05  9.45845625E-04
  3.47869695E-04 -2.07104031E-04 -2.38915102E-05  7.53896782E-05  1.39081822E-04
  2.24521487E-04  2.92260292E-04  2.49386260E-04  8.61070956E-05 -2.25159242E-04
 -1.03775735E-04  2.90997918E-04 -2.23772676E-05  3.02517641E-04 -1.45226202E-04
 -1.71574627E-05  2.31951248E-04 -1.11350196E-04 -8.56277647E-06  1.15759930E-04
 -5.55715525E-05 -9.54981557E-04 -6.31166173E-05  2.82628485E-04 -1.75101523E-04
 -2.25452875E-03 -3.71767707E-05  1.69293778E-04 -5.61105569E-05 -1.38990987E-04
  3.76574471E-05  1.01333540E-04  5.42259652E-04  9.56259716E-05 -1.87116123E-04
  2.91097689E-05  5.36086908E-05  8.66153012E-05  1.13360128E-04  9.71030490E-05
  3.34045573E-05 -1.14917252E-04 -5.68097222E-05  1.49859886E-04  2.03395487E-04
  3.72265844E-04 -2.30163489E-04  1.58345970E-04  2.89813687E-04 -1.79185199E-04
  7.51882670E-05  1.37613789E-04 -8.50834704E-05 -5.62123133E-04  4.15772306E-05
  2.69874477E-04 -1.54382876E-04 -2.34623445E-04 -6.01386850E-05  5.01086736E-05
 -4.10849158E-05 -1.73502815E-04  1.71386142E-05  1.56364201E-04  3.89371538E-04
 -1.67475939E-04  2.92369154E-04 -9.34876719E-05 -1.58572776E-04 -1.80529538E-04
 -2.85214732E-04 -7.41107600E-05 -1.64461663E-04 -4.37354913E-04 -6.11206122E-05
 -1.23943613E-04 -2.10231813E-04 -2.39341537E-04 -3.16440789E-04 -8.31754813E-05
  1.81138013E-04 -3.41445376E-04 -8.17965939E-05  9.78015108E-06  1.65889863E-05
  1.88859784E-05 -2.90462765E-04 -9.13671028E-05 -1.02417130E-04 -3.85653129E-05
 -6.25259502E-05  3.01241678E-05  5.10962870E-05  5.81713287E-05  5.94158298E-05
  3.28658377E-05  1.62084120E-04 -3.35959109E-05  8.74715813E-05 -1.58094248E-04
 -2.68157751E-04 -3.05288184E-04  1.08415130E-03  4.45076105E-06 -1.76745953E-03
  2.86387481E-04  8.02658215E-04 -1.48655960E-04 -2.52148629E-04 -2.87062360E-04
  1.09228707E-03 -6.44346258E-05  1.90075024E-03  8.99489301E-05  5.52524192E-04
  1.69033435E-05  2.86712681E-05  3.26412320E-05  5.31732847E-05  9.67383595E-05
  3.64407489E-05 -1.42765113E-04  1.41977384E-04  8.08315532E-06  1.37105605E-05
  1.56089917E-05  1.30854733E-04  1.26501214E-04 -2.71021834E-05  1.73099709E-05
  6.50002918E-07 -4.11735436E-06 -6.98381185E-06 -7.95082458E-06 -3.31109892E-05
  3.17655341E-06  1.25595157E-04  9.22115564E-05 -4.23751024E-05
MO  5                     OCC NO =   2.00000000 ORB. ENERGY = -10.28287565 
  5.33933205E-01  9.85020823E-01  1.59013117E+00  2.06987851E+00  1.76623125E+00
  6.09837297E-01 -1.51693947E-02 -6.99156326E-03  1.96050681E-02  1.07578362E-04
 -1.29097035E-04  4.27028408E-05  8.24842317E-05 -9.89833793E-05  3.27418169E-05
  4.11654130E-05 -4.93996441E-05  1.63404615E-05 -7.79751595E-03 -3.24472742E-06
 -1.21156093E-03  1.40169021E-04 -2.58992349E-03 -3.35405259E-05 -2.12549141E-04
  3.68833492E-05 -6.27212278E-06 -8.34298229E-04  8.40570351E-04 -2.52486971E-04
  1.66617857E-04 -6.91371800E-04  3.44023535E-03  6.34668048E-03  1.02455240E-02
  1.33366293E-02  1.13801710E-02  3.92930015E-03  5.38540805E-04  2.48213075E-04
 -6.96015191E-04 -3.74524986E-05  1.16341051E-04 -1.00484870E-04 -2.87161891E-05
  8.92029031E-05 -7.70453947E-05 -1.43313911E-05  4.45185010E-05 -3.84510521E-05
  2.89919192E-03  1.78013778E-04 -3.99754412E-04  8.77088662E-04  2.05912950E-03
  3.83977518E-05 -1.78689494E-05  1.30674377E-04 -2.32443405E-04 -2.84446807E-04
  5.16890211E-04  1.01536638E-03  7.69082287E-05 -4.08846678E-04 -1.40290776E-04
 -2.58813901E-04 -4.17806450E-04 -5.43859906E-04 -4.64076687E-04 -1.60234552E-04
 -2.65228420E-04 -1.22243591E-04  3.42783699E-04 -8.54822834E-05 -3.02527565E-05
  4.67507444E-05 -6.55423671E-05 -2.31958856E-05  3.58454914E-05 -3.27102351E-05
 -1.15763728E-05  1.78894126E-05 -1.28443179E-03  2.85978990E-04  6.00207542E-04
 -1.74019740E-04 -9.50694682E-04  9.44763601E-05 -6.43536147E-05 -4.72237318E-05
  3.19318958E-04 -3.64859075E-04  4.55401171E-05 -2.17522873E-04 -4.95773203E-06
 -1.61312864E-04 -1.01624893E-02 -1.87481570E-02 -3.02653793E-02 -3.93965349E-02
 -3.36171377E-02 -1.16071915E-02  9.29993896E-04  4.28633527E-04 -1.20193284E-03
 -6.92536509E-06  1.41014404E-04  6.30427799E-05 -5.30992860E-06  1.08120858E-04
  4.83371859E-05 -2.65002655E-06  5.39598865E-05  2.41236438E-05  3.10824704E-03
 -1.31475368E-04 -6.06677690E-04 -7.71609777E-04  2.22465911E-03 -1.13268167E-05
 -3.52416021E-05 -1.35866687E-04 -4.68802215E-04 -6.66225406E-05  5.35424755E-04
 -9.19761500E-04 -2.66833517E-04 -1.14257355E-04 -1.63173044E-05 -3.01028002E-05
 -4.85953190E-05 -6.32566722E-05 -5.39770381E-05 -1.86369769E-05  9.23308222E-05
  4.25552105E-05 -1.19329221E-04  4.32755350E-05 -4.33674932E-05 -1.10579402E-05
  3.31809223E-05 -3.32514300E-05 -8.47852384E-06  1.65596059E-05 -1.65947942E-05
 -4.23137767E-06  1.66084776E-04  1.66945819E-05 -3.59031263E-05  2.57576176E-05
  6.78449995E-05 -9.53826132E-06 -1.66579662E-05  1.90731865E-05 -2.21679051E-05
  3.94301347E-06  1.82248916E-05 -2.35571688E-05  7.54731771E-05 -1.48256158E-05
  1.45118939E-05  2.67251737E-05  4.31797333E-05  5.65126488E-05  4.84081184E-05
  1.66529453E-05 -1.36612185E-04 -6.75346840E-05  1.78151549E-04 -1.00950453E-04
 -1.60230955E-04  7.37363356E-05 -7.85912093E-05 -1.24741834E-04  5.74046737E-05
 -3.73178859E-05 -5.92318347E-05  2.72577694E-05 -3.03853182E-04  1.81874869E-04
  1.04783815E-04 -7.68909273E-05 -3.53922005E-04 -1.01220750E-05  1.09579029E-04
 -1.66364802E-05  2.19316028E-06  4.70329794E-05 -4.92261397E-05  2.96485497E-05
 -1.07701070E-04  5.30671939E-05 -1.66651541E-04 -2.82672538E-04 -3.21812760E-04
  9.34359301E-04 -4.42888359E-05 -1.77871783E-03 -8.09236279E-04  4.53575025E-04
 -1.49911404E-04 -2.54278100E-04 -2.89486688E-04  1.07150690E-03  5.11509305E-05
  1.84433540E-03 -5.28727702E-04 -2.72352727E-04 -1.13036090E-04 -1.91730591E-04
 -2.18278546E-04 -3.43557318E-04 -1.06020297E-04 -2.39475642E-04  1.08142023E-04
 -3.20110466E-04 -9.50759633E-05 -1.61266819E-04 -1.83596611E-04 -3.66335021E-04
 -1.48921504E-04  4.28355580E-06  1.15855845E-04 -4.95954849E-04 -1.09391316E-04
 -1.85548364E-04 -2.11240298E-04 -3.78144968E-04 -1.12322612E-04 -7.27529173E-05
  1.92264055E-04  3.25644697E-04 -9.23568671E-05 -1.56654717E-04 -1.78345895E-04
 -3.94194499E-04 -1.39735277E-04  1.37665046E-04  2.20689015E-04  3.94691617E-04
 -2.16006149E-05 -3.66387289E-05 -4.17119065E-05  6.47415537E-05  7.05969138E-05
 -1.24710421E-06  5.81853128E-05  2.24880856E-05 -2.39028729E-05 -4.05437940E-05
 -4.61576859E-05  2.55787992E-05  3.92402812E-05 -2.13992547E-05  5.82733287E-05
 -2.65882530E-05  8.90202602E-06  1.50995201E-05  1.71902734E-05  4.40380907E-05
  2.23113784E-06 -1.89030240E-05 -3.06289024E-05  2.84130176E-05
MO  6                     OCC NO =   2.00000000 ORB. ENERGY = -10.27652337 
  3.61499150E-03  6.66907745E-03  1.07659734E-02  1.40140998E-02  1.19582579E-02
  4.12889969E-03 -7.36301994E-04 -3.39361067E-04  9.51603609E-04 -1.35947672E-05
  8.20335897E-05 -9.45368101E-05 -1.04236011E-05  6.28981286E-05 -7.24848011E-05
 -5.20210753E-06  3.13905748E-05 -3.61749963E-05 -2.84065340E-03  4.98697311E-05
 -7.26309454E-04  5.93162333E-04 -4.10500386E-03 -9.43190819E-07 -3.41498764E-04
 -1.12669422E-05  4.70159167E-05  4.65902885E-04 -5.12918802E-04 -8.69218538E-04
 -2.25178999E-04  3.78652736E-04 -5.34050547E-01 -9.85237299E-01 -1.59048063E+00
 -2.07033340E+00 -1.76661941E+00 -6.09971320E-01  1.54145059E-02  7.10453486E-03
 -1.99218521E-02  1.07510474E-04 -1.64607733E-04  7.53219942E-05  8.24321795E-05
 -1.26210719E-04  5.77521049E-05  4.11394353E-05 -6.29879950E-05  2.88223482E-05
  8.20191185E-03  3.88197442E-04  4.30406766E-04  1.11943463E-03  5.71103240E-03
  1.04476671E-04  2.71288047E-04  4.01346043E-04  9.91293511E-04 -1.42774681E-04
 -8.48518830E-04 -2.32612800E-04  2.81855322E-04  5.26592461E-04  8.64388233E-04
  1.59465716E-03  2.57427458E-03  3.35094092E-03  2.85936423E-03  9.87269903E-04
 -6.62419345E-04 -3.05308607E-04  8.56116979E-04 -5.77047104E-05 -4.70989229E-06
 -4.22611006E-04 -4.42442944E-05 -3.61124524E-06 -3.24031186E-04 -2.20810040E-05
 -1.80226449E-06 -1.61714274E-04 -3.18141966E-03  1.18199083E-04  4.38086496E-04
  9.24057401E-04 -7.04859804E-03  2.31897818E-04  2.67257676E-04  3.46814058E-04
  1.45579918E-04  1.43452056E-04 -2.89031974E-04  1.08848992E-03  1.99801218E-04
  3.15638044E-04  2.99226852E-04  5.52025379E-04  8.91141329E-04  1.16000134E-03
  9.89831335E-04  3.41765024E-04  1.59051173E-04  7.33065728E-05 -2.05559229E-04
 -1.32786695E-04 -4.48060883E-05  7.15806884E-05 -1.01812375E-04 -3.43544530E-05
  5.48835100E-05 -5.08115112E-05 -1.71452800E-05  2.73907184E-05  7.97565901E-04
  1.81491534E-04 -1.83928616E-04 -3.77702648E-04  3.18714068E-03 -2.97599996E-05
 -1.39460614E-04 -3.27797085E-04  2.49024813E-04 -2.41584569E-04 -7.44024403E-06
 -6.90775425E-05  1.24548520E-05 -1.99464240E-04 -3.94509036E-05 -7.27805672E-05
 -1.17490561E-04 -1.52937815E-04 -1.30502127E-04 -4.50592550E-05  2.66753716E-04
  1.22946599E-04 -3.44755007E-04 -3.07657683E-05 -3.08694845E-04 -2.22596641E-05
 -2.35892304E-05 -2.36687534E-04 -1.70672918E-05 -1.17726794E-05 -1.18123669E-04
 -8.51777488E-06  1.00149836E-03 -2.01051456E-06 -3.22140394E-04 -1.69324552E-04
  2.10374168E-03  2.16531894E-05 -1.75047702E-04 -5.33442887E-05  2.55346040E-04
 -9.21461951E-05 -1.63199845E-04  4.23401714E-04  9.79255461E-05 -1.03961753E-04
 -3.62792890E-05 -6.68121136E-05 -1.07948007E-04 -1.41279887E-04 -1.21018810E-04
 -4.16318520E-05  1.19242112E-04  5.89477311E-05 -1.55499797E-04 -1.83721792E-04
 -4.11140834E-04  3.32313949E-05 -1.43029748E-04 -3.20078360E-04  2.58710630E-05
 -6.79155834E-05 -1.51984526E-04  1.22844957E-05  6.61997974E-04 -9.93391758E-05
 -3.19807035E-04 -5.96014079E-05 -3.74680711E-05  8.10933335E-05 -3.15312617E-05
 -4.76081744E-05  1.84206402E-04 -1.35948135E-04 -4.82582672E-05  7.06594423E-05
  3.54571710E-04  2.59958486E-04  8.82471379E-05  1.49683839E-04  1.70409795E-04
  3.07468487E-04  6.54246631E-05  6.16591728E-05  3.85110073E-04 -2.17298493E-04
  1.20113856E-04  2.03735821E-04  2.31946079E-04  3.47354202E-04  6.86484941E-05
 -1.67843923E-04  3.09101659E-04 -9.94371463E-05  1.54830644E-04  2.62622061E-04
  2.98985995E-04 -1.12091389E-03 -4.16642784E-07  1.94369435E-03 -1.78157743E-04
  1.51225635E-04  1.42143934E-04  2.41103000E-04  2.74487300E-04 -1.11602255E-03
  5.29974048E-05 -1.55990282E-03  1.07622111E-04  1.16984493E-03 -1.13613396E-05
 -1.92709811E-05 -2.19393354E-05  2.93768926E-04  7.59531611E-05  6.87417412E-05
  2.20070719E-05 -1.00422766E-04 -3.61088981E-05 -6.12475217E-05 -6.97281529E-05
 -6.20095237E-05  4.26807702E-05 -1.14456994E-04  7.53426952E-05  1.41143592E-04
 -2.00835458E-05 -3.40654927E-05 -3.87823674E-05 -1.51222690E-04 -1.55210095E-04
  2.03573317E-05  2.09809354E-06  1.98894294E-06 -1.13523085E-05 -1.92556627E-05
 -2.19218959E-05 -3.42898340E-05 -3.56092249E-05  1.96548492E-05  1.54565849E-04
  1.01450921E-04 -2.39981902E-05 -4.07054701E-05 -4.63417485E-05  3.99932862E-05
 -9.64572951E-05  4.82749036E-05  8.72723261E-05  7.63852700E-05
MO  7                     OCC NO =   2.00000000 ORB. ENERGY =  -1.09616983 
 -9.32685454E-03 -1.72065454E-02 -2.77767369E-02 -3.61570616E-02 -3.08528890E-02
 -1.06527628E-02 -1.18473649E-02 -5.46044209E-03  1.53116456E-02  6.68882814E-04
  2.34976854E-02 -2.72260321E-03  5.12856714E-04  1.80165276E-02 -2.08751863E-03
  2.55951447E-04  8.99151008E-03 -1.04181811E-03  3.95958872E-03 -2.08137198E-04
  6.73750777E-04 -7.48180360E-05 -1.12323406E-02  2.92428218E-05 -8.72187365E-04
  1.63840554E-04  2.44676262E-03 -3.15894123E-04 -2.13086849E-03 -6.00588552E-04
  2.46751198E-04  6.13110962E-04 -1.52792032E-02 -2.81876705E-02 -4.55037017E-02
 -5.92323047E-02 -5.05430377E-02 -1.74512989E-02 -2.00291473E-02 -9.23141978E-03
  2.58858579E-02  1.21077739E-02  2.74294151E-02  2.70174896E-02  9.28346939E-03
  2.10311274E-02  2.07152892E-02  4.63310191E-03  1.04960067E-02  1.03383813E-02
  7.36574631E-03  8.89489747E-04  1.15050706E-03  3.42762036E-04  2.09663627E-02
  7.65823744E-04  5.16182956E-04  1.85189842E-03  2.07360681E-03  5.68956136E-04
 -2.64256295E-03  5.46642766E-03  3.49979505E-03  3.38318615E-03 -5.98989581E-02
 -1.10503936E-01 -1.78387858E-01 -2.32208008E-01 -1.98143533E-01 -6.84142105E-02
 -8.31456657E-02 -3.83217784E-02  1.07458239E-01  6.38336483E-02  1.26154666E-01
 -2.39452963E-02  4.89435734E-02  9.67273579E-02 -1.83597271E-02  2.44262736E-02
  4.82737313E-02 -9.16279070E-03  1.95922197E-02 -1.24361179E-03 -4.58616768E-04
  1.24110154E-03 -2.10457213E-02  5.03059836E-04  5.29276808E-03 -7.40451543E-04
  1.48239299E-02 -1.00383894E-02 -4.78554043E-03 -1.03719702E-02  2.14976696E-02
 -4.02082684E-03 -1.61248296E-02 -2.97477152E-02 -4.80221009E-02 -6.25105125E-02
 -5.33403386E-02 -1.84171398E-02 -2.16195492E-02 -9.96443489E-03  2.79413083E-02
  7.00800445E-04  2.10278591E-02 -3.61212999E-02  5.37329119E-04  1.61228222E-02
 -2.76955107E-02  2.68164893E-04  8.04641835E-03 -1.38220011E-02  6.41799103E-03
  9.64445770E-04  3.76947299E-04 -6.30276528E-04  1.93765046E-02 -1.83922630E-04
  7.11614902E-05 -2.04798281E-03  4.68516003E-04  2.88228875E-03 -3.35080475E-03
 -5.87627465E-03  8.70617149E-04 -1.47547247E-05 -5.28091706E-02 -9.74244197E-02
 -1.57273434E-01 -2.04723299E-01 -1.74690779E-01 -6.03165369E-02 -7.28274731E-02
 -3.35661308E-02  9.41229099E-02  1.25074268E-01 -9.76503200E-02 -1.02274872E-02
  9.58989773E-02 -7.48720421E-02 -7.84178535E-03  4.78603114E-02 -3.73663969E-02
 -3.91360053E-03  1.86417527E-02  1.76921424E-04 -1.01029180E-03  3.12382319E-04
 -5.71806333E-03 -9.13368519E-05  3.66419467E-04 -2.73338745E-04  4.95795268E-04
 -1.05950587E-02  1.00992634E-02  2.74966057E-03 -2.54049810E-02 -4.24354636E-03
 -9.97557458E-02 -1.83710662E-01 -2.96820425E-01 -3.88471793E-01 -3.32760700E-01
 -1.14473479E-01 -1.54286913E-01 -7.62722442E-02  2.01200593E-01 -2.20828140E-01
 -5.76953104E-02  1.57135166E-01 -1.71917512E-01 -4.49165319E-02  1.22331723E-01
 -8.16325152E-02 -2.13279580E-02  5.80874287E-02  6.60535101E-02 -9.82213080E-03
 -3.00650415E-03  7.12477680E-03 -4.47871880E-03  1.32663173E-03  1.82601475E-04
  3.44749660E-04 -6.48582240E-03 -5.28026908E-03  1.17660915E-02 -3.69077311E-03
  1.06979848E-02 -1.35943472E-02  1.10578728E-03  1.87562441E-03  2.13533253E-03
  2.96654543E-04 -1.58650016E-04  8.29200622E-04  9.77313916E-04 -2.66791169E-04
  1.36033743E-03  2.30738961E-03  2.62688206E-03  4.40625235E-04  7.89336362E-06
 -1.15943889E-03  9.96420803E-04  1.14688316E-04  2.17879477E-03  3.69564808E-03
  4.20736558E-03  1.61076478E-04  7.60017631E-04  1.76514919E-03  7.73207128E-05
  9.10781679E-04  2.36338094E-03  4.00874114E-03  4.56381104E-03 -4.68139360E-04
 -3.48124422E-04 -9.83680948E-04  8.10738784E-04  1.99226670E-03  2.40473902E-03
  4.07889227E-03  4.64367563E-03  6.20991286E-04  4.61897473E-04  1.50936912E-03
 -9.84747051E-05 -1.73564711E-03  2.58326684E-03  4.38170922E-03  4.98842210E-03
 -3.86233113E-04  6.11878461E-04 -1.77493399E-03  5.24478366E-04 -1.68510850E-03
  6.82795245E-03  1.15814989E-02  1.31851299E-02  8.43755224E-04 -6.51147707E-04
  4.70848039E-03 -3.13370935E-03  4.58406645E-03  7.25197981E-03  1.23007296E-02
  1.40039487E-02  5.53875396E-04  4.73286778E-04  2.81837297E-03 -4.10265814E-03
 -5.48579831E-03  1.81402135E-02  3.07692335E-02  3.50296920E-02 -7.23753129E-04
 -1.38094761E-03 -1.35453650E-02 -4.49988329E-03 -1.19573706E-02
MO  8                     OCC NO =   2.00000000 ORB. ENERGY =  -0.96249057 
  6.25507441E-02  1.15396055E-01  1.86285264E-01  2.42488086E-01  2.06915543E-01
  7.14429752E-02  8.50754118E-02  3.92111970E-02 -1.09952261E-01  2.21011164E-03
 -1.04958928E-01  1.15217866E-02  1.69457276E-03 -8.04758168E-02  8.83417168E-03
  8.45710580E-04 -4.01630732E-02  4.40887087E-03 -3.23509033E-02 -2.72052849E-04
 -3.28851953E-03  4.16052786E-04  4.80744009E-03 -2.69858784E-04  5.19261879E-04
  2.18975462E-05 -9.56564352E-03  2.01168321E-03  7.55396032E-03  2.61354841E-03
  4.34265215E-04 -2.10719267E-03  5.56941048E-02  1.02746659E-01  1.65865189E-01
  2.15907214E-01  1.84234034E-01  6.36115941E-02  7.60849272E-02  3.50674890E-02
 -9.83328741E-02 -2.06895359E-02  6.04821531E-03 -1.02318251E-01 -1.58634175E-02
  4.63738605E-03 -7.84511141E-02 -7.91695724E-03  2.31438068E-03 -3.91526046E-02
 -2.74216070E-02  1.13567228E-04 -3.20814761E-04 -2.46717003E-03 -8.77075931E-03
 -1.65329934E-05 -5.20240673E-04 -7.45124807E-04  3.19245625E-03 -9.32624947E-03
  6.13379323E-03  9.62668027E-04  5.06992921E-04 -7.00892228E-03  3.01090567E-02
  5.55463633E-02  8.96691744E-02  1.16722633E-01  9.95996433E-02  3.43893685E-02
  4.16662224E-02  1.92039324E-02 -5.38498169E-02  4.16098985E-02  1.87643334E-01
 -3.16134644E-02  3.19038183E-02  1.43872950E-01 -2.42391898E-02  1.59222415E-02
  7.18026861E-02 -1.20970546E-02 -1.63042165E-02 -1.46512883E-04  2.96187577E-03
 -6.77355144E-04  1.76298144E-02 -4.96616689E-04 -5.49748872E-04 -1.89377522E-04
 -4.68899653E-03 -3.76292221E-03  8.45191874E-03  3.95445855E-04  3.97520603E-03
 -4.75660813E-03  5.72532996E-02  1.05623122E-01  1.70508699E-01  2.21951685E-01
  1.89391792E-01  6.53924444E-02  7.82295690E-02  3.60559529E-02 -1.01104629E-01
  1.67474903E-02  3.37969759E-02  9.67983588E-02  1.28409083E-02  2.59133672E-02
  7.42188126E-02  6.40851326E-03  1.29325865E-02  3.70403896E-02 -2.84548284E-02
  8.28093952E-04  2.91540944E-04  2.32572565E-03 -7.28785786E-03  2.67132535E-04
 -1.26557906E-04  7.12485018E-04  2.17764854E-03 -8.55113615E-03  6.37348761E-03
 -7.51381597E-03 -9.81346675E-04 -4.97002421E-03 -1.75181806E-02 -3.23182235E-02
 -5.21717040E-02 -6.79120632E-02 -5.79494920E-02 -2.00085700E-02 -2.53435664E-02
 -1.16808318E-02  3.27542632E-02  5.75554660E-02 -3.74977177E-03 -9.19999300E-03
  4.41298633E-02 -2.87508602E-03 -7.05396832E-03  2.20238949E-02 -1.43486944E-03
 -3.52042461E-03  5.81731325E-03  3.41819633E-04  4.20664327E-04  4.14410857E-04
 -5.89803652E-03  9.69615545E-05  4.20543667E-04  3.36102906E-05 -4.09113516E-03
 -2.67499283E-03  6.76612799E-03  2.09631027E-03 -8.49996781E-03 -2.05306188E-03
 -3.90258471E-02 -7.18701882E-02 -1.16120314E-01 -1.51975615E-01 -1.30180654E-01
 -4.47836309E-02 -6.20050929E-02 -3.06524221E-02  8.08588440E-02 -5.74651525E-02
  4.21100235E-02  6.35184955E-02 -4.47373510E-02  3.27831881E-02  4.94499555E-02
 -2.12428766E-02  1.55666172E-02  2.34805879E-02  2.88587769E-02 -3.34217686E-03
  1.10185321E-03  3.34895640E-03 -9.66123955E-05  1.00488817E-05  1.48301348E-04
  1.84404068E-04 -4.78825047E-03 -3.01245266E-04  5.08949574E-03  3.25527855E-03
 -2.76720445E-03 -2.50875438E-03 -1.12160345E-02 -1.90245162E-02 -2.16587438E-02
 -2.05399370E-03 -3.39534552E-04 -5.90532654E-03 -6.12366944E-03  1.91389900E-03
 -1.17123354E-02 -1.98663363E-02 -2.26171264E-02 -1.53921862E-03  3.03558559E-04
  7.40833934E-03 -5.52190462E-03 -7.04724308E-04 -1.03185163E-02 -1.75021556E-02
 -1.99255896E-02 -1.24935168E-03 -9.69750728E-05 -7.54094409E-03  1.56311392E-04
 -3.68142365E-03 -9.47419979E-03 -1.60700350E-02 -1.82951706E-02 -1.72085035E-03
 -5.07494668E-04  3.85906510E-03 -2.60385460E-04 -6.62489194E-03 -1.07812590E-02
 -1.82870547E-02 -2.08191697E-02 -1.43961564E-03 -8.02130274E-05 -5.94946612E-03
  1.53344615E-03  6.10692621E-03 -9.98097357E-03 -1.69296192E-02 -1.92737770E-02
 -1.95870547E-03 -4.71798025E-04  6.16115683E-03  1.01883828E-03  4.86087434E-03
  2.95162510E-03  5.00651450E-03  5.69974098E-03  1.11749109E-03  6.80170319E-04
  2.22781652E-03 -7.84123819E-04  1.80668608E-03  3.06493708E-03  5.19871307E-03
  5.91855229E-03  5.21406630E-04  4.99101006E-04  1.33936701E-03 -1.07654352E-03
 -2.36135040E-03  9.29329542E-03  1.57631870E-02  1.79458349E-02  1.26902224E-04
 -8.24854560E-05 -5.64333555E-03 -8.03677747E-04 -5.63221869E-03
MO  9                     OCC NO =   2.00000000 ORB. ENERGY =  -0.80057061 
 -3.68864516E-03 -6.80495661E-03 -1.09853248E-02 -1.42996301E-02 -1.22019015E-02
 -4.21302398E-03 -5.15261082E-03 -2.37483468E-03  6.65928259E-03  2.99599329E-02
  1.48122313E-02  1.47660450E-01  2.29713672E-02  1.13570749E-02  1.13216623E-01
  1.14643223E-02  5.66797642E-03  5.65030303E-02  2.42144783E-03  3.92604106E-04
  3.27672233E-04  3.47333873E-03  4.59760831E-04 -6.57961163E-05  8.69253225E-05
  1.57676315E-04  2.84136510E-03 -2.83214688E-03 -9.21822374E-06  2.41832870E-02
  4.78197810E-03 -1.65777478E-03  7.20369629E-02  1.32896602E-01  2.14536611E-01
  2.79262949E-01  2.38295603E-01  8.22777574E-02  1.01169460E-01  4.66289326E-02
 -1.30752360E-01  1.10439337E-02 -1.93344609E-02  3.94703420E-02  8.46778455E-03
 -1.48244324E-02  3.02633428E-02  4.22601801E-03 -7.39843085E-03  1.51035293E-02
 -4.82566860E-02  6.53754946E-04 -4.13912497E-04  4.27899370E-05 -3.36511093E-03
  4.61668627E-05 -3.94421389E-04 -1.05559154E-05  8.45528302E-04  9.04437256E-04
 -1.74996556E-03 -2.73025052E-03  1.95114489E-04  1.29356864E-03  8.30701437E-03
  1.53251044E-02  2.47395037E-02  3.22034860E-02  2.74792956E-02  9.48794182E-03
  1.25111679E-02  5.76638841E-03 -1.61695508E-02  5.87017188E-02  6.49021020E-03
  1.87540312E-01  4.50087369E-02  4.97627956E-03  1.43793960E-01  2.24625144E-02
  2.48351229E-03  7.17632645E-02 -6.66591088E-03  1.19253011E-03  9.88138341E-04
  4.98191431E-03  9.76599856E-04 -3.64115873E-04  3.59229693E-04 -7.69322457E-04
 -5.33226930E-03  3.35069196E-03  1.98157734E-03 -1.87855451E-02 -1.17829813E-03
 -7.10544029E-04 -7.25716793E-02 -1.33883067E-01 -2.16129075E-01 -2.81335863E-01
 -2.40064424E-01 -8.28884892E-02 -1.01675881E-01 -4.68623417E-02  1.31406864E-01
  1.48925819E-02  6.98871867E-03  5.05080299E-02  1.14186827E-02  5.35850409E-03
  3.87263384E-02  5.69872300E-03  2.67426912E-03  1.93271572E-02  5.02356551E-02
  6.25033227E-04  1.96510384E-04  9.08748788E-05  3.76788915E-03  1.18497137E-04
  3.49214490E-04 -9.41781881E-05 -1.58686809E-03 -9.18608750E-04  2.50547684E-03
  1.03131141E-03  4.93785710E-04 -1.34173484E-03  1.31139008E-02  2.41930361E-02
  3.90551145E-02  5.08381594E-02  4.33802976E-02  1.49781765E-02  1.90031797E-02
  8.75855207E-03 -2.45598879E-02  2.05209137E-02  1.97477428E-02  4.49493398E-02
  1.57341289E-02  1.51413106E-02  3.44642892E-02  7.85243312E-03  7.55657528E-03
  1.72000959E-02 -1.04822845E-02  1.28658710E-04  9.47140125E-04  1.50891676E-03
 -3.61384623E-03 -1.63522097E-04  2.77500015E-04  1.21277268E-04 -2.46834887E-03
 -3.46928706E-04  2.81527757E-03 -6.60328597E-03  2.10656566E-03  2.65599140E-03
 -1.24759449E-02 -2.29757602E-02 -3.71218242E-02 -4.85841957E-02 -4.16166920E-02
 -1.43166171E-02 -1.93483502E-02 -9.56492068E-03  2.52315601E-02  9.58673726E-02
  2.39314890E-02  1.06340854E-01  7.46339671E-02  1.86309681E-02  8.27877051E-02
  3.54388473E-02  8.84664262E-03  3.93105305E-02  1.17049048E-02  2.15598656E-03
  4.53295918E-04  5.34748664E-03  2.98131654E-03 -4.45129259E-04 -1.19326333E-04
  1.18535276E-04 -1.20799966E-03  5.73683224E-03 -4.52883258E-03 -2.35307156E-03
 -1.67046778E-03 -5.40625958E-04  1.18027202E-03  2.00196460E-03  2.27916641E-03
  1.78453367E-04 -1.53241324E-04  1.11403686E-03  6.69173420E-04  2.74201145E-03
  1.38659573E-03  2.35192865E-03  2.67758819E-03  6.66817148E-04  2.12759483E-04
 -1.26401148E-04  7.95008893E-04  2.98949734E-03 -2.24515881E-02 -3.80821404E-02
 -4.33551798E-02 -5.84735480E-03  2.12502775E-04 -1.24291306E-02 -4.39642319E-04
 -3.02680484E-03 -2.23075110E-02 -3.78377584E-02 -4.30769594E-02 -6.14259285E-03
  9.16917182E-05  8.64776421E-03 -1.56147408E-03 -9.40312299E-03  2.26407822E-02
  3.84030494E-02  4.37205233E-02  6.45559898E-03 -1.65144704E-05  1.07553702E-02
 -1.56813399E-03 -6.91906751E-03  2.40970069E-02  4.08730820E-02  4.65325687E-02
  6.95938008E-03 -3.97234717E-04 -1.19020596E-02 -1.76767770E-04 -6.13688500E-03
 -6.56672448E-03 -1.11384069E-02 -1.26806852E-02 -2.14187609E-03  2.19116721E-04
 -1.39134187E-03  2.04271676E-03 -2.79130405E-03 -8.68873311E-04 -1.47377349E-03
 -1.67783938E-03 -9.84457502E-05 -1.27815222E-04  5.55114520E-04 -2.67669413E-04
  7.44590894E-04  1.07018899E-02  1.81524297E-02  2.06659039E-02  2.39978878E-03
  4.50079896E-04 -3.54506438E-03 -1.92933940E-03 -4.25328216E-03
MO 10                     OCC NO =   2.00000000 ORB. ENERGY =  -0.78000573 
  3.29685035E-02  6.08215823E-02  9.81850250E-02  1.27807741E-01  1.09058587E-01
  3.76553150E-02  4.61521204E-02  2.12714796E-02 -5.96474337E-02 -6.67344939E-03
  3.80057233E-02  3.38557972E-02 -5.11677570E-03  2.91403665E-02  2.59584677E-02
 -2.55362971E-03  1.45430854E-02  1.29550948E-02 -2.33647799E-02  5.38684795E-04
  3.73924103E-04  8.25598140E-04 -3.10657599E-04  3.16478805E-04  9.41571297E-05
 -1.03249170E-04  1.58475405E-03  2.54617247E-04 -1.83937130E-03  5.90154674E-03
 -4.40075045E-04  7.68245494E-04  1.24947685E-02  2.30508368E-02  3.72112481E-02
  4.84379930E-02  4.13322311E-02  1.42710283E-02  1.71431796E-02  7.90127931E-03
 -2.21560062E-02 -2.10815215E-02  7.83216898E-02  5.77702407E-03 -1.61639671E-02
  6.00520803E-02  4.42945389E-03 -8.06695255E-03  2.99701972E-02  2.21060796E-03
 -8.69315313E-03 -2.21596930E-03  1.93278229E-03  4.93793470E-04 -1.34110588E-03
 -1.98950508E-04  1.18620000E-04 -1.95905283E-04  1.79709094E-03 -5.98075763E-04
 -1.19901518E-03  1.15384854E-02 -6.84439848E-04 -1.78320628E-03 -3.23653774E-02
 -5.97089118E-02 -9.63888274E-02 -1.25469625E-01 -1.07063469E-01 -3.69664484E-02
 -4.72943326E-02 -2.17979244E-02  6.11236394E-02 -1.40692823E-01  6.31482820E-02
  4.28796274E-02 -1.07874290E-01  4.84180782E-02  3.28773656E-02 -5.38368318E-02
  2.41640147E-02  1.64081098E-02  2.55084863E-02 -2.11419638E-03  2.81158879E-03
  5.57776015E-05 -7.60261675E-03 -1.99414966E-04 -1.54819029E-03 -6.52404562E-05
  8.18182924E-03  2.37154172E-03 -1.05533710E-02 -6.40546960E-03 -2.07247984E-02
  2.57018240E-03 -1.99309780E-02 -3.67694464E-02 -5.93573675E-02 -7.72656630E-02
 -6.59309364E-02 -2.27643714E-02 -2.79938991E-02 -1.29023682E-02  3.61795779E-02
 -2.72442941E-02  7.37193309E-02  1.04913761E-02 -2.08891884E-02  5.65232848E-02
  8.04411859E-03 -1.04251692E-02  2.82090809E-02  4.01457900E-03  1.52255148E-02
 -2.69440957E-03  2.20411719E-03  1.12784339E-04  1.39165758E-03 -1.54352081E-04
  2.70805477E-04  1.12338521E-04 -2.09518964E-03  1.06595814E-03  1.02923150E-03
 -9.61695886E-03 -4.56876514E-03  2.37704790E-03 -6.48889611E-02 -1.19709689E-01
 -1.93248816E-01 -2.51552563E-01 -2.14650278E-01 -7.41135936E-02 -9.44327935E-02
 -4.35240076E-02  1.22045829E-01 -1.01720353E-01 -4.26639507E-02  1.20169639E-02
 -7.79926837E-02 -3.27119984E-02  9.21384206E-03 -3.89238158E-02 -1.63255800E-02
  4.59835300E-03  4.65119740E-02 -1.51276083E-03 -1.77318991E-03  1.09965403E-03
  9.99416003E-03  4.57660289E-04 -6.14467613E-04  2.01160732E-04  8.04363843E-03
  5.70620069E-03 -1.37498391E-02  1.17356421E-03 -8.86222369E-03  3.66542810E-03
  7.36388240E-02  1.35613613E-01  2.19110256E-01  2.86766499E-01  2.45641054E-01
  8.45033268E-02  1.17999556E-01  5.83334696E-02 -1.53879420E-01 -2.91444043E-01
 -1.61180747E-02 -1.74602926E-01 -2.26892889E-01 -1.25481258E-02 -1.35930596E-01
 -1.07736769E-01 -5.95829396E-03 -6.45446545E-02 -7.01921709E-02 -6.22015075E-03
  1.52125102E-03 -1.04785743E-02 -3.42550198E-03  4.63259089E-04 -5.15670549E-04
 -2.78656725E-04 -6.42161043E-04 -8.23884560E-03  8.88100664E-03 -2.78987523E-03
 -5.11921997E-03 -1.88272724E-02 -1.06003654E-02 -1.79802250E-02 -2.04698548E-02
 -2.90971228E-03  8.32865239E-04 -4.71734717E-03 -2.76420054E-03  2.00855722E-03
 -1.19063917E-02 -2.01954926E-02 -2.29918592E-02 -4.26202442E-03 -3.45013654E-04
  5.85856212E-03 -2.86684981E-03  1.45236062E-06 -2.41260440E-03 -4.09223343E-03
 -4.65886407E-03 -1.34137138E-03 -4.74159477E-04 -1.56390824E-03  2.15125604E-03
 -2.64658378E-04 -5.48822382E-03 -9.30906577E-03 -1.05980445E-02 -9.78989334E-04
 -2.06865103E-06  1.71620458E-03  9.49865638E-04 -2.55301852E-03  8.61899553E-03
  1.46194468E-02  1.66437269E-02  1.55774053E-03 -6.47054085E-04  3.34753822E-03
  1.35093028E-03 -2.82771039E-03  4.75155229E-03  8.05953150E-03  9.17549363E-03
  1.92591615E-03  8.36481631E-05 -2.90996446E-03  7.82248831E-04 -8.54933926E-04
  2.19865114E-02  3.72932824E-02  4.24570926E-02  7.51532583E-03  1.22429813E-04
  3.06883267E-03 -4.56036939E-03  1.02550369E-02  2.10452525E-02  3.56967292E-02
  4.06394728E-02  6.42881001E-03 -4.89217046E-04 -3.17885727E-04 -6.10604726E-03
 -8.89322405E-03 -3.49625229E-02 -5.93030524E-02 -6.75144430E-02 -7.66289435E-03
 -1.04611579E-04  9.52069777E-03  4.97531247E-03  1.73070687E-02
MO 11                     OCC NO =   2.00000000 ORB. ENERGY =  -0.74685811 
 -7.06549227E-02 -1.30346960E-01 -2.10420693E-01 -2.73905246E-01 -2.33723865E-01
 -8.06992460E-02 -1.00102395E-01 -4.61371229E-02  1.29373275E-01 -5.09201162E-04
 -1.30754242E-01  2.19472025E-02 -3.90423000E-04 -1.00254020E-01  1.68277162E-02
 -1.94848442E-04 -5.00337827E-02  8.39820986E-03  5.10323793E-02 -8.28207435E-05
 -3.67444719E-03  7.24303605E-04  3.42336764E-03 -4.57320025E-05  1.22550391E-04
  3.53962464E-05 -3.89339529E-03 -2.76761321E-03  6.66100849E-03  6.84439584E-04
 -3.26351276E-04 -3.63861346E-03  1.91900892E-02  3.54026257E-02  5.71508921E-02
  7.43934873E-02  6.34801035E-02  2.19181575E-02  2.78995231E-02  1.28588704E-02
 -3.60576055E-02 -1.47975608E-02 -1.43122101E-01  1.75662069E-02 -1.13458266E-02
 -1.09736906E-01  1.34686480E-02 -5.66236269E-03 -5.47664076E-02  6.72179938E-03
 -1.34795039E-02 -1.93929397E-04 -4.09029866E-03  8.36465769E-04 -3.07818317E-03
  2.38982243E-05 -4.55797406E-05 -2.38781179E-04  1.75596785E-03 -3.73553100E-04
 -1.38241475E-03 -2.25923167E-02 -6.87647330E-03 -1.48082705E-03  4.38907907E-02
  8.09714442E-02  1.30713194E-01  1.70149756E-01  1.45189108E-01  5.01303176E-02
  6.35437627E-02  2.92872752E-02 -8.21245554E-02 -4.88133020E-02  1.20611854E-01
 -3.64514561E-03 -3.74269291E-02  9.24774827E-02 -2.79486535E-03 -1.86786609E-02
  4.61527457E-02 -1.39483371E-03 -3.61564159E-02 -1.97732289E-03  3.59895017E-03
 -1.74929222E-03 -1.13751309E-02 -6.21436300E-04 -1.46421168E-03 -7.12991043E-04
  4.56181656E-03 -5.34422135E-03  7.82404793E-04 -5.06561078E-04 -1.14584586E-02
 -1.54141070E-03  1.66541351E-02  3.07241987E-02  4.95984501E-02  6.45624510E-02
  5.50912616E-02  1.90216916E-02  2.47335471E-02  1.13996743E-02 -3.19658684E-02
 -1.44522204E-02 -1.44837570E-01  2.65298165E-02 -1.10810415E-02 -1.11052218E-01
  2.03413725E-02 -5.53021641E-03 -5.54228408E-02  1.01517706E-02 -9.67226943E-03
 -6.38437624E-04 -3.75628313E-03 -7.39263973E-05  1.69480746E-03  1.78927318E-04
  4.15627386E-04 -7.44137439E-05  7.51210288E-03 -6.62863720E-03 -8.83465676E-04
  1.90218632E-02  1.17888024E-03  4.04725282E-05 -5.13694495E-02 -9.47683659E-02
 -1.52985733E-01 -1.99141987E-01 -1.69928234E-01 -5.86721446E-02 -7.41169480E-02
 -3.41604488E-02  9.57894393E-02 -1.82980905E-02  9.83017016E-02 -7.60423410E-03
 -1.40298097E-02  7.53714800E-02 -5.83044209E-03 -7.00185838E-03  3.76156514E-02
 -2.90979926E-03  3.82409191E-02  2.34498968E-04  1.96855484E-03  1.47142455E-03
  9.38495221E-03  5.54287472E-04 -4.98639440E-04  4.78828409E-04 -6.89592485E-03
  5.24512546E-03  1.65079938E-03  3.75295874E-03 -3.76986632E-03  1.23795269E-03
  3.44963989E-03  6.35287344E-03  1.02643068E-02  1.34336903E-02  1.15071525E-02
  3.95859183E-03  5.91582460E-03  2.92450739E-03 -7.71463627E-03 -8.38041804E-02
  2.00536132E-01 -2.32503181E-02 -6.52426187E-02  1.56119925E-01 -1.81006679E-02
 -3.09795029E-02  7.41312624E-02 -8.59483735E-03 -3.05799761E-03 -3.43587719E-03
  8.02460033E-03 -9.11167720E-04  2.03007554E-03  1.93579298E-04 -8.00529059E-04
  8.16238069E-05 -4.58023820E-03 -1.75536746E-03  6.33560567E-03  1.05641883E-02
 -1.78408896E-02 -3.81333280E-03  2.85776042E-02  4.84730225E-02  5.51848341E-02
  9.71476423E-03 -3.27063959E-05  1.21855292E-02  7.54609351E-03 -3.24315625E-03
  2.70063464E-02  4.58078722E-02  5.21506541E-02  9.07983347E-03 -1.58960119E-05
 -1.27290751E-02  5.28048126E-03  1.83432544E-03 -5.27563687E-03 -8.94847808E-03
 -1.01875281E-02 -1.15630220E-03 -1.29661812E-04 -2.90730511E-03 -2.58925069E-03
 -4.10661225E-04 -6.50605633E-03 -1.10355022E-02 -1.25635318E-02 -1.97565128E-03
 -8.93993749E-05  1.74951602E-03 -3.20918418E-03 -2.52265824E-03 -4.47116560E-03
 -7.58394264E-03 -8.63405241E-03 -1.19746006E-03  2.46799406E-05 -2.16274507E-03
 -2.39565979E-03  1.91351771E-03 -5.79383789E-03 -9.82744503E-03 -1.11882011E-02
 -1.89062820E-03 -1.65513608E-04  2.19095129E-03 -2.97716976E-03  2.25140765E-03
  1.99818781E-02  3.38930451E-02  3.85860418E-02  8.10749450E-03  5.80804951E-04
  5.00584344E-03 -1.55154521E-03  9.02284307E-03  1.99733456E-02  3.38785724E-02
  3.85695652E-02  6.31397450E-03 -8.25687042E-04  1.51933945E-03 -2.81396779E-03
 -9.49977210E-03 -2.46247043E-03 -4.17681565E-03 -4.75515796E-03 -7.53679987E-04
  2.36410539E-04 -6.02264877E-04  4.56789319E-03  6.42984830E-04
MO 12                     OCC NO =   2.00000000 ORB. ENERGY =  -0.66188887 
 -2.76796997E-02 -5.10645906E-02 -8.24341938E-02 -1.07304837E-01 -9.15634203E-02
 -3.16146534E-02 -3.98651845E-02 -1.83738353E-02  5.15221386E-02  4.30327900E-02
 -8.50891328E-02  3.57200664E-02  3.29948009E-02 -6.52409243E-02  2.73878705E-02
  1.64667183E-02 -3.25597940E-02  1.36684670E-02  2.24584090E-02  2.41644487E-03
 -3.34430684E-03  1.03137987E-03  2.55762375E-03  9.87559074E-05 -1.02929349E-05
 -6.42773698E-06  2.94191808E-03 -7.69467436E-03  4.75275629E-03  1.09582358E-05
  2.03024189E-03 -5.62317133E-03  3.71926834E-02  6.86145145E-02  1.10765251E-01
  1.44183459E-01  1.23032018E-01  4.24800056E-02  5.25393897E-02  2.42153675E-02
 -6.79024004E-02  8.08237469E-02  4.99790102E-02  1.26798205E-01  6.19704982E-02
  3.83207199E-02  9.72207824E-02  3.09276222E-02  1.91247251E-02  4.85199847E-02
 -3.08523998E-02  3.06291764E-03  1.85870827E-03  4.49333842E-03 -5.57385493E-03
 -5.40143177E-05 -2.33260668E-04 -1.57162704E-04  8.50055119E-03 -1.11044020E-03
 -7.39011099E-03  8.29719538E-04  3.30749920E-03  4.91534009E-03 -4.13555603E-02
 -7.62943522E-02 -1.23162907E-01 -1.60321525E-01 -1.36802660E-01 -4.72346781E-02
 -6.47419925E-02 -2.98395384E-02  8.36731588E-02  7.26099440E-02  1.32339235E-01
 -7.58075109E-02  5.56726776E-02  1.01469291E-01 -5.81243681E-02  2.77845683E-02
  5.06402884E-02 -2.90081337E-02  3.62107367E-02  3.28852290E-03  4.32130555E-03
 -2.22453213E-03  1.15189747E-02  4.95031573E-04  3.28447090E-04 -9.11180004E-05
  9.17900912E-03 -6.55843065E-03 -2.62057848E-03 -1.70429540E-02  9.09960824E-03
 -9.52543837E-03  2.35786691E-02  4.34988493E-02  7.02207250E-02  9.14065280E-02
  7.79973633E-02  2.69306192E-02  3.35061773E-02  1.54429734E-02 -4.33036981E-02
  1.65300142E-02 -3.11336735E-02 -1.20895410E-01  1.26741614E-02 -2.38713167E-02
 -9.26948953E-02  6.32529488E-03 -1.19134602E-02 -4.62612499E-02 -2.00274985E-02
  5.76612487E-04 -2.01401220E-03 -4.61285322E-03 -3.58205419E-03 -2.53231788E-04
 -1.02444951E-04  5.02993835E-05  6.08442676E-03  4.64950176E-04 -6.54937694E-03
 -1.27384840E-03  7.82972158E-04 -8.38113043E-04  2.35294247E-02  4.34080013E-02
  7.00740679E-02  9.12156240E-02  7.78344645E-02  2.68743742E-02  3.09244247E-02
  1.42530454E-02 -3.99670167E-02  9.54355944E-02 -2.48888556E-01 -7.81558071E-02
  7.31739316E-02 -1.90831883E-01 -5.99248920E-02  3.65189207E-02 -9.52384854E-02
 -2.99067213E-02 -2.07898202E-02  1.80326015E-03 -7.43745142E-03 -4.69064567E-03
 -3.00830297E-03 -8.09497220E-05 -7.03635806E-05 -5.10874910E-04  1.08275598E-02
 -1.00427308E-02 -7.84829003E-04 -2.95588095E-04 -1.68986784E-02 -9.13646650E-03
  1.51033156E-02  2.78143388E-02  4.49394920E-02  5.88157808E-02  5.03809562E-02
  1.73316241E-02  2.04138891E-02  1.00916734E-02 -2.66210951E-02 -3.83806287E-01
 -3.36616618E-01 -1.70507660E-01 -2.98798068E-01 -2.62060312E-01 -1.32742379E-01
 -1.41879891E-01 -1.24435505E-01 -6.30307764E-02 -1.75559448E-02 -1.30333533E-02
 -1.38663972E-02 -9.86861253E-03 -6.08641356E-03  5.78656970E-04  7.16521937E-04
 -9.50649560E-06  2.37020946E-03 -1.19069974E-02  9.53678797E-03 -1.77434982E-02
  2.23750295E-02 -1.73231045E-02  1.22846091E-02  2.08370208E-02  2.37222166E-02
  5.62301523E-03  5.84798083E-06  5.38402973E-03  1.93731485E-03 -5.29105047E-04
  1.62689908E-02  2.75952859E-02  3.14162641E-02  6.48522766E-03 -2.91500653E-04
 -6.25608807E-03  2.56482939E-03  1.62607260E-03 -2.30453695E-02 -3.90893060E-02
 -4.45018024E-02 -1.00609346E-02  3.13171209E-04 -9.66690875E-03  8.81226861E-04
 -1.21699861E-03 -1.75248900E-02 -2.97255284E-02 -3.38414704E-02 -6.90448596E-03
  7.13446215E-06  7.50003291E-03  7.16376397E-04 -4.11642536E-03 -1.63725118E-02
 -2.77708770E-02 -3.16161684E-02 -7.56036806E-03 -3.12545127E-04 -6.19553500E-03
  1.60589824E-04  3.14613804E-03 -1.31044574E-02 -2.22276386E-02 -2.53053861E-02
 -6.15216799E-03  6.53661370E-04  5.69108115E-03 -8.26057440E-04  9.30816809E-04
 -1.45625501E-02 -2.47008397E-02 -2.81210387E-02 -8.17134975E-03 -7.55459766E-04
 -2.52029686E-03 -1.78528127E-03 -6.99312489E-03 -2.61718593E-02 -4.43924241E-02
 -5.05392162E-02 -1.17939163E-02  1.09046743E-03 -1.40518553E-03  2.04377127E-03
  1.04811801E-02 -3.04964158E-02 -5.17276899E-02 -5.88901587E-02 -1.24363034E-02
 -1.19460089E-03  5.07948576E-03 -2.42557854E-03  1.20509986E-02
MO 13                     OCC NO =   2.00000000 ORB. ENERGY =  -0.61657813 
  5.70888895E-03  1.05319812E-02  1.70019062E-02  2.21314322E-02  1.88847930E-02
  6.52046617E-03  9.40289618E-03  4.33378819E-03 -1.21523913E-02 -5.70249520E-03
 -1.34152865E-01  5.69568731E-02 -4.37230990E-03 -1.02859868E-01  4.36709004E-02
 -2.18208910E-03 -5.13342835E-02  2.17948402E-02 -3.03575851E-03 -1.22663089E-03
 -5.02234882E-03  2.60117688E-03  4.55958565E-03 -5.08039140E-04  2.60998339E-04
  1.32086112E-04 -1.22457408E-02  7.86872492E-03  4.37701593E-03  7.96632797E-03
  1.26817069E-03  7.65275161E-04 -1.63991220E-02 -3.02537405E-02 -4.88389838E-02
 -6.35738514E-02 -5.42476877E-02 -1.87304257E-02 -2.40267815E-02 -1.10739266E-02
  3.10524379E-02 -5.20286412E-02 -2.95564927E-02 -2.61644894E-01 -3.98922463E-02
 -2.26620349E-02 -2.00612630E-01 -1.99090270E-02 -1.13099438E-02 -1.00119764E-01
  1.20383022E-02 -1.62425192E-03 -1.82480381E-03 -1.23325466E-02 -1.36714885E-02
 -2.98612498E-05 -5.92058827E-04 -1.37495263E-03 -5.40428269E-04 -9.09113080E-03
  9.63155907E-03 -5.07988079E-03 -1.19960801E-03 -1.09759518E-02  2.20584402E-02
  4.06942717E-02  6.56932611E-02  8.55131146E-02  7.29685025E-02  2.51942742E-02
  3.17478380E-02  1.46325560E-02 -4.10312038E-02  4.38179174E-02  2.18055087E-01
 -1.40453108E-01  3.35967865E-02  1.67190744E-01 -1.07690492E-01  1.67671513E-02
  8.34399000E-02 -5.37451036E-02 -1.75243692E-02  4.27301307E-04  6.74300490E-03
 -6.94507377E-03  9.23805403E-03 -2.26617036E-04 -4.00898174E-03 -4.16661581E-04
 -6.24957099E-03  5.46494849E-03  7.84622504E-04 -9.60126221E-03  6.43787336E-03
 -5.32448001E-03 -2.51435797E-02 -4.63858574E-02 -7.48812576E-02 -9.74731571E-02
 -8.31740294E-02 -2.87179979E-02 -3.52585230E-02 -1.62506282E-02  4.55684460E-02
  3.82544028E-02 -4.92597626E-02  3.36010053E-01  2.93310381E-02 -3.77692467E-02
  2.57631095E-01  1.46382439E-02 -1.88495014E-02  1.28575974E-01  2.23291846E-02
  2.23329109E-03 -1.46964666E-03  1.48099350E-02 -6.71455192E-03  1.73323365E-04
  3.19175968E-04  1.07618958E-03 -2.83501797E-03 -1.08542599E-02  1.36892779E-02
  7.91530797E-03 -3.63232114E-05 -4.97801497E-03  8.18613353E-03  1.51020987E-02
  2.43795029E-02  3.17348719E-02  2.70794262E-02  9.34987653E-03  8.92186192E-03
  4.11207983E-03 -1.15306981E-02  1.07478867E-01 -1.16486530E-01 -1.76630975E-01
  8.24079458E-02 -8.93144472E-02 -1.35429375E-01  4.11273410E-02 -4.45741693E-02
 -6.75887504E-02 -8.57028667E-03  2.94849104E-03 -3.57957292E-03 -8.42162862E-03
  9.00115782E-03  6.44216912E-04 -9.06316537E-04 -2.86100239E-04  2.96466865E-04
 -6.23082026E-03  5.93435339E-03  2.08342068E-03 -1.22707410E-02 -1.05484191E-02
 -7.24804612E-03 -1.33480367E-02 -2.15663580E-02 -2.82255568E-02 -2.41777040E-02
 -8.31740619E-03 -1.50506820E-02 -7.44035425E-03  1.96271095E-02 -3.12757045E-01
 -7.23018269E-02 -2.24031420E-01 -2.43485331E-01 -5.62878905E-02 -1.74411305E-01
 -1.15615447E-01 -2.67274813E-02 -8.28166566E-02  7.73241698E-03 -1.31019544E-02
 -3.15796574E-03 -1.17616714E-02 -1.84927460E-03  6.50338315E-04  3.29865540E-04
  1.25118137E-04 -7.76960227E-04 -1.20026119E-02  1.27795721E-02 -2.66332921E-03
  4.47284828E-03 -5.28600462E-03  6.86258015E-03  1.16402341E-02  1.32519978E-02
  3.21463080E-03 -4.92256226E-04  2.99811786E-03  1.24759693E-04  3.24754283E-04
  3.44167885E-03  5.83773836E-03  6.64606015E-03  2.98952071E-03  6.30528255E-04
 -1.57733514E-03 -1.14486350E-03  1.35849785E-03  1.82719990E-02  3.09927667E-02
  3.52841767E-02  9.95964959E-03  3.48595575E-04  7.64185256E-03 -5.36439511E-04
 -1.77035069E-03  2.20420880E-02  3.73875509E-02  4.25644139E-02  1.05374069E-02
 -4.94840273E-04 -8.02480874E-03  9.66071232E-04  4.07429010E-03  2.53645326E-02
  4.30230453E-02  4.89802264E-02  1.26245569E-02 -4.77544998E-04  1.02854458E-02
 -3.25835276E-03 -1.06203430E-03  2.79809979E-02  4.74610654E-02  5.40327565E-02
  1.36946113E-02  9.37902243E-05 -1.17061337E-02 -2.09526356E-03 -5.46899075E-04
  1.00884020E-03  1.71118381E-03  1.94812268E-03  1.51217370E-05 -6.46247908E-05
  2.25999235E-03 -2.75489286E-03 -2.33357989E-03 -2.34499426E-02 -3.97755385E-02
 -4.52830540E-02 -1.13455521E-02  9.20942969E-04 -4.02073333E-04  3.42496548E-03
  7.56784773E-03 -2.07863243E-02 -3.52575380E-02 -4.01394690E-02 -9.18566183E-03
 -8.32288695E-04  2.84456993E-03  1.25495557E-03  6.62385130E-03
MO 14                     OCC NO =   2.00000000 ORB. ENERGY =  -0.59108866 
  4.14126036E-03  7.63995879E-03  1.23332790E-02  1.60542662E-02  1.36991357E-02
  4.72998307E-03  6.32529713E-03  2.91532497E-03 -8.17487339E-03  3.17047278E-01
  6.11236643E-02 -4.22680373E-02  2.43091647E-01  4.68657304E-02 -3.24084372E-02
  1.21319770E-01  2.33892843E-02 -1.61740817E-02 -1.97292586E-03  1.69559919E-02
  3.56856016E-03 -2.61285060E-03 -2.06007719E-03  3.11817183E-04 -1.82046758E-04
  2.09332927E-06  2.39624372E-04  6.13257092E-04 -8.52881464E-04  2.50083120E-03
 -2.57465349E-03  1.43420714E-03 -7.90432121E-04 -1.45822004E-03 -2.35402246E-03
 -3.06423808E-03 -2.61472015E-03 -9.02800169E-04 -2.21027113E-03 -1.01871240E-03
  2.85657516E-03  2.72906551E-01  1.94938393E-02 -4.15061789E-02  2.09247351E-01
  1.49466337E-02 -3.18242928E-02  1.04429095E-01  7.45941783E-03 -1.58825527E-02
 -1.46490136E-03  1.40313502E-02  4.68959761E-04 -3.61076715E-03  2.37107094E-03
  4.73319822E-04  9.95162787E-06  2.43062764E-04 -4.04010601E-04  2.49263905E-03
 -2.08862845E-03  3.74452199E-03 -2.11095909E-03  2.34572132E-03  6.64697269E-03
  1.22625947E-02  1.97956568E-02  2.57680657E-02  2.19879392E-02  7.59190816E-03
  1.12941825E-02  5.20548072E-03 -1.45967075E-02  1.37455725E-01 -1.11541131E-01
 -7.34705614E-02  1.05392290E-01 -8.55226304E-02 -5.63325442E-02  5.25981397E-02
 -4.26817869E-02 -2.81138880E-02 -2.47153344E-03  6.57768294E-03 -4.46699561E-03
 -4.14198507E-03 -2.13726851E-03 -1.42662559E-04  1.16681681E-03 -5.09383741E-04
 -2.22126934E-03  2.04734238E-03  1.73926956E-04 -2.48386473E-03 -1.39075288E-02
  1.13210154E-03 -5.32639788E-03 -9.82634676E-03 -1.58627919E-02 -2.06486437E-02
 -1.76195267E-02 -6.08360007E-03 -7.69492619E-03 -3.54658603E-03  9.94499484E-03
  2.85812937E-01 -4.37100388E-02 -2.73036910E-02  2.19143146E-01 -3.35140721E-02
 -2.09347302E-02  1.09367790E-01 -1.67258710E-02 -1.04478977E-02  4.13779033E-03
  1.56504133E-02 -1.73238126E-03 -1.34710796E-03  5.61847366E-03  3.02212500E-04
  1.48063925E-04 -5.75804263E-04 -2.63474892E-03  2.89245895E-03 -2.57710026E-04
  4.07989261E-03 -2.64196850E-03  3.90179045E-03 -1.07678971E-02 -1.98650370E-02
 -3.20683724E-02 -4.17434964E-02 -3.56198045E-02 -1.22986643E-02 -1.49914989E-02
 -6.90957122E-03  1.93751539E-02 -8.03943153E-02  1.55468991E-01 -1.08607266E-01
 -6.16412374E-02  1.19203714E-01 -8.32731301E-02 -3.07632980E-02  5.94910086E-02
 -4.15591286E-02  1.01302112E-02 -3.24793682E-03  6.72925411E-03 -6.01368386E-03
 -2.50479939E-03 -1.88338224E-04  4.79308747E-04 -3.28545859E-04 -6.66611266E-03
  7.60252606E-03 -9.36413395E-04  3.18367174E-03 -4.04318985E-04  1.44210007E-03
 -1.39687149E-03 -2.57248528E-03 -4.15635196E-03 -5.43973852E-03 -4.65962067E-03
 -1.60296270E-03 -1.45173492E-03 -7.17669945E-04  1.89316074E-03  1.91432710E-02
 -6.78762384E-02 -1.27893150E-01  1.49032796E-02 -5.28425136E-02 -9.95664419E-02
  7.07660427E-03 -2.50914945E-02 -4.72776682E-02  2.40026070E-03  7.97399178E-04
 -3.51846406E-03 -6.50446994E-03 -1.67901815E-03  4.28231200E-04  1.19945485E-04
  6.51350378E-05  6.62783865E-03 -5.27344556E-03 -1.35439310E-03 -2.86654650E-03
 -1.89644084E-03  8.47231703E-03 -2.86634724E-02 -4.86186712E-02 -5.53506501E-02
 -1.45682659E-02 -1.32443612E-05 -4.01326949E-03 -8.13354037E-03  2.43745932E-03
  2.12644762E-02  3.60685741E-02  4.10628051E-02  1.04139161E-02 -3.17361904E-04
 -2.09906641E-03  7.03184112E-03  1.93006052E-04 -2.29225483E-02 -3.88809780E-02
 -4.42646282E-02 -1.17344996E-02  4.97758473E-04 -5.26434040E-03  9.65646173E-04
 -4.97341797E-03  1.88513164E-02  3.19753986E-02  3.64028685E-02  8.95678472E-03
 -9.87348141E-05 -2.93739844E-04  1.42077964E-03  7.11524775E-03 -2.12203539E-02
 -3.59937343E-02 -4.09776028E-02 -1.08571204E-02  2.23599895E-04 -2.04232591E-03
  5.81932749E-04  6.52900699E-03  2.38509955E-02  4.04558000E-02  4.60575079E-02
  1.21130834E-02  7.15827102E-05 -4.29035547E-03 -1.68661034E-03 -6.84443957E-03
  2.08644029E-02  3.53899741E-02  4.02902429E-02  1.04782408E-02 -6.52335004E-04
  3.58994173E-03 -5.57832894E-05  6.36487042E-03  4.37401498E-03  7.41915680E-03
  8.44644952E-03  3.38898453E-03  3.58477399E-04 -7.36643037E-04  2.59498912E-03
 -3.59853819E-03 -5.32390863E-03 -9.03035612E-03 -1.02807434E-02 -1.70286508E-03
 -4.31716746E-04  2.99138184E-03 -1.13283438E-03  9.88575293E-04
MO 15                     OCC NO =   2.00000000 ORB. ENERGY =  -0.57824454 
  2.22339035E-03  4.10179733E-03  6.62158165E-03  8.61933266E-03  7.35489286E-03
  2.53946814E-03  2.48619141E-03  1.14588386E-03 -3.21317712E-03 -1.01666473E-01
  1.66397882E-01  9.27068277E-02 -7.79513726E-02  1.27583292E-01  7.10816872E-02
 -3.89031986E-02  6.36730050E-02  3.54747441E-02 -1.82824374E-03 -6.07750444E-03
  7.28962446E-03  4.24843413E-03 -3.96304803E-03 -3.42991474E-04 -3.62205708E-04
  4.80827457E-04  7.21451210E-03 -7.28929696E-04 -6.48558240E-03  4.27060925E-03
  2.09255395E-03  5.74240071E-04  8.41274194E-03  1.55201548E-02  2.50543759E-02
  3.26133561E-02  2.78290384E-02  9.60869965E-03  1.02849244E-02  4.74031435E-03
 -1.32923328E-02 -3.55898735E-02  1.13709487E-01  1.78261544E-01 -2.72880469E-02
  8.71851879E-02  1.36679591E-01 -1.36186480E-02  4.35115197E-02  6.82126961E-02
 -1.32164291E-02 -2.36231650E-03  4.46487732E-03  6.65278318E-03 -8.86763373E-03
  1.84505271E-04 -1.08212405E-03 -2.26566773E-06  1.79833652E-03  3.79404266E-03
 -5.59237918E-03  4.95321665E-03  5.58626226E-03  5.40193498E-03  1.12575569E-02
  2.07683805E-02  3.35266509E-02  4.36417418E-02  3.72395809E-02  1.28579343E-02
  1.74777296E-02  8.05547316E-03 -2.25883817E-02 -6.02737074E-02 -1.81660164E-01
 -1.69379710E-01 -4.62140376E-02 -1.39285437E-01 -1.29869567E-01 -2.30640439E-02
 -6.95131955E-02 -6.48140165E-02 -1.11250171E-02 -3.68692853E-03 -1.13922896E-02
 -1.16959487E-02 -1.42993014E-02 -2.80842727E-04 -1.77936068E-03 -4.27654214E-03
 -1.92348080E-04  8.53196962E-04 -6.60848882E-04 -1.94173434E-02  3.50719956E-03
 -4.24262196E-03 -8.03242464E-03 -1.48185306E-02 -2.39217353E-02 -3.11389945E-02
 -2.65709629E-02 -9.17431634E-03 -1.02573596E-02 -4.72760977E-03  1.32567078E-02
 -1.24786190E-01 -1.40199726E-01 -4.38207745E-02 -9.56780981E-02 -1.07496215E-01
 -3.35989772E-02 -4.77500772E-02 -5.36481456E-02 -1.67682446E-02  1.04047920E-02
 -6.71396315E-03 -5.34797176E-03 -2.75999644E-03  1.71155691E-02 -2.51278275E-04
  1.25321671E-03 -1.23086013E-03 -4.03482638E-03  5.37351497E-03 -1.33868859E-03
  1.24865457E-02  3.04594308E-03  8.96223168E-05 -5.90325369E-04 -1.08905529E-03
 -1.75807528E-03 -2.28849186E-03 -1.95277443E-03 -6.74246186E-04  9.06269997E-04
  4.17699199E-04 -1.17127185E-03 -5.90033906E-02  1.02800400E-01 -3.87482965E-01
 -4.52400396E-02  7.88207956E-02 -2.97097243E-01 -2.25779507E-02  3.93371016E-02
 -1.48272348E-01  7.23833636E-03 -2.18225111E-03  2.86056841E-03 -1.93757624E-02
  1.26749096E-02  5.19138784E-04 -7.10780693E-04  3.20025857E-04 -7.79992470E-03
  2.52712134E-03  5.27280336E-03 -1.83243504E-03  8.28238146E-03 -5.03532645E-03
 -3.24432576E-02 -5.97476597E-02 -9.65340034E-02 -1.26341499E-01 -1.08222750E-01
 -3.72298613E-02 -5.38709527E-02 -2.66312830E-02  7.02513739E-02  8.40090478E-02
  1.57700191E-01 -3.19069214E-01  6.54021106E-02  1.22771601E-01 -2.48399435E-01
  3.10552354E-02  5.82962987E-02 -1.17948838E-01  3.78667831E-02  3.20442565E-03
  7.02349838E-03 -1.59438697E-02 -1.85535617E-03  1.20171560E-03  1.55937929E-04
  3.76554039E-04  5.48463955E-03 -1.15748689E-02  6.09022933E-03  9.11610666E-03
 -9.01599401E-03  3.08497129E-02 -1.45232056E-03 -2.46341040E-03 -2.80450625E-03
 -1.98402676E-03 -7.19607310E-04 -2.90414956E-03  2.71993989E-03  2.58046689E-03
 -1.85571448E-02 -3.14764278E-02 -3.58348079E-02 -1.02332600E-02  2.36219302E-04
  5.45163660E-03 -1.53319926E-03  1.42579149E-03 -5.16487414E-03 -8.76060354E-03
 -9.97363953E-03 -2.24067455E-03  1.02340384E-03 -2.84865561E-03  2.96415450E-03
  3.36786971E-03 -1.93989559E-02 -3.29042988E-02 -3.74603889E-02 -9.83687292E-03
 -6.73027209E-04  5.77608109E-03  2.72184779E-03 -4.00657178E-03  7.88092622E-03
  1.33675417E-02  1.52184768E-02  3.08926520E-03 -2.91758290E-04  3.95340216E-04
 -4.36704909E-03 -2.64521541E-03 -1.02881402E-02 -1.74506320E-02 -1.98669318E-02
 -6.40845147E-03  2.97305846E-04  2.06621504E-03 -3.32800416E-03  2.60485566E-03
  3.48734261E-02  5.91519274E-02  6.73423924E-02  1.75607405E-02 -3.35413761E-04
  7.85928921E-03 -3.66060856E-03  7.55528120E-03 -2.58838865E-02 -4.39039678E-02
 -4.99831258E-02 -1.39831283E-02 -7.09553951E-04 -3.36733395E-03  8.83159571E-03
  3.70230638E-03  6.82309096E-05  1.15732529E-04  1.31757421E-04  1.66911478E-04
 -4.52555323E-04  4.60233906E-03  4.10284347E-03 -5.71196205E-03
MO 16                     OCC NO =   2.00000000 ORB. ENERGY =  -0.50566251 
  9.68515821E-04  1.78675580E-03  2.88438176E-03  3.75460838E-03  3.20381443E-03
  1.10620030E-03  1.85705819E-03  8.55916802E-04 -2.40007943E-03 -1.76530654E-02
 -2.10309382E-01  6.24127795E-02 -1.35352455E-02 -1.61251831E-01  4.78541417E-02
 -6.75503621E-03 -8.04759661E-02  2.38825709E-02 -3.85367056E-03 -1.14391032E-03
 -1.19004276E-02  3.64398420E-03  5.68756499E-03 -3.50378355E-04  3.66129565E-05
  9.98409268E-05 -1.32146235E-03 -8.68907660E-03  1.00105389E-02 -6.03814315E-04
  5.62388876E-03  8.85939319E-03  6.46128098E-03  1.19200234E-02  1.92426397E-02
  2.50482017E-02  2.13736779E-02  7.37981846E-03  1.07496825E-02  4.95452107E-03
 -1.38929906E-02 -3.05843693E-01  1.31299015E-01  2.67801913E-03 -2.34501452E-01
  1.00671717E-01  2.05333440E-03 -1.17032661E-01  5.02422429E-02  1.02475779E-03
 -2.54391170E-03 -1.84924418E-02  7.16759410E-03  3.31362111E-03 -1.00217511E-02
 -1.00825634E-03 -2.85643042E-04 -6.57122349E-04  3.96311325E-03 -1.16152655E-02
  7.65215225E-03  8.12285437E-03  3.00656254E-03  1.45425065E-02 -1.93238392E-02
 -3.56493729E-02 -5.75492192E-02 -7.49119909E-02 -6.39225436E-02 -2.20709215E-02
 -2.66523270E-02 -1.22840386E-02  3.44457176E-02 -3.84224527E-02 -4.52365560E-03
 -7.30763371E-05 -2.94598880E-02 -3.46845082E-03 -5.60302781E-05 -1.47025490E-02
 -1.73100007E-03 -2.79630360E-05  2.65958124E-02 -2.08887783E-04  7.33337996E-03
  1.17099949E-03  4.24558473E-02  1.53501009E-04  2.46921399E-04  1.45341260E-03
 -1.31600032E-02  1.28603468E-03  1.18739685E-02  1.43350870E-03 -7.10791512E-03
  2.16669634E-02  6.69965892E-03  1.23597923E-02  1.99525641E-02  2.59723124E-02
  2.21622233E-02  7.65208428E-03  9.65124942E-03  4.44825402E-03 -1.24733653E-02
  3.07231433E-01  7.77590034E-02  4.17313867E-03  2.35565483E-01  5.96206482E-02
  3.19969678E-03  1.17563687E-01  2.97548823E-02  1.59687296E-03 -6.83064534E-03
  1.90776254E-02  2.52049212E-03 -1.11195168E-03 -1.86795253E-02  1.05424568E-03
 -6.92388149E-04  1.58782963E-03  1.66500115E-03 -4.41524026E-03  2.75023910E-03
 -1.27259268E-02  3.04978861E-03  2.17342217E-02  1.82882152E-03  3.37388134E-03
  5.44649795E-03  7.08972269E-03  6.04967378E-03  2.08880729E-03  2.97450265E-03
  1.37094616E-03 -3.84427514E-03 -2.43017167E-01 -5.17700178E-02 -1.06483525E-01
 -1.86330076E-01 -3.96939503E-02 -8.16447807E-02 -9.29917679E-02 -1.98100634E-02
 -4.07464681E-02 -8.45222105E-03 -1.40184475E-02 -6.89766567E-04 -8.96577855E-03
 -1.68681151E-02 -1.00822298E-03  1.26244205E-03 -9.17476258E-04  7.96176463E-03
  3.62317026E-03 -1.15849349E-02 -9.08313148E-03  5.04064090E-03  1.82542054E-02
  7.71427625E-03  1.42066483E-02  2.29536127E-02  3.00411640E-02  2.57329334E-02
  8.85242284E-03  1.46103897E-02  7.22269433E-03 -1.90529386E-02  3.35531327E-01
 -2.07591745E-01  1.22070731E-01  2.61215399E-01 -1.61612810E-01  9.50336142E-02
  1.24034311E-01 -7.67394784E-02  4.51253213E-02 -1.28860604E-02  1.88054104E-02
 -1.03623303E-02  7.22303081E-03 -4.08447334E-03 -2.78366856E-04  5.87576161E-04
  2.12371736E-05  6.03216871E-04  7.56533141E-03 -8.16854828E-03 -1.14364805E-02
  1.28661969E-02  1.93816838E-02  1.69898536E-02  2.88180055E-02  3.28082874E-02
  1.13977989E-02 -4.95667270E-04  5.21033270E-03  1.79200812E-04 -1.39559145E-03
  9.47043962E-03  1.60636571E-02  1.82879095E-02  7.00533446E-03  6.11810347E-04
 -3.84458856E-03 -1.95566132E-03  3.13408059E-03  2.93467125E-02  4.97775756E-02
  5.66700221E-02  1.85012701E-02 -2.92999656E-04  5.13773223E-03  3.34305294E-03
  3.69636258E-03 -2.52164689E-02 -4.27719013E-02 -4.86943078E-02 -1.37645055E-02
  3.66228107E-04  4.85829817E-05  2.12709954E-03 -7.67383128E-03 -2.80737127E-02
 -4.76183273E-02 -5.42117937E-02 -1.62724322E-02  6.52424949E-04 -2.46854586E-03
  3.03737781E-03  6.60176611E-03  2.77373153E-02  4.70477336E-02  5.35621928E-02
  1.84976099E-02 -1.15027513E-03 -2.98246287E-03  1.93611343E-03 -6.12884555E-03
  2.07433318E-02  3.51846147E-02  4.00564484E-02  1.16813604E-02 -4.21108891E-04
 -1.34025325E-03 -5.14916846E-03  4.75553284E-03 -8.78108770E-03 -1.48943858E-02
 -1.69567353E-02 -4.14782835E-03  1.19276410E-03 -5.02966167E-03 -5.19243672E-04
  8.70223723E-04  1.66374738E-02  2.82203027E-02  3.21278237E-02  1.05710125E-02
  6.70708011E-04  2.01690609E-03 -7.69687096E-03 -3.31320644E-03
MO 17                     OCC NO =   2.00000000 ORB. ENERGY =  -0.49950202 
 -2.07881376E-03 -3.83507679E-03 -6.19101142E-03 -8.05885810E-03 -6.87663886E-03
 -2.37433850E-03 -3.91453833E-03 -1.80420794E-03  5.05918608E-03  1.82644252E-02
  2.65472830E-01 -4.92087663E-02  1.40039972E-02  2.03547648E-01 -3.77301459E-02
  6.98897617E-03  1.01584543E-01 -1.88299874E-02  4.34198685E-03  6.32151062E-04
  1.46426831E-02 -2.54188368E-03 -8.98217417E-03  2.57879992E-04 -9.49312852E-05
  8.62440413E-05  1.70843411E-03  4.64585513E-03 -6.35428924E-03  2.15739639E-03
 -2.24143367E-03  2.01064741E-02 -7.51973899E-03 -1.38727081E-02 -2.23948825E-02
 -2.91514856E-02 -2.48750178E-02 -8.58874715E-03 -1.08129249E-02 -4.98366943E-03
  1.39747257E-02 -2.44547483E-01 -1.42790020E-01  1.30184579E-01 -1.87503425E-01
 -1.09482287E-01  9.98172387E-02 -9.35773514E-02 -5.46393351E-02  4.98157984E-02
  6.10090840E-03 -1.51421486E-02 -6.66000828E-03  6.70289497E-03  2.08768898E-02
 -5.69216998E-05  6.58737167E-04  2.03902012E-03 -6.82889142E-03  2.25912353E-03
  4.56976789E-03 -1.42093517E-02 -3.42380201E-03  1.80234945E-02  2.16000848E-02
  3.98486797E-02  6.43282116E-02  8.37362256E-02  7.14522798E-02  2.46707588E-02
  2.88842453E-02  1.33127282E-02 -3.73302698E-02  1.06174014E-02  4.64032428E-02
  6.42301614E-02  8.14074676E-03  3.55790493E-02  4.92475943E-02  4.06280323E-03
  1.77564394E-02  2.45780014E-02 -3.30936192E-02 -1.72975730E-03 -4.85793551E-03
  3.45526877E-03 -5.47969853E-02 -5.04640969E-04  1.57117437E-03 -1.30595118E-03
  1.81419879E-02 -8.62171201E-03 -9.52027585E-03 -1.09357700E-02  9.13755060E-03
  1.25664575E-02 -7.18453000E-03 -1.32543014E-02 -2.13965811E-02 -2.78519936E-02
 -2.37661589E-02 -8.20588476E-03 -1.13665199E-02 -5.23882098E-03  1.46901971E-02
  2.50739064E-01 -1.22640402E-01 -1.05811130E-01  1.92250735E-01 -9.40328440E-02
 -8.11292311E-02  9.59465916E-02 -4.69289800E-02 -4.04891727E-02  6.59860385E-03
  1.60984945E-02 -5.32368464E-03 -4.71547482E-03  2.22931607E-02  5.58140837E-04
  6.15489207E-04 -2.11424203E-03 -1.53764030E-04  1.93763344E-03 -1.78386941E-03
  1.14791192E-02  4.59389235E-03  2.18485070E-02 -3.89578196E-03 -7.18709066E-03
 -1.16022084E-02 -1.51026295E-02 -1.28871023E-02 -4.44960740E-03 -7.76658052E-03
 -3.57961146E-03  1.00376016E-02  2.94955446E-01 -3.57206946E-03  1.37359694E-02
  2.26153038E-01 -2.73883521E-03  1.05318660E-02  1.12866217E-01 -1.36687074E-03
  5.25613931E-03  9.12298895E-03  1.56247409E-02 -1.51993750E-03  3.41999941E-03
  1.48073570E-02  1.05381861E-03 -1.13801738E-03  9.80461607E-04 -8.23133459E-03
 -7.85051282E-03  1.60818474E-02  2.98258566E-03 -6.52688239E-03 -1.19282014E-02
  9.28086764E-04  1.70916906E-03  2.76149615E-03  3.61418308E-03  3.09586980E-03
  1.06501455E-03 -2.34065056E-04 -1.15710832E-04  3.05236698E-04 -4.36786941E-01
  3.18386301E-01 -9.09923234E-03 -3.40044181E-01  2.47867778E-01 -7.08386794E-03
 -1.61465004E-01  1.17696388E-01 -3.36367105E-03  2.93018362E-03 -2.46058086E-02
  1.63732085E-02  9.06076266E-04  7.39588152E-03 -2.34297287E-04 -1.20120741E-03
  3.75481419E-04 -6.08130755E-03 -4.76806578E-03  1.08493733E-02  1.04038210E-02
 -1.78284742E-02 -2.53864474E-02 -2.02684057E-02 -3.43790501E-02 -3.91393414E-02
 -1.42258099E-02  2.69922763E-04 -6.62350672E-03 -1.30846482E-04 -7.71989424E-05
 -1.22977893E-02 -2.08593769E-02 -2.37476682E-02 -8.37006804E-03 -3.30893640E-04
  5.40023576E-03  3.05278241E-03 -5.41031444E-04  2.43380202E-02  4.12818861E-02
  4.69979778E-02  1.43200292E-02 -3.97055965E-04  4.48129803E-03 -3.78342760E-03
  5.40833223E-03 -2.27795529E-02 -3.86384308E-02 -4.39884968E-02 -1.43721764E-02
  7.08850050E-04  7.21984281E-04 -4.31240988E-03 -5.24041501E-03 -2.79132467E-02
 -4.73461466E-02 -5.39019255E-02 -1.83961930E-02  2.70856662E-04 -3.72158399E-03
 -1.43932021E-03  4.92803463E-03  2.03833293E-02  3.45739823E-02  3.93612649E-02
  1.22098896E-02  4.22707982E-04 -1.66534543E-03 -3.31989129E-03 -5.97303561E-03
 -1.59614609E-02 -2.70736570E-02 -3.08224079E-02 -9.13151616E-03  9.11154221E-04
  2.57415850E-03  3.25038200E-03 -5.40318834E-03 -4.04954899E-03 -6.86880112E-03
 -7.81988890E-03 -5.55954204E-03 -1.79579714E-03  5.50004914E-03  2.57057157E-03
  1.21495712E-03 -1.52916057E-02 -2.59374559E-02 -2.95288828E-02 -1.00872152E-02
 -4.67890187E-04 -4.48894248E-03  8.48626111E-03  6.18121158E-03
MO 18                     OCC NO =   2.00000000 ORB. ENERGY =  -0.47044762 
 -1.96377334E-04 -3.62284573E-04 -5.84840422E-04 -7.61288528E-04 -6.49608941E-04
 -2.24294390E-04 -5.30857368E-04 -2.44671785E-04  6.86085045E-04 -3.95632464E-01
  4.32749059E-02  1.03248928E-01 -3.03345759E-01  3.31804400E-02  7.91646981E-02
 -1.51390796E-01  1.65593652E-02  3.95087331E-02  8.86495957E-04 -2.53462669E-02
  2.66273951E-03  6.33204026E-03 -3.61431582E-03 -1.04763639E-03 -4.60379105E-04
  1.41514203E-04  2.50427569E-03  2.75869071E-03 -5.26296641E-03 -5.41959475E-03
  3.79732192E-02 -8.78897006E-04 -9.72369240E-04 -1.79386474E-03 -2.89585781E-03
 -3.76954678E-03 -3.21656140E-03 -1.11060152E-03 -2.16751050E-03 -9.99004052E-04
  2.80131091E-03  1.00839579E-01 -7.84115302E-03 -1.23491586E-02  7.73173623E-02
 -6.01209642E-03 -9.46854778E-03  3.85867830E-02 -3.00045751E-03 -4.72546901E-03
  6.63568328E-04  6.19227593E-03 -5.68917005E-04 -1.32248321E-03  6.67318166E-03
  1.20702348E-04  6.55850590E-04  3.63104431E-04 -1.53161201E-03  3.72596631E-03
 -2.19435429E-03 -3.80857186E-03  1.84537607E-02 -8.48109810E-03  3.02741884E-03
  5.58510047E-03  9.01609608E-03  1.17362793E-02  1.00145893E-02  3.45779754E-03
  5.82895879E-03  2.68656297E-03 -7.53340105E-03  2.83518459E-01 -5.14269924E-02
 -8.72153677E-02  2.17383886E-01 -3.94309403E-02 -6.68711857E-02  1.08489796E-01
 -1.96788030E-02 -3.33734087E-02  2.56645133E-03  1.74762683E-02 -1.80981430E-03
 -4.15083253E-03 -1.01826568E-02  1.49399499E-03 -4.86473088E-04  1.18255227E-03
 -4.19185091E-03 -1.83365865E-03  6.02550956E-03 -9.27179954E-04  1.37401444E-02
 -9.98414466E-03 -5.20311563E-04 -9.59891085E-04 -1.54956393E-03 -2.01707201E-03
 -1.72117136E-03 -5.94279199E-04 -1.61741373E-03 -7.45464840E-04  2.09036068E-03
  1.64001797E-01 -8.03827170E-02 -1.40320636E-02  1.25746126E-01 -6.16323446E-02
 -1.07588921E-02  6.27561306E-02 -3.07588598E-02 -5.36944128E-03 -1.23938800E-03
  1.04631492E-02 -4.89900141E-03 -3.13644875E-04  2.32136286E-03  9.55567722E-06
 -2.32991078E-04 -3.25059185E-04 -8.09550971E-04 -1.73816906E-04  9.83367876E-04
  2.46367687E-03  2.10530504E-02  1.09527634E-02 -2.82014503E-04 -5.20271364E-04
 -8.39880434E-04 -1.09327487E-03 -9.32893519E-04 -3.22105762E-04 -6.82250419E-04
 -3.14448734E-04  8.81746845E-04 -3.05953728E-02  2.00932926E-01  1.26153178E-01
 -2.34585820E-02  1.54062562E-01  9.67262175E-02 -1.17074767E-02  7.68880168E-02
  4.82731622E-02 -3.91946547E-03 -2.85104021E-03  1.18906977E-02  5.90327742E-03
  3.95193440E-03 -3.31830246E-04 -2.42959476E-04 -6.16219423E-04 -5.38137373E-03
  8.54118042E-03 -3.15980669E-03  1.50450805E-02 -1.16575741E-02 -5.65744961E-03
 -3.67215468E-03 -6.76265777E-03 -1.09263933E-02 -1.43002140E-02 -1.22494073E-02
 -4.21393595E-03 -7.03130788E-03 -3.47595023E-03  9.16930208E-03 -1.04878187E-01
 -3.91985845E-01 -1.24494359E-01 -8.16490003E-02 -3.05165958E-01 -9.69204399E-02
 -3.87698332E-02 -1.44903590E-01 -4.60212529E-02  5.11684219E-03 -6.04089292E-03
 -2.08779985E-02 -7.44184804E-03  1.78981840E-03 -1.31111934E-04 -3.40524580E-04
 -1.43303453E-04  1.05226621E-02 -6.45454198E-03 -4.06812008E-03 -1.48872985E-02
  9.29470524E-03 -7.18930753E-03  3.48945778E-02  5.91878048E-02  6.73832375E-02
  2.34607752E-02 -2.24351950E-04  1.47444932E-03  8.98299627E-03 -7.30109711E-04
 -4.31286164E-02 -7.31542918E-02 -8.32835926E-02 -2.91817062E-02 -1.74745044E-04
  6.03812154E-03 -7.49990109E-03  7.58874748E-04 -1.03067510E-02 -1.74821993E-02
 -1.99028701E-02 -7.22002060E-03 -2.71002539E-04 -2.05712290E-03 -1.90873844E-03
 -1.35818116E-03  9.04917669E-03  1.53491154E-02  1.74744290E-02  6.05084497E-03
  6.24747124E-04  1.37015332E-05  2.04282730E-03  2.66397803E-03 -1.65307818E-02
 -2.80393330E-02 -3.19217961E-02 -1.13340782E-02 -6.65543662E-04 -2.05050831E-03
 -2.27912906E-03  4.09279546E-03  1.54366555E-02  2.61834877E-02  2.98089815E-02
  1.03601274E-02  5.98641008E-04 -2.11584029E-03 -7.10987243E-04 -3.74386973E-03
 -2.11831853E-03 -3.59306894E-03 -4.09058283E-03 -2.11375027E-03 -1.13786786E-03
 -7.18832361E-04  4.93200977E-03  1.76102925E-03  2.55823770E-02  4.33925506E-02
  4.94008952E-02  2.01380762E-02  1.99983951E-03  1.91928541E-03 -2.44731592E-04
 -6.67934229E-03 -1.63335234E-02 -2.77047453E-02 -3.15408798E-02 -1.03384309E-02
 -1.00069498E-03  2.91526105E-03 -6.99883158E-03  4.81428025E-03
MO 19                     OCC NO =   2.00000000 ORB. ENERGY =  -0.45623880 
 -8.58449395E-04 -1.58370096E-03 -2.55658785E-03 -3.32791805E-03 -2.83971877E-03
 -9.80486797E-04 -1.31864003E-03 -6.07760257E-04  1.70422276E-03 -1.64314903E-01
 -2.37112418E-02 -3.49078472E-01 -1.25986196E-01 -1.81802691E-02 -2.67651125E-01
 -6.28759422E-02 -9.07322856E-03 -1.33576671E-01  1.46886755E-03 -1.03849901E-02
 -1.14767495E-03 -2.05007462E-02 -2.91381128E-03 -3.64995088E-04 -2.94664884E-04
 -7.00996634E-04 -1.89141689E-03  3.76049390E-03 -1.86907702E-03 -2.19575632E-02
  5.78940679E-03  2.24511282E-04 -2.97163261E-04 -5.48218385E-04 -8.84995652E-04
 -1.15200149E-03 -9.83005050E-04 -3.39408072E-04  6.34415214E-04  2.92401522E-04
 -8.19924177E-04  7.93361412E-02 -3.60165097E-01  6.03211196E-02  6.08298970E-02
 -2.76151643E-01  4.62503902E-02  3.03583822E-02 -1.37819026E-01  2.30821865E-02
  4.08789910E-03  5.21499990E-03 -1.92391628E-02  3.97692880E-03  2.19955995E-02
  5.92019465E-04  1.23752051E-03  1.38444645E-03 -5.71436604E-04  4.35102854E-03
 -3.77959193E-03 -2.12073059E-02 -3.48434492E-03 -4.89795725E-03  1.22314816E-03
  2.25651148E-03  3.64271412E-03  4.74173187E-03  4.04612877E-03  1.39703124E-03
  2.28896488E-03  1.05498229E-03 -2.95827969E-03  1.04507028E-01  4.26012857E-02
  2.92276425E-01  8.01293290E-02  3.26639509E-02  2.24098936E-01  3.99901515E-02
  1.63016009E-02  1.11841077E-01 -2.68386845E-04  7.01516693E-03  4.82544799E-03
  1.94573619E-02 -5.75711132E-03  1.08316060E-03  2.35019259E-03  4.79079777E-03
 -6.42197569E-04  1.50383164E-03 -8.61634076E-04 -1.98544679E-02 -2.50283156E-03
  2.02273259E-03 -1.26045235E-03 -2.32533171E-03 -3.75381144E-03 -4.88634759E-03
 -4.16952965E-03 -1.43963860E-03 -2.89386261E-03 -1.33377923E-03  3.74005520E-03
  2.32858077E-02  3.32812159E-01 -2.48813129E-02  1.78540733E-02  2.55179153E-01
 -1.90774050E-02  8.91043401E-03  1.27352283E-01 -9.52096226E-03 -8.24963995E-04
  1.68468544E-03  1.88124400E-02 -7.92328420E-04 -9.93153824E-03  9.93763238E-06
 -7.82823890E-04  6.45495734E-04 -5.22654092E-03  3.99961980E-03  1.22692112E-03
 -1.76816507E-02  4.24282434E-03  6.98643785E-04 -1.74467660E-03 -3.21864750E-03
 -5.19590207E-03 -6.76352128E-03 -5.77132550E-03 -1.99270030E-03 -4.07807738E-03
 -1.87958297E-03  5.27054548E-03 -3.15235680E-02 -7.99001839E-03 -2.68405458E-01
 -2.41702630E-02 -6.12623689E-03 -2.05796199E-01 -1.20626553E-02 -3.05742160E-03
 -1.02706728E-01 -1.15242833E-03 -3.62737580E-03  8.74734993E-04 -1.67076876E-02
 -3.72397771E-03 -4.32938897E-04  2.05116660E-04 -1.41349672E-03 -3.74676661E-03
 -2.10076144E-04  3.95684276E-03 -2.55139771E-02 -6.91308808E-03  1.52566340E-02
  6.20387087E-03  1.14250785E-02  1.84594438E-02  2.41592985E-02  2.06945915E-02
  7.11917572E-03  1.04395272E-02  5.16081469E-03 -1.36138511E-02 -6.82580443E-02
 -1.63640678E-02  8.32474990E-02 -5.31397544E-02 -1.27396346E-02  6.48092352E-02
 -2.52326349E-02 -6.04922909E-03  3.07737171E-02 -7.53030974E-03 -4.04705843E-03
 -8.09214965E-04  5.42530647E-03  2.76989186E-04 -2.55880436E-04 -3.33432863E-04
 -2.31483422E-04 -2.56445998E-03  2.46681203E-03  9.76479457E-05 -1.27184133E-02
 -3.82995721E-03 -3.94797707E-03  7.61840915E-03  1.29222630E-02  1.47115427E-02
  5.30518253E-03 -1.52706307E-05 -1.62116483E-03  9.66326730E-04 -9.09557318E-03
 -1.11191280E-02 -1.88601444E-02 -2.14716122E-02 -7.62602226E-03 -7.77406619E-05
 -1.47756631E-04 -2.77191453E-03 -9.30973300E-03 -1.08743388E-02 -1.84449356E-02
 -2.09989116E-02 -8.46575765E-03 -6.34749479E-04 -2.94922807E-03 -8.98258653E-03
 -8.54730400E-05  4.92793176E-03  8.35870444E-03  9.51609151E-03  2.64180134E-03
  1.20566207E-04  3.28655803E-04 -8.63646454E-03  2.62016129E-03  1.09165961E-03
  1.85166121E-03  2.10805127E-03  1.10957113E-03  4.11138835E-04  1.19731132E-03
  7.38268788E-03 -1.06483656E-03  3.45869899E-03  5.86660775E-03  6.67892694E-03
  2.98126117E-03  3.21979136E-04 -7.75966535E-04  8.79470602E-03 -1.46757552E-03
  2.85035325E-02  4.83473829E-02  5.50417979E-02  1.91803874E-02  6.75513432E-05
  4.50989770E-03 -2.62981545E-03  3.84307513E-03 -2.70890666E-02 -4.59481812E-02
 -5.23103910E-02 -1.99201869E-02 -2.47107060E-05 -2.39529337E-03  4.00099815E-03
  3.97068209E-03 -9.08405372E-04 -1.54082735E-03 -1.75417783E-03 -7.18379691E-04
 -3.83401652E-04 -1.51581555E-03 -2.09159984E-03  2.25055207E-03
MO 20                     OCC NO =   2.00000000 ORB. ENERGY =  -0.42180960 
  1.42671473E-03  2.63205903E-03  4.24896513E-03  5.53089062E-03  4.71951943E-03
  1.62953689E-03  2.53607548E-03  1.16887539E-03 -3.27764776E-03  3.95297600E-02
 -9.29115325E-02 -3.49840871E-01  3.03089008E-02 -7.12386419E-02 -2.68235685E-01
  1.51262659E-02 -3.55530755E-02 -1.33868408E-01 -1.14766496E-03  2.90184146E-03
 -5.45489732E-03 -2.04993724E-02  3.11254173E-03 -1.43919710E-04 -3.00206757E-04
 -3.67959198E-04 -3.73509318E-03 -1.23991073E-04  3.85908425E-03 -2.66450143E-02
 -1.70472319E-02  3.55513239E-03 -8.76120340E-03 -1.61630101E-02 -2.60921451E-02
 -3.39642233E-02 -2.89817360E-02 -1.00066985E-02 -1.53708485E-02 -7.08441318E-03
  1.98654289E-02 -7.03705661E-02  7.53991398E-03  3.58876365E-01 -5.39556654E-02
  5.78112552E-03  2.75163525E-01 -2.69276588E-02  2.88518684E-03  1.37325886E-01
  8.23817635E-03 -4.92351867E-03 -6.73423902E-04  2.24509840E-02 -1.07629180E-02
 -5.07219357E-04 -5.28083466E-04  4.81799502E-04  1.51031034E-02 -1.13598676E-02
 -3.74323587E-03 -7.80610663E-03  3.60150595E-03  1.82952239E-02  4.47259658E-04
  8.25122078E-04  1.33200467E-03  1.73387447E-03  1.47951837E-03  5.10842214E-04
  1.45383273E-03  6.70070475E-04 -1.87894707E-03  3.85211262E-02 -9.36517937E-02
 -2.25902081E-01  2.95355446E-02 -7.18062270E-02 -1.73207319E-01  1.47403069E-02
 -3.58363402E-02 -8.64425924E-02  1.81284238E-03  2.65193587E-03 -6.53242823E-03
 -1.46854115E-02  1.19491833E-02  5.90893510E-04 -4.17140018E-03 -1.05073978E-03
 -5.41350012E-03  7.72776136E-04  4.64072398E-03  1.36545325E-02  1.42527436E-02
 -1.27435599E-02  1.22185935E-02  2.25413383E-02  3.63887584E-02  4.73673558E-02
  4.04186543E-02  1.39555921E-02  2.08091269E-02  9.59091185E-03 -2.68939110E-02
 -4.98916434E-03  1.58272199E-01  3.21743497E-01 -3.82537326E-03  1.21353035E-01
  2.46692408E-01 -1.90912938E-03  6.05636704E-02  1.23116803E-01 -1.53094997E-02
 -5.94954988E-04  1.14501131E-02  2.02887147E-02 -1.00819937E-02  1.30851874E-04
  9.38318525E-04  2.06315345E-03 -1.72851852E-02  6.65814603E-03  1.06270391E-02
  1.00292009E-03 -5.18606063E-03 -4.63739489E-03  5.53017524E-03  1.02022832E-02
  1.64696707E-02  2.14386196E-02  1.82936147E-02  6.31634648E-03  1.00600805E-02
  4.63668396E-03 -1.30017424E-02 -3.57603866E-03  1.23917369E-01  1.44896548E-01
 -2.74187855E-03  9.50119409E-02  1.11097439E-01 -1.36838958E-03  4.74176180E-02
  5.54454089E-02 -4.26598160E-03  7.03613320E-04  6.57308439E-03  8.10355470E-03
  8.92297314E-03  3.67215601E-04 -4.53630806E-04  3.86469072E-04 -1.62523087E-03
  5.41853574E-03 -3.79330488E-03  2.17753167E-02  1.68765832E-03 -2.03573542E-02
 -2.02184448E-02 -3.72343854E-02 -6.01594155E-02 -7.87352691E-02 -6.74437726E-02
 -2.32014277E-02 -3.47660025E-02 -1.71866879E-02  4.53372238E-02  1.60714427E-02
 -1.61009749E-01 -3.40592095E-01  1.25118223E-02 -1.25348134E-01 -2.65155271E-01
  5.94105576E-03 -5.95197276E-02 -1.25905101E-01  2.66469152E-02  1.07141348E-03
 -9.45863171E-03 -2.13685355E-02 -1.66321666E-03  6.77604399E-04  4.61391876E-04
 -1.00693382E-03  1.06613829E-02 -1.15517865E-02  8.90403660E-04  4.07476638E-04
  5.07540149E-03  8.23493793E-03 -7.35901097E-03 -1.24822747E-02 -1.42106314E-02
 -5.94459940E-03 -9.74895448E-04 -1.33818223E-03 -3.73963410E-03 -7.45002789E-03
  1.40047039E-02  2.37546271E-02  2.70438088E-02  1.09524423E-02  6.43802759E-04
 -3.65117048E-03  3.52550738E-04 -7.07365750E-03 -1.17531194E-03 -1.99355138E-03
 -2.26958825E-03 -1.48186893E-03  3.98059219E-04 -2.60834337E-03 -2.25103286E-04
  8.15096328E-03 -3.62303353E-02 -6.14535022E-02 -6.99626545E-02 -2.66278295E-02
 -3.98869397E-04  8.62530060E-03  1.73492311E-05 -2.33925583E-03  2.31395026E-02
  3.92489735E-02  4.46835783E-02  1.90459982E-02  2.76361638E-04  7.35304422E-03
  3.13240003E-03  2.15144449E-03  1.55946219E-02  2.64514286E-02  3.01140228E-02
  1.28325365E-02 -1.12133166E-04 -5.86743985E-03  3.03831192E-03  4.40611237E-03
 -1.39613946E-02 -2.36811661E-02 -2.69601762E-02 -1.16120371E-02 -2.91428182E-04
 -1.54238324E-03  4.08119357E-03 -4.03380285E-04  2.30338133E-02  3.90697045E-02
  4.44794868E-02  2.08162967E-02  5.28202105E-04  1.55383701E-03 -1.33319281E-03
 -3.38074580E-03 -1.35271161E-02 -2.29445478E-02 -2.61215620E-02 -7.79040332E-03
 -8.88173176E-04  5.90377444E-03 -1.07185834E-03 -3.40561490E-04
MO 21                     OCC NO =   2.00000000 ORB. ENERGY =  -0.40928352 
 -7.29510805E-03 -1.34583001E-02 -2.17258987E-02 -2.82806674E-02 -2.41319470E-02
 -8.33218263E-03 -1.10288510E-02 -5.08318962E-03  1.42537906E-02  1.50727769E-01
  2.22752932E-01  1.17177619E-02  1.15568447E-01  1.70792752E-01  8.98443309E-03
  5.76767556E-02  8.52375545E-02  4.48386184E-03  1.07755405E-02  9.89113299E-03
  1.48758983E-02 -4.18291471E-04  6.78032234E-03  2.54059055E-04  1.10181795E-03
 -5.76185776E-04 -5.13104680E-03  8.33798930E-03 -3.20694250E-03  1.62035258E-02
 -1.90921536E-02  8.76639870E-03  6.07927043E-03  1.12152754E-02  1.81049564E-02
  2.35672760E-02  2.01100012E-02  6.94350119E-03  1.02738136E-02  4.73519339E-03
 -1.32779731E-02 -2.09999724E-01 -2.30832263E-01 -5.76595087E-02 -1.61014405E-01
 -1.76987468E-01 -4.42096366E-02 -8.03574739E-02 -8.83291519E-02 -2.20637074E-02
 -7.69174435E-03 -1.37049368E-02 -1.23367445E-02 -3.39675077E-03 -8.86859692E-04
 -9.85138736E-04  7.40638236E-04 -9.61378948E-04 -9.97274638E-03 -1.62572457E-03
  1.15984709E-02 -1.86645442E-02 -1.56224792E-03  1.63133238E-02  1.33127148E-02
  2.45598160E-02  3.96472117E-02  5.16088942E-02  4.40379670E-02  1.52052540E-02
  2.27906995E-02  1.05042172E-02 -2.94549139E-02  2.79373609E-01  2.00999346E-01
  5.04677632E-02  2.14205879E-01  1.54113489E-01  3.86954645E-02  1.06903748E-01
  7.69134330E-02  1.93117490E-02 -6.71199925E-03  1.80992048E-02  1.33934928E-02
  6.47193150E-03  1.23419061E-02  2.04928579E-03 -1.02206062E-03  4.49078219E-03
 -4.81205244E-03 -1.31152281E-02  1.79272805E-02 -2.05250608E-02  2.01543001E-02
 -1.82837258E-02 -4.26828611E-03 -7.87430086E-03 -1.27115803E-02 -1.65467021E-02
 -1.41193322E-02 -4.87506685E-03 -8.34623389E-03 -3.84677328E-03  1.07867510E-02
 -1.73880867E-01 -1.70480299E-01 -6.09511129E-02 -1.33320767E-01 -1.30713428E-01
 -4.67334289E-02 -6.65364073E-02 -6.52351625E-02 -2.33232566E-02  5.24022297E-04
 -1.08848250E-02 -1.17812088E-02 -3.21173461E-03 -1.62111444E-02 -4.76302809E-04
 -1.42616887E-03  9.53472142E-04  5.27345648E-03 -2.30529395E-03 -2.96816253E-03
  1.52228040E-02  7.81602786E-04 -2.40152478E-02  1.48715495E-03  2.74356151E-03
  4.42896494E-03  5.76519692E-03  4.91945344E-03  1.69856931E-03 -4.05904641E-05
 -1.87081161E-05  5.24594968E-05 -2.02468812E-01  3.35126929E-02  1.52426408E-02
 -1.55240181E-01  2.56953972E-02  1.16870855E-02 -7.74757315E-02  1.28238042E-02
  5.83267484E-03 -1.08919830E-02 -1.61790862E-02  4.43968118E-03 -2.57144962E-03
 -5.81436809E-04 -9.42396943E-04 -3.02219324E-04 -1.84685641E-03  1.83867228E-03
  7.56394335E-03 -9.40261563E-03 -8.19065890E-04 -2.15139216E-02  9.92419912E-03
 -9.38151391E-03 -1.72770412E-02 -2.79144316E-02 -3.65337705E-02 -3.12944293E-02
 -1.07656409E-02 -1.72924164E-02 -8.54856305E-03  2.25504831E-02  5.11824890E-02
 -7.20293988E-01  1.15253676E-02  3.98462177E-02 -5.60758017E-01  8.97264503E-03
  1.89203935E-02 -2.66267740E-01  4.26052922E-03  1.43094134E-02  3.42285299E-03
 -4.27929216E-02  3.36898152E-04 -1.91357004E-03  5.18447092E-04 -4.12914365E-04
 -7.95809063E-04  5.63873853E-03 -7.71502630E-04 -4.86723590E-03 -3.36095321E-02
  2.49547505E-02 -2.13148968E-03 -2.92912321E-02 -4.96834704E-02 -5.65628865E-02
 -2.39663105E-02 -6.97452750E-04 -5.46089397E-03 -1.24835533E-03  2.57157653E-03
  5.44710382E-03  9.23931846E-03  1.05186397E-02  3.42405872E-03  4.01474273E-04
  2.23073891E-03  5.53689742E-03  3.85935866E-04  2.61711696E-02  4.43912542E-02
  5.05378843E-02  2.12210156E-02 -2.08639252E-04  4.31015644E-03 -5.63373447E-03
  1.10429488E-03 -1.04467024E-02 -1.77195834E-02 -2.01731235E-02 -6.83637000E-03
 -1.59210158E-04 -1.49205132E-03 -4.58779820E-03 -3.57073223E-03  1.32424408E-02
  2.24616845E-02  2.55718392E-02  1.12382010E-02  2.05870046E-04 -5.89823834E-04
 -4.03018383E-03 -4.05242831E-03 -2.32296183E-02 -3.94018268E-02 -4.48575963E-02
 -1.99155566E-02 -1.01377288E-03  3.77957805E-03 -3.14609364E-03  1.88482312E-03
  1.36153321E-02  2.30941788E-02  2.62919117E-02  9.36376403E-03 -1.66089331E-03
 -2.91045620E-03 -7.62226896E-04  4.15280293E-03  8.44074600E-03  1.43171019E-02
  1.62995178E-02  1.04475063E-02  3.40569447E-03 -3.89449272E-03 -1.97539146E-03
 -2.82606143E-03 -7.22179889E-03 -1.22495370E-02 -1.39456678E-02 -6.19654373E-03
 -8.16883324E-04  3.23781248E-03 -1.59622224E-02  1.62278014E-03
MO 22                     OCC NO =   2.00000000 ORB. ENERGY =  -0.40085616 
 -1.03915344E-02 -1.91707084E-02 -3.09475092E-02 -4.02844654E-02 -3.43748106E-02
 -1.18687978E-02 -1.64463685E-02 -7.58011959E-03  2.12554410E-02 -9.51214276E-02
  2.38135947E-01 -1.09243645E-01 -7.29330486E-02  1.82587468E-01 -8.37610650E-02
 -3.63987032E-02  9.11239442E-02 -4.18026423E-02  1.51135635E-02 -6.24525395E-03
  1.59943000E-02 -6.20622229E-03  5.23513640E-03 -2.20951187E-04  1.64597445E-03
 -3.16016802E-04 -5.77474766E-03  1.44090247E-02 -8.63427705E-03 -8.31875407E-03
  3.94894236E-03  5.18666804E-03 -1.01064635E-02 -1.86447984E-02 -3.00985263E-02
 -3.91793418E-02 -3.34318065E-02 -1.15432011E-02 -1.67477901E-02 -7.71904459E-03
  2.16450011E-02  1.66774377E-01 -1.05650969E-01  1.91620304E-01  1.27871964E-01
 -8.10064299E-02  1.46922237E-01  6.38170727E-02 -4.04278864E-02  7.33244944E-02
  1.27565457E-02  1.05747379E-02 -6.01544824E-03  1.15873091E-02  6.95018473E-03
  7.84547934E-04 -2.35833034E-04  1.17731103E-03  8.59396732E-03  2.20108777E-03
 -1.07950551E-02 -1.48776331E-02 -6.02001437E-03 -9.05890798E-03  6.25626695E-03
  1.15418055E-02  1.86320780E-02  2.42534317E-02  2.06954991E-02  7.14565958E-03
  8.93069591E-03  4.11615142E-03 -1.15421152E-02 -1.82067118E-01  2.50970751E-01
 -2.36520047E-01 -1.39597463E-01  1.92428377E-01 -1.81348498E-01 -6.96689184E-02
  9.60352477E-02 -9.05056116E-02 -7.55889592E-03 -1.20636981E-02  1.36762918E-02
 -1.18294999E-02  1.21226300E-02 -9.55623924E-04  5.73693296E-03 -2.14280058E-04
  1.65428254E-02 -1.91704587E-02  2.62763323E-03  2.35457488E-02 -1.61606243E-02
  7.72685900E-03  1.03879788E-02  1.91641488E-02  3.09369201E-02  4.02706815E-02
  3.43630488E-02  1.18647367E-02  1.59349331E-02  7.34439937E-03 -2.05944571E-02
  7.77497402E-02 -2.64374638E-01  2.25041567E-01  5.96135458E-02 -2.02705624E-01
  1.72547532E-01  2.97513377E-02 -1.01164314E-01  8.61133123E-02 -1.68420308E-02
  5.66906802E-03 -1.64793436E-02  1.52804521E-02 -3.31103435E-03  8.76517376E-04
 -8.36645018E-04  1.04012225E-03 -5.56093144E-03 -1.02790054E-03  6.58883198E-03
  2.61091116E-02  2.60938574E-03  1.54878630E-02 -9.54289949E-03 -1.76051135E-02
 -2.84201503E-02 -3.69945948E-02 -3.15675577E-02 -1.08995207E-02 -1.72054037E-02
 -7.92995837E-03  2.22364253E-02 -1.48430854E-01 -3.04989563E-01  2.02132953E-02
 -1.13807319E-01 -2.33846560E-01  1.54982666E-02 -5.67978292E-02 -1.16705824E-01
  7.73472133E-03  8.85891443E-03 -1.05428886E-02 -1.78996733E-02  1.23816455E-03
 -2.05412390E-02 -1.16569982E-03  9.89890353E-04 -2.49989227E-04  1.40707480E-02
 -5.72886198E-03 -8.34188606E-03 -4.83847340E-04 -1.71761327E-03  1.89290247E-02
  2.10617868E-02  3.87874881E-02  6.26687561E-02  8.20194367E-02  7.02569548E-02
  2.41691944E-02  3.51986054E-02  1.74005466E-02 -4.59013674E-02  1.93944456E-01
 -8.75332310E-02  4.16005726E-01  1.50988222E-01 -6.81457320E-02  3.23865741E-01
  7.16945481E-02 -3.23580038E-02  1.53782909E-01 -3.09785641E-02  1.26976737E-02
 -5.36015124E-03  2.61834514E-02 -5.39267090E-03 -2.51317087E-04 -2.82777932E-05
  9.54300339E-04 -1.37384520E-02  1.36733604E-02  6.50916008E-05  2.91388267E-03
  1.58702603E-02  5.81731825E-03 -8.22473345E-03 -1.39507037E-02 -1.58823864E-02
 -7.45269324E-03  4.79818707E-04 -4.53606031E-03  3.57203912E-03 -1.10003486E-03
 -2.05408491E-02 -3.48411655E-02 -3.96654436E-02 -1.73908431E-02 -3.30878150E-04
  5.01944693E-03  1.77350283E-03 -3.24523308E-03 -2.38660224E-02 -4.04812886E-02
 -4.60865257E-02 -2.07334180E-02 -7.61537716E-04 -5.20298766E-03 -1.37040954E-03
  2.13817573E-03  1.43174785E-04  2.42851518E-04  2.76477927E-04 -1.40454108E-03
  2.37327479E-05  3.68401827E-03 -3.05517091E-03  4.06487682E-03  4.69933743E-04
  7.97096522E-04  9.07466403E-04  1.20641693E-03  2.69301033E-04  2.52858753E-03
 -6.19286864E-03  4.35292949E-03  1.92765250E-02  3.26966327E-02  3.72239683E-02
  1.69928978E-02 -1.00797558E-03 -3.75282756E-03 -5.43632889E-03  1.91559792E-03
  2.37762721E-04  4.03290550E-04  4.59132131E-04 -4.77804882E-04 -1.55876405E-04
 -4.95989958E-03 -7.28931152E-03  4.96635608E-04 -8.77372471E-03 -1.48818968E-02
 -1.69425169E-02 -8.03305730E-03  6.87476281E-05 -4.49622739E-03 -5.45296465E-03
  3.39977716E-03  2.61528872E-02  4.43602439E-02  5.05025801E-02  2.02958790E-02
  2.02594923E-03 -3.77465162E-03 -4.94317506E-03 -1.72510280E-03
MO 23                     OCC NO =   2.00000000 ORB. ENERGY =  -0.34457213 
 -4.69160467E-03 -8.65525545E-03 -1.39722849E-02 -1.81877650E-02 -1.55196543E-02
 -5.35856448E-03 -7.98395587E-03 -3.67979960E-03  1.03185395E-02 -3.84341013E-02
  8.09742829E-02 -1.42444652E-02 -2.94688195E-02  6.20859196E-02 -1.09217481E-02
 -1.47070064E-02  3.09852255E-02 -5.45071782E-03  7.87980608E-03 -3.69033172E-03
  4.54982294E-03 -1.64229376E-03  2.19963921E-02 -1.10835970E-03  1.95026383E-03
 -3.47025818E-04 -2.22748754E-03  4.14716987E-03 -1.91968233E-03  5.86316306E-03
  4.51157162E-03  5.63377222E-03  1.01614716E-02  1.87462796E-02  3.02623487E-02
  3.93925898E-02  3.36137714E-02  1.16060292E-02  1.52427136E-02  7.02535591E-03
 -1.96998262E-02  8.25015555E-03 -1.92223526E-01 -8.47075443E-02  6.32569350E-03
 -1.47384749E-01 -6.49483466E-02  3.15696443E-03 -7.35553201E-02 -3.24137772E-02
 -2.06720958E-02  1.48931430E-03 -1.44752760E-02 -8.56405967E-03 -5.34966188E-02
 -2.35605439E-04 -2.73531203E-03 -5.31048551E-03 -3.20498708E-03  5.56570361E-03
 -2.36071653E-03 -9.31186655E-03 -9.71809135E-03 -1.45841548E-02  3.72230115E-03
  6.86704648E-03  1.10855572E-02  1.44301030E-02  1.23132342E-02  4.25146451E-03
  9.85200887E-03  4.54078390E-03 -1.27328287E-02 -2.46462677E-01  1.36522552E-01
  1.64762371E-01 -1.88971874E-01  1.04676792E-01  1.26329285E-01 -9.43102103E-02
  5.22410563E-02  6.30471680E-02  2.81064753E-03 -1.60639618E-02  5.82777066E-03
  6.05763590E-03  7.42029641E-02 -7.55066132E-04 -7.74232557E-03  1.04784281E-03
 -4.16871967E-03  4.76205175E-03 -5.93332074E-04 -2.24023919E-02 -3.79572230E-02
 -1.99275026E-02 -7.21686310E-03 -1.33139508E-02 -2.14928738E-02 -2.79773381E-02
 -2.38731156E-02 -8.24281434E-03 -1.06012948E-02 -4.88612926E-03  1.37012129E-02
  9.26602654E-02  5.69961342E-03 -1.14572654E-01  7.10459862E-02  4.37010033E-03
 -8.78470097E-02  3.54569268E-02  2.18098637E-03 -4.38418151E-02  1.14222279E-02
  5.09961381E-03  2.35451517E-03 -7.56892382E-03 -3.64799933E-02  5.74246300E-04
 -7.47872054E-04  2.78597842E-03  6.11928348E-03 -4.72353668E-03 -1.39574680E-03
 -5.78948445E-04 -6.07583876E-03  1.88505316E-02 -1.64364290E-03 -3.03225658E-03
 -4.89500893E-03 -6.37184778E-03 -5.43710976E-03 -1.87730362E-03  1.45384515E-03
  6.70076202E-04 -1.87896313E-03 -1.65000720E-01 -2.41324078E-01  1.40682324E-01
 -1.26512037E-01 -1.85031923E-01  1.07866240E-01 -6.31383738E-02 -9.23438988E-02
  5.38328144E-02  1.59036000E-02 -7.65738741E-03 -1.89958139E-02  5.88039896E-03
  9.96449341E-03  5.96299804E-04 -1.40623466E-03 -2.66037679E-04  1.09376404E-02
  3.83984655E-03 -1.47774869E-02  1.18170114E-03  1.72899412E-02 -3.17005993E-02
 -3.83026248E-02 -7.05382985E-02 -1.13968386E-01 -1.49159221E-01 -1.27768161E-01
 -4.39537061E-02 -6.56387563E-02 -3.24487356E-02  8.55973875E-02  4.12192715E-01
  9.07580346E-02 -8.31840180E-01  3.20897264E-01  7.06562826E-02 -6.47598145E-01
  1.52373371E-01  3.35501020E-02 -3.07502504E-01  4.94624514E-02  3.08381139E-02
  4.89315625E-03 -6.10722748E-02 -1.47417340E-02  4.02410626E-03  2.51333176E-03
 -4.72717244E-03  6.49694353E-03 -1.64170955E-02  9.92015198E-03  4.92362675E-03
  2.54627487E-03  2.95971816E-02 -1.13876675E-03 -1.93156382E-03 -2.19901759E-03
 -3.32859866E-03 -6.76879874E-04 -1.37644755E-03  1.47865334E-03 -1.00257050E-03
 -7.98184575E-03 -1.35387203E-02 -1.54133576E-02 -8.20705876E-03  4.42683685E-04
  2.15604533E-03  8.54658467E-04 -9.80320851E-04 -3.78902358E-03 -6.42690074E-03
 -7.31680083E-03 -1.96126132E-03  7.85682624E-04  9.20945354E-05 -4.07337153E-03
 -9.77436411E-04  1.07445263E-02  1.82247490E-02  2.07482369E-02  1.13606032E-02
 -2.14013043E-03 -7.34257749E-04 -3.02916516E-03  2.68190519E-05 -1.74569524E-02
 -2.96102935E-02 -3.37102795E-02 -1.87570056E-02 -1.82150728E-03 -3.20678872E-03
  2.44110321E-03 -1.08678752E-05  7.05934779E-03  1.19739892E-02  1.36319663E-02
  5.78465765E-03  6.01308443E-04  2.98919209E-04 -1.44956815E-03 -3.43848576E-03
 -1.80106494E-02 -3.05494684E-02 -3.47794971E-02 -1.97574228E-02 -1.70101277E-03
 -5.90613834E-03 -4.69034336E-03 -1.55888887E-03  7.31758493E-03  1.24120083E-02
  1.41306356E-02  1.01602007E-02  1.81470133E-03 -5.39990087E-03 -8.84580547E-03
  2.37920559E-03 -1.37325573E-02 -2.32930149E-02 -2.65182796E-02 -5.68661049E-03
 -1.52509393E-03  1.73249420E-02  4.27472917E-03 -1.13410015E-02
END DATA
 THE SCF ENERGY =   -250.779541727499 THE VIRIAL(-V/T)=   2.00821293
